# Supplementary material for: Comparative Proteomic Analysis within the Developmental Stages of the Mushroom White Hypsizygus marmoreus
Source: J Fungi (Basel). 2021 Dec 11;7(12):1064. doi: 10.3390/jof7121064 (PMC8704636; doi:10.3390/jof7121064)
Supplement: Supplementary file 1 [file jof-07-01064-s001.zip › Table S1.xlsx]

## Sheet: standardized data
Table S1 Normalized protein abundance.
protein ID	Myc1	Myc2	Myc3	Myc4	Ste1	Ste2	Ste3	Ste4	Cap1	Cap2	Cap3	Cap4	LUfb1	LUfb2	LUfb3	LUfb4	SUfb1	SUfb2	SUfb3	SUfb4	Pri1	Pri2	Pri3	Pri4
A0A369K1X6	161.212	177.408	185.054	169.75	44.5649	39.8671	37.4145	38.7922	93.5814	77.7657	78.6898	78.245	73.0682	73.7749	72.1798	70.4178	90.8377	95.8232	98.6528	91.7804	85.2099	86.0673	92.2108	94.6921
A0A369JCR5	41.1482	41.8648	37.7632	39.0108	71.2327	61.0156	62.5489	63.0249	118.086	104.742	107.039	107.911	156.738	163.824	156.44	155.613	161.112	163.984	161.812	159.495	168.197	163.677	174.592	165.737
A0A369JME9	9.04737	14.1574	16.2797	13.1157	7.22325	7.94192	7.62359	7.85824	33.1615	30.966	32.9683	32.0159	19.9382	20.1533	19.8997	19.9683	24.5727	29.8998	21.6588	24.9502	22.3014	23.9289	23.4721	21.6057
A0A369JNN0	67.7495	107.345	94.0552	104.905	64.299	60.0229	63.2827	62.3647	223.476	201.94	196.856	203.94	299.322	290.11	285.751	293.457	294.515	299.681	302.414	277.556	266.31	251.325	260.906	268.075
A0A369JMN6	0.517959	0.85203	0.882468	2.10553	7.06757	6.59545	5.94688	5.62582	5.29336	4.48674	5.10667	5.5051	17.6671	17.6598	17.0872	18.6719	14.953	16.0179	14.2367	15.18	22.243	20.8827	22.1578	22.9976
A0A369KER8	12.5218	11.3669	12.2051	9.81279	12.6217	10.8802	13.3373	11.7569	59.731	57.3439	54.0136	52.0242	140.358	133.597	134.274	135.237	92.1173	93.0045	84.7609	91.8266	107.857	108.914	120.771	115.611
A0A369JHU2	5.63581	3.16448	3.14229	3.69915	11.3428	11.7891	10.9067	9.95689	27.0617	26.7975	25.0399	27.1798	35.6868	39.0204	37.0784	39.3352	59.9559	57.9843	63.129	58.657	47.4753	51.9663	56.8511	52.8182
A0A369JAL1	7.20184	4.79158	6.07816	5.42224	2.23012	1.31776	2.301	1.55047	85.5673	78.3963	81.9012	75.2676	96.8367	101.394	99.5737	97.7471	96.0133	92.5652	89.7223	92.4151	90.3582	92.9956	96.0249	87.211
A0A369JKD9	9.68561	6.09812	6.74071	9.0073	14.0983	11.9155	12.675	12.5999	29.3402	27.6734	30.5232	28.8814	40.9276	38.4891	34.9285	38.3691	27.2209	28.0581	22.8341	26.1775	32.8908	33.3405	33.3993	34.9846
A0A369JPG5	13.4644	3.82376	4.48611	2.82482	6.66212	4.72178	5.07637	5.50054	23.3484	20.8125	23.641	22.8843	48.8692	47.5874	48.957	46.196	36.4064	40.5257	35.0387	33.5433	37.4096	38.9567	47.6133	39.5899
A0A369JBX3	3.6254	4.06917	4.96218	5.18213	68.8711	64.8169	68.0826	62.7209	90.7879	81.8764	79.7801	92.6237	223.39	215.813	213.713	222.09	89.8334	92.1061	84.3475	90.4899	172.422	180.693	175.151	178.322
A0A369JFC8	13.2917	6.97395	11.4849	13.7772	0.803013	0.442839	0.383841	0.398009	17.5169	16.3554	16.0273	15.2715	32.7549	30.8688	30.1251	28.6751	38.9994	38.5583	39.8939	40.7877	37.1484	36.7275	40.2939	39.9227
A0A369JS72	130.862	178.513	180.869	173.023	24.851	22.5746	25.7231	24.0712	107.103	94.241	95.0182	100.091	175.278	170.231	164.375	164.127	195.706	209.923	209.241	175.768	157.875	144.351	176.028	168.133
A0A369J8Y1	5.62684	3.82351	3.74658	3.89649	8.84204	9.35945	8.44178	8.48958	57.5269	48.5003	47.9727	52.678	84.9057	89.3631	89.1027	92.7387	86.1479	79.0616	79.51	86.2542	87.1532	83.7245	89.2541	82.9874
A0A369K2C9	19.7535	17.7902	16.4725	12.5276	36.2109	30.7285	33.0523	29.6087	18.6717	14.1746	16.2213	16.251	28.2969	27.9555	24.3062	26.4999	10.6852	10.3292	11.187	8.67945	15.262	13.5841	15.7796	15.2598
A0A369JBW1	16.5639	7.53089	6.75583	5.26795	17.5334	15.3181	15.0361	18.1691	65.087	55.1497	60.2795	61.0057	79.4954	82.0853	81.4217	77.7501	72.7123	70.2062	71.381	76.6858	71.9673	65.9589	70.3856	75.1192
A0A369KDK0	169.659	157.73	151.119	160.409	40.0572	40.3602	37.5738	35.7782	24.5739	19.1837	19.7356	20.8296	37.5867	36.9779	37.1842	40.3031	32.8977	32.8989	33.7846	34.3671	32.9024	33.1369	33.418	34.1979
A0A369JI09	13.0555	13.1305	14.7519	18.0651	34.2358	30.8289	32.9832	44.2608	89.3337	72.7293	73.9584	76.9146	51.5951	47.2385	46.9511	53.4726	39.1194	44.1153	41.4265	46.4875	42.354	40.9085	37.6622	44.7084
A0A369KEH5	8.95551	6.58955	6.1544	7.66308	19.607	14.1978	15.3657	15.5414	135.604	127.966	122.851	130.368	186.432	180.041	183.74	190.688	150.719	148.005	150.532	142.446	181.693	180.9	176.638	189.676
A0A369JUF6	8.43302	5.45588	6.21884	6.80636	3.1884	2.67947	3.3011	2.64423	42.3326	40.468	44.0579	43.9854	112.993	109.511	113.338	110.347	94.1412	94.4406	87.9588	95.3997	122.646	121.379	129.056	130.676
A0A369J7P8	14.3565	19.4861	16.8792	18.0943	51.6756	45.108	49.6324	47.8773	26.1785	23.6444	24.2351	26.7118	22.6678	27.0346	22.9312	23.3272	29.6955	29.2044	26.3806	27.8624	29.3398	28.3078	33.9097	33.6047
A0A369JT17	26.2447	27.4969	26.0545	27.3313	56.512	53.5034	53.6421	55.3456	26.072	24.2392	21.9976	20.8102	42.5973	44.0663	44.0339	41.9273	71.9379	73.7981	69.5914	76.9904	69.0991	67.1764	69.1593	66.4811
A0A369K480	27.121	23.7053	33.4511	26.7306	30.3352	28.7236	28.3668	25.5626	29.4248	23.5569	25.9784	26.5456	31.8021	31.1113	33.0206	30.5439	27.2379	26.7939	24.167	24.6841	22.5321	19.8454	23.8761	24.1707
A0A369JWT4	2.23879	3.79224	4.91094	3.60333	32.7144	33.9269	31.58	35.9011	52.3244	44.588	51.3229	54.5891	119.156	116.82	114.754	115.998	77.713	75.8398	71.0524	82.5884	98.9932	106.361	106.764	100.606
A0A369JK75	0.498818	1.06564	1.40561	1.38077	15.9358	14.5783	17.0921	13.7131	34.6541	28.6707	31.241	30.3669	139.324	142.178	142.225	144.353	109.042	111.372	110.172	111.896	143.491	141.24	154.006	141.22
A0A369JT56	15.4891	13.0571	11.8278	16.7381	30.6195	30.0493	30.7082	29.4001	12.1735	11.9622	10.8111	10.1635	16.4254	17.3156	18.5305	17.9311	21.4542	24.2797	22.0787	23.6333	21.6852	20.9199	20.6263	21.8516
A0A369J962	10.0629	11.7712	12.1171	11.3173	5.29259	4.90108	5.20706	4.88548	9.2775	9.56913	9.24265	10.1706	10.0577	10.8184	8.57862	8.00286	12.3251	12.7966	12.5042	13.3313	11.613	9.6913	11.7358	10.9887
A0A369K382	43.6852	49.8372	41.801	36.8544	65.4731	57.4807	58.4043	56.134	27.7556	24.191	27.1488	24.9763	24.7274	28.5187	28.3728	27.5144	22.4904	23.7461	23.4692	23.0834	28.0604	25.5987	26.011	26.8272
A0A369JRI0	23.7723	22.1584	25.9287	23.6159	26.4359	24.4188	28.082	25.965	12.6356	13.9316	13.9307	12.0814	17.5328	18.8416	18.446	18.6567	16.5934	16.2283	15.6648	18.2896	16.6651	18.8411	20.0468	19.2993
A0A369K7B5	18.6871	25.1801	20.3819	17.4674	76.1521	66.9688	73.7457	74.3459	108.344	92.3394	105.798	109.633	103.251	94.5316	95.6819	101.919	103.684	94.5507	95.453	101.045	98.573	97.7976	88.6645	91.3477
A0A369JVK2	5.01908	9.49844	8.16347	7.89243	4.61935	4.03861	5.14825	5.10595	10.1092	8.86806	9.43225	8.44001	14.7649	16.2831	16.8369	15.8688	9.22754	11.359	10.3122	10.0391	13.6577	12.6401	14.1049	14.1462
A0A369K2S9	15.183	18.8517	20.1124	22.4041	19.0938	16.2171	18.4875	18.1964	20.7672	17.7713	19.7312	19.3086	20.9278	22.2291	20.7673	20.1091	16.2116	18.3102	18.8797	19.1311	18.6533	18.592	18.4727	21.9732
A0A369K7B0	25.2839	2.53354	2.2021	1.92989	61.6075	55.3776	57.6018	55.3275	143.703	130.775	123.26	122.603	319.642	328.488	311.784	328.47	307.786	269.562	268.071	265.551	314.959	324.295	321.662	316.86
A0A369KF18	0.802157	1.36796	1.50898	2.07558	4.05949	4.05397	3.67354	3.43515	26.5491	22.4446	21.2911	23.68	20.5508	19.592	21.439	19.9064	20.7216	25.6652	21.6522	25.0525	18.6677	15.5336	19.306	19.607
A0A369J790	23.9561	16.7714	20.1017	19.5891	10.8797	6.81623	8.04049	8.57072	13.394	14.2775	16.4691	12.7434	6.82446	7.81735	8.35176	7.00931	10.6074	10.6376	10.4534	11.5506	7.40425	9.26871	8.86079	7.40339
A0A369K706	426.419	578.303	613.572	558.43	840.753	784.171	823.172	814.134	660.857	574.922	584.413	595.315	784.089	802.04	800.7	796.589	1017.97	1045.22	1050.32	1034.76	820.083	784.967	830.955	939.042
A0A369JPQ3	61.0971	122.651	120.908	113.254	31.3955	34.7122	28.7423	35.74	6.57003	5.70362	3.53443	5.08307	7.58113	7.34455	8.315	8.20121	38.5361	37.6668	40.5734	39.8686	22.8163	21.0271	25.0299	22.0457
A0A369JZT9	17.9581	19.6864	15.8661	14.7751	36.0004	31.4834	32.957	32.787	59.9168	59.5386	51.4571	58.3129	83.5603	85.5135	83.0984	81.6077	49.6931	58.391	53.2752	59.7417	52.0263	51.3822	53.6188	54.5471
A0A369KC16	15.7945	12.9598	12.2319	11.4191	0.357653	1.24586	1.3954	1.26094	4.02535	3.42176	4.73649	4.69788	13.2134	13.8817	12.813	12.7763	5.91275	6.92192	5.4791	7.08776	9.80242	7.36718	10.5772	11.3303
A0A369J8P1	6.03401	7.36523	8.99752	6.48325	2.8714	3.01168	3.55971	3.04143	7.28832	7.11301	7.61996	7.42195	4.9303	5.92464	6.10112	5.76781	5.51192	6.59297	5.91121	6.8083	4.12851	4.58853	4.53804	4.35287
A0A369JH94	3.13146	2.33502	1.28611	1.44101	10.7099	10.9823	9.66015	9.84865	16.5914	13.3651	12.231	15.2194	32.9661	30.1572	29.2064	29.9621	22.9967	22.087	21.5926	25.9516	24.0661	25.3966	30.4385	22.4288
A0A369JCW3	3.65296	4.52392	5.33915	4.29078	35.7633	27.8573	33.2335	33.7821	66.6357	64.8507	64.9573	71.2417	174.015	174.462	162.988	158.862	112.416	127.709	116.792	118.792	169.312	151.745	188.262	172.46
A0A369JWX6	26.2779	31.8993	29.6011	37.0269	49.7014	42.959	48.47	45.0123	47.5265	49.4157	39.625	41.6281	112.976	109.74	113.752	104.663	91.2494	104.9	103.624	110.845	126.999	130.626	130.121	121.561
A0A369JGV5	4.33797	4.22776	3.29815	4.32133	11.2477	12.2196	8.38773	8.98083	15.5547	10.6667	12.9618	11.8593	40.1517	40.7345	40.3385	39.8733	38.5633	37.8098	34.943	38.5872	41.198	38.9552	42.743	39.5723
A0A369J9X4	36.9494	38.4656	38.5763	27.9101	27.7302	22.2471	30.6428	26.2711	22.9939	21.2096	22.7849	20.2397	34.9126	37.7384	39.2607	40.9887	35.044	30.4621	30.089	32.4062	40.0124	43.2958	39.361	42.6875
A0A369JKM5	89.4129	106.548	97.9486	126.615	20.3406	20.0871	22.5086	20.1938	22.0676	24.0363	22.2516	24.1968	33.9931	36.8555	31.8498	33.0769	39.5463	31.4705	36.1969	38.3391	37.0565	35.7495	40.4008	43.8581
A0A369KCW4	0.0994336	0.742537	0.669717	0.644503	1.17823	0.919014	1.26967	1.08872	19.8854	22.0631	19.8411	21.1629	26.168	32.1434	29.759	27.9183	26.2254	27.9307	29.4105	29.0778	23.945	24.1495	24.1057	26.0251
A0A369JKN3	25.2179	25.8933	24.1048	25.8096	4.85487	4.20331	4.63055	3.79628	35.7572	30.7392	35.3971	33.298	48.1602	48.5247	48.603	47.0653	56.4827	53.9085	54.0565	53.3034	52.2403	57.4537	57.9998	55.8489
A0A369J559	10.0552	12.3505	11.2366	13.4118	2.27876	2.16586	2.50359	2.55831	28.6927	26.6136	25.9879	26.8879	56.4772	54.1821	55.754	54.1944	96.2592	99.0763	84.4048	95.0887	100.324	97.4766	96.078	100.697
A0A369K5V6	13.7964	13.4713	9.75971	13.4584	0.193964	0.0376789	0.220174	0.0667064	11.8681	14.0808	12.5435	11.148	16.082	20.9119	20.5929	18.9973	41.745	43.6901	38.3512	42.0276	31.3021	28.6797	30.249	26.9846
A0A369JL46	3.47941	3.48901	4.06332	4.25462	18.0076	16.2426	18.07	17.2733	12.6169	9.60025	12.249	10.8159	24.2062	23.0042	24.251	28.6644	14.4802	13.0717	15.8287	16.3667	28.2203	25.3489	24.8641	23.2165
A0A369JIS9	3.53084	1.16256	1.1069	1.26503	8.81335	7.80224	7.06749	7.59266	60.2164	58.1861	62.5842	62.6165	118.538	122.641	118.811	128.621	86.9287	84.7526	84.7206	82.4173	118.027	115.51	121.256	112.267
A0A369K8Z0	13.8223	10.3482	6.50363	9.1282	8.74836	6.41484	6.8173	6.43692	18.5168	16.5224	16.1736	15.6773	13.7322	20.5753	18.1672	15.9143	13.0235	15.1988	11.3609	14.4973	18.1238	19.9219	18.2306	18.6385
A0A369JSV3	19.4377	24.9083	21.5089	27.3886	37.6576	32.4316	34.9267	32.8219	69.1609	63.3916	60.4586	66.0423	104.996	106.801	102.425	101.143	100.955	106.64	101.908	105.731	102.491	106.675	103.943	109.717
A0A369JPI3	2.13142	2.20824	2.24073	2.56983	7.69049	6.74165	6.87735	6.79639	23.6885	21.1309	22.4244	21.892	36.7105	35.3537	33.1595	34.3457	32.9071	29.2731	28.6231	29.4	33.6468	32.806	32.7403	30.4164
A0A369KA45	2.68217	2.35391	2.91441	2.29444	11.0442	11.4479	11.262	9.77618	5.31934	6.53235	6.81866	6.33641	6.17748	5.18889	4.85959	4.86892	4.69509	7.09561	7.01317	5.13616	5.89162	5.25323	6.02961	6.856
A0A369K2G0	4.60798	4.68979	4.96582	5.196	5.05834	3.86238	3.46468	3.4217	17.3742	14.618	15.6496	16.8	19.5274	18.7299	22.4437	19.1064	19.0738	17.3916	16.8422	18.923	19.7751	19.1249	19.6054	21.4432
A0A369K708	9.59498	6.09276	5.53907	5.64601	51.8799	51.293	46.0076	47.6493	58.7042	51.0757	51.3685	53.7067	121.734	122.552	129.478	127.341	117.337	114.617	115.711	119.973	132.912	124.819	130.683	138.924
A0A369JUI9	7.79654	6.75804	6.07395	7.60327	3.69273	2.43638	2.32126	3.13381	22.8026	20.6644	20.5026	23.5847	29.5678	24.6435	27.9021	28.5927	33.2352	28.0038	29.5039	29.2866	28.0351	26.5297	23.8899	25.9725
A0A369JXU0	3.98753	5.74502	4.85361	5.41127	2.54528	3.85067	3.0235	4.12044	11.1263	7.57769	9.25481	8.59854	17.6921	16.5158	15.0805	9.58891	11.8241	12.9732	12.0293	13.6165	13.283	11.479	14.1827	10.8932
A0A369K8N2	19.7705	21.4864	17.4238	17.1744	4.01823	4.74455	4.73154	4.37099	24.7536	21.401	21.8421	22.7791	21.4881	20.9246	22.4415	20.587	26.4088	28.9752	24.0328	25.1374	20.5384	21.2479	22.2361	20.5074
A0A369J6E3	4.3408	5.46295	4.41042	4.08256	44.073	41.0756	44.3707	40.5778	25.6134	25.8807	23.3283	26.6776	57.7709	58.4943	55.2645	55.515	35.3197	36.9861	33.2186	34.379	45.4364	42.092	43.5017	47.6473
A0A369K866	16.1625	29.1144	23.5777	24.269	11.313	7.70421	8.20075	8.96026	36.9198	34.1191	33.4425	33.9831	88.5247	94.2989	87.0442	92.357	98.5283	96.8542	95.5465	102.957	102.272	98.2503	106.133	105.455
A0A369K8W7	4.07324	3.78045	2.75729	3.09538	27.3637	25.6506	26.7669	22.4831	20.5842	19.1035	18.279	21.3314	32.7968	34.3485	34.6638	34.3641	35.3448	33.6869	33.4143	35.7638	33.4021	32.0466	33.5914	33.2803
A0A369JE01	5.24311	3.71101	3.62195	3.71381	2.53985	2.439	2.94998	2.53735	6.29771	7.76685	7.48202	6.84631	11.1588	11.2218	10.0807	10.3575	8.90457	9.53256	9.52995	7.90277	11.1566	12.7896	12.0987	12.5383
A0A369JTR1	0.0625915	0.027296	0.305454	0.08609	5.76042	5.30751	4.22661	4.13642	16.9689	16.5033	16.6917	14.5922	25.1022	22.75	25.3324	21.4597	16.8307	18.7496	16.5719	16.2502	19.2311	19.234	19.4311	18.5538
A0A369K2K3	0.417835	0.438966	0.245924	0.151198	2.29382	0.186843	0.400874	0.565847	15.2785	12.7954	13.236	14.4125	22.8464	19.2712	21.7785	23.6367	25.9831	24.3947	24.9866	27.2556	23.1218	21.1273	23.5938	18.6603
A0A369KG27	71.1586	103.001	85.1234	93.4386	270.45	231.089	249.506	240.832	57.6482	52.4228	51.3226	54.2002	78.1767	76.9021	74.8511	73.5744	10.651	8.20136	9.21134	9.80439	30.5494	26.8765	32.6594	31.1142
A0A369JS43	6.67731	9.12915	6.05225	6.92841	6.44124	5.4285	5.61987	5.22375	23.4676	19.7642	21.6946	20.6526	50.2768	50.8041	55.2619	50.7899	30.2671	30.3287	31.6688	32.3054	43.1441	46.6092	46.227	43.7536
A0A369J7D3	34.375	39.6838	37.6422	38.1505	28.3139	27.2162	24.6151	28.8365	86.3505	77.588	77.4801	86.1965	139.726	134.024	129.475	136.783	117.118	124.403	117.841	117.588	125.976	118.093	139.347	122.796
A0A369JHC7	28.5043	18.8197	25.6477	20.2888	77.9217	64.2994	76.3915	81.1025	91.4472	106.871	102.255	99.4502	33.9004	35.2058	34.1032	36.7001	85.5728	57.7249	70.7643	64.2941	54.0465	52.0067	43.206	46.1204
A0A369J828	18.3937	21.694	25.4988	23.2071	20.4042	18.6883	19.5323	19.4941	12.9583	11.907	13.0817	13.3272	18.3931	17.2006	18.4786	17.3429	16.0548	16.8292	16.0601	18.531	14.7217	16.2859	18.095	16.2704
A0A369JL66	19.7875	17.4764	20.1103	14.9663	14.1847	11.2993	10.5438	11.1862	38.4996	32.7165	36.7315	36.91	75.0102	75.6608	75.0076	82.8982	57.5375	62.0378	56.2699	58.3256	78.6064	80.6674	69.6015	76.864
A0A369JNA1	7.85098	10.5491	8.96439	6.97493	18.8288	20.1409	19.7039	18.8023	60.4309	53.9012	49.0304	50.897	21.8837	23.0835	22.8612	20.0517	16.3002	20.5746	18.9696	17.7634	20.2713	17.7131	20.5404	20.7044
A0A369JN28	4.58154	4.54167	4.06952	4.93621	10.4	12.4151	10.9817	12.9687	23.0789	21.0765	21.2178	22.6284	11.5156	12.555	12.2557	13.51	11.4023	10.8706	11.2385	12.2601	10.9145	12.7966	11.0158	9.84535
A0A369K3F1	13.0182	16.4805	14.7306	16.0116	24.9803	20.7362	22.3975	20.7685	16.2288	15.5215	16.9606	16.8998	26.1892	26.2677	26.3382	27.3784	24.1003	26.5288	25.6396	26.751	24.6883	24.9454	24.3203	26.2963
A0A369JNW4	3.24366	2.05961	2.56536	2.39984	0.63832	0.641132	0.610561	0.811084	4.4253	4.27005	4.5513	3.91337	7.27538	7.3806	8.34632	7.84739	6.81046	8.41395	7.95064	7.14295	5.68696	7.02256	6.34636	7.29396
A0A369K1R4	1.91858	2.17331	2.38491	1.42819	34.0545	32.1924	30.7456	31.447	73.4924	56.3159	59.0707	54.8963	109.546	100.102	100.134	112.323	58.2981	65.6392	67.3559	63.4076	93.9722	94.063	95.9536	96.0149
A0A369K0R9	2.98867	3.39354	3.90219	3.4752	3.89748	8.33415	4.20018	3.71913	8.93016	7.95284	9.63069	8.31144	15.6847	12.5004	13.9633	11.8386	22.9205	22.0547	18.9961	24.6435	15.9345	14.1905	20.3961	21.2468
A0A369JPH0	3.85499	2.63555	3.03321	2.07507	7.31439	6.68704	7.48957	7.00276	27.5096	25.157	23.7774	27.9061	77.4544	72.641	74.5226	70.7731	66.1759	58.9232	61.4632	65.3037	71.6871	62.4022	71.3289	76.4829
A0A369JN52	14.6675	21.5557	21.4017	18.6008	4.75746	2.9603	4.07499	3.35547	16.8767	12.8529	12.965	14.1306	24.043	24.1082	22.6746	25.3172	30.2005	30.8949	32.6943	28.1377	25.2682	29.2808	26.1511	28.9613
A0A369K6D0	16.8389	17.6736	21.2638	21.9452	6.92537	6.83581	8.29627	8.76381	3.68978	4.71966	5.0021	5.61034	6.76447	6.69018	5.8304	5.03231	7.49519	7.84355	7.32583	6.95054	6.49962	6.20521	7.32776	6.52227
A0A369K252	9.79638	7.07765	5.79162	7.64428	23.6554	19.5291	22.1329	22.4084	19.5283	14.9236	15.266	22.3175	10.9495	9.76982	9.5417	8.4164	11.7444	13.299	12.1642	13.2465	14.391	9.50159	14.7351	15.119
A0A369JA19	3.34945	2.11743	0.699229	0.749424	61.0141	53.9296	57.4569	54.0105	29.5681	28.681	27.0928	28.0821	106.579	101.72	104.309	102.38	45.4042	40.3133	41.2221	42.5097	58.1537	63.1621	59.2854	58.4231
A0A369JGL2	2.00834	3.12524	1.38403	3.23619	2.2358	1.80757	1.74722	1.79062	10.0182	14.2818	11.1156	13.1113	19.2714	21.1381	19.818	17.2029	14.9628	14.47	14.8822	17.7449	15.9566	16.7229	16.3068	15.5741
A0A369K1J1	0.0562551	0.886741	0.662039	0.835031	0.124928	0.249555	0.191637	0.0976135	0.742531	0.833338	0.778161	0.744207	2.51854	3.48079	3.13111	3.37686	5.17191	5.62647	5.70584	4.82498	6.92306	6.81999	7.20852	7.34303
A0A369JWM3	7.28328	7.18409	10.6623	13.8034	35.4911	33.1514	32.6103	35.3161	40.0507	34.7423	38.6333	37.3811	27.075	26.4226	25.6354	29.2153	21.1915	20.1029	20.0713	19.3808	19.5438	17.6801	18.1296	19.8913
A0A369JRU4	19.1304	15.287	17.675	13.9508	10.4792	10.2499	9.80414	10.584	6.83761	6.60886	10.2792	6.62159	8.42128	9.02207	8.79902	9.50759	8.92104	10.2958	8.71992	8.99408	10.7337	10.5482	11.0264	12.3044
A0A369JSM1	3.91936	7.36375	4.54617	3.50846	7.02436	7.48632	7.25855	6.53203	17.371	16.6451	13.8395	16.4357	43.2095	51.5112	50.3923	50.8892	31.2761	34.6225	27.3293	35.5092	52.0683	43.5961	48.4353	42.2775
A0A369K927	0.983075	0.569374	0.349116	0.301718	5.38153	5.78973	5.73355	6.35702	2.73845	4.54771	4.52355	4.69551	16.2244	16.7269	14.8428	17.363	6.22639	7.8236	7.16784	6.81143	9.84652	11.0392	11.0365	10.7439
A0A369J245	13.6706	19.4458	18.4986	15.9189	34.5524	35.4736	33.6103	37.7774	47.4674	41.939	39.3975	37.5849	101.261	108.092	100.754	92.206	125.764	122.083	123.458	131.927	112.402	99.2627	115.713	110.236
A0A369J940	6.02249	1.83366	2.12898	1.00862	78.5789	69.3329	71.685	63.4073	59.1584	49.579	53.7118	52.7507	279.849	287.705	280.491	292.108	153.022	146.51	147.717	148.758	243.752	228.66	252.649	240.93
A0A369JVD2	0.246778	0.453049	0.33925	0.32598	3.22549	2.49549	2.94912	2.64716	23.8905	20.5201	21.9781	21.0424	45.2396	46.7515	45.7642	45.9725	47.4477	51.3885	42.715	45.6382	46.0411	45.0568	46.8262	48.0034
A0A369J3A6	64.8298	109.473	87.9616	100.01	75.1659	76.5825	74.6415	69.6947	41.7427	38.2658	41.7664	38.6777	79.8405	74.8623	76.9721	77.704	95.4813	102.334	97.3289	96.8883	83.6605	83.4881	84.2988	85.7477
A0A369JRV6	7.70909	9.05412	8.44981	7.64225	20.6523	15.5425	16.7119	16.4309	5.00864	5.12869	4.49358	5.60736	5.76194	6.7285	6.88576	7.02048	7.93697	8.9335	6.67248	8.81273	9.74544	10.5683	9.7499	10.7041
A0A369JHE6	0.358282	0.256071	0.178416	0.604216	6.71942	7.56578	7.97814	6.82528	4.60951	4.67594	4.61504	5.41476	9.38716	10.4407	10.6416	10.386	11.9182	11.0623	10.9721	12.7145	11.2354	12.8447	11.1142	11.2686
A0A369JE69	13.102	12.1828	10.3548	8.1247	23.8061	23.4327	27.3816	21.6663	61.6461	51.2273	61.5256	61.4414	132.91	129.408	125.245	122.962	109.564	114.036	105.463	103.769	115.826	108.518	121.447	120.276
A0A369JUK2	6.72459	5.42822	4.027	4.16319	121.897	110.769	108.436	107.463	72.8636	65.0105	67.5905	64.0357	144.737	140.028	149.415	144.813	226.206	231.501	214.84	246.307	199.134	204.971	217.822	200.868
A0A369JE72	2.32155	2.75875	2.12242	2.48686	4.32388	4.16826	4.76086	4.56951	5.75484	6.46077	7.89686	8.80535	20.8766	19.8414	20.7938	19.1379	14.9009	15.1233	14.3209	15.1606	16.8141	12.4057	16.8676	18.4004
A0A369JSR8	4.0809	4.42224	2.46836	3.75941	14.3723	14.1381	12.6942	13.4377	9.26885	10.1484	10.3649	11.6288	16.3598	16.721	26.3691	16.8224	21.1118	18.4199	20.004	20.2729	18.1514	20.2729	18.963	19.4401
A0A369JKN5	6.4689	6.17632	4.19423	5.72722	6.91449	4.4757	4.88936	17.3348	15.1168	13.507	12.0385	12.271	10.6476	12.8294	11.7203	11.1844	10.6073	9.02593	9.47204	9.72245	9.8023	10.222	11.8796	10.8879
A0A369JQY3	10.6838	8.87619	8.65541	10.722	11.6537	10.9822	11.6063	9.68752	17.7566	14.1234	15.8406	16.4085	67.8042	64.7352	63.2713	68.6875	70.8436	59.6167	62.2185	64.6466	62.8833	61.2586	68.2815	68.6993
A0A369JDC9	2.81395	5.32291	4.74743	3.67135	0.581352	1.01483	0.779408	0.748591	10.0039	8.65924	13.1771	10.3783	11.6474	11.5355	11.1207	12.6008	13.548	11.258	11.3921	13.0086	12.2833	12.4509	14.4015	12.9072
A0A369JWQ5	1.33917	0.329004	0.377271	0.705616	95.3024	84.7689	85.751	77.9638	74.5345	71.7573	71.1792	76.5737	79.0908	85.5953	83.2653	85.8444	50.5342	44.8184	44.8604	45.1205	64.367	69.5807	64.5177	61.1365
A0A369J411	0.87861	2.14294	0.67459	0.657682	0.49514	0.274442	0.449284	0.771544	4.12236	2.91932	4.56912	3.28062	5.89591	6.1306	6.22884	5.45921	5.9184	6.50627	5.47712	6.01194	6.24435	7.39465	6.9531	6.51467
A0A369JML8	6.23552	6.55006	8.3985	3.59889	10.4111	8.74357	8.18378	8.01508	6.3174	11.0362	8.54697	8.238	6.5628	5.95313	8.86215	5.39313	4.37817	6.05451	6.40738	5.03944	9.35278	8.88614	9.60903	8.60959
A0A369K9L8	20.2818	14.9142	16.5995	13.6308	25.6339	23.1349	21.3505	20.1678	22.4531	16.8656	18.6584	17.3519	33.2855	35.4759	33.2345	32.1997	32.1774	31.0272	34.2853	32.2464	29.7862	33.2437	31.618	33.2427
A0A369JYX9	0.713974	0.312603	0.442988	1.73377	1.55586	3.15688	2.99145	3.03407	15.1697	15.3397	16.2429	14.1784	40.4687	41.695	37.0342	37.3417	14.871	16.7402	16.9644	17.2675	30.2959	32.2724	33.813	32.9482
A0A369JVG3	0.336566	0.675391	0.194944	0.503343	2.39505	2.55447	1.33553	1.95774	4.9202	5.8468	5.86959	3.83815	9.38408	9.81137	11.4714	10.8586	9.32373	7.89207	7.48075	8.92206	9.66055	11.3353	10.469	8.99417
A0A369K433	11.2408	12.3602	10.7965	11.9443	12.7105	11.023	12.1514	11.8654	8.58995	8.45576	8.21329	9.32635	5.57598	5.51885	6.75109	5.8659	5.84304	5.37973	5.06244	4.70023	5.86619	5.9859	5.46764	5.84946
A0A369JRW7	0.923775	0.817226	0.119613	1.35808	0.303685	0.257362	0.964157	0.185797	2.16524	2.16767	0.740805	2.52529	9.37042	8.03169	7.61324	8.65722	4.78983	4.75928	6.30505	5.96655	7.22846	6.94332	8.3858	6.83992
A0A369J2T2	1.90619	1.88527	2.34443	1.51287	4.72994	3.41601	3.31798	4.63259	6.17448	4.92352	6.05273	5.96933	5.90765	5.60209	5.69218	4.63452	16.507	16.2871	15.2704	16.3268	9.89047	8.35507	9.63238	9.56881
A0A369KB67	4.13713	4.4689	4.8681	3.7838	7.04502	7.55447	8.10094	7.36301	18.8605	15.8518	16.7677	16.7434	28.594	28.1913	31.6175	27.0484	34.6215	34.1928	34.0762	33.8881	24.8249	26.0538	26.7424	27.5272
A0A369JNX8	2.38375	1.9476	4.27594	2.65998	3.05661	2.7859	3.39635	2.66548	5.48381	3.81427	3.15205	3.35947	8.14462	7.51572	6.19094	6.32382	10.1563	10.4143	9.78376	9.32419	11.4645	7.7117	9.22956	10.6032
A0A369JMB9	0.279148	0.121637	0.710926	0.998854	3.63912	4.31857	4.61748	4.54505	6.34552	6.46455	5.94633	5.54139	11.6373	12.9086	12.2976	11.223	10.2777	10.3103	10.9472	10.7273	9.86196	9.12069	9.97449	10.1593
A0A369JM39	16.857	17.7333	16.8525	13.678	10.9588	12.4326	11.3824	11.0368	7.31781	6.43569	5.86526	6.77582	8.53822	7.96155	8.40447	8.02889	9.40127	8.90079	9.3271	10.3257	10.2057	9.85035	8.99826	8.61021
A0A369JQC7	0.72276	0.200888	0.181974	0.195806	28.1326	24.9098	25.6134	25.7956	16.1463	16.8638	17.8492	16.1161	13.944	12.4297	12.1197	14.4172	20.0913	18.7262	17.933	18.2185	13.757	13.5862	13.6683	13.8858
A0A369JN39	0.574467	0.642206	0.16918	0.236108	1.89127	1.00036	1.15268	0.803625	2.28944	1.9218	2.09923	1.92981	3.79393	4.31455	4.27984	4.33669	3.31463	2.79038	2.28262	3.57925	5.08883	5.17092	5.80761	4.18637
A0A369JUZ7	5.14858	3.80214	3.03155	2.33118	22.4992	16.7036	15.2997	15.9107	69.765	66.6947	62.9213	67.5109	95.9996	95.5712	95.6145	94.5607	66.6936	65.9627	61.5544	64.5192	112.614	115.82	107.487	92.8517
A0A369JAG4	10.4478	9.47824	11.7793	10.6906	8.76973	9.81524	8.64752	10.5519	39.1865	36.1798	35.4808	35.2714	15.6147	16.7502	15.0753	12.5068	13.3237	10.8307	12.3827	11.0334	10.6945	9.69547	10.908	13.4521
A0A369JTF8	5.8418	5.25959	5.09312	5.81362	3.76458	4.81833	4.16138	4.35274	8.63687	7.31894	8.07448	7.44504	13.1071	13.4095	13.8482	11.9087	14.3425	15.1452	14.0325	16.1839	13.511	12.3084	12.9654	13.2491
A0A369JQW7	10.9746	11.2162	7.90976	10.4226	10.0851	8.82985	9.72102	10.7622	8.57278	8.59608	10.2867	8.72762	11.1108	11.4466	11.5513	7.64107	11.8376	12.6524	12.3086	12.457	10.1037	10.3642	9.3413	10.454
A0A369JDF8	1.22789	0.97217	1.37329	1.13707	5.81373	5.19933	4.58754	4.03736	14.0705	13.5993	14.1983	14.828	12.9025	12.9847	13.3164	12.9541	8.49447	8.34473	7.12225	8.16431	11.6955	12.9483	10.7575	12.4899
A0A369JUR4	6.6441	7.64348	6.19521	6.21183	7.55874	6.71181	7.12522	7.0056	27.8326	22.7237	22.1597	24.3495	72.6014	63.3579	64.0738	69.261	61.4646	64.5726	56.6675	57.7394	62.6464	64.1428	63.6686	66.4103
A0A369JGM9	0.55057	0.376288	1.29237	0.671031	2.96628	2.87965	2.25173	2.41886	2.44314	2.93619	2.66147	3.02342	7.51706	8.04252	9.20648	7.50974	4.65692	4.381	4.75138	4.81499	6.58763	7.73394	7.97818	6.72145
A0A369JP37	4.90839	4.105	3.61572	3.32095	5.91104	4.55276	4.55205	4.4786	22.6013	20.9733	22.1838	22.3023	66.1339	64.1404	62.4932	64.3396	29.5492	29.5836	28.8835	32.2787	59.1452	57.4239	63.1584	60.2461
A0A369J0W1	6.25256	6.94344	6.54547	6.98123	11.5408	10.8872	12.0063	10.5043	7.84776	9.87196	8.77126	9.62364	5.58571	6.18082	6.1236	5.81524	11.5801	9.61109	11.8135	10.7116	8.57645	10.0504	10.0753	9.39865
A0A369JG99	8.85174	9.2117	9.39097	6.71374	21.3998	18.4508	21.1697	17.2663	14.2994	12.9333	15.9345	17.2456	16.5233	15.518	14.8546	13.9617	13.7205	11.4051	13.3168	13.0537	12.0394	10.3957	14.1739	11.0763
A0A369K6S2	5.81977	3.89515	3.74535	5.27626	3.16048	3.4016	3.71226	3.16506	8.30553	7.52488	8.15754	8.82808	7.02883	5.50141	6.65113	7.03731	4.66088	5.93168	5.04941	4.79218	9.30765	10.4896	10.4487	8.09449
A0A369JC65	0.553185	0.0790393	0.379257	0.422294	1.67513	2.1226	1.62959	1.04417	5.52149	5.11586	7.69153	7.40109	13.416	13.4771	15.5655	15.5775	7.65111	8.86501	8.63917	9.65073	12.9358	13.0292	12.3063	13.788
A0A369K6S3	1.38782	0.587074	1.49117	2.43439	2.27242	1.97298	0.998762	1.74308	4.11297	4.97594	4.77466	3.95421	7.04836	7.28805	7.98535	6.04629	6.82644	3.8779	3.94909	6.10427	6.90224	7.09006	7.66805	6.12981
A0A369JG10	87.8705	74.0474	81.0778	103.586	57.5018	43.3259	52.5607	44.5504	30.0244	25.209	24.2044	30.3143	23.7773	27.6806	32.4169	28.9691	16.7567	17.8878	14.5055	17.0533	25.6186	23.2437	25.2444	25.2128
A0A369JCT5	3.94869	4.17924	3.428	3.74681	6.5923	6.58669	8.0953	7.76679	11.8673	11.0261	9.94147	10.4792	10.0092	8.11473	8.17302	8.74953	7.17691	7.36293	7.82258	7.50441	6.3653	6.6274	5.97273	7.18513
A0A369JD10	2.81877	4.02168	4.80358	4.17799	16.7832	15.7216	16.4851	15.4193	31.5104	27.0313	24.9625	24.4286	33.4819	33.6532	33.5152	32.2492	29.7524	29.3362	29.1083	28.8941	36.1733	32.3571	37.5712	36.4409
A0A369JKV9	41.2898	46.8699	44.495	45.7174	42.1786	27.7329	30.0206	29.348	42.4188	39.6856	37.8404	38.8254	37.7055	38.0493	39.9425	38.8463	61.8839	55.5782	60.1662	58.3562	50.5608	55.0781	55.4547	58.2898
A0A369K6X7	212.852	240.685	245.992	219.247	289.945	257.344	268.419	272.946	122.545	101.551	112.052	110.205	93.6666	91.2788	92.5094	87.8504	170.406	168.463	153.586	169.894	141.916	138.665	147.75	143.893
A0A369KC62	23.7437	23.8801	22.9331	26.7226	4.16332	4.57677	3.87856	4.16613	12.0521	8.74161	10.2683	8.9369	6.43004	7.24453	6.75361	7.26294	10.0758	12.3717	12.309	11.0368	10.6535	8.33722	10.0871	9.19578
A0A369JIW7	3.7955	4.39726	5.01022	4.8947	4.5027	2.54901	3.32648	4.45008	5.28069	4.94158	4.61524	5.70566	7.20802	7.56488	7.82965	8.78822	11.691	11.9551	10.0015	11.8779	13.3316	12.7206	13.6254	13.4225
A0A369JSC7	2.38979	1.57237	1.91421	1.58271	13.0321	12.1883	10.2763	9.97669	9.28805	7.93625	7.88906	6.74812	13.7812	12.6622	13.3299	14.2707	23.0916	22.7053	20.5368	17.4424	16.9103	16.9487	17.7412	15.9173
A0A369JSI2	9.09117	9.24041	9.61793	7.37665	2.09213	3.4323	2.62467	3.03177	12.5148	9.6076	12.2905	11.1056	12.3664	12.9442	10.6889	14.06	10.986	10.2413	10.4313	9.6463	12.2385	12.1477	12.1784	12.7436
A0A369JSJ9	6.24215	12.1519	7.36514	11.624	14.441	11.6197	11.1388	10.9913	11.5464	12.1785	12.9388	12.7835	27.0504	26.1167	28.1392	23.3614	14.5742	14.814	15.0559	15.6173	17.2968	16.6094	17.539	17.1112
A0A369JWV1	2.60955	0.282662	0.318805	0.226178	15.3916	12.1762	10.5514	11.6414	17.9393	20.6245	19.9469	19.4857	12.311	12.8836	11.6048	13.2354	10.6836	10.6561	9.26125	10.1101	11.4118	11.3174	12.1016	14.9982
A0A369JKD5	6.49057	5.32659	4.32449	5.1816	2.22424	2.29143	2.53686	2.64076	5.95093	5.83456	5.73626	5.83882	9.19535	8.98023	8.51494	9.96352	6.31773	6.07342	6.26031	6.91071	7.25951	8.15873	8.44381	7.82567
A0A369JUQ2	0.862069	0.999166	0.895303	0.968144	7.54909	6.82554	5.41293	4.99423	13.8774	14.9517	15.1225	14.8998	74.3218	71.6687	72.5559	63.3715	41.4343	39.75	41.3518	33.8679	67.6017	68.2345	68.5871	67.9417
A0A369K263	39.8318	31.3102	37.456	42.9833	17.2193	20.283	22.2422	21.2237	13.0905	13.7608	13.4514	14.9214	40.0757	38.6605	40.3276	36.3704	20.247	21.7407	21.4448	20.65	38.957	37.4278	38.565	37.5452
A0A369JU01	31.5463	15.7451	20.7348	16.1438	35.4086	25.0276	28.1705	26.288	54.1336	46.1405	53.5542	48.5599	159.511	150.639	157.199	155.38	145.622	142.765	128.565	149.094	175.253	169.14	154.24	161.51
A0A369K582	12.6895	25.5562	24.4541	29.0464	3.75392	5.44726	4.80192	3.73388	6.97569	7.51784	7.31277	7.74404	16.3823	14.4222	13.5446	12.6407	12.3873	12.0163	13.7833	13.9132	12.92	12.4143	13.5946	12.9263
A0A369JZP7	0.528402	1.25223	1.69251	0.732755	6.26372	5.19361	6.7297	4.9566	1.09719	1.84257	1.04606	1.24753	4.16226	5.11034	4.46788	4.46265	5.56973	5.76114	5.51896	4.24994	4.63176	4.53675	4.371	4.16732
A0A369JDW9	0.706355	0.871546	0.39045	1.24701	3.36523	3.43815	3.12057	3.09173	4.77527	5.17827	3.96409	7.33114	18.8502	18.6543	19.8563	19.161	9.25736	10.0889	7.42879	9.61998	11.5874	13.9679	11.5816	13.3258
A0A369J8T2	2.41727	1.96912	2.22629	2.37423	3.32893	3.45601	3.56248	3.00651	8.70045	7.8565	7.59249	9.12038	6.01041	6.59206	7.03623	6.6759	7.32787	8.37702	7.04163	8.66406	6.80978	6.69966	7.47945	6.01322
A0A369J8H2	1.29832	1.6443	1.7206	2.56066	19.7665	18.3002	18.097	19.4261	54.8116	45.6017	52.6708	51.6333	52.1892	62.458	52.0348	64.6208	38.6235	36.4247	39.4384	36.2347	59.0038	52.8654	58.939	59.8975
A0A369K5X4	26.1656	23.2489	24.5146	28.0956	24.9504	23.6514	24.6423	22.8339	25.5676	22.5146	22.8681	22.9561	64.718	64.528	61.4259	60.1277	53.7208	54.2179	52.3663	50.9477	56.5582	51.4667	57.8787	67.5492
A0A369JLE8	39.3422	31.6987	46.7956	29.801	7.67319	5.71614	7.8498	6.77117	17.1779	17.3704	18.4054	15.3251	19.5392	21.4699	20.7864	21.7228	9.30612	8.96521	8.14942	9.32522	18.6559	18.1543	17.8224	16.6564
A0A369K0G5	0.533299	0.633203	0.710094	1.01552	6.70163	4.90639	7.67707	6.65729	6.01999	5.19395	6.45516	5.72262	10.7297	10.3032	9.33072	11.5122	9.60295	9.54525	12.2133	8.65683	8.83327	9.04397	8.30736	8.87508
A0A369JAL5	14.1628	16.9083	18.5462	21.0068	5.30939	6.7016	7.51435	7.09239	22.8472	18.9349	18.9765	20.5628	10.1506	9.87924	9.8451	11.09	16.4669	16.347	15.4395	17.5636	10.1839	11.6044	8.82373	10.2035
A0A369JVF7	2.03995	1.6438	2.32852	2.26459	28.2415	22.163	20.1464	20.7571	34.4289	25.9382	29.9935	27.5387	22.9121	23.5369	23.8678	23.1533	24.8644	23.5438	22.5127	24.2052	24.4125	22.5786	25.2088	23.0553
A0A369JFP3	5.63684	5.6576	5.26902	4.84584	6.15128	6.40265	6.54594	7.4329	7.55034	6.92102	7.87547	7.34726	16.5704	17.9901	16.0386	17.4226	9.68052	8.7947	8.88923	9.2708	13.9703	10.69	12.8202	13.5343
A0A369JA05	1.57821	1.02238	0.932985	0.835089	4.25543	3.12634	3.42234	2.65736	2.48659	2.3317	2.54315	2.09163	5.32683	5.18786	5.29863	4.20538	17.873	16.7648	19.219	16.7534	9.06508	9.30151	11.0135	8.52982
A0A369J8V8	5.94374	5.61976	4.20462	6.29324	5.19153	5.39986	5.08286	5.39966	2.68353	2.94381	2.27815	1.54159	3.73808	3.67586	3.33303	3.66311	2.74861	3.61875	3.66686	3.98761	4.25456	4.60431	3.93762	4.41483
A0A369JRR6	0.973024	0.545944	0.511337	2.79699	4.21193	3.75825	3.83599	3.10105	0.772928	0.964055	1.09294	1.1555	4.84057	7.26241	7.11823	7.47153	34.606	31.8836	30.9841	35.8124	14.5823	16.7045	15.899	16.1391
A0A369K6V2	4.35346	5.563	3.74517	2.1563	4.81806	4.48288	3.73003	3.25502	6.23562	6.46499	7.14103	7.66792	5.38932	5.04844	4.46212	4.7264	6.18997	5.11525	6.32231	6.22315	4.11775	5.38288	5.4062	5.11205
A0A369JK46	2.08961	2.63265	2.41992	1.41144	20.9664	21.0236	21.2579	19.7205	6.34637	8.08738	6.5024	7.11031	6.7381	10.3754	9.76662	8.35402	4.9794	6.94932	6.80182	6.27758	7.73223	5.72959	6.51288	6.67991
A0A369JJK1	0.148311	0.61694	0.791039	0.370321	0.270049	0.185747	0.222177	0.201044	0.869464	2.01318	1.94312	1.51892	7.52183	7.37193	7.08892	6.28381	4.32971	3.67052	4.56938	4.37365	6.51862	9.3692	5.69673	6.29114
A0A369JLC1	0.826155	0.858494	1.48118	1.32518	2.38012	2.04982	1.02707	1.33187	2.82798	2.04877	2.49303	2.8433	9.03042	8.75344	9.01301	8.63221	9.02385	7.87022	8.94398	8.46637	8.89293	9.71644	9.78624	9.81291
A0A369J9I3	7.39762	9.5105	9.63059	11.1977	2.19271	1.60355	1.59596	2.05696	3.86033	2.69786	4.00108	3.65497	28.8525	24.6994	27.9135	27.621	5.64784	21.4262	4.93533	5.86942	19.1711	19.8463	18.4807	19.1317
A0A369K666	46.7529	43.1826	48.1176	44.2978	21.6118	18.1384	19.1109	19.8314	4.72562	2.85957	3.31103	3.30721	19.4904	18.6458	18.8909	19.6623	38.2061	42.5125	42.9017	40.4634	32.5413	30.4433	30.0516	33.1976
A0A369KGB5	7.36071	8.498	3.60333	3.53414	3.77167	3.24011	4.73065	3.75148	8.59028	10.4046	9.93108	11.0154	14.4885	15.4801	15.0355	15.701	12.837	12.3156	14.3098	11.6296	12.8541	11.9901	13.4465	14.812
A0A369KAX2	9.80972	9.65811	8.15999	8.19527	11.6985	10.4797	6.19288	4.26383	16.6583	15.293	16.6702	16.3689	14.5692	17.3018	14.979	16.2131	23.6966	23.5563	21.824	22.4693	21.243	18.7635	20.9284	22.1318
A0A369JUR0	0.970034	0.0751237	0.266311	0.224659	1.01358	1.56602	1.41374	1.5171	7.63804	9.19284	8.35269	9.16346	10.372	10.1707	10.104	11.3698	14.4346	13.6558	11.7451	12.9577	13.8664	12.6613	13.8398	13.3158
A0A369KC08	2.65999	5.94465	4.20929	4.38851	19.8939	19.5608	17.3649	19.6793	12.4942	9.30776	8.16826	11.1823	17.6471	17.9548	15.7672	17.3017	18.1212	18.4783	16.5251	21.0052	20.6409	18.0768	19.438	19.5715
A0A369J7T5	1.49493	0.985965	0.964394	1.53312	3.59223	2.92526	2.84424	3.18185	3.63241	3.24497	2.93551	2.95	5.66699	4.65995	4.6524	3.82728	2.67239	3.99666	3.7969	3.86816	9.46202	9.31205	9.25497	10.4185
A0A369J6D5	5.32171	3.64329	2.89137	3.54683	2.07412	2.2624	2.08816	2.08427	2.66991	3.41753	4.86704	3.63307	3.76096	2.51836	2.14198	2.83725	6.98981	5.20371	5.60404	7.49694	3.36486	3.19629	3.61817	6.95615
A0A369JLF5	0.928166	1.21942	1.08021	1.47083	0.914129	0.58059	0.94147	1.3552	4.54431	5.07318	4.60148	5.63441	17.387	17.0851	15.4499	17.5082	13.5672	14.2974	12.8832	15.5161	16.0239	16.8251	17.8032	18.4823
A0A369JGK3	10.728	11.0769	12.0647	11.4633	6.47606	5.99795	6.09136	5.56323	8.16127	9.22451	9.13757	8.66062	9.37739	8.4849	9.46099	9.86185	6.37212	5.5711	7.23525	5.97554	8.53526	7.53343	8.12873	7.74077
A0A369JI83	2.06834	1.43508	1.25595	1.3681	0.330256	0.326897	0.4004	0.505386	11.0915	11.5688	13.4012	13.1346	14.0628	12.4612	14.075	13.5108	10.677	11.2417	9.87802	10.9654	13.4332	12.2333	14.0372	13.7758
A0A369JNU7	45.4815	39.8207	37.0639	48.8974	1.04816	0.849408	1.77335	1.35857	2.71977	2.42339	1.94257	2.25315	16.9402	17.5084	17.931	17.4353	17.7014	15.527	14.1398	15.5992	14.2324	14.4103	13.8871	13.483
A0A369J580	0.102483	2.15926	2.44985	1.80538	4.35086	2.61092	2.7135	3.29867	2.47389	1.61259	3.18034	2.45405	17.4806	17.9683	18.6001	17.2694	14.3556	15.6311	11.829	14.0002	18.8039	19.3149	16.3436	19.9934
A0A369K5U9	1.11187	1.12612	1.09902	0.788064	34.7816	31.5581	32.8118	33.1185	134.433	115.603	129.175	125.493	70.8426	69.4671	71.3107	69.5575	16.3332	16.095	14.9345	15.4592	45.5875	45.3963	51.0523	46.0595
A0A369KFH7	0.506241	0.962748	0.488182	0.818009	5.2199	4.59278	5.48857	4.51332	18.2189	17.2021	18.143	15.7069	27.4557	32.0279	31.6305	30.6885	26.5058	24.7592	23.5175	23.9981	32.3435	32.2577	33.7424	34.1548
A0A369K4Y3	23.3462	30.7883	25.1196	31.9566	2.22151	1.74219	1.85775	1.73905	28.4041	21.5666	23.3102	23.6746	67.0535	66.7	66.4124	69.425	8.25027	8.11931	8.40842	8.14655	26.1404	27.0647	27.578	26.1706
A0A369JGA3	1.11301	1.20569	1.60485	1.38139	10.7223	8.06519	6.88784	9.0443	43.9026	31.2799	36.716	37.138	86.5703	86.4352	84.6554	85.2248	50.6354	42.8395	49.8243	48.9622	68.2136	61.6112	69.2634	76.0731
A0A369K4L7	1.67676	1.72847	1.63461	0.772059	1.97024	1.36254	1.63523	1.32057	4.2045	3.43129	3.26855	2.92375	3.46942	4.16404	4.815	3.57047	12.0862	11.8755	9.09376	11.8529	3.90763	3.96025	5.37501	5.3462
A0A369K151	16.5644	14.7695	16.6928	17.096	33.8779	32.4509	31.1778	28.7151	13.0276	10.3923	10.7052	8.97977	9.63472	10.0129	9.5529	11.2699	6.00418	6.47604	6.84055	5.2705	11.7705	8.34801	9.4247	12.8849
A0A369J2L5	1.00572	4.91911	3.5889	5.02356	4.90493	4.20016	4.14795	5.09192	3.87477	4.21915	3.69838	3.55254	13.0357	12.4718	12.8551	14.009	10.3112	10.7453	9.17752	9.14857	9.55749	11.4459	10.4602	12.9905
A0A369JSU9	1.02007	0.654602	1.1068	0.81481	0.58957	0.310954	1.23627	2.12154	1.17541	2.04366	1.69102	1.93578	5.17998	6.25934	6.04009	5.21004	5.05693	4.71193	6.52451	6.6501	5.88465	6.33289	6.65598	4.91496
A0A369JQD2	3.50283	0.529217	1.43901	2.31966	1.87875	2.62368	2.03287	1.92194	2.95611	3.38639	5.8751	3.32224	7.7864	7.68703	9.09406	8.61915	10.0865	9.67338	8.8138	12.0087	9.37686	9.78211	9.97542	8.91124
A0A369JUC6	10.1371	11.6578	11.967	13.8942	59.9255	48.6422	55.9747	51.5105	66.7083	46.5875	46.2223	44.4151	77.4664	78.5134	77.3338	69.3446	90.1407	105.335	96.2706	101.528	90.3755	89.6501	100.369	90.344
A0A369JGZ0	1.37322	0.739876	1.40884	0.736126	7.81952	6.00641	7.52315	6.9873	12.3304	13.1977	12.7142	14.4677	43.8289	45.8928	42.6027	44.931	23.5496	23.9664	22.3831	26.9525	47.0795	46.2134	46.1157	46.4053
A0A369JM63	46.953	28.9465	21.5331	34.9861	37.5863	34.9187	38.394	35.0589	21.9101	19.1594	19.2678	17.8829	45.4452	47.6335	46.3407	44.261	74.4126	77.1753	78.6904	80.6607	58.0823	55.8569	60.2597	59.0001
A0A369JMV8	24.3289	22.304	19.5863	17.1431	10.9903	9.65701	15.7897	9.61822	22.0367	19.627	20.1441	19.3793	28.0979	30.5578	30.2755	25.2135	36.8302	32.4569	29.2388	38.0887	33.8346	35.3718	34.1273	33.1199
A0A369JFX8	2.42903	1.6278	2.11399	1.92538	2.6699	2.37062	2.51363	1.88798	3.89923	4.2171	3.69375	4.74458	6.4919	4.40192	4.35623	4.45919	3.98845	3.62033	3.9658	3.39363	4.94376	4.68755	3.49182	6.35161
A0A369J0I9	7.77235	9.09077	5.95202	8.27237	3.13059	2.19674	2.81009	2.59195	4.62688	5.74442	4.9628	4.20959	19.2315	20.4615	21.5122	23.5858	9.53062	8.56237	9.05667	10.6923	10.8509	11.4941	9.63028	10.8831
A0A369KBH4	2.92608	2.99641	3.16464	2.57054	28.5824	27.2493	28.6336	27.1486	14.4116	12.9914	15.0509	15.2659	19.2426	22.524	21.3298	20.8685	55.6396	61.5231	47.0289	53.3884	36.4083	28.0557	33.2922	34.7993
A0A369J5I8	0.680786	0.392427	0.24925	0.409379	1.69006	1.9716	2.60815	2.52516	2.02544	2.14181	2.60924	3.12609	7.22862	7.18939	6.64245	6.00812	4.94784	5.60633	4.84349	6.97334	4.16238	7.34934	5.55696	4.36327
A0A369J751	1.75026	1.62501	1.14093	1.54383	2.92422	2.85815	2.70764	3.19745	5.68543	4.29928	5.59764	4.88858	6.82428	7.91411	7.17681	6.03025	6.77659	6.85868	5.90708	6.99035	7.0089	7.19507	7.1932	8.53472
A0A369JTI5	1.35629	0.894339	1.7261	1.58447	5.24327	5.51397	4.87027	5.32258	9.75087	8.49399	7.93927	6.67084	14.376	15.0721	15.1713	14.9042	14.0994	14.1255	15.7659	12.4692	15.4344	15.2011	14.4644	16.4591
A0A369JKU2	7.04923	8.64587	6.42652	9.12279	5.28145	5.63767	5.67965	5.28319	8.54736	7.28953	7.63321	7.78465	12.7334	12.9046	12.554	12.5956	14.0289	16.3135	13.178	15.7283	13.9022	13.3875	12.9306	14.9267
A0A369JHH6	1.77176	2.95223	3.00844	3.40415	10.5427	8.18124	8.24986	8.00289	2.92278	2.31773	3.13204	2.83132	4.68456	3.51811	3.81083	3.51173	3.90293	5.33698	4.53701	5.4187	3.91406	3.77204	4.33545	5.22397
A0A369JCP5	2.83061	0.614048	1.19304	1.92711	2.60622	1.74552	1.28986	1.34731	9.36146	7.44915	8.07801	6.83923	14.0736	15.7814	15.8145	15.2737	10.8635	12.0984	10.2256	11.5482	11.9381	22.8845	17.9587	17.829
A0A369KAE3	4.39771	3.58464	5.12436	6.73067	1.49969	3.58918	1.69143	1.24363	8.76452	8.92824	9.9154	12.2018	29.2831	29.8412	30.3123	27.9888	24.0852	23.6207	22.1944	19.7708	27.104	27.7263	29.2444	32.5386
A0A369K1G1	4.00359	4.93632	3.25629	3.07721	19.5144	17.1073	15.552	12.8421	21.3081	20.5123	22.1305	20.5113	16.172	15.9153	16.1653	18.0396	10.0187	11.1059	9.96314	7.02909	15.2285	14.3096	14.2675	14.2673
A0A369KBX4	1.37999	0.289201	0.299654	0.292001	6.09762	4.78116	4.64069	5.57192	6.63815	6.43554	6.00015	5.98024	15.5431	17.4939	19.0068	16.4586	9.22742	10.2335	10.301	7.2969	15.6587	11.9287	16.4807	14.5991
A0A369K7E1	0.582108	0.909574	1.30776	0.982133	0.280331	0.628602	0.707206	0.722004	4.07552	4.47674	4.14478	3.9826	8.30567	9.47939	8.2067	8.07785	4.0292	5.30921	5.8377	4.76985	9.16152	8.47413	8.72374	10.2036
A0A369JTW0	24.8844	5.36579	6.13894	2.00073	40.8625	37.5857	34.8695	35.1789	781.088	695.576	704.982	733.875	1581.87	1670	1699.08	1768.97	678.177	617.597	622.503	700.782	890.286	916.531	873.562	885.946
A0A369K257	0.6629	0.453577	0.483481	0.414718	5.03027	5.80054	5.11607	6.38229	14.0889	15.163	15.112	10.923	12.9531	16.5573	14.7631	15.3889	16.389	17.347	16.5582	16.058	14.6972	15.1988	16.1603	15.4082
A0A369JK92	0.368908	0.780868	1.10014	1.38066	3.02636	2.30155	1.93841	2.20535	5.38457	4.60571	4.07379	4.88191	11.365	9.9142	10.4011	12.4726	12.6796	11.1024	11.3978	9.51422	13.139	11.2459	13.026	13.4209
A0A369K1Z7	8.1913	10.4675	12.3748	10.5368	3.37304	3.80857	3.83941	3.24593	5.83854	6.35667	6.74435	6.76836	3.88907	4.79955	4.59546	4.4897	7.45658	7.01955	5.46266	7.23733	5.55576	5.21312	4.93096	5.31705
A0A369K4E6	8.43447	8.96875	8.39146	8.26041	12.9564	12.0742	12.5103	12.623	7.85113	8.26445	7.87327	8.4335	9.32101	9.43979	7.55888	9.86695	7.56875	8.61433	7.11225	8.01863	8.33765	9.32469	8.28504	7.82809
A0A369K5A8	3.59786	4.10822	5.23135	6.71164	5.84893	6.51209	5.17752	6.20989	10.472	9.41277	8.56917	9.01577	10.9796	10.4639	10.5852	8.69277	9.10419	10.4096	10.4086	10.8749	9.43564	11.011	10.4738	11.2178
A0A369K0Z5	7.01765	7.131	5.96111	4.93196	4.44551	1.07613	1.63872	1.49675	6.54187	6.09915	6.41841	7.40878	5.59091	5.46725	5.03563	5.5813	5.80941	6.75634	6.41015	6.98816	7.32413	7.58654	8.49736	7.73323
A0A369J4T7	0.456054	0.242141	0.268092	0.241285	3.82993	3.98298	3.39763	2.56748	8.94458	9.82826	9.81469	9.91978	12.263	12.7078	13.7753	13.2729	23.9757	22.111	22.8677	22.9521	14.3698	14.4537	14.45	14.7262
A0A369JNZ8	2.55576	3.44027	3.33803	3.50866	1.71339	1.60698	1.93854	1.43045	2.68313	2.04513	2.30984	2.5014	7.52015	8.86489	7.55553	7.66449	4.74166	6.35911	6.09594	6.12108	9.22634	9.52432	9.53382	9.00374
A0A369JWR3	0.273713	0.20048	0.148711	0.333517	10.5251	9.4799	8.90032	11.8305	16.8554	14.5088	13.8694	14.4873	30.8575	30.8245	32.6225	29.7907	21.8524	28.4134	23.2281	23.8709	29.3536	26.3769	25.4766	29.5311
A0A369JTH4	0.856355	0.39725	0.550179	0.865833	15.7439	14.2318	15.0745	12.6513	16.3815	14.7002	15.8486	17.0736	49.0378	45.4016	46.2386	38.9498	25.5342	30.2835	26.1691	25.7092	36.2699	39.6744	39.5779	39.8409
A0A369JHN0	9.63347	10.95	10.1241	13.9582	5.23673	4.31711	4.76793	4.97795	15.7226	13.5766	12.7833	14.4719	18.0666	17.4009	16.955	13.8244	15.9799	17.0101	17.5172	17.7394	16.3424	17.0318	16.5964	16.1754
A0A369K4W2	69.7278	95.9749	89.7561	88.4594	42.2938	35.8526	35.6055	35.4359	96.4698	84.4704	83.5142	92.4724	70.8206	69.9258	62.8013	66.4605	106.907	111.083	110.062	109.976	82.7605	85.5724	80.547	85.1613
A0A369KBW2	12.1761	6.74866	4.88966	3.62057	25.0493	21.2373	20.3513	19.6474	13.2595	9.51675	12.3478	6.46199	13.6178	12.9059	13.0313	14.1482	5.78126	7.18727	6.05194	6.58167	8.26066	6.36278	8.21359	8.68772
A0A369JC70	3.86095	4.60907	4.96541	6.32982	1.08281	1.41871	1.52732	1.64194	3.15367	2.88773	2.38922	1.93528	22.2966	21.1776	20.0022	20.3796	12.3456	12.9407	14.1819	11.7723	12.0041	8.79359	11.5358	11.0996
A0A369JS64	0.631378	0.228071	0.70334	0.178867	12.6335	11.9834	12.3523	11.3551	40.7925	41.4194	41.8568	44.6834	133.096	126	133.289	126.38	94.3425	96.5257	91.3326	90.5357	119.038	117.033	106.888	111.057
A0A369JHY4	6.54186	9.3466	9.59093	7.93949	7.54249	9.04355	7.69349	8.6028	5.37133	3.79163	4.6367	3.03301	3.12798	2.99337	2.07075	2.47017	4.52823	5.4001	3.5941	4.20539	3.17301	5.4204	2.86151	3.65527
A0A369JI38	7.11016	2.79275	2.3592	3.63904	22.2142	21.3463	22.0926	23.1521	49.865	39.1005	43.2319	40.2051	64.56	68.7344	67.405	66.6262	47.2693	45.3736	50.175	48.943	59.0651	66.1899	69.2496	62.3859
A0A369JBP9	16.0901	12.3244	13.9697	14.5688	64.5045	61.8085	62.8038	60.4628	55.6967	50.0195	55.669	51.2259	48.4504	48.8989	45.6487	47.1629	63.386	62.1966	64.9344	68.698	48.8215	46.924	51.2299	47.0652
A0A369JGG0	0.779916	1.15476	0.572465	0.0688376	5.39748	4.33615	4.35971	5.94932	10.3237	9.35408	9.65922	9.76775	17.7267	15.0688	16.4452	15.1883	16.2591	15.6296	15.7823	17.1604	20.2694	20.3828	21.6914	20.0168
A0A369K7P4	1.92421	2.67525	2.04993	2.94022	7.02739	5.71295	9.22243	7.18766	18.9713	13.6252	13.9552	15.5876	12.6215	11.1981	9.93322	9.83462	20.5176	18.9607	18.9335	21.4326	14.1053	12.0212	12.3806	12.6779
A0A369JUB4	5.1438	2.71268	3.60636	3.27072	9.85702	7.5013	4.40067	7.35612	16.9541	14.4842	15.3561	17.9239	11.7947	12.4052	11.6726	10.9317	11.4343	12.2	12.0848	12.1391	12.6345	12.3922	9.93428	10.3934
A0A369JHT1	20.0733	18.1834	19.1145	16.0796	2.67482	1.36673	1.30726	1.02198	9.66698	9.1512	8.28935	9.75101	7.47173	8.03339	8.42745	8.48471	6.64668	6.15678	5.85064	6.29773	6.19356	5.62727	6.39581	6.13114
A0A369K7J9	1.01385	0.293427	0.919969	1.03248	3.97393	2.96002	2.29207	2.82956	8.89928	7.86104	9.19964	9.309	17.7366	17.1896	17.3627	17.7177	9.68229	8.85913	8.97542	9.56381	15.6138	12.0645	16.6358	15.8813
A0A369JF59	1.50482	1.4085	1.3123	0.232216	8.013	7.19625	6.34376	6.36775	2.75443	2.14268	2.42764	3.52251	9.08081	9.31352	8.42694	9.40494	9.76076	10.2311	9.30162	9.88669	9.50939	9.8268	10.1947	9.88129
A0A369K2X8	10.1669	17.4415	11.1758	17.8714	12.1354	11.4034	12.8781	12.0259	6.31228	5.0762	4.86785	5.54153	9.53189	8.93575	9.04168	9.52441	6.28344	7.21862	5.53755	5.19299	9.79641	9.94894	12.3372	9.6699
A0A369J7X5	0.133122	0.512636	1.03556	1.66499	1.68084	1.30186	1.24559	1.7252	2.84802	3.64732	3.8107	3.43978	5.67837	6.1253	6.42569	5.63925	5.73398	4.59294	4.84459	4.31464	6.44574	4.66621	6.1055	4.50875
A0A369JND0	4.2537	6.08041	6.26345	6.37751	11.7344	11.3321	11.2372	10.5673	7.92088	6.89628	6.29987	7.55272	19.3481	16.9857	18.3913	19.4508	13.693	15.412	15.0293	15.7053	20.2084	19.2416	20.5516	23.3509
A0A369JP34	0.68199	0.764883	1.09811	0.992226	3.19529	4.42865	3.62417	3.77928	10.0413	10.3699	9.92222	10.5628	20.1289	18.3936	15.724	19.4714	17.2707	17.4713	15.9335	16.2228	21.6346	18.9568	19.8709	19.3912
A0A369K248	1.25395	0.0878598	0.451124	0.477253	9.97248	10.4351	11.1412	9.66814	16.5292	12.5849	10.5359	10.1616	22.0321	22.2866	20.9054	20.9238	17.3721	17.9411	19.962	19.7568	21.0595	24.1248	21.1226	24.7481
A0A369JEF6	0.569346	2.45231	1.66841	0.253959	1.27184	1.35775	1.55479	1.84215	4.95586	3.36826	4.39398	2.12278	14.351	14.1666	11.886	11.9756	9.32032	7.37402	8.11139	7.74731	7.3957	5.50624	9.61804	9.82193
A0A369JND5	12.5066	11.8425	10.0084	10.1527	6.86299	6.67077	7.85221	7.49776	5.78997	6.19707	7.49371	6.17012	8.68226	11.045	9.76292	10.379	10.9511	9.89071	10.3638	12.1083	9.63636	9.96553	10.9377	10.0302
A0A369JSX5	0.640223	1.22693	1.09271	1.00018	6.76778	6.27053	12.2582	9.79593	4.81302	5.81494	4.29541	3.64695	10.0119	9.9051	8.96174	9.76081	13.0655	7.97689	9.42027	13.0328	13.3444	9.82843	11.2236	11.1923
A0A369JWE2	0.699729	0.304714	0.509549	0.455809	5.72885	6.50042	6.074	7.78699	35.7791	28.7813	23.912	26.9794	11.8922	11.5003	12.3796	11.406	13.5876	13.4728	13.4057	12.9453	9.35545	10.2473	10.3711	10.8873
A0A369JG56	123.029	98.5453	52.4895	69.4992	9.86938	8.90593	10.1873	10.23	11.3091	9.78874	10.2608	10.0629	6.66627	6.46923	6.45877	6.83458	17.0859	15.2334	17.2893	16.017	8.91383	8.40802	9.52213	8.5779
A0A369KBM5	25.9089	25.6514	26.3332	23.3773	30.3002	25.651	18.5159	19.8296	10.2461	8.65535	9.69735	10.2402	10.2281	11.9997	11.2578	9.89735	9.76411	9.27376	9.39523	9.84064	8.58628	8.79126	8.27674	7.50606
A0A369JE42	5.31623	3.39751	4.07301	3.58352	77.9999	71.3019	75.1325	82.9423	116.754	95.1923	95.7549	103.589	101.765	103.558	95.0996	102.296	112.86	113.482	112.106	114.668	113.765	103.624	102.757	107.732
A0A369K2G4	1.61279	1.98561	1.33264	1.4058	8.84682	10.5053	11.8073	9.67607	5.09353	5.07099	4.58787	4.89298	23.9827	24.7818	22.693	22.9389	3.92209	5.03752	4.28082	5.48438	10.9167	10.7183	9.77239	10.4599
A0A369K676	1.36452	0.163638	0.0525775	0.120471	236.029	219.746	219.823	243.584	140.063	137.632	132.234	137.756	127.858	128.846	124.198	135.39	93.0576	85.8651	93.5979	85.0576	97.4228	104.72	102.842	117.16
A0A369JKA6	1.42554	0.817019	0.720048	0.772067	4.97652	4.17336	5.43888	5.20418	2.84138	4.21401	3.50126	3.39414	4.7454	4.23778	3.02864	2.75171	3.29135	4.67977	5.55591	4.66698	4.00371	4.85779	4.46627	5.2291
A0A369K1H6	0.36705	0.529363	0.40264	0.486675	2.61245	4.24213	4.36181	3.14263	3.71136	2.57423	3.61753	4.56889	2.98714	1.73714	2.44393	3.19722	2.82619	3.17939	2.38141	3.29677	3.08005	2.85416	2.94651	3.19053
A0A369J209	1.76839	0.784039	0.617693	0.611707	1.62886	1.24948	1.60051	1.5256	6.35957	6.41615	5.0964	6.57201	31.6058	30.7861	29.2392	29.3716	22.7307	20.8025	22.9183	22.3672	28.9887	27.5236	29.1306	29.0946
A0A369JXH4	4.98727	5.456	4.7158	4.92742	2.98593	2.98892	4.18982	2.98892	3.91094	3.87596	3.45743	2.87951	5.44564	5.49245	5.25719	6.42257	6.87613	6.46185	7.18588	8.28308	7.27233	6.26012	8.13704	6.95328
A0A369K2R0	5.06194	5.16115	4.66486	3.23448	6.34901	5.58173	6.24337	5.41487	11.0984	10.0719	10.9037	10.3492	7.50779	5.85563	5.62916	5.83915	8.52598	13.8413	14.7296	12.3574	13.1667	15.6437	13.7672	13.794
A0A369K8U3	7.08096	3.4831	3.53014	4.77262	2.81266	2.80286	1.86166	2.55116	2.01837	1.6869	1.62716	1.50586	5.53264	4.98825	6.74819	5.68232	6.5919	6.18578	6.51875	6.35361	7.31745	8.79092	9.57626	8.94605
A0A369JP65	0.115179	0.10474	0.0959461	0.109474	0.264936	0.0845296	0.0759337	0.0714126	0.485352	1.74474	1.41433	0.903163	5.59329	6.04489	5.85758	4.77523	4.74511	2.81948	4.54244	3.80936	5.01766	7.17354	7.11136	7.34111
A0A369IZW7	3.53611	2.35461	2.97328	3.08325	0.984054	2.15441	1.92903	2.04074	17.5047	11.4695	10.6055	13.0737	23.9543	23	24.4428	24.0551	16.3969	17.603	16.588	16.2065	21.9239	23.6217	21.7775	22.8295
A0A369JC73	0.750452	0.543679	0.386867	0.504706	3.65049	2.69796	3.32159	3.93099	11.0674	10.5291	11.2897	12.0415	8.01381	8.42892	9.24341	9.30163	10.6984	10.6511	9.53385	10.2451	8.08403	7.04049	9.4205	8.04751
A0A369JNG1	8.15535	7.83817	8.50292	7.84095	0.998055	0.609815	0.667437	0.801136	2.92669	3.91278	3.34741	2.62055	6.56017	5.77681	7.34714	5.49278	9.47051	10.759	10.6794	11.637	5.41777	7.35809	6.97676	7.78247
A0A369JLE7	0.268611	0.482902	0.276154	0.29095	1.18872	2.17676	2.09401	2.10199	3.92983	4.06216	3.96964	4.20275	8.23134	5.36717	5.13831	5.87805	5.36713	6.23479	5.77656	5.22977	5.05476	6.149	6.48471	4.79507
A0A369JT28	7.15268	3.90959	6.01949	5.45811	12.3396	10.5402	12.3449	11.7423	5.89804	5.08423	4.55958	3.70076	8.39498	7.71326	8.03441	8.3842	9.65196	10.6038	10.6542	11.4546	10.9848	8.44759	8.31891	9.31395
A0A369JXQ9	0.253717	0.990638	0.125341	0.8002	1.39072	1.60018	1.64224	1.28401	17.535	18.171	17.0087	17.6919	17.728	18.4628	19.8066	19.201	19.6274	25.8484	26.5641	21.7068	18.6955	20.0394	21.3442	21.3774
A0A369J531	5.33438	4.57237	5.07376	4.12056	3.75715	5.00095	3.69442	5.05391	4.19097	5.58179	7.17958	14.0563	14.1123	8.08836	7.89853	13.6061	8.65976	14.5344	6.912	8.04476	17.3612	7.62859	8.68687	9.51283
A0A369JR69	1.73013	0.376697	0.34484	0.101164	0.103266	1.06071	1.26746	0.195391	2.03557	1.76527	2.244	2.00812	3.62734	4.04834	4.05076	4.06846	5.08091	5.4481	5.49846	5.98254	4.30152	3.56258	3.39569	3.91927
A0A369K982	2.76984	3.06757	3.32462	3.38938	3.9092	4.00199	4.20854	3.55922	10.933	8.6326	9.382	11.195	22.3868	14.26	17.102	17.7198	11.4996	13.4532	12.2772	10.1649	19.1517	17.5245	17.6873	17.687
A0A369K0G7	0.658477	0.508623	0.397678	0.257094	4.60065	5.81808	4.82611	4.80767	4.48101	5.22589	4.29652	5.90395	7.46019	8.03791	9.14731	7.2913	10.5646	10.1422	12.1343	9.67807	10.2314	9.18968	9.99404	10.2629
A0A369K0M8	1.31847	2.60033	2.67684	2.56862	0.919106	1.52214	2.15911	1.15197	3.5004	4.58851	3.02908	2.94996	8.80846	12.9255	8.258	8.25864	6.80189	9.33443	8.99339	7.8121	7.48671	6.37017	8.31001	9.09413
A0A369JPN0	0.205831	0.514574	0.329535	0.677937	1.71547	1.24959	1.42794	1.76649	3.25014	3.58361	2.70291	3.78149	2.37724	2.2694	2.47138	2.10328	2.62158	2.04903	2.79937	2.1238	1.53969	2.83645	2.02664	2.06523
A0A369JZG8	1.20348	0.244264	1.15786	2.25818	0.312859	1.10387	0.388801	1.02796	2.34392	2.01527	2.71129	2.33604	4.28261	3.76093	4.67345	4.47664	4.27316	3.79155	4.11684	3.65089	5.00601	4.93893	4.96723	5.65441
A0A369K5S6	0.830092	2.43701	2.26207	2.20919	8.42801	6.6672	8.43046	8.94941	10.4561	9.32733	10.823	9.96413	7.716	8.05359	6.31665	6.79632	5.35754	6.00744	5.56754	6.01108	5.93549	4.47504	5.70873	5.07061
A0A369K0L6	6.91979	5.21283	8.07081	5.27539	9.82631	6.85022	7.59483	8.70316	8.50311	10.562	11.1913	12.8301	11.0331	13.5255	11.6444	12.6342	14.0202	12.0462	11.6571	13.7855	16.0624	11.2722	14.2416	13.6964
A0A369JDY8	3.27621	3.25432	2.13857	2.94569	7.72714	5.93876	7.19015	7.16417	3.63841	2.91374	3.72012	3.29948	2.76518	3.31493	3.271	2.47066	3.58993	1.93323	3.00569	2.05299	2.60791	3.12556	2.6426	3.06103
A0A369K5C3	0.932659	1.23533	1.11302	1.16777	0.188106	0.0794622	0.300823	0.501703	1.72938	1.45437	1.54675	1.5033	8.9721	8.81673	8.41423	6.80677	5.18804	6.9591	5.41921	5.55947	7.85387	7.76579	7.87762	8.20605
A0A369JQD1	1.48334	1.93243	1.161	0.412603	0.179429	0.56255	0.590581	0.333501	6.66808	6.38583	5.36359	7.03008	14.0164	12.3028	14.1378	11.3839	12.0071	11.056	12.5447	9.87222	11.8014	11.4101	9.9419	13.7387
A0A369JDX0	6.99399	4.46933	6.25151	5.2518	11.5245	10.0431	11.2526	9.00001	3.27839	3.00189	3.70265	3.19392	3.09754	3.64944	6.22493	3.60135	2.61225	2.5837	3.02774	2.97729	2.92297	3.16583	2.55939	2.34353
A0A369JK29	3.48388	2.45054	4.62066	2.96365	24.0331	21.5057	22.1654	24.6174	19.4194	16.2042	16.0735	17.1886	33.1778	34.383	31.1914	33.771	23.8131	23.3814	24.8202	23.7077	30.0452	30.9663	32.2911	33.9158
A0A369K7R0	20.9131	25.6211	22.1046	24.4576	18.8606	13.2666	14.8414	13.0847	29.6513	27.1863	30.2571	32.5678	51.3392	56.2325	57.1929	58.5765	39.1909	41.2921	40.0335	37.7033	45.8049	44.361	46.6586	45.0465
A0A369KAJ9	90.4045	188.091	130.823	170.274	59.2678	54.1658	55.0589	60.1192	19.5637	22.6739	13.8297	23.2057	16.0617	12.8781	15.5529	14.7308	6.4933	5.3815	5.55828	5.75696	9.81623	5.24873	10.0359	10.0794
A0A369JDR1	71.0124	63.3633	58.9556	64.1419	28.0837	24.8476	27.2033	29.1128	26.2823	24.1388	26.0413	26.8497	40.6128	37.9869	33.0931	34.0029	69.1608	73.6793	69.9813	74.3384	60.9205	58.2886	67.8733	60.3026
A0A369K379	0.951157	0.271304	0.236701	0.504359	7.32894	5.68469	5.41315	5.175	5.35682	4.53814	5.76508	4.05506	7.00998	7.28989	6.5682	6.34767	4.85122	4.21229	3.97687	4.67608	3.87035	4.19658	4.0813	3.75354
A0A369KC73	5.67733	8.12276	9.04827	7.18776	26.9214	27.9086	27.644	29.8102	16.9417	18.2822	16.5839	18.9685	61.1352	59.245	60.2182	56.835	75.8908	59.6862	70.0309	72.678	64.9618	55.5148	66.3094	62.8915
A0A369J8L8	37.7774	27.6314	33.6875	24.3519	21.19	18.9465	20.734	20.4876	34.1512	27.9703	30.9178	30.1129	40.4499	38.2678	37.7519	41.7515	42.4089	47.3391	45.5641	44.2654	48.9194	47.5949	47.0133	51.2613
A0A369K9H4	1.16642	1.10664	1.60657	0.951883	4.48631	3.60828	4.76844	4.3561	26.4094	22.931	27.6734	24.1712	45.7633	45.8431	47.35	51.3243	34.3259	37.248	35.7321	35.4148	35.453	33.1859	38.0353	30.5035
A0A369JHR9	2.4622	1.6234	2.9761	1.57626	1.2782	1.94188	1.6241	1.8163	5.95379	6.07179	5.37734	6.43627	18.6279	14.3447	13.7491	17.3697	11.8589	11.2443	10.0438	13.4549	15.3417	14.5552	16.0211	14.826
A0A369K2I0	15.559	13.4429	13.8154	14.9411	40.1799	36.9495	37.1158	37.6889	37.631	32.4342	30.8246	32.4041	14.8721	13.3037	14.2915	14.0939	6.1206	7.22994	6.17229	6.96557	11.0921	8.11363	9.78934	9.21208
A0A369K2W0	1.2888	1.31775	1.42038	0.9739	0.580784	0.953629	0.848748	0.718603	9.25281	8.72792	9.49266	8.62356	9.38897	9.94718	11.1941	10.6047	10.4876	8.64995	8.60997	7.75161	10.3137	10.6168	10.5183	9.71218
A0A369JQX6	0.404114	0.233632	0.164991	0.259666	1.18758	1.14826	1.06429	1.21972	4.80091	4.42361	4.01652	5.6429	5.78717	6.14139	5.74224	4.78405	4.6836	4.95108	4.60765	4.06125	5.82804	5.60638	5.799	5.09518
A0A369K020	1.199	0.544724	0.712405	0.819596	108.779	108.489	118.654	109.856	72.5236	79.8735	83.3606	69.8599	79.5364	89.2794	86.7795	95.1858	23.5981	21.5262	20.1081	22.0916	34.9707	35.9377	34.2695	32.0822
A0A369JI40	5.47632	5.97797	5.35332	5.36461	1.90559	1.39979	1.57727	1.89149	3.39151	4.44446	4.91876	4.6905	10.6839	12.0266	10.2051	11.3853	11.53	12.0654	9.66762	10.0842	14.8106	13.1229	15.823	14.6523
A0A369KF41	3.68716	4.72475	4.27179	4.02707	0.852967	0.851948	1.21012	0.775076	2.05237	3.13665	2.72059	3.02396	14.9317	13.3882	13.9718	14.6846	13.8691	13.171	10.7339	12.3017	15.879	14.2174	16.3224	15.3625
A0A369JN93	43.6876	43.4404	37.8497	39.0563	38.0045	32.5367	35.1365	35.6045	15.0505	17.0498	13.97	13.8718	9.20825	8.62416	8.507	9.09056	4.87014	4.60458	5.30731	5.82088	8.70479	8.62113	8.42576	9.87152
A0A369JN75	2.13221	1.93213	1.94319	2.72264	1.81927	1.41297	1.40844	1.03882	1.91972	1.69254	1.3421	1.37012	3.54476	3.82677	3.9641	3.70435	2.64296	2.51944	2.34601	2.70593	4.62467	2.83783	3.55112	3.94271
A0A369JWV0	18.8003	13.3443	13.1765	17.0403	4.01979	2.73792	3.07978	3.69482	4.24912	4.88546	5.15323	5.40133	8.3867	8.3735	7.73276	7.72566	8.51728	7.71843	7.71832	7.7539	7.30745	6.32217	8.11287	6.85993
A0A369JH95	2.55075	1.34313	0.873936	0.758148	193.315	183.712	184.755	162.927	97.932	84.6408	83.5583	79.335	143.004	143.997	127.66	142.25	40.6128	38.9174	36.4275	37.9981	94.8823	99.1393	98.6789	91.3577
A0A369JX94	5.41649	6.37973	7.20982	9.3939	3.62229	4.37363	3.79661	4.14103	5.17952	4.13076	4.2844	4.14982	4.82945	4.8889	4.26074	5.51924	7.40412	5.80444	6.67356	4.80191	5.89162	6.79814	3.90402	6.7513
A0A369IXZ6	0.475539	4.17208	1.02064	2.61821	2.32861	3.0627	2.55668	2.42451	11.6637	8.10735	9.79536	8.77468	9.83753	10.7471	10.2573	8.63903	11.0952	13.9657	11.3888	12.1991	15.4079	12.8604	13.8625	11.5409
A0A369K1D6	19.7212	11.1063	12.2411	13.7078	15.8691	16.211	15.8364	16.3982	14.4732	11.8159	13.3983	13.51	8.45929	7.99288	8.87621	8.86879	9.33173	8.97188	8.86129	8.98084	9.6274	9.30418	8.96351	9.939
A0A369KA09	3.85192	3.19785	2.87836	2.79129	6.36516	6.10319	5.78945	5.03508	5.9061	7.40522	6.9008	8.46894	12.0653	12.6069	12.9895	12.81	12.2373	10.4515	13.4598	11.8269	11.7242	12.2805	12.4801	11.8409
A0A369JVP3	52.6549	74.3858	83.3406	96.8153	28.66	21.7053	24.87	21.8954	10.7493	9.55427	7.89303	9.67459	22.1188	25.7808	26.6607	24.6284	32.3493	28.2719	30.0055	31.2938	19.9914	21.0193	21.8024	20.9626
A0A369JPP6	1.3023	0.956398	0.72597	1.05062	1.1373	1.21509	0.989961	0.766903	0.693529	0.720008	0.384502	0.947491	1.66351	1.91471	2.29688	2.52128	2.27905	1.88457	2.7164	2.26756	3.23152	2.33216	2.82348	3.48898
A0A369JXF6	17.9531	17.4925	17.2538	12.5687	10.1317	9.84477	9.588	8.54485	20.4184	20.0798	16.1885	18.4065	15.1574	14.4347	14.1656	12.1601	12.139	9.56121	9.99388	10.8194	11.4513	10.6169	12.5756	11.1242
A0A369JH43	2.53535	2.30044	2.054	1.53789	3.06726	3.9151	3.42628	2.75442	1.03574	0.465899	0.507932	0.322558	7.91418	7.79047	7.19454	7.43861	18.5675	17.1105	17.5132	18.667	14.1364	14.8132	13.317	16.9244
A0A369K203	11.6446	14.2962	13.4586	9.73804	4.29447	4.97462	4.78639	4.43855	5.63657	6.04455	7.21493	6.39283	21.6207	22.7045	23.0595	20.332	11.0473	11.3575	11.1159	10.1605	17.6544	16.4573	14.8875	15.4751
A0A369JMY5	0.400671	0.517063	0.369952	0.481265	0.687012	0.67382	1.03226	0.949904	6.89393	6.41836	6.99501	10.4086	9.39899	9.76402	8.37193	8.6013	5.42572	7.90888	7.65098	5.49331	9.78392	8.6081	8.20025	9.83137
A0A369JZK5	21.6822	20.228	13.343	12.4328	51.1823	46.5965	44.5193	45.1998	65.828	49.2328	53.6816	50.3079	117.253	118.001	112.801	112.089	99.8292	106.203	107.689	112.43	132.811	109.724	117.331	127.172
A0A369KA18	4.00534	4.21457	4.05056	2.84628	37.6455	34.8708	39.0637	37.7192	29.1114	24.1963	23.349	25.8546	28.1306	29.5078	27.3522	30.1637	35.545	40.4325	36.5778	35.1761	41.1345	35.0411	39.2919	38.3254
A0A369JAD7	11.5921	10.7702	5.15489	6.87675	7.47548	6.63643	6.87208	7.02155	3.65031	3.46946	3.77834	3.49953	12.3589	12.3352	12.1757	14.2805	17.36	15.9576	16.6815	17.4572	16.0256	15.8712	14.8496	15.5709
A0A369JCP1	1.42035	0.645573	0.512677	0.896736	0.461543	0.268365	0.72369	0.485164	2.40144	1.75627	2.32538	1.9522	7.34346	7.42038	8.08858	7.90316	7.34485	5.98376	5.88349	6.54475	7.71319	7.17417	7.77974	8.82598
A0A369J6T7	1.05604	1.06068	1.19927	0.970603	0.93955	0.674917	1.1963	1.23682	9.28845	9.14929	8.34353	8.52414	10.0468	11.3743	10.6985	10.8821	10.1659	8.15796	8.93046	11.2384	7.73803	9.8821	9.99821	9.52963
A0A369JSV9	8.29886	7.0636	8.96389	6.60875	41.9812	40.3511	46.1924	50.2678	27.5964	25.6324	24.7935	29.8789	56.9678	52.9097	51.5434	54.2221	52.0737	56.5495	50.2864	56.4112	42.4312	40.684	41.5574	45.7256
A0A369JIS2	1.66108	0.0592085	1.0094	0.298058	35.6121	27.8411	25.2628	35.961	47.811	34.624	34.4904	27.095	23.0211	20.4612	21.7361	32.824	9.96418	10.0256	10.8465	11.0812	9.6951	10.901	10.7556	12.7998
A0A369J1U4	1.40874	3.12967	3.23701	2.48104	1.85984	1.73213	1.84803	2.23767	1.17299	0.862598	1.02041	1.55532	2.91585	5.64391	6.07081	5.73972	6.53694	6.85457	7.22415	6.93211	7.87825	6.51657	7.31959	7.07592
A0A369JTU6	0.263706	0.508913	0.100501	1.04794	5.02577	4.3829	5.5356	4.33168	3.61666	3.06251	3.40916	3.54687	4.01758	4.42026	4.05141	3.1696	3.98853	4.55167	4.45534	5.92066	2.96713	3.59599	2.95707	3.86387
A0A369K4M7	1.77748	1.76567	1.71941	2.71628	0.874529	1.71745	1.07429	1.03042	4.52104	5.6679	4.3691	5.34515	11.4423	10.4837	11.0376	9.46681	7.23989	6.92277	8.59246	6.59876	9.49905	8.54094	8.81229	8.21693
A0A369JX03	1.11316	2.09696	1.96863	1.99532	11.8287	10.9336	9.85386	10.8675	11.7869	9.86485	12.3721	10.3255	17.4504	17.5261	17.2175	18.3202	10.3165	11.1197	11.2633	11.0559	16.996	15.4644	14.9852	17.4704
A0A369JY18	50.1436	57.1808	49.8309	55.5899	30.6676	25.4722	29.0768	26.3865	25.688	21.5894	21.7147	22.8185	16.8236	19.1219	18.1924	20.3717	21.1027	23.488	19.5257	21.6084	23.662	17.1429	23.4933	22.3434
A0A369K7I8	1.03314	1.2623	0.995485	1.04432	0.345911	0.384218	0.711423	0.66199	5.50821	6.39162	6.50858	5.87139	8.19335	7.6131	6.35209	7.72689	7.58946	6.10486	5.09666	6.76844	9.20066	7.93294	9.15056	9.4422
A0A369JWA4	1.20714	2.23365	1.69213	1.45978	6.14317	5.30702	5.57661	6.3884	6.85431	6.65634	4.64827	5.69438	5.11529	4.73554	5.22923	4.77953	3.34796	3.23465	4.42967	3.77976	5.37358	4.56315	4.72255	6.2425
A0A369JXY3	2.88991	2.81687	3.25768	2.27788	7.28891	8.73021	8.23226	8.95702	2.02361	2.32889	2.53281	3.34047	3.27821	3.36696	3.41972	4.09422	2.24904	2.95221	2.74578	2.67003	2.72822	2.1897	2.13856	3.1242
A0A369JZ96	3.67313	3.77522	3.30294	2.25933	1.50495	1.29547	17.4161	13.1906	7.88364	7.86994	7.90263	7.54233	9.54679	8.41461	9.28336	8.79533	11.2833	12.9257	10.031	12.3169	8.86198	9.99715	9.25818	11.4271
A0A369JA78	0.537163	0.212075	0.217017	1.14186	10.4564	13.4244	10.3284	9.47514	6.13556	6.35269	7.57681	5.57791	16.0096	16.3372	13.5963	14.9117	38.7123	40.906	40.5774	45.4284	12.9077	12.9729	14.2923	13.6493
A0A369K5Q9	6.30449	6.82386	6.72039	7.21942	34.9791	38.9764	36.878	35.5744	8.98231	8.48988	7.26111	9.70141	14.9074	14.6165	14.9906	14.5253	5.77604	6.92902	6.50763	6.90059	12.1167	11.5979	11.6549	10.42
A0A369JY10	0.511426	0.423523	0.468778	0.927269	0.550134	0.687352	0.404494	0.78332	0.722165	1.66448	1.23311	1.63739	3.50344	3.97344	3.41757	3.26569	3.30843	2.57447	2.69233	3.25941	3.69449	5.02014	4.33452	3.54436
A0A369J2W3	13.7685	12.2441	12.7099	15.3319	5.11052	4.26139	4.86118	3.31685	4.94695	6.14223	4.10616	4.77044	14.2792	15.4346	14.5216	14.8228	16.6671	16.7989	17.3362	15.7925	13.4561	14.8551	13.9635	15.5408
A0A369J6V3	2.84073	2.00157	2.34735	0.349989	1.68787	1.38177	1.81278	1.43012	6.62495	5.60036	5.43854	5.64855	26.083	28.6205	28.0156	25.5915	15.4111	12.7234	12.4073	12.7586	19.4226	20.8771	22.1085	19.4562
A0A369JQF7	2.55228	2.23196	2.13566	0.639678	0.744126	0.916155	1.12977	0.976071	8.28145	7.50799	8.78705	7.20346	10.6756	13.2728	10.1071	11.3744	16.4825	15.2939	14.3392	15.247	17.6175	14.967	15.9379	15.3445
A0A369K8Q1	6.89101	0.189133	0.286325	0.220027	1.22014	1.68991	0.812888	0.929879	3.26564	3.94921	2.95335	4.24295	1.91938	1.95602	1.80802	1.97893	2.76473	3.09078	4.29039	3.18398	0.855186	1.71763	1.12224	1.44343
A0A369JFS3	3.73374	4.63303	4.69719	4.55593	3.07217	2.35553	2.44461	2.44909	3.3715	2.21736	3.24832	2.72814	2.86474	2.61387	2.32426	3.45972	2.75664	2.89458	2.84523	3.22308	3.04584	2.59507	2.49423	2.86875
A0A369JG54	2.26416	3.82658	4.565	3.25364	8.31312	5.99151	5.54559	4.86332	2.38814	2.64967	2.37373	2.25721	2.84502	3.84773	4.03572	3.14646	4.09638	4.81289	4.55266	4.26441	2.96481	3.2558	3.49249	4.00187
A0A369JUP6	0.628492	0.430527	0.526407	0.35967	2.09924	2.71601	2.2076	2.3855	5.17344	4.75233	4.98506	4.7564	3.59077	5.1749	3.26648	6.38388	5.34172	5.1715	6.93004	5.99619	3.78776	5.05836	4.17122	5.22407
A0A369KIQ6	0.960672	1.30467	1.44919	1.66256	3.3394	3.59488	3.12781	3.20193	5.55987	6.21275	6.73557	6.42169	5.5903	5.06436	5.22622	6.06665	8.81415	6.85649	7.03611	8.01249	6.45093	5.67715	7.55782	6.39726
A0A369JSL1	1.02793	0.451712	0.572942	0.337621	2.16891	2.19225	1.92329	1.86447	16.2504	13.9654	15.9014	12.7344	37.7092	36.7287	34.4353	36.7552	33.6744	30.581	32.8803	32.8996	34.0402	37.8958	35.3313	33.2877
A0A369K6W1	1.69241	0.388185	0.122131	0.365827	0.219742	0.0822981	0.174188	0.392861	62.8226	59.7711	65.5703	59.3648	65.7225	59.8663	57.9563	62.0733	79.279	80.7625	77.5108	73.8785	45.7586	47.1883	47.3821	48.292
A0A369JUQ3	1.12387	2.1261	2.03332	1.41354	1.65321	2.24682	2.09242	2.42637	2.88195	1.72461	2.37928	2.85867	5.74267	5.84809	5.82854	6.83909	3.58027	3.52598	3.58316	3.98935	5.44302	5.84514	5.89708	5.60623
A0A369KBZ4	3.79423	7.85209	7.8505	8.63904	26.0901	23.644	25.0676	26.6694	10.9316	9.1877	8.79633	7.71333	26.1017	25.0452	26.6927	23.4684	44.7972	41.3878	42.2758	40.0174	36.7806	36.4263	39.7012	40.8967
A0A369KCN9	0.11629	0.130514	0.139576	0.118979	0.111371	0.354333	0.922827	0.873512	1.27779	1.88436	1.5886	1.2489	6.9224	6.12208	6.63875	7.51604	4.93058	4.56531	3.68935	3.91064	4.91621	4.05955	5.63306	5.424
A0A369KFK6	5.71301	6.43167	7.34392	9.51681	5.08728	6.12893	5.88073	5.10363	4.35312	3.52034	3.59581	4.20116	4.60546	3.4758	4.84248	4.86912	5.52181	4.88131	5.71538	5.57131	5.57211	4.75428	5.27767	4.55186
A0A369JYY2	0.159208	0.252339	0.742934	0.423206	0.169556	0.239432	0.317599	0.233784	2.37444	2.52892	2.23002	2.29827	4.19304	5.43939	5.49214	4.93358	3.54228	3.46237	4.3703	4.04267	5.07611	5.64166	4.84964	6.10102
A0A369K338	1.00768	0.876505	1.20092	0.886405	3.25901	3.56445	5.11427	3.60005	14.3869	14.4777	15.6772	15.1655	13.9865	15.0969	13.8309	14.5094	0.718353	1.10979	0.528755	1.43971	4.054	4.01887	4.96461	4.21909
A0A369K2V1	2.46522	3.59642	3.82193	2.58415	26.4665	24.5642	26.9136	28.0365	11.1741	13.1402	11.7726	14.0495	18.0316	14.825	16.1983	16.3326	26.5033	23.5071	23.9389	24.0079	17.5285	18.1577	18.4932	19.469
A0A369K497	0.839797	1.30828	1.51293	1.23049	0.160541	0.177913	0.410934	0.22675	9.61349	8.63528	10.6188	7.99244	16.6677	15.2801	15.6283	16.0049	12.3977	10.7871	14.4965	12.5172	13.1115	13.5341	16.0327	13.6274
A0A369KH52	0.239729	0.491771	0.0866247	0.162521	0.233487	0.952186	0.820041	1.09169	5.81525	6.90647	5.73656	6.26488	10.6056	10.4301	9.93982	8.74664	9.95023	11.5757	9.47443	11.1581	10.8541	9.98368	9.71055	11.4116
A0A369K434	1.57813	0.960026	2.22621	0.968524	23.3288	20.1239	19.4444	16.0235	16.6383	14.5345	14.7792	18.0154	25.2994	25.9578	23.6642	23.8185	30.0639	31.387	29.7765	28.7542	25.0796	25.8477	25.9531	25.9481
A0A369KBC4	3.91923	2.62154	3.27967	2.81645	26.2952	33.4322	36.2319	30.1604	10.7037	8.46937	8.5344	8.58715	14.3608	12.6139	15.1866	12.5087	12.7648	11.699	12.8001	12.2715	13.1153	13.8844	11.6474	12.8969
A0A369K981	0.385618	0.423103	0.685324	0.406592	1.60795	1.86079	1.90605	1.52678	18.1839	17.0737	14.4469	15.5393	51.3851	50.6653	50.5009	50.4517	16.1724	18.4352	15.4382	14.8425	35.8446	35.564	32.1626	37.816
A0A369J1K1	3.56045	5.03474	3.72555	4.60934	4.01283	3.74518	3.02501	3.2559	9.76965	7.46908	10.1848	11.4858	10.9849	13.1965	12.1497	10.3113	14.5365	13.337	10.6824	11.3201	12.3267	9.34907	10.5165	11.7397
A0A369K4T8	0.857419	0.686715	0.680091	0.621335	1.74586	1.18053	0.824879	1.52793	7.6491	6.54052	8.28296	7.35625	6.57659	7.0274	7.74421	6.61837	5.89234	5.62503	5.75488	6.75478	6.15276	8.83762	7.0542	6.82626
A0A369JXJ2	0.298082	0.13492	0.674662	0.211862	0.499507	0.43893	0.370398	0.377731	0.507148	0.962764	1.16453	1.24681	4.96136	4.73421	5.28136	4.57996	3.15122	4.6605	4.84772	3.59951	6.26164	6.34119	7.10852	7.73133
A0A369JXN1	1.50643	2.39251	2.08516	2.23922	2.37414	2.68687	2.60985	2.71238	8.35545	6.27043	7.03123	6.86254	10.5846	10.7404	10.6194	10.6927	8.74948	9.15166	9.05899	8.83493	10.5348	9.33391	9.76858	11.3064
A0A369JNU1	0.2922	0.243571	0.288904	0.424603	0.871974	1.12005	0.746728	1.00305	4.39604	4.68796	5.13237	5.9862	7.38183	6.55964	7.71472	6.20981	5.45808	5.90588	5.50064	5.32697	12.7954	5.14551	6.58957	5.93854
A0A369J7L7	0.141709	0.151012	0.179767	0.124355	1.31203	1.18195	1.19093	0.882026	5.0904	3.97501	5.17041	4.68802	9.2593	10.8785	8.27505	9.46984	9.61096	9.03013	9.09972	9.40743	7.51725	6.62104	7.98524	9.03052
A0A369J0J4	0.177741	0.190762	0.0574556	0.210051	1.02574	0.673712	0.21894	0.164742	99.4208	87.5968	93.6526	88.8267	15.9926	14.7078	16.302	14.3311	2.13019	3.98348	2.26331	2.10275	0.837578	1.00391	0.925281	1.03072
A0A369JN44	7.05633	12.1812	9.69206	9.93847	6.94548	5.53964	6.36843	6.41884	16.5473	13.0031	14.4099	16.0661	27.5805	27.3273	26.0048	25.1115	9.82938	11.1713	10.5158	9.8032	23.4747	20.5105	20.8789	20.633
A0A369K0J9	0.35137	1.04426	1.04932	0.428962	2.5517	3.30006	3.1359	2.6299	4.22771	2.98018	4.19998	3.88177	5.63434	5.91886	6.88125	5.56153	9.69476	8.82447	9.20673	8.38086	6.28203	5.93889	6.39998	7.25811
A0A369K928	2.09162	0.63112	2.515	2.69213	0.641195	1.39552	1.70116	1.91882	5.42561	5.35853	5.99414	5.74738	6.05771	4.95004	6.10586	6.86508	5.46426	7.18196	6.5577	5.62171	6.79366	6.90259	6.04957	7.32619
A0A369JDS4	1.1973	1.55329	1.14508	1.31579	1.04639	0.278485	0.325963	0.540818	0.865431	0.909608	1.07262	1.34774	3.99066	5.02364	3.73308	3.57895	2.30321	2.66795	2.39099	2.20878	3.78529	4.24594	4.14471	3.14477
A0A369JQM2	11.7531	14.066	10.9045	12.6342	39.2423	37.4431	41.5178	40.2612	37.5977	32.309	37.4989	38.4342	64.3061	66.6764	68.6467	65.5285	86.4361	83.8042	84.5776	80.8654	64.2365	75.1256	75.1126	80.038
A0A369JW23	2.18446	2.1567	1.70376	1.42105	5.27362	3.5603	3.73098	4.0973	3.40225	2.04502	2.49839	1.71218	5.79023	4.42401	5.12696	5.33401	4.80301	5.77733	3.97289	4.82184	5.43647	4.91247	5.34209	5.49624
A0A369K8W6	0.107655	0.303479	0.0819144	0.149294	2.64177	2.18492	0.589868	1.12685	7.37939	6.50616	6.56905	6.42088	6.96033	7.39897	6.75418	7.31467	4.2669	4.90869	5.49261	4.56687	6.78197	7.64746	7.12691	7.14182
A0A369K743	0.40596	0.605882	0.3527	0.559198	0.230231	0.167853	0.194278	0.178255	0.603233	1.19851	0.709373	1.42617	1.67038	2.41483	2.14104	2.88607	2.90211	3.86977	2.87241	3.37682	3.44526	2.4681	2.82654	3.12835
A0A369JLZ8	0.496137	0.661912	0.269162	0.655188	0.829393	0.534441	1.06993	1.39345	14.2832	9.33285	11.3795	10.932	7.56821	7.1584	8.69043	7.17285	8.7814	7.81049	7.98561	7.30509	10.3848	9.24415	9.24146	9.20943
A0A369JMR2	5.67336	8.06405	8.94205	6.26476	12.5215	10.9013	12.8878	13.7674	4.409	5.45335	6.00726	4.99175	7.32044	5.71433	6.30383	5.78292	2.86812	3.28378	3.0272	3.09908	2.46945	2.74728	2.99759	2.76072
A0A369KCU1	2.63707	7.09537	6.22116	0.429746	0.812336	0.851716	1.13278	0.959739	3.09635	3.36786	3.16346	3.88567	2.07894	2.3193	1.63979	1.58117	3.49268	3.21603	2.94647	3.68345	2.24864	2.6666	2.0042	1.79464
A0A369J0W7	0.495301	0.349717	0.453192	0.529419	3.92342	3.65048	3.43425	3.17541	2.59673	2.76908	2.96741	3.90315	3.67219	4.32244	3.93538	4.714	5.05899	5.48061	4.27211	5.13279	4.77611	4.93409	4.21571	4.56269
A0A369K2A7	7.02824	13.3049	11.9062	16.404	0.698733	1.15764	0.786714	0.634268	12.6362	10.2485	10.3324	10.687	7.19196	7.28439	7.32134	7.92759	11.9012	11.0857	12.521	12.0101	9.59603	6.7261	8.07266	8.73148
A0A369JLA4	0.531795	0.159051	0.414274	0.0970314	4.92791	4.85353	5.27038	5.19417	1.71327	1.6214	2.41416	2.87198	6.1512	6.57535	5.46527	8.3997	3.57355	3.38444	3.50976	3.34876	6.56828	6.73678	6.63916	6.9227
A0A369JTG6	1.3096	1.01714	1.2663	1.7349	0.948099	0.836806	1.00571	0.885675	9.99368	10.8536	9.45119	12.3505	9.11267	10.596	10.0075	10.8293	3.07737	3.81792	4.9104	5.45241	8.38191	7.5382	7.85354	8.43913
A0A369JQ39	12.2276	8.24798	4.84752	7.23829	21.9067	22.7321	19.4177	17.9856	40.983	37.2428	35.0119	36.7376	36.3869	35.9362	35.0198	32.1505	21.0197	18.8901	19.6318	20.7777	30.6298	33.9562	36.4999	35.7541
A0A369JBD9	1.4218	0.949725	1.01302	0.856955	8.34938	7.04214	7.12107	6.43097	10.6274	7.24832	8.903	7.11051	13.1273	14.4522	13.6623	11.6531	12.51	9.17217	9.84107	10.545	13.3272	13.742	13.3093	12.6842
A0A369JFL8	15.6717	15.317	19.7708	15.3809	2.64727	2.65733	2.28281	2.01869	5.2332	4.30524	1.68159	1.44197	11.841	12.5318	12.0492	12.6698	9.4848	9.1329	9.12493	11.1325	11.1301	10.3845	13.2241	11.475
A0A369JDX4	22.7138	33.8667	30.4417	34.8771	53.6519	43.4859	48.2112	49.2137	3.86908	4.22905	3.74294	2.80472	19.0422	20.2794	19.0974	19.1728	39.0226	37.6431	40.2805	36.0863	41.4162	36.4176	40.5381	40.4025
A0A369JXM1	0.52511	0.287582	0.612831	0.782449	0.752193	0.381049	0.684716	0.954149	1.34579	0.909518	1.30575	1.17551	2.43422	2.59962	2.26909	2.88807	3.66488	3.11448	3.12183	2.77638	3.61318	3.53756	3.17961	3.35187
A0A369JJQ9	2.36463	1.94527	1.44418	0.287064	0.276667	0.254537	0.519965	0.21135	1.53931	1.88135	1.48778	1.54046	1.50448	1.72567	1.93304	1.87914	1.32313	1.39653	1.26613	1.51876	1.86536	1.23138	1.4975	1.54491
A0A369IZ25	0.519415	0.339922	0.883111	0.786688	0.90514	1.24948	1.5472	1.22731	1.9419	2.84925	2.77372	3.00275	4.33321	3.3957	4.34483	3.86667	4.30522	3.36616	4.08882	4.47522	5.76407	5.6199	6.94873	6.912
A0A369JI95	0.231209	0.308783	0.126446	0.398185	1.27097	0.887602	1.51515	1.44968	5.08651	5.48587	4.92569	5.10071	3.17275	4.86766	3.93081	3.55892	4.17564	4.32842	5.14664	3.36491	7.01152	7.35078	6.52476	6.58314
A0A369J3T0	7.06117	10.1947	7.20505	8.36415	3.41262	3.08153	3.15046	2.72517	3.03044	4.11549	4.23147	3.3085	3.71053	3.8392	3.60928	3.54421	1.90594	2.33106	1.75576	2.80028	2.92108	2.78074	2.94864	2.86383
A0A369JU88	1.07108	0.88973	0.489227	0.926374	4.36141	4.76361	6.77402	4.51953	4.206	3.42552	3.60519	3.33342	3.59219	2.70975	2.74011	3.48609	2.09193	2.54332	2.41208	1.29866	2.30043	2.68456	3.01035	3.69495
A0A369K8F2	0.286575	0.482666	0.771884	0.931152	2.883	4.61832	5.00487	5.2339	5.23906	3.95476	5.41463	5.37797	9.42144	9.7589	8.69003	10.3197	8.61577	10.6744	10.3594	10.2226	11.5014	9.27204	11.0189	12.3545
A0A369JKP6	0.404961	0.527161	0.772732	0.703567	1.73011	2.09181	1.80524	2.12543	1.8197	2.378	1.79083	2.5179	1.44273	2.75218	1.89393	2.51513	3.48862	2.99407	3.03551	2.70257	2.51282	2.56207	2.20983	2.87462
A0A369K5R2	4.79258	4.59366	5.75284	2.75966	0.796465	0.725629	0.785719	0.765851	4.36453	4.14253	4.5441	4.23626	13.1336	12.4658	13.5391	13.1002	11.8602	11.7898	10.0116	7.30883	16.3289	16.8643	17.8903	14.8417
A0A369K229	2.03411	1.60275	1.63498	2.11989	5.16737	4.65206	4.77026	3.78969	5.46737	4.10385	4.65167	4.71961	7.75269	6.65202	7.15764	5.60949	3.54328	3.25046	4.121	4.26499	4.83667	3.31983	4.66567	3.88706
A0A369K7T9	5.37437	5.965	2.9124	5.04751	1.4339	1.35708	1.45055	0.9165	8.54968	6.8995	8.2614	8.05354	8.34779	7.29014	8.93542	8.31523	1.97475	1.71948	1.27558	1.37471	3.18217	3.68608	3.39636	2.92826
A0A369JTK1	5.24291	8.4995	7.67035	8.73339	6.30775	5.54727	5.9787	6.60335	6.80503	8.37553	7.79342	6.91002	14.8761	13.0169	16.1895	12.8299	15.1668	14.395	14.366	13.0571	14.4184	11.5225	17.1168	15.0447
A0A369JYQ3	3.78358	5.7938	3.43922	4.97099	5.26365	4.61212	4.77623	5.10984	4.82795	6.62556	5.77641	3.71026	7.95626	7.7512	6.17424	6.1976	3.83216	2.3398	4.25637	4.26538	4.25946	5.1943	4.31288	3.48234
A0A369JVM4	1.38465	1.23226	1.57177	1.10039	1.44886	1.58034	1.90639	1.35798	2.21992	2.34167	2.38094	1.66904	3.7122	5.62545	3.38218	3.47465	4.49969	2.96464	2.91896	5.8311	5.03953	3.74291	3.9023	3.8316
A0A369JN55	1.97838	1.59635	1.04985	1.17957	14.8418	12.9958	13.5837	11.6605	38.9717	37.5274	43.6228	38.6409	17.969	15.4473	17.4739	18.6934	14.5546	15.2335	13.2928	14.1292	17.1424	13.6726	13.1935	15.1024
A0A369JPD1	0.10003	0.221758	0.190741	0.0555577	3.62225	3.66267	3.53859	3.30745	10.2103	9.11535	12.4946	10.1605	18.4765	19.4706	16.9975	19.3948	16.3509	14.4937	15.5936	12.7401	14.5282	16.1223	15.7252	14.2168
A0A369JM05	7.61723	2.06418	8.66636	7.19558	0.707498	0.464838	0.495683	0.700412	8.33386	8.8945	10.7862	9.00477	12.8456	15.6499	14.396	16.8357	22.6124	29.7279	28.2935	27.084	21.9342	22.4341	19.1061	22.6151
A0A369JW83	2.51062	2.30494	2.78772	2.37948	1.94687	2.75036	2.10642	2.08309	3.29971	3.71029	4.57718	4.10254	7.79212	5.7443	7.43368	8.68933	9.17106	7.67889	7.4887	7.77613	7.55685	8.29802	7.16152	7.72607
A0A369K772	2.90727	2.41655	3.37338	2.64174	1.32073	1.07537	1.28866	1.59134	1.61157	1.80023	1.80138	1.11718	4.92413	5.75666	5.39529	4.81551	3.62272	3.4933	3.86508	4.84223	5.73618	6.73393	5.94842	5.89826
A0A369K197	4.42563	4.5931	3.35452	3.85425	3.45075	4.83703	5.72228	5.1975	4.2209	4.28111	4.87822	3.49972	7.10827	9.15634	8.71141	8.08596	11.3501	11.4132	10.9808	10.6887	10.0521	9.90997	9.05057	10.727
A0A369JW47	0.478168	0.696019	0.345789	0.283721	0.391401	0.888625	0.558726	1.03523	0.456354	0.970262	0.768618	0.798555	5.62024	5.7818	5.99206	5.59426	8.40829	8.41399	7.85062	8.30296	7.40058	7.83087	6.71054	6.94756
A0A369J7Y4	2.02222	2.36112	1.63888	2.00698	2.3847	1.86323	2.16591	2.1137	6.65465	5.4349	6.31246	4.909	7.58998	8.06916	7.79766	6.26142	7.48376	8.90696	8.94846	9.64126	8.57457	9.38753	7.70127	9.15932
A0A369JJD0	2.69203	1.34178	1.9823	1.07249	9.72806	9.41211	9.67287	10.2648	3.46851	3.89601	4.46307	2.71619	8.30562	8.52762	7.79532	7.30733	9.49457	9.24384	9.79362	8.44494	8.21286	6.69403	8.12786	8.13827
A0A369K9A5	8.58322	20.5301	22.7334	22.4698	9.16955	7.7508	8.41748	8.24428	5.24515	4.3176	5.5812	6.1826	5.61471	5.53428	5.15251	3.78687	8.35598	8.22332	9.64786	9.12084	6.46538	8.19431	8.03036	9.24973
A0A369K1F3	1.31803	1.22165	0.680538	0.753356	3.2256	3.47062	3.91324	3.84903	0.361736	0.969182	1.16983	0.836606	1.60364	1.46267	0.977661	1.07926	5.31405	5.42626	9.75651	5.83396	5.83421	4.06327	6.50643	5.55727
A0A369KAT5	8.18373	7.16978	6.43599	6.85404	17.0477	17.3996	18.5388	17.7935	9.19512	8.91595	11.0952	9.30794	5.25066	5.45733	4.52738	6.00902	8.00313	7.36259	8.11429	7.91508	6.90531	7.45273	6.54831	8.7434
A0A369JBV2	0.871302	0.604616	0.287132	0.437549	2.54176	1.56102	2.78363	2.37369	2.82772	2.95342	2.74135	2.64883	6.62536	6.03297	6.39853	6.46991	3.69973	4.1063	4.27983	4.33265	7.05359	8.3089	8.7034	7.25608
A0A369JGT3	0.220197	0.59035	0.391858	0.301674	2.34716	2.42201	1.64683	1.73706	1.83382	1.70462	1.35512	1.89491	2.07603	2.03947	2.84956	1.34439	3.25566	2.82996	2.44131	3.49085	2.06309	1.76582	2.03731	2.60132
A0A369JSC8	16.4859	19.0394	18.6142	15.8704	4.18932	3.97017	3.93442	4.3503	23.5276	19.9782	21.2705	21.264	54.285	54.8669	52.4247	52.323	41.9352	39.5528	44.1367	43.8053	38.6899	42.7302	40.3376	44.1033
A0A369JTV5	9.97637	10.9276	11.4131	11.1368	28.5369	28.6989	29.8903	29.8676	6.41017	7.47338	6.75119	6.64338	9.19165	9.67286	9.55854	6.96133	5.26648	5.89369	5.79069	6.66919	7.1048	7.59664	6.9715	6.12552
A0A369JVF3	8.50008	1.53279	1.89908	1.8272	5.32989	3.75896	4.38575	3.39002	20.7403	12.9178	14.2373	14.8993	17.4606	17.6924	15.9755	14.3953	11.1041	13.8124	13.695	13.9565	12.5954	13.6012	14.2898	14.2484
A0A369JYB4	1.81778	1.89482	1.73693	1.41714	2.91857	3.40819	3.26936	1.96034	5.86423	6.97125	7.1713	6.40088	5.99285	5.70902	5.53624	10.0039	6.57191	5.76725	6.0142	6.05746	8.22263	7.73989	7.67606	8.28201
A0A369K652	1.03492	0.406691	0.4418	0.381197	3.5858	3.27781	2.86172	2.36162	5.67085	7.454	6.60397	6.96542	22.9382	22.3168	25.0045	27.2699	13.8462	13.3593	12.2329	12.2323	18.6217	17.8138	16.706	18.7804
A0A369JT19	0.669096	0.866073	0.38311	0.545122	1.59107	1.57353	1.62781	1.51274	0.680155	0.82095	0.598551	0.946673	2.32438	3.7425	2.65298	2.43973	3.61188	3.06123	4.12057	3.89765	4.2987	3.40694	3.1624	3.42439
A0A369KA25	7.58534	7.75674	8.66638	4.17396	39.3583	31.6749	39.0069	40.4047	23.5998	20.1888	22.7461	22.1742	16.8535	17.337	17.834	17.6312	7.9677	8.41301	8.32231	8.39627	13.1278	18.3121	14.3946	15.7517
A0A369J8W6	1.67122	1.82238	2.0622	2.20146	0.839518	1.16457	0.699443	0.879106	0.650935	1.17266	1.9952	1.46927	2.0144	1.69402	1.80555	3.15137	0.822726	2.579	1.03433	1.5026	1.96952	2.06148	2.34609	2.47514
A0A369KF75	1.49848	1.38391	1.67718	1.12717	1.1439	1.66815	2.05312	2.16131	4.23721	4.72106	5.73416	5.74981	4.44665	4.80562	4.51268	3.95659	4.23059	4.63479	5.24769	4.78883	3.25871	4.20956	4.41823	3.5796
A0A369JPK0	29.7905	15.3051	19.522	16.096	94.5797	83.6332	88.7365	75.4926	88.4499	79.3727	78.3806	65.1589	45.8546	47.58	50.4087	44.524	58.2908	45.1344	54.9413	58.3642	51.2063	58.5186	57.4151	51.096
A0A369JY59	0.97804	0.291539	0.440466	0.171976	1.97178	1.57009	1.42952	1.92726	3.48456	3.32799	2.54756	3.53477	2.6931	2.89147	3.58938	3.3384	5.08676	5.34193	4.45109	6.35114	3.17625	3.19959	4.20213	3.40161
A0A369K136	4.31332	1.21647	1.61511	1.05215	6.80367	5.86305	6.90232	6.23431	2.4089	2.73585	4.04845	2.1124	4.49652	3.78638	4.97465	5.30282	4.60629	5.27234	5.18485	4.82636	3.71934	2.91552	4.68011	5.80395
A0A369K8V5	3.62439	1.46005	1.63742	1.35223	190.852	159.193	200.426	167.504	595.035	476.916	566.004	546.403	220.663	225.15	225.864	223.307	83.9534	106.42	84.5786	94.5771	109.428	107.408	83.5405	110.659
A0A369JI07	0.81724	1.45555	6.06766	4.05178	41.6145	42.1681	44.8731	42.7696	13.8105	10.2752	10.2475	11.6626	41.4234	40.5846	38.0304	40.4706	33.5462	35.3468	38.0792	33.0048	45.2164	43.5079	42.9239	49.393
A0A369J588	3.83786	2.13072	2.09071	1.99996	14.2342	9.98661	9.62348	10.4996	1.99697	3.50041	2.0994	3.17315	8.96973	10.8912	10.5897	9.04146	10.5959	9.33504	8.47053	10.6587	12.7145	14.1192	10.7579	14.0301
A0A369JMI2	1.84579	2.29543	1.78562	1.73682	3.2116	2.66789	2.83966	2.8921	5.71789	3.5162	4.13412	4.25103	9.5899	9.94932	10.0349	9.86354	6.42963	6.75611	7.91079	8.77102	10.6661	9.22313	9.58024	11.6323
A0A369JEK4	1.65814	2.14356	2.29387	2.10032	2.32415	1.50176	2.12619	2.28562	3.75716	3.99765	3.86732	2.9597	4.43267	3.87854	3.95862	3.30436	3.97087	3.58433	3.99655	3.71425	3.78978	4.13364	3.99934	4.07982
A0A369JP71	4.70556	5.83831	4.42788	6.84315	9.95956	9.12782	7.94204	7.72052	9.877	8.56164	8.54273	8.91839	7.05371	8.4445	7.82588	6.99703	6.33271	6.9741	8.74867	8.35236	4.39499	2.98659	4.51195	5.50244
A0A369J7L9	4.00616	5.4742	4.99233	4.99869	1.6245	2.02635	1.80747	2.37942	14.4418	13.1711	12.5075	12.8513	16.5755	18.6796	20.1803	19.0687	23.9836	27.2369	26.3407	26.4544	31.2767	31.3742	31.4726	30.7097
A0A369K5Q6	0.170444	0.437229	0.321753	0.231695	0.76594	0.976573	0.921444	1.12736	2.84311	2.44467	3.23206	3.03084	2.51748	3.04029	2.819	4.16584	1.62951	1.55264	1.69483	1.45409	2.91495	3.47902	3.23392	3.88267
A0A369JRY9	0.472742	0.301234	0.492949	0.652241	2.30511	2.27424	2.42801	2.8988	6.56256	11.155	7.98913	13.1819	4.51545	4.9214	5.34939	4.63382	6.35026	8.7419	8.56261	6.73042	4.94855	5.89189	5.9714	6.46748
A0A369J5A2	2.00769	1.64958	1.91287	1.50194	0.983933	1.13924	1.12016	1.05947	4.2328	1.92385	2.91814	2.93383	7.00855	8.89332	7.90681	8.70411	5.05874	5.75474	4.65892	9.56899	5.28821	5.27552	8.84359	6.84147
A0A369JGF8	16.8691	16.8001	17.5786	11.77	7.19888	5.69527	6.76651	6.59654	1.41168	2.26956	1.70513	2.94025	6.15196	6.87573	5.90943	6.10942	21.2315	16.0076	20.2023	19.6851	12.2388	13.7696	13.9114	14.1686
A0A369JAR4	0.486156	1.27557	1.00653	1.50775	2.70576	2.98318	3.59078	3.76295	4.80609	4.8274	3.94826	5.14331	4.10299	4.51837	4.16067	4.54721	6.36358	6.02699	5.30328	6.21037	3.77272	4.02439	3.40066	3.74111
A0A369JLF2	2.46981	2.01368	2.10915	1.57503	0.659741	0.324229	0.63199	0.401729	0.272147	1.0535	1.00481	0.87843	5.09998	3.99556	4.03502	4.26654	3.34061	2.34523	2.56221	3.53935	6.07131	5.47639	5.61582	4.06123
A0A369K4T3	0.281089	1.10404	1.04539	1.46745	0.686226	0.487046	0.548019	0.559236	0.38908	0.495827	0.328458	0.304561	0.882194	0.319082	0.0524376	0.209493	29.0832	30.9949	32.7673	31.7814	12.7559	9.90484	12.5504	12.6041
A0A369J678	17.917	24.3306	23.7749	23.9918	10.2616	8.36708	9.34669	9.79998	3.75701	3.32459	3.78508	2.52386	15.7653	14.5975	14.9894	14.1191	4.58159	4.40986	5.02231	5.51762	9.06288	7.31217	9.14858	8.05163
A0A369K7U1	2.10308	1.64501	1.70373	2.70567	0.241522	0.229471	0.689821	0.115077	4.42769	4.40465	5.4235	6.27109	11.5695	12.2668	11.5048	13.6149	9.30226	7.97395	10.0718	10.8001	11.3453	11.0013	10.8539	12.2888
A0A369K912	1.01396	0.925223	1.42126	0.878678	10.1343	9.97783	9.89965	9.94309	9.50633	10.5481	7.11314	8.61411	16.2298	15.0477	15.2953	11.7464	15.56	15.4432	16.395	17.1401	13.9499	13.7719	13.6842	14.5006
A0A369J7P3	9.75865	7.99941	9.43612	8.64012	3.93354	4.7118	3.30873	3.30367	8.25785	7.48301	7.56072	6.92319	8.5316	10.1528	9.47659	9.73103	12.8364	11.4642	12.2409	11.834	9.48829	10.1483	11.2822	11.4224
A0A369K648	0.0451504	1.02217	0.945885	1.41446	0.417737	1.15231	0.811193	1.18113	3.65139	3.475	3.40276	4.51263	3.19996	2.88271	3.17091	3.00494	4.56969	4.19094	4.48222	2.82184	3.44892	3.57855	4.52234	3.66431
A0A369J1Y0	1.04717	1.71395	1.27246	1.73091	1.12371	1.43228	1.5004	1.33465	1.58576	1.91072	1.25536	0.865335	2.36818	2.43658	2.65495	2.0859	4.23842	4.68855	3.96158	3.56192	4.75603	3.90264	4.37856	4.13031
A0A369JYY6	0.82032	0.275109	0.334493	0.522017	3.54948	2.30224	0.990741	3.14071	13.1405	11.6394	9.57014	11.8407	37.1891	37.2005	37.1697	36.5533	25.1078	31.1207	26.8069	26.7528	31.3848	27.3288	32.9136	29.998
A0A369JFQ1	2.15989	2.56175	3.13178	3.98265	1.25353	0.723291	1.61308	1.1912	0.130539	0.246942	0.396975	0.147112	0.750114	1.46555	2.04032	1.32483	2.55464	2.37921	1.84562	2.72571	2.92887	3.25755	3.53655	3.3344
A0A369J7G7	0.680572	0.116827	0.363783	0.217797	26.496	24.3234	25.5324	22.0342	29.6306	29.3382	29.8266	30.0153	32.5353	46.0886	45.4052	49.675	29.1106	28.4457	26.5474	29.1149	41.3925	39.8836	45.0194	43.6639
A0A369KHD3	66.4229	58.2654	59.9085	58.7565	0.729857	2.23268	1.33485	2.21377	5.92724	5.36034	5.63912	6.24737	1.56813	3.36442	1.54197	3.4323	4.60057	4.15722	4.15454	4.48675	2.75158	2.0727	2.53091	2.54154
A0A369JYT6	11.3882	10.0704	12.1943	13.7768	1.92693	0.974044	1.38084	1.52773	11.9331	11.2434	11.8173	8.85202	17.3656	15.4153	15.7982	16.2142	18.9401	18.9795	19.5004	18.8842	19.5319	17.2468	18.1971	20.3419
A0A369K6J6	0.325759	0.88131	1.57921	1.57283	1.25111	0.789965	0.787994	1.08553	13.9252	10.2107	13.0609	10.3538	15.6957	16.1413	16.0074	16.186	15.597	13.1479	15.0206	15.3105	16.1757	15.5529	17.207	19.1481
A0A369K7A9	2.09001	0.900901	1.05275	1.92342	0.809046	1.14192	0.259497	0.998325	2.99763	1.42945	1.66139	2.16144	8.24747	7.47094	5.34491	8.56168	6.11299	8.91564	8.40517	10.3607	7.29496	7.92703	7.39129	6.85406
A0A369JZ73	0.836454	1.07145	0.744771	0.655943	6.25517	5.36661	5.72961	6.09949	1.72598	1.03409	1.4455	1.84441	9.21976	8.41546	5.91661	7.92242	8.14576	11.6796	9.97613	10.9465	10.6787	7.43426	11.1747	10.3027
A0A369J6N0	0.376156	0.463428	0.600472	0.0292743	0.735942	0.728555	0.513818	0.223435	3.88017	4.32229	4.59578	4.6502	7.02156	6.11899	6.22924	7.36967	6.76982	6.88567	7.15831	6.99589	7.46461	7.31919	7.36295	8.21334
A0A369JKN9	38.2297	27.8828	37.706	29.1994	11.2966	8.12336	8.79449	8.30846	9.40306	10.5397	12.3119	11.6517	5.87248	7.07897	6.46433	5.99733	8.46516	11.1914	9.28318	8.50841	7.28326	6.11825	7.03801	7.64581
A0A369K052	0.246329	0.209116	0.280719	0.145391	0.363882	0.157522	0.261149	0.308117	0.223874	1.43247	1.21339	1.08947	1.74714	1.85657	1.65211	1.33282	1.40988	1.74135	2.04781	1.23472	2.12264	1.84683	2.3808	1.39504
A0A369J4Z3	0.249961	0.274588	0.403734	0.429355	28.0563	21.267	28.3873	20.8895	18.3162	11.5739	14.3554	15.3628	19.0881	20.7428	25.3443	24.2847	19.1388	27.5171	20.2887	22.3136	29.6621	27.1786	30.2424	28.5592
A0A369JU20	1.37241	0.710669	1.51042	1.29506	1.59428	1.62001	1.87174	2.81534	2.86305	3.22284	2.77413	3.26936	8.82266	9.63308	7.99819	7.42734	3.27939	4.99404	4.42905	4.66809	6.28832	5.19761	6.51203	5.93174
A0A369JR94	2.35226	5.62887	3.75623	4.21483	2.08842	2.12247	2.49092	2.96401	9.75733	9.73034	8.26158	8.16787	6.11592	6.94927	7.5947	7.10127	6.93815	8.08948	9.76593	7.6462	6.21864	5.43594	6.5471	7.42903
A0A369JJ14	0.086274	0.118158	0.0935891	0.0585192	4.49006	3.49807	3.25446	3.17932	10.1654	9.87669	9.81536	7.76042	7.61191	8.65616	11.1795	7.33858	9.31851	10.5216	8.98048	9.01533	6.79788	7.58902	8.14334	7.23368
A0A369J7Z8	2.20843	0.928229	0.386842	2.62475	3.81781	4.72916	4.67807	4.48616	3.48944	3.12445	3.38884	2.80262	3.30667	3.22397	2.88362	3.52303	4.80571	3.69439	4.34512	4.94348	3.97351	4.09901	3.02771	4.08522
A0A369JVL6	1.01401	0.912357	0.11553	0.88143	12.9136	10.8381	10.6206	10.5704	5.03614	4.74617	5.17975	4.43472	6.14462	4.85201	5.58945	6.35767	4.61186	4.45752	4.93384	3.9414	5.67149	6.10068	6.99313	7.29719
A0A369K0F5	0.736153	0.780588	1.30668	0.98984	0.146315	0.830202	0.14757	0.104067	4.05217	5.75342	5.24242	4.71043	5.73397	5.84801	7.26729	4.37738	9.93432	7.61444	8.65543	8.63061	4.8543	7.30769	7.69657	6.46225
A0A369J247	0.784379	3.02784	2.45049	3.51726	5.85012	6.37625	5.10175	6.28043	1.7677	2.37919	2.14834	2.44136	2.35571	3.18832	2.69548	3.07668	3.9574	5.87928	7.07927	5.39939	4.41087	5.5016	5.22438	4.536
A0A369K6J3	1.00264	0.826274	1.29323	0.65286	3.28569	5.93749	6.87222	7.13769	4.05968	4.34706	3.66093	2.91391	11.7805	11.8475	9.74755	9.02029	9.47033	7.49491	8.82059	9.2816	10.7104	13.8764	10.2048	13.3144
A0A369JBC6	0.202462	0.321049	0.215495	0.179721	0.0337087	0.0326943	0.0252721	0.0289876	1.67717	1.7309	2.15831	2.09316	1.88468	1.93523	1.8052	1.80297	2.45092	2.07954	1.86112	1.80058	1.69343	2.03034	1.92715	1.27076
A0A369JIZ5	0.530299	0.178944	0.217291	1.16575	2.60838	2.85145	1.40816	2.15988	14.222	13.3658	13.6778	12.9641	7.93648	8.30557	7.54369	7.28812	1.39389	0.447919	1.04831	0.355559	2.20743	1.94573	2.34571	2.18897
A0A369JLL3	0.201148	0.0968633	0.11539	0.071793	1.252	1.83231	2.50258	1.40125	2.27905	1.28871	1.57305	1.49094	3.17299	3.5453	2.88336	2.42677	1.82442	1.83144	2.2214	2.26668	2.47761	3.16246	3.18062	2.64667
A0A369K488	15.162	19.2549	14.8878	14.5445	14.0199	14.4834	15.1287	11.836	19.4428	16.2939	17.8667	15.8189	19.2621	16.8315	16.8001	18.0027	21.042	19.4065	18.7825	21.8898	18.6718	15.8517	22.131	19.9446
A0A369J5G2	4.79223	4.64894	3.38499	3.89473	4.0927	3.08541	3.40007	3.08381	2.00946	1.22869	1.56511	2.11489	7.46605	8.11013	7.92142	7.81851	56.7	59.9924	52.1614	55.0117	9.08722	9.08428	7.87309	8.72769
A0A369J1Z2	0.10794	0.623526	0.329989	0.146627	0.188854	0.383538	0.275902	0.389666	2.34096	2.16842	2.08582	1.62395	2.35113	1.67327	1.68363	2.80103	4.71288	4.11352	4.1971	4.71145	3.51727	3.21206	3.7744	3.20627
A0A369JKD1	0.938906	1.06333	1.28246	1.1445	3.1792	2.22964	3.29273	4.27815	6.68101	6.24286	6.77018	6.39825	2.32852	2.43754	2.88755	2.13753	2.01542	1.44048	1.5949	2.21545	1.68873	1.41435	1.98963	1.80483
A0A369J860	3.33664	6.36893	6.03944	6.14192	11.6115	10.559	10.0994	10.3636	3.15213	4.4776	3.03936	3.95021	2.65234	2.91042	2.28797	2.72852	3.43628	2.62861	2.52741	3.21931	2.68792	2.79746	3.90147	2.79674
A0A369IYB3	0.511467	0.237734	0.182203	0.325419	0.126178	0.120946	0.0920135	0.0728362	1.39298	1.28313	2.07728	1.64552	3.86468	3.96918	2.56741	4.32166	2.04136	1.22074	1.30182	1.28207	3.0539	2.68959	2.55704	2.68724
A0A369JA40	0.109495	0.414506	0.370395	0.224123	2.53109	3.10327	3.84876	3.24485	1.70423	2.08373	1.3332	1.98575	9.41869	9.77685	8.55121	8.54209	7.38582	6.50834	7.5046	6.82967	9.44766	9.41092	11.2223	8.75094
A0A369JKP4	0.352968	0.50137	0.324213	0.222019	2.12046	0.305577	0.809395	1.11685	4.03193	3.7112	3.83738	4.5268	12.2764	12.0339	12.0077	11.552	7.67851	7.82412	8.17819	9.60929	10.5276	8.84503	11.9307	11.9596
A0A369JGJ3	1.66637	1.39063	1.24741	1.32974	0.0931513	0.67838	0.840688	0.627476	4.61936	3.67254	4.74539	4.91969	10.8483	9.61405	9.43866	9.7542	8.30162	7.91458	8.37977	7.68113	9.94114	10.6355	10.7593	10.4558
A0A369JZD9	1.31136	3.47839	2.26073	5.30536	7.44199	5.88188	6.18886	7.05516	9.2144	7.04473	7.7776	7.88096	12.8262	13.7934	14.1565	12.7422	1.88186	1.78032	3.04467	1.90883	8.57897	8.76293	9.30872	7.98722
A0A369K9T0	17.6346	22.4032	24.1055	26.3033	15.0623	11.8204	14.5842	14.2578	10.255	8.29707	9.76179	9.48906	8.21879	8.47636	8.14344	8.76927	5.41963	6.80205	5.0169	5.74687	10.254	10.0803	9.67239	10.2283
A0A369JFR5	2.59575	3.80453	3.09918	3.83531	0.252146	0.092175	0.316815	0.406904	0.796951	0.964781	0.88395	1.00258	2.19419	2.49302	1.8753	2.28601	1.34305	1.98644	1.77557	1.28613	2.08087	1.8351	1.91974	2.6628
A0A369K6V9	0.170719	0.205646	0.236129	0.199408	0.208866	0.187066	0.167926	0.183592	0.491177	0.653263	0.58512	0.599569	3.24371	4.22737	3.72399	3.06454	2.69716	2.22961	3.32742	3.69094	3.64441	3.70044	3.52715	3.43267
A0A369JWY4	1.44805	1.30114	0.702856	0.981675	7.01333	6.30957	5.99721	6.57011	3.83201	4.25346	4.33549	5.33098	10.4306	10.7857	11.0788	10.86	3.8093	2.87204	3.4233	2.86357	6.07789	7.93859	7.07669	6.77397
A0A369JFT3	8.89107	7.26196	8.22626	8.30382	3.24761	2.5065	1.30432	2.21479	2.10466	1.72339	0.976248	1.43212	1.39453	2.50051	1.81522	2.79055	1.24263	1.9835	1.84022	2.61558	1.23116	1.8349	1.55319	3.23333
A0A369JKE1	2.64719	3.08141	3.59158	2.50649	4.08575	4.36529	1.20925	3.20244	13.504	6.68416	7.31084	10.0198	9.29528	12.7551	11.1275	9.17253	7.29829	6.94122	7.13775	6.95331	6.52961	6.47234	8.38686	8.20237
A0A369JY97	0.301715	0.258195	0.225369	0.740375	6.38753	7.154	6.38059	5.12449	13.5037	13.7233	15.393	14.2671	47.662	49.4045	50.5796	48.1326	19.1678	19.8538	16.7345	17.5176	34.206	36.5299	37.753	33.6572
A0A369JUN3	0.357032	0.620067	0.342078	0.458031	0.651532	14.4277	0.529071	0.634167	0.738118	0.684903	0.661631	0.749342	0.762366	0.747209	1.10462	1.08727	5.36321	5.24367	5.34994	5.5496	2.22601	1.53714	1.62028	1.12326
A0A369J8J9	1.79723	0.820659	0.990336	1.26412	11.5675	9.12495	9.47759	9.53633	17.1219	16.3545	15.9573	15.493	44.8269	41.9874	43.7441	45.0761	51.4037	48.7846	47.7686	49.2497	50.4253	51.8115	52.5902	53.0652
A0A369K0K8	0.234929	0.229121	0.323589	0.324777	4.52342	3.5958	3.86486	2.94417	2.5613	2.33773	2.67986	2.06659	3.50493	3.88076	3.54768	4.01127	1.7513	1.73499	1.43734	1.40981	2.8049	2.34093	1.99347	1.84015
A0A369JF29	87.2643	85.6112	77.0343	95.6629	53.8488	50.15	51.5863	42.3358	34.3226	32.5341	26.0928	23.3499	22.3957	23.3566	22.5645	18.5091	32.7832	38.7001	37.63	37.1809	32.8205	30.8132	34.4492	34.5785
A0A369JP02	0.788645	0.460123	0.968808	0.839696	1.81761	1.33429	1.60823	1.64886	2.67211	2.54512	2.2479	2.75127	2.64006	1.75687	1.7876	1.86328	1.37731	1.38598	0.697135	0.773769	2.30267	1.29123	1.82765	1.88943
A0A369JK93	0.700801	0.410043	0.763359	0.453191	0.919572	1.96015	2.1034	1.23736	2.51363	3.44216	3.17569	2.9612	2.41894	3.1361	3.55634	3.18316	5.80929	5.47565	5.57601	4.45529	3.79386	3.6077	3.23112	3.39558
A0A369K3K2	2.14556	2.39016	1.00478	2.69726	9.79953	8.55945	9.96246	10.276	5.18287	5.73465	5.27954	6.43691	7.01797	5.68416	6.15253	4.93652	1.98619	2.006	2.01216	2.65404	3.59172	3.95982	4.24744	3.95258
A0A369J0G4	1.18892	0.750141	0.662947	1.31841	1.40807	1.19029	1.24123	1.27794	4.68722	3.51931	4.47263	4.09252	7.11461	7.52348	7.21027	7.66943	11.5092	9.27474	9.50147	9.44677	8.36884	6.76123	9.3213	8.82177
A0A369JUK6	4.87721	4.41221	4.65372	5.17758	18.1806	16.1872	16.7829	15.2906	14.3655	14.4433	13.1392	13.5419	23.9937	26.0221	28.1711	26.7197	13.7914	12.9601	12.6544	12.2137	21.0268	19.0801	20.2787	20.8996
A0A369K238	0.338098	0.218599	0.469697	0.520983	1.56438	1.46771	0.994486	1	4.1275	4.56857	4.79693	4.03565	0.739534	1.04978	0.541676	0.529992	1.83227	1.42652	1.58846	1.35417	0.126263	0.353679	0.490263	0.425964
A0A369K552	22.1847	30.2654	31.4046	36.3211	0.49409	0.435636	0.287604	0.386554	11.4509	9.44827	9.3837	8.95619	6.65452	7.11333	6.57346	6.33179	38.2134	44.4923	41.1074	43.4284	5.24583	7.15665	6.49486	7.26026
A0A369JFC3	11.6512	19.5673	14.4755	16.6742	6.69212	6.44159	6.60915	6.8032	2.2817	1.93686	3.3507	2.6338	2.26384	2.03817	2.16609	1.95203	1.18398	0.497785	0.870363	1.15357	1.92849	1.88795	2.25743	1.68987
A0A369JGT9	0.0921565	0.928332	0.574251	0.393156	0.387857	0.45842	0.390073	0.337154	7.85281	5.67537	5.91748	7.26725	6.08419	6.09412	5.92255	5.91012	7.48511	8.5878	7.80067	6.30108	4.67844	5.16189	3.87859	7.21768
A0A369JR16	1.94339	2.76571	2.86331	2.5896	23.5133	20.7002	22.3037	20.5773	26.5706	24.7055	22.0003	21.1192	32.1477	33.6884	34.571	33.2065	31.9912	38.9493	33.6939	36.8736	37.739	40.4235	38.5305	38.5259
A0A369K411	0.19864	0.152771	0.151901	0.21017	1.83372	2.16964	2.25134	2.36243	2.45528	3.00445	2.9626	2.34222	1.73454	1.57267	1.94141	2.04695	3.11415	2.46224	2.22465	2.72927	2.85558	2.51011	2.18648	2.48519
A0A369K6M0	2.40912	3.89666	4.09363	3.94103	1.49225	1.47883	1.53753	1.81767	3.1332	2.9383	3.83568	5.08316	3.69462	5.11175	5.16027	4.24554	4.41911	3.2212	3.53507	2.9887	4.92596	3.91221	5.73907	4.84908
A0A369JP20	7.58886	9.75552	12.0054	8.81573	0.88955	1.74814	1.16766	0.664647	3.29302	3.20749	2.43685	2.27542	3.90176	4.68512	3.97892	4.13751	4.35687	5.70717	5.47368	4.45096	3.13448	4.02233	4.42661	4.21729
A0A369J8K4	14.8979	11.1576	11.0965	9.36699	10.0312	9.51299	8.60932	9.40968	12.4615	10.0934	10.7869	11.3062	38.8603	45.3285	43.4412	42.5863	69.8285	74.2444	73.9368	69.1417	67.6625	66.6647	66.3776	65.4231
A0A369JL65	0.905554	1.0235	0.778165	1.03162	3.7673	2.76961	1.72969	2.77039	3.34326	4.82403	3.69983	4.5063	1.76847	1.89492	2.30772	1.47271	4.02206	4.66991	4.24665	4.37663	2.80668	3.42303	2.85113	2.79059
A0A369K0E4	1.09229	1.23799	1.03316	1.45324	0.872854	1.93253	2.01146	2.55954	3.22519	2.82097	1.8821	2.91408	1.55365	1.29095	1.55491	2.1553	2.07693	3.00855	3.13696	2.23662	2.19723	1.99546	1.53328	2.58203
A0A369JUV3	6.49275	7.38132	6.22197	8.55163	7.61338	7.14826	7.48253	7.11466	8.6266	9.25536	7.17973	7.45743	5.12328	4.83348	4.82156	4.63639	4.37573	4.52522	4.78892	5.26503	4.48267	5.42679	4.75073	7.22428
A0A369JVZ2	2.37466	3.38057	3.19214	3.62683	5.40888	5.10044	4.11116	4.91705	13.8209	11.6095	12.0402	12.5901	10.2597	9.34852	9.10276	9.93712	12.3758	11.2637	11.9329	12.3325	10.4789	10.3281	10.23	9.86337
A0A369K034	1.7832	3.43442	1.93409	2.68075	6.01983	5.82085	5.195	5.6823	2.88314	1.76867	2.58666	2.2158	6.04836	4.9375	5.55847	5.15106	3.77508	4.09439	4.20218	4.62929	5.47002	6.05328	5.98712	5.48883
A0A369K0T9	1.37793	0.765893	0.557125	0.721503	0.603082	0.649864	0.611143	0.603016	0.552571	1.54417	0.491171	1.24125	4.87411	4.42113	5.868	4.21218	4.53524	2.97357	3.49685	4.52341	4.67978	4.24288	5.20122	5.19158
A0A369JT49	0.242859	0.294413	0.336492	0.224367	1.30285	0.709064	0.822496	0.636231	0.53811	1.23053	1.14938	1.07808	2.89167	2.6526	2.83634	3.15387	2.56925	3.22331	1.60024	3.0932	3.6812	4.1622	9.03003	4.31164
A0A369JB29	0.279153	0.651518	0.658499	0.515711	1.35064	1.62629	1.14598	1.25227	7.64355	6.09672	7.02879	6.30325	33.1144	32.0218	34.0855	33.1034	16.2275	15.1912	12.1339	14.8642	27.1183	27.8605	22.8057	27.8941
A0A369K6G7	0.477479	0.429863	0.675312	1.07111	2.42414	2.24184	3.65497	3.90896	1.95414	1.84747	1.9721	1.81848	3.67914	3.79996	2.41799	3.96595	2.47799	2.88124	1.67658	2.09978	3.57888	2.57748	2.85534	3.30486
A0A369K0Z4	7.52195	8.10431	6.58094	7.96174	3.19987	1.98578	2.33954	3.09782	1.19968	1.86529	2.14489	1.80481	2.22871	1.60246	1.04789	1.40761	4.11937	6.13962	4.83933	4.68124	3.39092	2.57012	2.36852	2.84339
A0A369JMJ8	3.33369	3.30472	4.89917	3.00007	13.8049	12.6035	11.9495	12.4782	16.1481	13.7544	14.4529	13.0671	9.13295	8.38563	7.76333	8.05705	12.1809	10.3397	12.6193	12.6648	10.1784	13.6557	13.1985	11.9032
A0A369K529	7.22183	5.47572	7.7608	3.66153	4.89413	5.30233	4.61249	4.71509	5.51527	3.47747	6.19669	5.01002	3.71621	1.85509	2.17516	2.62443	5.86361	3.41726	3.51365	5.69624	4.40045	4.08697	5.40914	3.17273
A0A369J7M5	7.45155	6.19069	6.51148	6.68016	2.03229	1.78743	2.04817	1.52919	10.2616	8.78878	8.87654	7.03856	8.26625	9.24057	8.57391	10.0884	19.1244	19.5412	19.3021	17.1691	17.7796	17.0167	15.9807	17.5705
A0A369K3J7	0.315022	0.295724	0.199504	0.261107	0.860408	0.501344	0.575183	0.777386	5.46941	4.02743	3.77522	3.75881	1.21549	1.09941	0.706015	1.06084	0.979661	1.72058	1.44814	1.54766	1.22983	0.706351	1.08738	0.838229
A0A369JI60	6.79089	7.49093	6.27063	7.6903	0.877714	1.4609	1.54451	1.73492	2.2562	2.85209	3.024	2.90208	1.57607	1.52395	1.32658	1.27532	1.88077	1.89673	2.45343	1.72613	1.0001	1.40744	1.69065	1.37692
A0A369K869	0.30602	0.284814	0.385446	0.352022	7.93185	7.39941	9.23053	7.66748	8.61391	8.84171	8.03283	9.07051	7.10341	5.71587	7.65654	7.82504	12.2924	9.4411	7.86006	9.42984	9.78785	9.93602	8.1402	9.05367
A0A369K4N7	3.08152	4.59746	6.51366	5.18178	3.62729	4.00908	3.60154	2.59624	5.96104	5.74132	5.44681	5.00283	8.84248	7.72271	8.70453	9.04923	9.54496	9.90869	9.26409	8.99153	8.808	10.273	9.57812	10.1304
A0A369JRU0	10.1265	10.1389	7.56897	10.1096	26.5507	23.0641	23.6323	22.373	9.45173	8.88954	11.2718	9.7737	5.06116	4.74446	4.5751	4.55012	5.63838	5.74361	5.27496	6.61282	4.10855	4.12694	4.71637	4.86501
A0A369JIJ3	2.80671	1.24637	1.61254	3.35216	8.58506	6.80952	7.5143	7.98055	4.60055	5.38108	5.70491	6.32822	5.68032	5.26258	5.46533	4.46338	7.97553	7.77715	7.84127	8.59866	4.11782	4.0979	2.5975	4.04813
A0A369K8R3	0.436905	0.929628	0.94521	1.06	1.04855	0.938706	0.994651	0.100789	5.09836	5.87681	5.03717	5.50195	10.5636	8.97704	9.51631	8.41379	6.70314	8.31788	7.51213	7.77038	10.5758	11.8989	12.1014	10.2202
A0A369JXY1	0.254279	0.327077	0.173767	0.206064	2.06249	1.51256	1.69842	1.78808	8.70397	7.03955	6.72049	5.73268	9.50749	10.0589	8.174	8.46584	9.66282	9.41878	8.75292	10.0753	8.51935	7.48029	9.21282	9.21144
A0A369K1Q3	6.28772	7.65585	9.86253	8.44761	2.0507	0.802403	1.89144	2.6097	2.31613	2.16717	3.03318	3.31956	9.43787	10.4414	9.81759	10.6301	7.5285	7.98172	8.55228	7.49581	8.03395	8.449	7.16227	9.16024
A0A369JPU8	0.283382	0.0757838	0.180098	0.11641	3.6932	2.22087	2.46439	2.09398	1.25959	2.1369	1.02768	1.84835	1.28999	1.56927	1.59446	1.57523	1.02952	1.15829	1.2864	1.22398	1.2357	2.01197	1.69821	1.74955
A0A369K6D1	63.5105	65.3074	70.2428	71.1008	128.571	121.025	116.116	109.503	56.229	48.5929	50.0797	50.43	59.2608	49.3081	57.7533	50.1147	95.5276	67.3566	94.6761	83.381	64.626	65.9177	61.2852	63.1132
A0A369K1E8	9.03646	11.0488	13.0435	10.5291	11.4282	11.6512	12.0309	11.3258	11.9798	11.7219	11.1266	12.8384	13.4269	13.8208	15.1383	14.0132	19.4233	17.7296	17.5846	16.9501	15.2615	15.962	15.6067	15.9701
A0A369KB35	0.373081	0.530158	0.962627	0.981668	0.509572	0.571025	0.84639	0.913121	3.38859	3.32531	3.3391	3.48126	3.75358	3.16214	2.80863	3.45595	4.34102	3.53594	4.04482	4.01523	2.71742	2.78903	3.11406	3.14507
A0A369JD20	1.77483	2.92353	3.052	2.84757	1.9123	1.74681	1.86076	2.34937	3.55767	2.04909	1.33202	1.61114	2.87421	3.15094	3.04635	2.98222	3.61693	2.94343	2.92143	2.977	2.95496	1.52751	3.32211	3.04593
A0A369JXM0	1.57974	1.12883	1.26529	1.25083	4.27906	3.2577	3.7043	3.43729	2.32549	2.59183	3.09719	2.80081	2.98762	2.82131	2.56518	2.60332	2.94784	2.65787	2.75014	2.92711	2.362	2.85345	3.55132	2.80383
A0A369JP11	16.8023	16.7796	14.099	17.1924	76.4366	65.1377	75.1082	69.3139	42.1725	34.5455	32.8198	34.531	46.4444	44.8104	45.7222	41.6571	59.9918	58.953	54.263	60.859	55.8769	53.635	47.7381	54.4157
A0A369KCF5	0.678209	0.696415	1.0379	1.51463	1.9008	1.84556	2.54704	2.09333	5.86343	5.16643	5.64018	5.87166	6.16708	5.73221	6.05628	5.87586	6.45609	5.7967	6.61091	7.46603	5.39838	4.98361	5.02854	6.24825
A0A369K7X5	2.93744	1.43802	0.969229	0.503709	43.5648	42.0286	44.4923	41.5884	26.638	24.7221	25.0692	23.5743	86.7378	78.5852	77.8646	85.8735	229.238	209.072	206.8	214.01	117.668	117.682	115.012	112.454
A0A369K3Q2	0.304285	0.812899	1.00451	0.0386963	0.685461	0.940877	1.44744	1.14571	3.26082	2.92129	2.11754	2.13295	8.60526	9.44232	8.07343	8.70535	6.014	5.5696	5.65687	5.82249	7.86228	6.57844	8.15222	6.26452
A0A369JRN8	10.2647	9.08367	9.7056	6.57609	52.7565	52.918	50.6785	49.7898	13.3909	11.3612	12.2632	12.3486	34.3062	34.9107	35.497	36.5121	53.6576	52.2556	47.2717	48.7736	53.9434	53.4442	53.082	50.7564
A0A369JP32	0.165631	0.172907	0.290356	0.149639	5.94845	6.84512	4.82087	4.00072	0.98407	1.77611	1.21692	1.99872	2.31116	2.13085	1.57199	1.85683	2.59705	3.20622	2.75438	3.18601	2.05405	3.00222	2.70249	1.88239
A0A369K7M9	1.49924	1.76937	0.843193	0.945303	0.605719	0.494508	0.0983078	0.327775	3.95232	3.55475	3.62656	3.12841	2.56526	2.50906	1.68826	2.06552	2.29222	1.81658	2.89051	2.10148	2.19335	2.47945	3.29247	2.06257
A0A369JVD1	0.945203	0.476493	1.1733	1.03252	1	0.884645	0.81385	1.51105	23.9436	17.1815	22.3429	21.336	42.9679	43.7679	37.495	39.3017	19.6399	20.492	16.1277	21.4764	27.2998	18.4346	30.081	29.2731
A0A369JJC8	3.19662	3.4407	4.41492	2.22664	2.79558	2.86714	3.14279	3.12764	3.49173	4.42913	4.56095	4.42405	2.06265	1.51391	1.34517	2.04708	1.79746	3.05295	2.87412	2.25795	2.45093	1.41721	2.18339	2.27413
A0A369KAZ1	4.36954	3.89747	3.73013	4.20105	0.697935	0.871709	0.81002	0.74552	11.3367	10.1216	10.6386	9.50348	6.58039	7.69277	7.9822	6.36353	0.142799	0.270877	1.61181	1.07877	2.68934	2.84426	2.87691	2.45707
A0A369K0W1	1.33432	0.913471	1.3351	1.29879	0.0789074	0.301281	0.465758	0.276748	4.67445	4.14697	4.24318	5.57926	17.2119	16.7919	18.5194	17.0999	4.04579	4.81502	4.04425	3.64086	9.57399	9.63432	9.35104	10.6151
A0A369J9T0	14.7128	11.4895	11.3531	11.3923	39.3733	35.5149	40.7787	38.5256	33.2939	31.6862	35.7885	35.1637	28.025	24.7668	25.824	30.5107	24.9938	23.2408	25.1557	28.3026	26.4335	20.193	31.215	28.8852
A0A369K8Y7	0.199363	0.215051	0.685866	0.531403	1.14577	0.913037	0.621633	1.03863	5.45215	5.26976	4.96105	6.18387	1.97205	1.90979	1.38438	2.07702	2.23617	2.40531	2.34642	2.37645	1.80918	1.40071	1.96053	2.04253
A0A369JFN7	0.301407	0.297423	0.327955	0.29304	0.302472	0.353293	0.30077	0.391916	1.11469	0.730268	0.803809	1.14271	2.96375	2.92624	2.58293	3.7952	3.83889	3.81796	3.48907	3.19758	3.44317	2.90389	2.9434	3.02853
A0A369KBK0	0.92796	1.13489	0.853142	0.844496	3.53106	2.74939	3.98178	3.85509	3.90225	4.43114	4.19562	4.96752	3.69414	4.02843	3.34329	4.47131	4.80296	4.34646	4.62996	4.52	3.47166	4.06691	4.5156	3.2501
A0A369K761	0.358146	1.29547	0.263065	0.214103	5.27922	6.52954	4.33289	4.17302	2.79015	2.9865	3.86856	3.94719	8.09056	6.40707	7.19964	6.9062	4.9303	5.28293	4.17284	4.26792	5.78956	5.62385	6.64926	6.71989
A0A369JPN9	31.0524	30.8106	28.8475	33.8696	14.1743	11.4069	12.6092	14.5208	2.65488	3.06136	3.61998	3.58687	2.12244	2.16568	3.06754	2.61128	3.60863	4.2057	4.65055	3.97563	1.36101	2.05695	1.55799	1.8335
A0A369KC13	1.09864	1.33935	2.4421	3.53505	3.64186	3.82768	2.78832	3.17861	0.262259	0.343111	0.386886	0.0996243	9.81583	10.9424	10.5584	8.40866	23.7156	21.2888	20.9142	21.7362	25.0766	26.074	28.9414	24.5755
A0A369JLI4	1.12118	0.937795	0.950572	0.945082	0.848649	0.987279	0.758462	0.879077	4.99155	3.38719	3.94127	4.02905	3.14821	3.06803	0.948213	3.0767	3.21611	2.0412	3.02769	3.16122	2.49439	3.26026	2.79491	3.253
A0A369J3H4	0.170414	0.0836054	0.375952	0.128435	11.0045	11.2173	9.53805	11.9317	2.75871	2.19363	3.69937	3.57893	1.85574	1.01787	1.26739	1.11029	1.19978	0.69519	0.456163	1.29423	1.49774	1.54415	1.92348	1.31515
A0A369JFP4	1.61322	1.28244	1.4817	0.847196	0.0985917	0.729921	0.203791	0.336119	4.72266	5.07735	4.65794	4.38808	5.39198	4.51591	4.25802	5.68811	7.00335	6.38449	6.46228	7.5652	5.70445	6.01092	6.56032	6.10722
A0A369J9U8	0.805368	0.717195	0.565529	1.06747	1.02323	1.1761	1.06748	1.46583	2.93737	3.33352	3.67312	3.13699	3.34232	3.00864	2.19701	2.94082	2.68823	2.97128	1.92625	2.3732	2.82794	2.32697	3.05611	3.1486
A0A369JM95	0.15202	0.103685	0.0980302	1.14301	0.706031	0.908399	0.478415	0.971761	3.15171	3.11425	3.23396	3.32382	1.92135	2.12786	2.15678	1.99327	2.09774	1.46964	1.51485	2.41706	0.695964	1.69337	1.58336	1.02952
A0A369JQG1	10.5358	14.4868	12.4116	15.0562	20.3693	18.6103	16.8946	18.1659	8.45533	7.87877	7.81754	7.21674	19.7636	20.0268	17.4879	19.3387	25.6889	21.9926	23.2661	21.0606	19.1501	20.9666	20.9433	24.0878
A0A369JKI2	0.619798	0.217792	0.200373	0.155419	10.7172	9.71692	12.256	11.0836	7.74272	5.61475	5.20262	5.19488	22.7823	20.2524	21.3306	21.9733	44.4723	60.241	60.7455	58.1832	40.6948	40.7317	38.4799	44.3481
A0A369JH98	1.5514	1.25502	1.83369	1.27735	1.50887	1.82579	1.77304	2.51161	1.67337	1.71096	2.78306	2.01914	2.43575	3.35526	1.74137	3.12567	2.49904	2.32203	2.1291	2.03673	3.42336	2.97143	3.01591	3.70462
A0A369JZR5	0.349801	0.272463	0.31496	0.110262	0.448143	0.411209	0.682052	0.662048	1.29765	1.11428	1.58461	1.41862	2.83908	3.03306	3.064	2.67849	2.37877	3.37813	2.65262	3.3792	3.3751	3.81711	3.31947	2.50813
A0A369JQ90	0.509114	0.0223876	0.977321	0.196368	1.06328	1	1.23273	1.15165	0.523504	0.529672	0.808129	0.627871	1.22777	1.50052	1.28429	0.810328	2.36912	1.86712	2.00109	2.11654	1.58241	2.36076	1.40446	1.09728
A0A369K1U6	6.77372	9.85403	13.2909	11.872	71.0408	54.368	64.4193	69.3108	38.6696	27.4634	28.5677	34.9472	29.4988	29	28.9776	25.5625	52.651	51.2755	55.9796	59.9479	35.9983	31.1135	37.1375	37.008
A0A369J5B3	1.06387	0.0700245	0.408345	0.416216	1.25693	1.835	1.50041	1.73572	8.62424	8.81801	9.14203	9.7123	15.1823	16.2538	15.0768	16.5958	11.5016	11.2705	9.99812	10.9016	13.6793	13.2151	14.0637	14.7443
A0A369JK33	1.90779	2.18807	2.12019	1.94379	4.30108	1.58359	1.69056	3.51835	1.95934	1.38503	0.847397	1.09237	1.93527	2.00524	2.21967	2.13507	3.49881	4.6339	4.11394	5.61744	2.84061	2.96137	3.32343	3.63033
A0A369J5N3	9.93077	9.23882	11.0047	10.5841	8.84816	9.10901	8.4537	8.18673	4.01118	3.97765	4.23329	3.46772	3.26462	3.43211	3.79313	2.88437	4.01993	3.50501	4.21061	4.02096	2.32641	3.01377	4.59139	2.00091
A0A369JQU2	2.16639	1.91342	1.99632	2.11528	0.235026	0.199936	0.272107	0.709044	0.550515	1.46106	1.26574	1.11313	0.450656	0.730815	0.896519	0.982398	0.630019	1.12612	1.19463	1.05936	1.14578	0.701517	1.01839	0.991036
A0A369JHR6	1.32968	1.06144	1.19566	1.19044	1.09385	1.48002	1.43673	1.2308	2.1003	1.12652	1.95005	1.41837	1.39471	1.33998	1.42963	1.68132	1.2291	1.1131	1.48447	1.87023	1.59586	0.743777	0.936631	1.62325
A0A369JIM5	0.338317	0.232866	0.297291	0.256559	0.859245	0.594045	0.679771	0.897514	1.09325	1.59563	0.888789	1.38884	2.89045	2.44996	2.66786	2.12627	3.2201	2.46846	2.94054	2.64859	2.92406	2.36831	2.30827	3.51803
A0A369KFB3	1.54429	0.953824	2.77105	1.1829	2.36413	2.30116	1.86869	2.65095	4.23426	3.16828	2.64119	2.52216	2.25606	2.58873	2.39645	2.2139	2.74066	3.30876	2.88473	2.48191	2.50414	2.33399	2.63928	2.76429
A0A369JER8	9.64536	12.0202	10.3116	9.92482	43.7636	37.514	39.3909	39.1134	32.2571	27.5905	25.1997	30.1777	27.6577	31.9688	28.7344	30.1056	17.1927	17.4678	15.8184	18.2499	23.085	23.3833	28.9225	24.4015
A0A369JTT5	1.63589	1.32608	0.958679	0.851761	31.1429	27.0625	28.6151	26.2165	18.9688	14.9287	14.611	13.3386	9.16552	8.07457	8.28299	7.59448	3.05317	5.3352	4.28311	5.20913	7.01239	6.02187	6.40469	7.37999
A0A369JXP5	3.17827	1.73679	1.87144	1.89498	2.23755	1.9096	1.65847	1.92649	5.54206	6.55246	4.54573	3.4798	4.11198	3.49866	3.6864	3.85764	5.92431	7.28521	6.24577	7.49405	6.52499	5.36999	6.24107	7.44154
A0A369J9A4	0.390813	0.142487	0.743874	0.174058	0.259376	0.519364	0.985569	1.89515	3.95284	2.81881	2.81696	2.88064	2.05133	2.03032	2.03633	2.03872	1.16617	1.27173	1.62979	1.27383	1.85053	1.24618	2.35135	2.18302
A0A369JJJ6	1.48396	1.24031	1.49311	0.875663	2.63191	1.87111	2.37698	1.91431	0.264329	1.32059	0.388016	1.28232	2.87766	2.49224	3.23831	2.62399	2.18446	2.05711	2.20035	1.73983	2.60566	3.7784	3.51678	3.44477
A0A369J9E5	37.2668	32.6826	26.9904	29.5815	7.61677	5.56418	6.51689	7.18589	20.5282	16.8325	15.7634	17.0399	20.1409	20.3625	18.8272	18.1944	28.9962	25.7307	29.2846	29.8558	24.0206	25.7744	24.359	22.3348
A0A369J763	1.993	2.19073	1.43591	2.47118	4.0656	4.2219	4.06763	3.55898	1.23893	1.09036	1.36106	1.41881	2.91577	2.46567	2.68787	2.4509	2.10831	2.13866	2.15821	2.67111	3.34405	2.67945	3.48902	3.59209
A0A369JEG0	11.0777	7.15756	5.32298	8.27227	6.99217	6.28862	6.83358	5.55118	9.44795	7.08579	7.05033	5.38845	6.71608	7.08845	6.53624	5.83924	6.35266	5.07793	6.22918	6.81671	5.71422	6.81473	7.41872	6.83917
A0A369JP73	2.80989	3.325	5.22885	6.79578	0.231311	0.603013	0.390469	0.606098	2.21045	2.17506	2.07686	1.58236	2.81708	3.45132	3.34504	3.27477	2.52897	2.37277	2.58724	2.33746	2.76762	2.93801	3.54097	3.0122
A0A369J8I9	1.64888	3.02426	2.52262	3.71662	1.48322	1.41558	1.6346	1.70346	0.33714	0.106846	0.88266	0.196192	1.72042	1.83491	1.54835	1.41442	3.19831	3.03455	1.98359	3.38502	2.32196	2.99517	3.30373	2.50394
A0A369KCL0	1.83202	0.73485	0.404038	0.352522	1.25764	1.00465	1.57505	1.63838	3.14299	3.05454	3.51714	3.77071	13.1433	11.1851	13.3883	11.2884	10.479	9.93894	9.39029	10.3283	11.3013	12.0411	12.7584	12.3121
A0A369JFN4	3.86379	3.71735	4.34114	4.85332	2.22679	1.63913	1.42868	1.39731	1.85415	1.30657	1.38308	1.17306	1.36092	1.59525	1.09154	0.896151	2.20409	2.96988	2.771	2.0757	1.98018	2.07479	2.15592	2.02015
A0A369K3T2	0.132847	0.161006	0.108443	0.150583	1.19316	1.38518	1.73389	2.05807	4.66255	3.79059	3.1744	2.32813	4.02543	4.81486	4.98947	4.75961	5.62017	6.17047	3.53207	5.6259	3.42846	3.69719	3.73781	5.11499
A0A369J9E8	0.482651	1.34705	1.32969	0.865358	3.14491	2.88911	2.10605	1.48895	0.933121	1.43116	0.452592	0.558602	3.98263	5.32782	5.23641	6.01098	1.95238	2.03367	2.73519	1.86422	7.63981	6.61955	6.51577	5.13158
A0A369JGG3	17.0005	20.583	12.7264	20.8065	10.1369	8.13296	8.4842	6.92969	3.64524	2.37513	3.53307	3.56485	1.71422	1.4544	1.12591	1.62122	1.59308	1.60776	1.03782	1.15436	1.20758	2.14298	1.83315	2.74839
A0A369JC01	9.76649	12.2008	8.21167	11.5799	5.70762	7.09709	7.33246	7.9945	7.82606	6.48993	5.92844	6.36212	8.21337	7.55149	7.55862	5.63306	6.1923	5.55311	5.10972	6.12478	5.73419	6.7054	9.58679	6.97252
A0A369KGH3	0.517418	0.399108	0.318352	0.514869	0.771166	0.546888	0.85422	0.639523	4.27993	4.6811	4.10988	3.74847	2.97064	3.76764	3.42316	3.55711	3.17148	3.35785	2.33714	3.36456	3.66509	4.09888	5.14478	4.54187
A0A369J8P4	2.99876	3.42737	2.89314	2.42973	1.8337	2.67856	1.59146	1.73752	2.36296	2.34851	2.38971	3.1892	2.99419	3.3143	2.07422	2.31576	3.96916	4.82055	4.81904	5.46443	3.47035	3.16593	3.15118	3.14054
A0A369JKH2	0.696129	0.815106	1.16662	0.99643	0.822702	0.451515	0.556068	0.505811	1.03789	1.05347	0.716891	1.18233	1.70924	1.81133	1.99382	1.97197	1.78545	1.28311	1.31017	1.41491	1.21535	1.37084	1.882	1.65864
A0A369JVH1	0.378627	0.676059	0.154025	0.664515	2.36471	1.81328	2.40495	1.29681	2.50357	2.44592	2.25836	2.37864	3.08092	2.64844	2.83391	2.87834	2.01483	2.5079	2.37339	2.3791	2.64042	3.01797	2.79978	3.14601
A0A369KA31	0.263433	0.589384	0.738406	0.406727	1.54565	1.98418	1.44423	1.45642	4.54619	4.19989	3.4378	3.82064	3.44409	2.92788	2.54921	2.81463	4.16593	5.79598	2.79099	4.2527	2.65872	3.63528	3.43147	3.01817
A0A369JN97	176.993	158.204	299.695	250.089	41.283	34.2277	33.09	30.3877	10.2477	7.77362	9.12918	7.85686	39.9285	31.0459	28.9357	31.622	23.7359	29.8513	22.9035	22.6711	31.3346	27.952	30.4229	32.1231
A0A369J0T1	0.578448	0.410061	0.591188	0.311657	4.41857	3.52531	3.8953	3.9607	9.20168	8.04274	7.85985	8.40594	7.64747	7.31471	7.56826	7.238	10.5352	10.8568	9.09287	10.8376	6.66072	6.91338	6.77391	6.15623
A0A369J1T6	5.00458	2.80101	4.21053	3.84632	22.2229	27.1521	23.5401	24.2727	7.4409	6.44094	5.63181	7.37137	26.0238	26.7039	23.503	23.2391	26.0705	27.3086	23.7927	23.0937	26.2949	25.5695	30.3434	30.2919
A0A369JUQ1	0.240482	0.187537	0.183944	0.236694	6.25217	6.116	5.93363	5.94639	32.2102	34.7216	35.1618	32.8721	24.5361	23.3385	21.7231	23.7983	24.7007	22.2005	23.587	22.9939	18.8867	19.94	23.4295	19.4117
A0A369KCD9	0.214966	0.256036	0.165431	0.210729	0.243828	0.117678	0.0633272	0.076339	1.98218	1.55095	2.17701	2.38135	4.60008	4.85418	4.69398	4.70376	3.78459	3.01705	3.64325	2.91559	4.0754	2.94609	3.64287	5.05879
A0A369IYQ5	3.6099	6.52231	5.89432	3.31245	0.273007	0.281379	0.443861	0.176955	2.00562	1.81851	2.93732	3.19143	3.02402	2.84536	3.0159	3.34517	3.15598	2.48936	2.93862	2.93822	1.67883	2.64226	2.33131	2.93489
A0A369JTW2	0.228695	0.442866	0.898971	0.336119	1.81915	1.64905	1.25877	1.8719	3.91329	2.27809	3.02427	2.78204	6.89861	7.50365	5.79249	6.80195	3.50667	4.04067	3.59933	4.0375	5.82582	5.78118	5.9099	5.70926
A0A369JG85	0.748399	0.388685	0.604074	0.509008	0.176101	0.183353	0.376606	0.397517	0.91192	1.42587	1.28155	1.29182	2.32077	1.50129	1.48656	1.54175	1.68312	2.0553	1.31276	1.81321	1.55838	2.03078	2.06447	1.64149
A0A369JUZ0	0.311083	0.356939	0.460617	0.397172	2.65704	2.7687	1.88639	2.86882	2.32315	1.75204	1.61572	2.00685	2.55172	1.65829	1.66112	1.95356	2.32682	2.81718	3.14743	3.17158	2.73487	1.58681	2.75578	2.30465
A0A369JBB0	1.79847	1.74589	1.93817	1.22857	5.92337	4.52261	4.73308	5.36513	0.655883	0.859142	1.336	1.21402	6.39883	5.97955	5.41009	5.29565	3.0225	3.47916	3.2657	2.71324	7.15935	5.9902	5.97155	7.34447
A0A369JXS2	2.99903	2.61226	2.33819	1.02464	2.02172	1.07208	1.70613	1.76454	1.45428	1.49222	1.83281	1.66055	0.940969	0.920318	0.920044	0.544903	1.28037	1.89358	1.18143	1.46133	0.8024	1.09927	0.780148	1.04219
A0A369JQV2	0.560012	1.05105	0.318282	0.0996788	16.7574	14.3456	13.3797	9.64793	73.9403	73.3695	75.3098	67.3476	69.8188	68.0274	69.2723	68.5311	90.4437	70.8997	82.7368	87.4802	69.8013	83.3315	71.8763	72.1264
A0A369JGV4	1.10941	0.94273	0.202045	1.1626	2.38408	2.02058	1.75139	2.1162	2.97167	2.53036	1.93006	2.33341	6.94423	6.92906	7.5144	7.50081	11.8996	9.31322	9.82106	11.0866	7.8715	6.46417	5.68709	5.04827
A0A369JBD4	11.6628	12.2458	9.25034	13.0468	8.5624	7.23615	6.65044	8.08789	0.529536	1.43389	1.13366	0.951995	0.997773	0.898256	1.01455	1.36929	7.20914	6.47763	7.70048	7.11824	2.97229	3.14639	1.99418	3.12016
A0A369JC72	310.526	358.138	343.336	315.711	20.1748	23.5562	23.2537	23.4959	2.67015	2.20037	2.80803	3.18303	8.27532	8.46754	8.11499	8.53766	0.914733	0.900238	0.661008	1.01664	5.8521	5.71474	6.29713	5.31153
A0A369K1B1	0.319357	0.552921	0.781773	0.175648	0.583051	0.676609	0.962257	0.648237	3.99514	2.69689	3.75284	2.87804	4.13576	4.55987	4.2492	3.36751	5.97733	7.01967	5.55983	6.01998	3.59403	4.49574	4.28265	4.55838
A0A369KIJ2	0.180598	0.302044	0.211206	0.240171	0.577135	0.385677	0.648765	0.408368	2.15852	2.06458	2.30074	1.74303	0.867728	1.02972	1.09651	0.835215	1.46253	1.5941	1.53552	1.38469	1.20683	1.50099	1.75237	1.10166
A0A369K865	0.526556	2.30088	2.32961	2.02634	1.18555	1.03155	1.75542	1.65704	0.549531	0.771721	0.88094	0.863383	1.54809	1.25759	1.17281	1.7779	6.47178	5.97869	5.22182	6.95076	3.15878	4.03546	3.79392	4.38569
A0A369JPR2	0.341149	0.289633	0.69042	0.326736	6.8727	5.25042	5.65584	4.6976	9.45442	8.84208	8.785	9.62434	4.37749	4.16681	4.44813	3.73929	5.25151	2.63743	3.54365	5.24225	4.19475	4.57102	5.33495	3.82224
A0A369K201	6.79262	6.33706	5.73297	7.29267	43.591	38.384	44.3253	42.9989	25.7549	27.1359	26.5342	28.8441	38.8238	43.3501	39.5534	43.9168	65.1291	53.1724	50.8093	59.232	57.3927	58.8952	58.1041	54.7857
A0A369K4I0	0.230616	0.112348	0.0910196	0.116434	0.31918	0.274448	0.38777	0.484109	5.95013	4.88187	4.80649	5.18267	2.98014	3.79509	3.2281	3.88914	2.87982	2.47246	2.56704	3.26248	3.44401	3.69371	4.01982	3.95734
A0A369KAK2	0.719871	1.24733	0.939939	0.104717	1.17701	0.910121	1.06123	1.0835	0.430183	0.443684	0.552272	1.06914	1.4246	1.6377	1.59422	3.74427	0.906441	1.274	2.12483	3.43372	2.01695	2.09021	1.27384	1.75522
A0A369K2X1	17.9064	12.2992	6.96364	6.84632	37.0686	31.784	26.723	31.6834	11.7589	10.078	11.3647	7.97167	44.854	45.3248	41.5624	39.6451	37.15	43.5823	39.8852	42.7936	38.0361	35.646	39.0417	43.5264
A0A369JHL0	0.201166	0.531159	0.144871	0.320473	53.8151	46.7268	54.2384	51.8884	25.3806	23.9851	23.8951	26.9869	22.8978	23.0649	19.6694	19.7494	3.60046	3.90848	3.62179	4.11071	9.27607	4.85338	8.36407	8.21708
A0A369K0G2	0.742238	2.02663	2.12637	1.16225	2.15832	2.13251	2.13082	1.30806	2.70422	2.29779	2.96231	2.75938	1.50702	1.20398	1.38167	2.47181	1.5253	2.3657	1.23521	0.9191	1.25167	1.02344	0.93614	1.48346
A0A369JPQ5	2.3013	2.09194	1.50045	1.16559	1.09297	0.834411	0.947935	0.88357	2.35164	1.89011	1.62481	2.07692	4.48983	5.88626	5.69023	5.81775	6.69714	9.42634	8.73906	8.52797	6.36288	8.00364	10.0676	7.70045
A0A369JCQ7	26.283	19.0687	21.5266	22.653	13.8473	13.2048	13.9533	14.9938	0.122587	0.134585	0.145417	0.119691	0.0628295	0.161821	0.345515	0.219157	0.734819	0.490513	0.417836	0.46767	0.458541	0.646415	0.879999	0.30648
A0A369K359	0.410182	0.764469	0.6611	0.583753	0.205775	0.20245	0.172443	0.186914	0.273894	0.313913	0.21778	0.324231	6.07839	6.12802	5.23861	5.45562	4.85273	4.98127	4.70697	4.81807	5.61671	6.52197	5.51507	5.76092
A0A369KA69	39.3399	27.2866	22.6611	25.3229	215.304	226.513	215.597	200.774	93.3253	73.2744	71.4485	77.6094	187.349	192.94	188.834	190.082	222.883	218.127	213.807	188.823	203.466	185.521	200.74	193.191
A0A369J8R8	3.69835	5.17805	5.87074	4.20839	0.968772	0.851949	0.641979	0.581463	3.61396	3.78249	4.55054	4.39029	8.60289	10.0224	10.7091	10.438	11.072	10.8624	10.4824	11.9378	12.5927	13.7566	10.6323	12.91
A0A369JHI9	3.5288	2.7286	3.0988	3.33234	2.90684	3.76404	5.00824	4.53362	2.23892	2.12567	2.0645	1.04591	1.39106	1.50059	2.04618	1.88076	1.39887	1.39564	1.27824	1.25167	1.15722	1.55957	1.72981	2.23045
A0A369J9Y1	0.703134	0.900971	1.48459	0.877715	23.1371	20.1473	19.7048	20.0596	78.0728	60.4653	62.2423	65.7917	79.5084	76.0754	71.523	72.9171	74.8325	92.9128	106.343	95.6371	87.0803	82.7675	102.436	93.2618
A0A369JNY9	0.442405	0.384561	0.355759	0.442084	4.3099	3.31592	3.40506	4.35721	2.85227	1.86154	3.18225	3.43318	11.5196	11.4112	12.6116	11.99	0.653082	1.52982	1.44501	1.83408	5.21305	5.39381	5.63507	5.14907
A0A369K213	0.618303	0.546956	1.10528	1.05964	2.71429	1.90459	2.3413	2.69243	3.32499	2.00879	1.71748	2.0212	1.66044	2.47916	2.46291	2.5518	2.78414	3.69619	3.41516	3.81261	2.35951	1.51503	2.9644	3.17275
A0A369J696	0.355187	1.21845	0.273788	0.174562	3.66095	2.77221	3.18314	2.3938	8.81137	8.74227	8.81469	7.23594	13.6207	13.2347	13.9917	13.1381	16.9357	15.1567	14.8786	14.7838	13.2565	13.3095	15.2975	13.0906
A0A369K9J7	7.06052	10.3503	10.5911	13.98	6.594	5.31218	5.9863	6.0725	9.31592	8.35279	8.78886	7.49423	5.0505	6.44742	6.79522	6.81544	4.6496	5.84662	5.799	5.97448	6.6578	7.28223	6.75665	5.9591
A0A369KE53	73.4417	75.8567	100.404	103.098	74.2273	64.1546	71.4709	68.6483	18.785	16.7952	15.7464	14.7761	17.5668	20.3476	19.5103	18.8771	40.0093	46.3448	47.2535	49.013	36.2411	34.2468	36.8212	40.2167
A0A369J6L6	7.58226	4.49205	3.31759	5.46023	0.00440099	0.0226764	0.110556	0.0770655	0.0551743	1.02542	1.43326	0.122281	12.833	11.7779	12.4471	13.1224	17.3309	14.968	14.6674	12.3854	18.7548	18.848	20.2064	15.6536
A0A369JR54	1.56613	1.56746	2.2227	3.02373	1.53394	2.88736	2.24889	1.93682	4.07987	3.69771	4.74883	6.7365	6.44812	6.11754	5.95658	6.55544	6.38795	5.33883	6.21664	6.55643	6.08121	4.88017	6.14387	5.40975
A0A369K2K8	11.8829	12.413	10.6004	9.68595	0.496304	0.808736	0.576661	0.447415	0.207924	0.266021	0.116588	0.128701	2.30369	2.55649	3.18446	2.51041	6.69164	5.55766	7.43745	7.52382	4.98747	5.98071	6.04147	5.40598
A0A369K0Q3	0.204125	0.200732	0.2661	0.292755	0.11391	0.357452	0.399358	0.626073	1.28661	0.784077	1.02285	1.06952	2.93664	2.33497	1.56856	2.19624	2.40264	2.60999	2.55651	1.92587	3.2378	2.93174	3.64403	2.8588
A0A369JDU1	0.206085	0.253112	0.208085	0.3575	0.288393	0.293076	0.136932	0.365556	2.9874	2.81847	4.23566	4.01475	4.99849	4.29858	4.08985	4.21152	3.31142	5.20976	2.62545	2.73534	3.33431	4.41414	3.8526	4.34601
A0A369JJS5	0.402158	0.778533	0.285026	0.715509	2.89754	2.44301	2.20537	2.55383	5.27141	3.18514	5.05695	4.09984	3.1363	3.74023	3.8378	3.51981	4.45245	5.47507	5.22138	5.01636	3.46073	2.97636	3.6143	3.62494
A0A369JWF8	2.77055	2.57327	2.8636	1.49105	1.50164	1.21869	1.46165	1.34664	3.05097	3.53891	3.62527	3.67963	2.22463	3.26972	3.00409	2.8533	2.84509	2.90953	2.52244	2.79756	2.50875	2.67776	2.61661	1.79797
A0A369K2J4	2.23586	2.26691	2.24676	2.42929	3.9003	3.18239	4.47884	4.50539	7.39346	7.33097	7.88061	8.24608	6.96908	6.27162	6.43522	5.23912	7.06702	7.82636	6.85385	7.68165	4.08749	4.74801	3.66845	5.75915
A0A369JN54	1.37431	1.01238	0.918286	1.20864	0.0735708	0.159294	0.154163	0.149207	0.163398	0.0998665	0.157121	0.356271	0.47344	0.655655	0.479169	0.642602	2.7376	2.08563	1.74189	2.02757	1.46069	1.06474	1.15398	1.59551
A0A369JWU9	34.3226	69.9698	58.8476	71.0431	17.5814	14.9128	15.8072	16.9452	7.8392	7.17716	6.89837	5.20362	22.9888	23.2024	21.9085	21.2667	24.66	22.1587	24.1032	19.9636	28.3889	26.2101	23.5142	29.3859
A0A369K3J5	0.444334	0.114594	0.176956	0.241188	1.0997	0.887705	1.58426	1.44381	2.40231	2.66067	2.21287	3.15016	4.05545	4.17669	3.77045	4.21198	1.85146	2.54743	2.67888	2.69549	3.30184	3.61576	3.57489	3.49494
A0A369JV42	1.0698	0.146554	0.836497	1.27335	1.28019	1.11001	1.33998	1.28802	1.93328	1.94379	2.03108	1.85917	5.97978	4.87546	5.60816	6.54972	4.87034	3.55648	5.18278	3.3944	7.31956	7.70361	6.9847	7.05425
A0A369JS34	0.448612	0.874547	0.604787	0.944299	1.19317	0.68603	1.10276	1.24774	2.27652	2.60827	2.12284	2.80708	1.23256	0.952347	2.09552	0.80809	2.55913	3.76324	3.53317	3.97145	2.08522	1.76899	2.66402	2.34147
A0A369JCJ8	1.04559	0.908446	1.8362	0.576128	0.164077	0.23447	0.227462	0.0920931	2.72053	2.00887	2.02514	1.10344	1.30008	1.85198	1.47575	2.05735	2.78305	2.09131	1.7579	2.28875	1.18203	1.10726	2.38006	2.05581
A0A369K3S8	0.246913	0.157289	0.372451	0.180161	3.72616	3.08599	3.97474	3.85632	30.8509	22.0025	27.5783	27.2448	18.2595	20.2157	18.7112	19.8846	10.6853	11.2622	10.9493	10.7387	11.7952	11.7289	10.9652	12.3835
A0A369JT35	0.650722	0.171159	0.121515	0.260181	0.162097	0.173261	0.167932	0.12328	3.24412	2.93398	3.29025	2.27766	4.53235	4.55981	5.77878	3.48782	3.64028	3.76274	5.22567	5.2169	2.4703	5.1468	4.27349	6.37629
A0A369K5P4	0.499528	1.9045	1.78041	1.07827	1.71016	1.57711	0.961391	0.927896	1.58644	1.49178	1.81513	1.68259	6.14668	6.1037	6.86717	6.60543	7.79139	7.39482	6.07962	6.77535	7.08729	8.09471	7.21664	6.89909
A0A369JXV9	5.30078	5.62992	5.02247	4.85548	21.2438	15.8219	17.9288	17.4282	44.3333	41.3837	38.6086	40.3327	35.4461	33.2154	33.7045	28.9972	55.6126	56.1446	50.9962	58.9371	43.1761	43.2575	43.9485	39.9481
A0A369JZU0	1.15963	0.621796	0.852715	1.21018	5.89455	5.45099	4.60443	4.7422	4.97811	4.76668	5.64639	5.48899	10.5616	10.321	9.75192	11.2549	5.07945	5.27404	4.99333	5.16703	8.00354	6.66965	8.76357	8.94352
A0A369KAS3	0.3401	0.235039	0.228381	0.343066	0.408733	0.516212	0.512953	0.431538	2.64881	2.83909	2.6653	3.24936	1.62913	1.76911	1.75794	1.27584	1.4987	2.00683	1.26179	1.65364	1.6969	1.00134	0.955864	2.04106
A0A369JRV1	5.92497	3.89608	4.50876	3.30753	38.5063	35.5173	39.8782	29.9326	18.8109	17.7158	13.4268	14.5183	15.9765	17.1715	13.4656	14.351	23.0989	18.0702	19.4198	18.4195	16.8332	19.3288	18.0222	15.0532
A0A369JQ54	5.81405	5.79856	5.71366	6.4907	4.34349	4.07892	4.94385	4.55759	11.8018	10.4386	12.8099	13.469	13.5948	15.5726	15.1942	18.3089	4.71441	4.54693	5.47638	4.75471	10.022	7.9823	9.6775	9.26694
A0A369JP99	0.179321	0.152528	0.439189	0.170441	1.84773	1.79383	2.22476	1.92168	4.3975	4.14919	3.16799	4.21186	10.944	12.7606	10.2581	10.7152	7.03195	6.02014	6.49066	6.18696	10.3464	9.40753	9.31648	8.94571
A0A369J6Q3	3.22801	1.88062	1.70675	1.96115	2.49475	2.21607	2.63058	2.81504	11.5067	9.22337	8.60909	9.02094	1.86858	1.16233	1.82658	1.17646	3.11145	1.31613	1.32247	2.45907	2.10347	2.55265	2.2884	2.26306
A0A369JVS3	0.578797	1.34516	0.838974	0.6468	0.310951	0.224885	0.251762	0.243637	0.192778	0.394088	0.0702337	0.334766	1.86086	0.760435	1.4389	1.64652	0.919605	0.152533	1.54722	0.541215	1.72646	1.78744	1.2626	1.0932
A0A369JT41	0.612877	0.59495	0.710681	0.447774	0.11665	0.0863276	0.104414	0.178754	0.339391	0.982385	1.4573	1.58855	6.68551	6.34509	7.94323	7.1309	4.6702	4.8844	5.08773	5.41115	6.4378	6.94375	7.76115	7.11475
A0A369JM86	0.829096	0.598947	1.05227	1.43639	0.652592	0.684453	0.54436	0.715201	1.56799	2.16455	0.406921	1.8363	3.14478	2.52061	2.91287	3.3902	4.45853	3.5483	2.3588	3.69859	3.74726	4.43123	3.97349	3.69656
A0A369K8H0	1.16088	0.834824	0.903336	1.2426	0.0904187	0.414608	0.247851	0.0903471	0.239436	1.15717	0.944543	0.759731	3.46552	3.56768	2.86189	3.45965	6.60913	5.30664	6.43212	6.67957	2.76624	3.4383	3.35955	3.86901
A0A369K7Y9	23.5932	21.0001	27.1045	20.1949	20.5843	21.5438	21.2478	20.8535	14.6338	13.2568	12.3077	13.5738	4.1042	5.44063	4.63058	4.3594	5.55706	6.94998	4.83735	6.64917	3.85081	4.52248	4.0249	2.37234
A0A369JCZ6	0.0460511	0.142511	0.147928	0.103991	1.98192	1.79993	2.2998	1.67977	1.86406	2.10553	3.46675	2.77301	0.265592	0.713973	0.435004	0.651578	0.540448	0.695361	0.654875	0.622833	0.434237	0.355479	0.771609	0.479471
A0A369J9U0	2.02842	2.00319	3.51238	3.87732	3.57653	3.5594	2.44583	2.48625	1.4682	1.75201	1.42204	1.8557	1.1984	0.825375	1.38027	2.55784	1.23757	1.01306	1.47567	0.989229	1.84904	1.24524	1.4503	1.5036
A0A369JC75	0.784341	0.797417	0.891868	1.15036	2.03104	1.3472	1.52875	1.74992	3.57759	3.51528	3.45601	3.52969	5.61981	5.7453	5.43319	4.66454	4.22553	3.75098	3.52154	5.02277	4.95777	5.90513	4.45564	5.86293
A0A369J757	2.38304	1.95995	2.08551	1.86339	1.04341	0.713094	0.998984	0.872021	0.433926	0.325005	0.212064	0.174845	1.64276	1.53293	1.22795	0.640826	0.748442	0.787071	0.766657	0.938088	1.25844	1.294	1.13884	1.15611
A0A369JIM1	0.313072	0.237886	0.119437	0.132721	1.221	0.882619	0.469991	0.813552	2.38306	3.23392	3.15078	1.40153	1.67453	1.24637	0.896979	1.21031	1.11959	0.700352	0.844749	0.994763	0.417158	0.846251	1.07646	0.576288
A0A369JNC1	3.74483	5.07624	4.6564	4.22502	0.552109	0.575325	1.50522	0.947845	0.606662	1.39973	1.52152	0.796716	1.60233	1.97791	2.40591	1.68081	0.390996	0.884884	1.81034	1.24029	1.97739	1.43783	1.80745	1.18306
A0A369K542	0.86288	0.817986	1.23314	0.998988	5.1236	4.05257	4.26194	5.88671	6.73776	7.46871	6.08922	5.97316	11.9151	10.2597	10.4097	10.3529	12.1269	14.0477	12.6519	14.418	11.6881	9.31369	13.4877	12.6671
A0A369JQJ2	18.7709	20.5939	19.2259	25.707	21.2767	15.9124	18.0859	17.8917	23.9432	18.7093	19.2628	18.7317	14.5246	15.9124	14.514	14.0964	21.6265	24.2029	23.9976	23.018	20.5885	17.9685	20.3239	20.1622
A0A369K4C1	0.328986	0.478614	0.462368	0.782998	0.427461	0.639394	0.16932	0.591582	2.11134	2.40291	3.2432	2.975	5.09742	4.33024	4.34215	3.67335	5.13633	6.27931	4.22758	4.62761	5.21192	4.19474	4.71112	4.52835
A0A369JRN3	0.243613	0.236462	0.583978	0.25292	0.171249	1.50442	1.77996	1.38581	1.05866	1.7363	1.3962	1.72731	3.13892	2.86187	3.24999	3.34136	2.65586	2.80166	2.50873	1.80673	2.46199	2.15563	2.55195	3.32226
A0A369K4U6	1.22762	2.92999	2.91667	2.73235	0.692542	1.18995	1.49084	1.46892	1.53879	1.40057	1.80558	1.38275	2.82356	3.63403	3.55278	4.66734	1.32501	2.16226	1.91918	1.79244	2.47991	1.82069	2.91727	2.45013
A0A369IZB3	1.15376	1.43355	1.83136	2.61694	0.173369	0.184065	1.25074	0.545708	1.79945	2.09119	1.38056	2.31139	2.50439	2.26109	1.95788	2.47793	1.37538	2.31506	2.18195	2.05404	3.44756	2.94792	3.33778	3.63102
A0A369JCN1	0.160792	0.195646	0.15953	0.311481	0.32577	0.282732	0.234486	0.260615	1.75345	1.96165	1.83414	1.39273	3.02769	2.37353	2.54224	2.73074	3.3262	3.85528	3.26781	3.25426	2.73061	2.8497	3.26986	3.43251
A0A369IYB6	0.317333	0.228214	0.412709	0.139643	1.66786	2.0375	1.58995	0.616217	1.51145	2.15393	2.05508	1.83126	2.9847	2.54191	2.59777	3.13824	2.66564	3.41099	3.59259	4.1628	2.3505	3.1821	3.10058	3.18154
A0A369JPY7	0.257069	0.340467	0.310527	0.0714921	0.976376	1.16654	0.649513	1.00528	6.49344	3.9906	4.38809	5.39431	5.81621	6.02761	5.38562	5.64206	2.89854	3.28457	2.47601	3.56346	3.27953	2.81913	3.50039	3.8083
A0A369K827	38.7467	49.7499	33.499	54.2651	12.2075	10.7867	13.0028	11.6064	4.25974	3.85719	4.03258	3.46216	5.20736	5.38665	4.67241	5.05292	3.65615	3.62376	3.72548	2.97222	4.57209	5.04609	4.33175	3.90336
A0A369JVT3	1.22338	0.599425	0.837207	1.46326	0.0620682	0.182083	0.138299	0.335135	0.612493	0.666196	0.778071	0.72642	4.43359	6.29246	5.23537	5.28309	6.62857	4.87736	5.00256	6.37838	4.89951	7.38471	7.25538	4.92475
A0A369JTS2	0.563614	1.27305	1.46008	0.96761	0.958007	1.05195	0.993914	1.04675	1.87554	2.21831	1.70054	1.17124	1.89564	2.24486	1.88064	2.49454	2.33638	1.75368	1.9282	1.94472	1.8248	1.52836	2.14597	2.78058
A0A369JVJ7	2.29966	1.69305	2.34961	2.00711	2.98415	2.02249	1.92193	1.8211	11.979	11.3653	10.9825	9.6425	15.7261	13.2685	16.7263	14.5824	9.02008	7.98817	9.0526	9.15882	10.7386	13.6559	12.3523	15.2455
A0A369JL11	27.7449	27.8807	29.0512	22.5598	70.3569	81.2452	92.5506	73.909	1.13536	1.35451	0.856588	0.817954	3.10951	2.44404	2.55937	1.99217	1.23578	0.799927	1.05734	0.651308	2.54034	4.54165	2.22937	2.26247
A0A369JQ94	3.202	4.22632	5.43832	5.38261	5.80797	4.14165	5.52618	5.3978	2.96338	3.0561	3.18227	2.58267	2.62823	2.76369	2.34483	2.80757	2.71981	2.0878	1.59593	1.6242	2.93428	2.52321	2.53923	3.16608
A0A369J2C4	0.798869	0.820025	1.47442	0.635326	1.05135	0.896499	0.838816	0.690421	1.91853	2.16227	1.6344	1.97858	0.786359	0.594079	1.12412	0.246613	5.86283	5.68068	4.93217	4.65287	3.70361	3.70741	3.99476	3.16244
A0A369K377	1.77403	1.39364	1.68755	1.20608	11.1207	10.7876	10.3427	9.69306	5.09979	5.40969	5.31398	6.31718	6.38956	7.41577	6.47437	6.9529	17.7527	28.1494	17.5589	10.1268	9.08914	9.28129	9.9479	9.71904
A0A369J7E4	0.759158	0.399416	0.491902	0.213924	22.7565	18.3548	20.2156	20.9924	115.811	98.384	100.535	105.867	60.4285	69.1993	65.5851	66.3044	13.1864	15.3889	14.3968	13.9774	31.748	30.6265	34.7468	32.5812
A0A369K5L4	10.0741	8.91006	8.38278	7.52255	79.0517	77.1255	63.4021	66.995	16.4064	13.1815	13.0239	14.7384	45.5706	39.3262	45.0658	39.5285	40.2042	36.8715	36.8496	34.8176	47.1133	43.9773	47.344	48.4872
A0A369JYN3	0.30827	0.413232	0.227802	0.466243	19.6219	13.1924	13.0942	12.9141	134.307	115.868	124.208	113.746	28.119	26.7747	26.9389	29.9446	10.622	3.14488	9.97401	7.76587	9.43465	5.9868	8.96319	8.31716
A0A369K2Q9	1.04407	0.637	1.31268	0.857072	15.8661	13.4458	13.1971	14.4862	28.5178	27.4884	24.9646	26.1192	20.9181	22.49	21.1888	21.8063	29.1836	28.5386	29.4764	30.7054	19.2544	20.3079	21.2689	22.6999
A0A369JSB5	3.8476	4.52337	3.89831	5.37261	2.78249	2.19315	1.43786	2.87875	6.42755	5.20626	6.40034	4.82244	1.42092	1.64593	1.52128	0.942899	3.21924	4.06144	3.03745	3.19827	2.51638	2.50874	1.65356	1.87844
A0A369K6L6	15.8021	16.1258	17.0489	17.9736	51.7987	53.5158	49.7301	48.3845	14.5422	11.9964	11.5283	12.004	20.9077	20.2034	16.4752	19.6056	60.532	65.1973	55.2647	61.0022	38.0814	38.7528	39.2715	40.9761
A0A369KB87	1.64532	1.31587	1.28941	1.26477	6.96652	7.36447	5.56793	6.56637	11.4414	10.0067	13.551	13.2477	12.7743	10.1465	11.1091	9.35288	8.62683	8.06765	8.8488	9.29431	9.45216	9.96984	9.56907	9.41271
A0A369K8F1	1.13968	1.63029	0.861447	0.601798	7.15818	5.24558	7.31783	7.28596	1.65597	0.743269	1.4045	1.41424	5.19763	5.51017	5.04933	5.34235	7.11576	8.51789	7.88422	8.55207	8.51926	7.25923	10.2153	10.5217
A0A369JLD7	4.84139	5.81684	6.20521	5.48366	4.51236	3.49504	5.23085	4.38512	5.33772	4.19225	5.69188	5.85925	2.95781	3.68331	2.22025	3.07629	1.68762	3.149	1.88606	2.21759	2.26831	2.86753	2.71934	4.22621
A0A369JQP3	6.41225	4.70458	3.59804	3.18997	42.7493	36.9083	33.1287	33.2641	29.0772	21.7072	20.565	21.9813	20.9337	18.7926	18.9466	18.2207	18.1413	20.1824	18.2804	17.724	14.875	16.3904	15.191	16.0232
A0A369JZQ3	14.5525	0.256491	16.4056	0.342749	3.54033	4.35689	3.72547	3.93072	3.60116	2.75659	3.3881	3.14278	1.90569	1.617	2.09679	1.58258	1.35381	1.98302	1.22325	1.3725	1.65211	1.975	2.34457	1.71207
A0A369K024	0.417366	0.185227	0.127706	0.117345	1.20295	1.24955	1.1511	1.07928	1.70716	2.07222	2.01818	2.6678	2.00083	1.41007	2.35434	2.80305	4.72514	4.30171	4.32167	3.44384	3.11653	3.25353	2.56372	3.5551
A0A369JPL9	0.632809	1.03904	0.844705	1.69519	0.141842	0.0929215	0.20711	0.159775	0.971845	1.22534	1.03671	1.20431	0.744203	1.42229	1.56626	1.71337	2.75411	2.55219	2.90999	1.8351	2.16923	2.48446	2.30993	1.61855
A0A369JG77	6.22893	7.57184	6.13777	8.97343	13.3703	12.1238	11.764	11.5604	36.5302	32.128	32.089	28.3324	60.0135	52.7352	60.8477	50.2806	39.7975	43.7411	49.422	53.9803	45.063	46.7417	41.4913	40.2378
A0A369JGM4	12.3615	14.0834	16.8669	14.3384	3.15934	2.32275	3.04758	3.40395	2.96847	2.5048	2.17799	2.65792	2.12273	2.46981	2.08291	4.03039	2.88679	3.15453	3.15258	3.41494	4.39828	2.85423	3.27761	3.95307
A0A369JZF3	0.321866	0.187634	0.652311	1.09999	0.999503	1.15648	1.12287	1.26552	3.26932	3.23242	3.43968	3.26889	2.91563	3.02167	3.50948	3.18191	2.74022	2.41753	2.52095	2.34633	3.70426	3.44138	3.99021	3.72606
A0A369KAA9	0.571331	0.355029	0.57548	0.348473	5.17731	4.97212	5.80045	5.82575	1.51066	1.95324	2.13661	2.42256	8.52844	8.77533	6.61835	7.16523	6.90802	8.80069	9.28848	8.55479	7.3125	7.06857	7.3439	6.57868
A0A369JDK1	5.80452	4.91982	5.65673	3.31483	1.51377	1.40241	1.47441	1.28961	1.87517	2.54539	2.91199	2.59404	4.3871	3.21136	3.3543	3.65741	2.13732	1.665	2.4787	2.6451	2.49637	2.57505	2.38792	2.20763
A0A369JUH9	1.47995	0.11288	0.498813	1.45998	26.8513	21.9048	24.99	22.7695	28.2103	28.6008	29.5045	34.0901	20.7614	20.3966	19.3356	21.6915	19.3059	13.233	15.243	15.1574	17.9108	17.9773	18.3341	10.1194
A0A369JUQ8	0.714677	0.892299	0.75514	0.667254	1.04667	1.01858	0.996175	1.1499	1.75868	1.83762	2.02886	2.70881	4.78703	5.92321	5.59324	4.99701	2.22019	2.89202	2.45322	2.41312	4.36412	4.61459	6.03263	4.93402
A0A369JTG8	1.24427	0.591924	0.136078	1.32408	2.54776	2.77257	2.72403	2.38339	0.803007	0.509478	0.79799	0.697631	2.50035	2.76837	3.19841	2.51287	1.78538	1.80316	2.15356	1.98174	2.71757	2.65054	3.3244	2.07747
A0A369JK98	31.7453	45.3111	43.1629	33.4431	14.101	9.84181	12.005	13.7201	1.07717	1.0223	1.18085	1.07139	1.75153	2.08543	1.94445	1.46762	1.84093	2.33585	2.00819	2.24125	1.18724	1.14377	1.03133	1.09492
A0A369JTI9	3.70378	4.07905	4.49673	3.46594	2.46186	1.91963	2.73236	2.54741	11.9705	9.88851	8.8623	7.22192	12.5667	13.995	13.4506	9.31702	24.5406	20.3917	18.3499	22.5092	17.4083	17.0363	19.6516	16.8336
A0A369JGK6	8.3261	7.49462	6.95475	7.41075	0.370002	0.135529	0.270129	0.184744	1.40391	1.32447	1.37798	1.00131	0.612163	0.670764	0.321875	0.557454	1.1238	1.41079	1.2489	1.48992	1.11163	0.98734	0.801532	1.01586
A0A369J8L4	11.8146	8.30642	13.2677	7.68974	11.6163	11.2297	12.4502	12.6724	16.1929	11.6858	13.4789	13.4946	12.669	10.0595	11.5823	10.7777	13.1639	14.1299	13.923	16.2154	12.5503	12.4772	14.0141	13.372
A0A369JV15	3.46237	3.39367	2.64163	4.31698	4.53469	4.37589	4.8197	4.04881	3.93374	4.1544	4.62318	4.91277	10.4932	10.9404	11.7413	10.7351	20.5468	18.7921	19.7959	19.5798	16.6502	13.5748	17.2107	17.7513
A0A369J9N1	6.34005	7.93429	7.4547	8.44182	130.675	102.487	116.461	117.432	46.9967	45.0832	42.9563	47.1365	67.5824	71.7132	65.6596	61.2537	168.736	178.485	188.538	192.904	121.339	122.327	127.567	128.741
A0A369JU17	0.384266	0.306323	0.473964	0.341409	0.00747674	0.0153251	0.0775995	0.453839	2.32759	2.96481	2.87891	3.18683	4.63058	4.18534	4.4822	4.73722	3.69701	3.40202	3.87921	3.33971	4.03844	5.00884	4.26878	4.01756
A0A369JXN7	1.83152	1.0626	1.36911	2.23588	4.41985	4.81326	5.82725	5.50099	5.44183	6.23322	6.26077	5.2065	17.0907	15.4006	17.1505	17.1981	9.57986	11.4629	10.6162	10.6127	18.6366	14.3129	16.9306	15.3779
A0A369KCG7	0.287793	0.334647	0.166207	0.204891	1.32112	0.859887	0.974482	1.0617	4.17809	5.66683	4.04293	3.8533	7.80684	9.17357	7.12087	7.42558	3.25084	5.30917	5.33875	4.70875	5.40205	4.60954	6.07837	7.27824
A0A369JR44	0.790226	1.00864	0.882402	0.664243	0.226738	0.30569	0.207769	0.371599	4.88284	4.93277	4.28725	3.53948	5.72999	6.13599	6.5687	5.24493	6.99351	6.77234	6.21523	7.69176	5.46783	5.68825	5.59754	5.52339
A0A369JJ70	8.71949	3.17357	4.92119	4.00382	5.90248	4.76195	5.4746	5.15119	9.48363	6.91186	7.1171	5.60373	5.22833	4.8012	5.05497	4.00244	6.24863	7.25513	6.37933	6.59256	5.02833	4.38099	5.8232	6.09689
A0A369K071	1.19475	0.688058	1.19146	1.61195	0.468641	0.487664	0.13243	0.185396	2.10339	2.27475	2.26751	2.10661	14.6563	3.00792	2.03119	2.3054	2.95097	2.66645	2.6621	2.70869	2.90147	2.05771	2.86183	1.97976
A0A369J6R4	2.80823	2.86638	3.51903	2.62314	4.93222	2.96629	2.85471	3.86862	2.59628	3.20457	2.83023	2.8437	3.5903	4.34185	4.51607	4.34656	3.47696	2.82839	3.12259	3.91038	3.56977	4.26217	4.03624	3.32827
A0A369J4I5	1.00136	1.24735	1.19984	1.43184	2.81179	2.82613	3.06871	2.65891	1.52689	0.941114	0.72951	0.745329	2.21582	2.15937	1.50649	1.10667	0.314709	0.0921216	0.121478	0.155181	0.695612	0.616918	0.379605	0.0508191
A0A369J0H4	2.35625	1.90077	1.93259	1.75344	4.48974	2.83816	4.35198	3.81742	4.34223	3.98348	3.51609	2.83499	1.47277	1.84058	0.76007	0.960839	0.115723	0.325062	0.412467	0.478216	0.827265	1.32757	0.685536	0.703075
A0A369JA35	23.2629	24.3705	18.9064	21.9128	9.07635	7.32445	8.07853	7.74345	0.973665	1.16833	1.30191	1.44159	1.93635	1.50194	1.83724	2.05787	1.03935	0.393497	1.08746	1.23171	1.60988	1.69308	2.44871	1.61772
A0A369JRG3	1.5283	1.94891	1.44082	1.4145	3.93992	2.44389	3.27382	2.20166	1.1854	1.70795	1.40969	1.22892	2.22347	3.18239	2.74046	2.78231	4.16354	2.48618	1.72592	4.48847	2.78398	3.34533	3.02031	1.71508
A0A369JLC5	16.7232	14.3902	16.8627	17.2608	16.7993	16.1599	15.6322	14.7108	6.18952	4.89777	6.10495	5.54176	4.35291	7.57774	4.00741	6.62715	6.24172	5.45996	5.48334	5.44225	6.51906	6.82638	5.4656	7.02295
A0A369KD25	2.07989	2.28278	2.5328	5.94205	1.14726	1.07801	0.661891	1.0479	1.51253	1.60709	1.53477	1.5591	0.344643	0.381904	0.736228	0.756133	0.771669	0.618607	0.784544	1.14428	0.090058	0.517245	0.287129	0.401899
A0A369K9P8	142.407	112.323	108.168	127.566	129.473	117.383	122.688	114.97	80.2326	67.4547	75.4087	61.4277	30.096	26.9438	24.2837	25.0837	50.6866	62.208	61.3804	59.2424	46.3738	49.9771	47.4519	55.8867
A0A369JE50	49.9154	50.9758	46.3965	48.5995	119.316	98.6366	99.0936	98.4804	79.4208	65.5491	60.108	76.2553	30.0644	26.9005	29.5008	25.2278	49.5661	50.8756	53.2144	47.8631	38.134	34.3334	38.9965	42.7581
A0A369JGD6	1.8184	2.093	2.32478	1.85136	0.380585	0.292666	0.355077	0.391294	1.65013	1.05358	1.40994	1.73848	2.96192	1.7783	2.79081	2.27024	2.47975	3.10023	2.93731	2.46148	2.13591	2.26305	1.74032	2.36319
A0A369JCX5	16.3601	18.251	11.8998	18.8137	7.228	6.02275	5.68174	6.19145	1.04761	1.24337	1.69834	1.07522	1.25107	1.76454	0.727702	1.27362	1.5998	1.15874	1.90158	1.21336	1.12187	1.78613	1.77953	1.94327
A0A369K026	3.99949	1.9522	1.21925	1.24109	3.10348	1.99699	4.73821	4.23204	4.03327	6.076	4.88074	6.32096	2.08721	4.48681	3.78245	6.10504	5.69796	4.84263	4.00497	5.16851	4.78668	4.19155	4.34012	3.93081
A0A369JBD7	1.27261	1.93091	1.34153	1.226	1.68299	1.52299	1.48094	1.39188	0.334895	0.345224	0.287934	0.272711	0.744923	0.852315	0.962436	0.740539	0.734483	1.03157	0.768407	0.512197	0.587362	0.930331	0.665309	0.808283
A0A369JKE6	4.60098	5.35129	5.39544	5.16597	1.88822	2.84452	1.471	1.29508	0.70623	1.28518	1.07686	0.814201	0.954476	0.511649	0.759585	1.25546	0.39245	0.360582	0.47428	0.5982	0.0850504	0.366278	0.163617	0.258527
A0A369KDS1	0.262356	0.463199	0.299329	0.284511	0.3778	0.387198	0.381604	0.395906	0.185464	0.175577	0.637664	0.680949	1.45681	0.947196	0.773385	1.20542	1.14823	0.397379	0.472163	0.935763	0.949375	1.02548	1.18758	1.23038
A0A369JZD0	0.376215	0.262142	0.227389	0.224147	1.43793	1.32199	1.39175	1.46151	1.03319	1.19799	0.809806	0.592936	3.48103	1.89934	3.29276	2.59556	1.31109	0.908261	1.40379	1.34492	1.9538	1.59056	2.51483	2.29539
A0A369JAE3	0.412225	0.397306	0.399431	0.461854	1.23897	1.22009	2.32618	1.71183	28.8476	25.6511	21.9314	24.8035	4.90401	3.73956	4.83739	4.22816	1.11545	0.958314	0.465275	0.490031	0.734208	0.918329	1.3545	1.50967
A0A369JUH1	0.260305	0.381203	0.324889	0.575612	0.271253	0.199604	0.114627	0.0685219	1.23521	1.83756	1.66743	2.04733	1.9259	1.8456	2.35386	1.05295	2.05065	1.63512	0.979554	2.20305	1.36645	2.49101	1.50051	0.901366
A0A369JT87	0.485827	1.14047	1.31565	0.586004	0.482472	0.431628	0.582164	0.579553	1.02325	0.400222	1.29412	0.812243	0.31895	0.349	0.340016	0.211789	0.217041	0.258677	0.318996	0.321037	0.164276	0.133213	0.19536	0.176028
A0A369K3T7	0.869018	1.06639	1.34655	1.63877	5.28381	5.40125	5.46875	5.28458	1.97343	3.28481	3.02243	1.39629	3.16178	2.3586	2.82986	2.92094	1.4831	2.62021	2.83094	2.88063	1.11799	3.53739	3.25994	3.57575
A0A369K4X5	1.14072	1.28677	0.347508	2.01609	0.43158	0.318431	0.241121	0.422138	1.3586	1.38144	1.16455	0.539744	0.420124	0.721842	4.99609	0.627133	0.986187	1.24844	1.01918	1.5019	1.03064	1.43907	1.2863	0.921384
A0A369J6Q2	41.2019	29.7575	29.1142	52.4645	2.73038	2.1047	2.46913	1.8504	1.16318	1.45692	1.00054	1.70376	1.70117	1.90141	2.40791	1.22072	2.33522	2.21233	2.08322	1.77758	0.810162	2.27718	1.24812	1.6473
A0A369K340	0.350348	0.530966	0.619683	0.484467	0.855594	1.39312	1.61287	1.26268	2.55156	2.1633	2.32277	2.19817	4.95246	3.42355	4.26752	4.72353	2.5664	2.70488	2.02455	3.01765	4.01731	3.64626	3.80023	3.65153
A0A369K427	0.143937	0.382694	0.888977	0.67286	0.250706	0.706243	0.73525	0.553868	5.23464	3.64638	3.43944	3.50841	4.41834	4.24757	4.00317	4.17289	7.5598	6.78446	7.83124	8.03062	4.30944	3.6721	5.38686	5.83609
A0A369JTE9	6.38443	7.73873	6.95378	7.67027	15.592	13.8832	16.0315	12.9562	9.67924	8.82574	9.0856	9.37237	4.77601	4.70246	4.47483	4.49034	1.28852	0.843798	1.08439	1.30826	2.8379	3.07168	3.40616	3.23804
A0A369JZ31	0.177307	0.0645772	0.169145	0.24024	0.736197	0.894593	0.912963	1.34078	0.372579	0.701555	1.04029	0.676601	1.68959	1.44151	1.5864	1.88202	0.946716	0.995491	1.1638	1.15238	1.52241	1.38808	1.60709	1.7004
A0A369KGS9	0.305566	0.321566	0.364685	0.30564	0.875048	1.14747	1.21236	0.865658	4.44445	4.07135	3.94579	4.90639	8.30069	8.5642	7.84802	9.24633	5.76275	6.14699	6.0361	5.52348	9.16121	8.71208	10.1099	9.51745
A0A369KA27	2.30468	3.85021	2.58781	2.8522	2.47341	2.08627	2.56236	2.50132	6.54941	6.27377	5.98091	6.55249	3.25362	3.29623	3.68243	2.96794	4.44085	4.19574	3.1577	3.98531	3.79603	3.50698	3.96554	3.41513
A0A369JV54	2.22494	3.88755	4.57647	2.38426	5.25229	4.42383	4.20978	4.71713	2.2176	1.898	2.80149	1.51481	4.32032	3.67502	4.04034	3.74694	11.0198	12.9505	11.6887	11.8038	8.23027	8.53121	7.66123	6.58634
A0A369JK68	1.58769	1.88429	0.0638328	1.83272	0.54021	0.528189	0.501338	0.591079	0.582096	0.363253	0.291239	0.272257	1.51256	2.51749	2.35791	2.69096	1.23872	2.90599	2.62511	3.07075	2.46206	1.17504	1.33855	1.13311
A0A369JWU4	0.772158	0.544641	0.675571	0.62167	8.71586	6.98471	8.76463	5.21776	1.41834	1.22689	1.47457	1.35721	1.78921	2.01595	1.52094	1.5476	2.18649	1.07431	1.35827	1.22511	3.40029	2.64362	3.45957	3.48207
A0A369JTM3	2.71886	1.48412	1.89614	2.07351	14.5511	15.0851	16.5893	16.4948	15.0071	13.0636	13.9141	14.5277	14.4708	13.9472	12.3286	12.2255	19.367	19.8414	16.4415	23.4492	15.5401	16.3671	16.023	15.9247
A0A369JXD5	1.99863	1.88699	1.13768	1.48393	4.00807	3.66463	3.03148	5.2304	4.18132	5.28967	2.35472	4.34587	7.54289	7.55717	5.73975	5.45582	6.38689	8.35051	8.15336	8.83467	7.08031	6.60384	8.75289	6.9286
A0A369IYK3	0.136836	0.145593	0.242115	0.0443004	1.87537	2.08106	2.39085	2.21741	6.55223	6.29227	5.20683	5.35983	7.53175	6.99484	6.58014	7.06214	8.2815	7.69308	7.63687	7.14507	6.75537	5.78715	7.33238	6.80869
A0A369JKJ3	0.209232	0.368139	0.50178	0.146737	1.02512	1.12248	1	1.04583	2.74141	1.95362	2.48135	3.00669	4.50808	4.45905	1.84897	4.03207	3.32797	8.08669	5.88494	1.58634	2.16361	3.76571	4.33612	7.00622
A0A369JB43	1.2759	1.25072	1.23828	1.16671	1.40613	0.943548	1.02314	1.1808	1.96037	1.90512	2.19086	2.06271	3.79275	3.62433	3.29365	3.04814	5.62108	3.31485	5.55259	5.94529	6.6907	5.70459	6.02209	4.92876
A0A369J3Q8	0.957918	0.264699	0.550117	0.218343	0.892607	0.772389	1.14164	0.756615	1.60898	1.00645	1.52539	1.2767	2.48789	2.50997	2.10251	2.97743	4.44074	4.84664	4.37464	3.7783	2.32451	2.72809	2.79601	3.18861
A0A369K381	3.12165	0.388976	0.350016	0.196563	11.9004	11.087	11.7658	11.8973	23.9951	22.8587	24.5962	22.2365	59.8953	65.4469	70.6827	73.8826	54.0069	46.0727	47.1454	54.6288	84.3378	78.1916	79.0157	80.199
A0A369JI11	0.885348	0.615174	0.277876	0.563541	7.27213	6.61902	7.16099	5.92282	0.698899	0.943697	0.96769	0.921782	0.687676	0.651986	0.810435	1.02245	1.3018	1.22116	1.37341	1.06554	2.9465	2.94557	2.93642	3.72895
A0A369J343	1.05104	1.41714	0.234379	0.865762	14.6172	12.879	10.7067	11.6368	10.6213	9.86303	9.61668	8.02058	19.5615	21.0616	22.4009	21.1503	16.6564	13.7328	13.8473	16.532	18.0223	16.1298	15.6787	15.685
A0A369J1E2	0.276777	0.425877	0.34047	0.572731	0.584286	0.606065	0.487158	0.499721	6.16465	6.27519	4.53932	6.90027	12.8814	12.0203	13.4033	13.5005	12.0495	9.66625	11.1387	8.4933	12.6446	10.9081	10.8018	12.5986
A0A369K140	0.452794	0.292778	0.409724	0.280782	1.06796	0.229575	0.339383	0.173222	2.32042	2.51224	2.35217	2.63591	2.20883	2.56664	3.42569	3.90052	0.989321	2.52481	2.18883	2.14045	1.62544	2.25279	2.76064	2.14746
A0A369JGF2	0.904145	1.51317	1.91584	2.55035	1.15394	0.567979	1.51371	1.82477	1.21956	1.97213	2.24437	2.65099	0.808658	1.66835	1.86996	0.850669	2.80784	2.55651	2.96252	2.25807	2.18932	1.49877	2.73472	2.4918
A0A369J8N6	1.02931	0.490737	0.485854	0.455287	5.23679	4.88543	5.1911	6.80464	0.396574	1.12335	0.809579	0.95554	0.608965	0.715248	1.37703	1.72133	0.705333	0.426503	0.766948	0.165131	0.773405	1.47976	1.29703	0.885541
A0A369K6A6	7.64608	10.4332	10.3959	13.4754	35.7992	23.0701	24.4686	20.5041	18.4062	16.246	12.84	13.0136	15.4874	16.9429	17.0388	13.4216	4.1111	3.98975	4.72859	4.66151	9.16135	4.76236	9.61139	4.68455
A0A369JV52	0.722973	0.843114	0.616225	0.346883	1.34715	1.38522	1.85977	1.28529	2.23125	1.3008	1.97315	1.8639	1.99704	1.75536	2.17825	1.56625	1.2804	1.25832	1.27636	3.53495	2.49337	2.10242	2.40633	1.88245
A0A369JQA8	0.6712	1.96796	1.2322	1.80853	0.363524	0.251063	0.544817	0.487064	2.09067	1.25903	2.02503	1.34189	1.16364	0.827456	1.39773	1.81491	1.58018	1.6438	2.20762	1.58043	2.04089	1.70457	2.70361	1.7335
A0A369JEB1	1.13721	1.3737	0.887284	1.3821	3.90683	4.54624	4.33006	3.73881	2.65733	3.82694	3.30831	4.20088	3.5663	3.55675	2.91809	3.59113	3.24703	2.96889	1.67171	3.02261	2.71988	1.6296	2.61101	2.58382
A0A369KAG6	1.3196	0.969707	0.994929	1.23239	2.22346	2.38817	2.70028	1.86467	0.849425	1.69823	1.68689	1.40987	0.485498	0.931568	1.02442	0.624338	0.911722	0.695348	1.16171	1.21546	0.76766	1.29485	0.727718	0.417471
A0A369JKF8	1.44708	1.90593	1.26344	1.83209	3.50857	2.3937	2.96438	2.67261	1.7067	1.46792	2.14323	2.51272	4.71988	4.32812	4.16648	3.87842	2.08725	2.46639	2.09674	2.71512	4.02674	4.02465	2.88384	4.02057
A0A369JCS7	1.27501	2.7207	2.78823	3.956	5.17901	5.15053	5.7164	5.46446	2.61658	2.51923	2.52487	2.41083	0.290895	0.926858	0.746753	0.486763	1.31964	1.40229	1.60821	1.34611	1.09244	1.62941	1.45092	0.866373
A0A369JU13	2.6369	2.20794	2.52749	2.79644	0.127527	0.245874	0.0672809	0.0686461	0.185999	0.071972	0.537669	0.0800992	1.26959	0.588753	0.592911	0.89038	1.81837	1.48342	2.53408	1.69113	1.23677	1.56485	0.569914	1.43196
A0A369JUV5	0.127369	0.164429	0.109299	0.183853	2.78433	2.19645	2.91676	2.30174	17.757	13.9296	14.3533	13.2522	8.7536	8.13688	10.4011	9.76797	34.7391	26.9372	25.539	26.5512	14.5464	6.92235	20.0772	13.8775
A0A369JRL2	3.44081	3.47977	3.21566	2.86365	0.149493	0.0616989	0.277533	0.23998	0.758419	1.14292	1.26971	1.36633	5.65802	5.45074	5.17304	4.92445	2.48897	2.85509	2.58531	3.4741	5.47708	5.4978	5.63111	5.22497
A0A369JV96	1.94749	2.33056	2.16466	2.67202	0.43395	0.420829	0.319504	0.420049	1.25996	1.01778	1.43611	1.04364	3.44439	3.46893	2.75127	3.37962	3.31166	3.63066	4.07002	4.26025	4.47714	4.2099	4.48025	4.64875
A0A369JQI1	0.532105	0.037897	0.0564088	0.150603	1.21286	1.21094	1.14857	1.11999	1.01857	1.48431	1.8395	1.28971	0.360763	0.423649	0.796049	0.493518	0.975379	0.885432	1.39426	0.553977	0.75478	1.01606	1.30013	1.34808
A0A369JJ29	0.377089	0.481541	0.497422	0.58933	1.08749	1.25036	1.87237	2.20508	1.8134	1.63032	1.96409	1.86883	1.18059	0.960303	0.847827	0.84491	0.592336	0.707448	0.370146	0.697014	0.387253	0.534399	0.752328	0.856202
A0A369K3A5	0.424079	0.596669	0.545254	0.590099	0.627938	0.66586	0.422053	0.534135	0.500443	0.354341	0.999222	0.227004	0.558862	0.613217	0.524819	0.69004	1.17413	1.50458	0.892873	0.530503	1.75913	2.18396	1.49279	2.48483
A0A369JAZ4	18.468	13.6911	14.1854	15.5319	7.09464	5.95776	6.60927	6.69213	11.1896	10.0438	7.91011	8.04683	7.95604	7.12293	4.29545	3.11194	2.02925	2.92077	2.37048	2.30618	1.93445	1.51732	3.66544	2.89736
A0A369J2L3	0.646796	0.11438	0.128688	0.183015	3.31925	2.75197	2.38777	2.35041	3.09545	3.79555	3.14525	3.95871	5.45961	6.25331	4.96351	6.12996	3.39611	3.79798	4.50558	4.37783	7.67842	6.77427	8.15953	4.58217
A0A369K297	2.75199	3.61947	3.72051	3.53837	1.57524	1.55957	1.22423	1.19846	4.83187	3.51241	2.88001	2.63764	3.5913	3.0082	4.33502	3.50672	1.84902	2.02139	2.31144	1.84634	3.2664	2.67388	2.95903	2.99578
A0A369JJN2	0.211493	0.299723	0.154696	0.225312	0.457003	0.1736	0.202053	0.702978	3.04438	1.80672	2.79991	2.70546	4.98136	4.59012	4.6799	4.36143	3.06367	3.82248	2.95548	2.665	3.67435	4.5584	2.90064	2.79953
A0A369JDW7	11.2997	10.2127	9.26538	13.5037	4.24322	3.41186	3.70977	3.16817	1.82938	1.62858	1.34657	1.83748	1.31752	1.32853	1.50257	1.22738	1.1359	1.48816	1.11741	1.25508	1.16743	1.62166	1.63058	1.2128
A0A369JEI2	0.378816	0.587531	0.890856	1.05243	0.375936	0.556895	0.338449	0.393696	1.42056	0.997904	1.23339	0.952522	1.45872	1.07914	0.945566	1.34408	1.52489	1.64259	2.10088	1.68819	1.68348	3.0577	1.71399	2.34503
A0A369J648	3.58463	6.08942	5.39343	4.84169	5.10893	4.83302	4.34304	3.62828	2.83435	2.35164	3.30429	3.27052	11.4488	9.66146	9.14628	9.41912	6.79205	8.69782	7.31533	8.41129	7.7771	7.53133	8.4123	8.84335
A0A369JF09	17.6725	14.3714	11.4377	14.0978	38.6984	31.2087	30.6599	28.6941	11.0866	11.3157	11.3892	12.2765	59.7188	57.4813	58.1933	54.316	67.7448	67.8269	75.7605	87.49	70.9644	68.535	69.1066	71.7675
A0A369K4T9	28.4331	61.2593	64.4648	74.6393	12.0294	13.9615	9.42745	10.8219	21.5639	23.4762	17.5413	17.3441	21.3604	19.2005	19.6799	19.6618	27.2838	26.2559	31.0832	27.6436	20.645	18.7221	13.4025	21.3012
A0A369JQB6	1.13384	1.95021	1.55717	1.66955	2.38672	2.77052	2.18434	2.96391	2.0579	2.05031	2.13278	1.93703	2.28873	1.93986	2.44715	2.71704	2.38644	3.75891	3.05951	3.67868	1.96954	2.81285	2.34321	2.23559
A0A369JMB5	0.238849	0.150879	0.132364	0.13368	6.97597	7.07613	7.20497	7.20661	39.1126	38.016	36.962	38.5707	63.043	63.5918	60.9948	65.6278	35.0325	37.5044	35.3284	36.0571	29.3729	37.1961	32.6648	33.2571
A0A369KAN0	2.42058	3.218	0.239179	2.34164	7.89704	7.19579	7.15348	8.10471	5.16594	4.94953	3.68505	4.1493	5.49343	5.92225	5.51896	5.04323	7.95118	7.19833	7.10012	8.07868	4.907	4.48357	4.73467	4.45624
A0A369K771	0.236398	0.286275	0.305741	0.413126	0.271932	0.237703	0.239828	0.172826	0.923408	0.767357	1.22129	0.702868	1.52318	1.18601	1.05699	1.19929	1.18682	1.32975	1.15614	0.90309	1.13611	0.718438	1.34946	0.994581
A0A369JJG4	2.17864	2.16451	3.06908	1.93048	0.858089	1.60128	1.39573	1.55361	2.03727	2.20006	2.4361	2.09762	2.27125	2.70229	1.9705	2.65911	2.17505	2.35588	2.06287	1.90962	3.09768	2.44069	3.12026	2.95558
A0A369J3U0	3.91431	6.33774	4.79585	9.83401	14.3392	12.3145	11.3389	10.5072	8.48986	7.1549	5.8751	8.83165	6.76221	7.73293	8.04651	5.92641	3.83916	3.42906	4.59365	4.57138	7.8202	5.69485	7.21466	7.59878
A0A369JBD3	4.65025	4.19104	3.88414	4.02341	0.62982	0.67754	0.259971	0.24312	0.88412	0.532929	0.312082	0.341355	0.426533	0.72446	0.412013	0.733941	0.921132	0.887062	1.05107	1.48267	0.881627	0.601581	1.04079	0.994765
A0A369JRZ2	0.663148	0.430462	0.171375	0.585967	4.74855	4.74832	4.11505	4.12982	7.62122	6.58799	8.57148	7.17793	16.5895	15.2015	14.6256	18.328	12.4084	14.0447	15.5634	13.9734	17.3461	16.3476	11.3793	19.0556
A0A369J7D4	0.462578	0.398199	0.387965	0.353207	0.223435	0.334758	0.202689	0.454343	1.20159	0.493663	1.09506	1.65595	2.39973	1.51827	0.825949	1.35158	1.92504	1.6383	1.00432	2.74509	2.04412	1.6633	1.10827	1.16442
A0A369JM31	0.591273	0.857497	0.769056	0.532297	0.196853	0.106181	0.0994432	0.0594571	1.92689	1.24439	0.968411	1.3636	3.71418	4.69435	4.83626	3.45933	0.915155	1.32425	1.16644	0.77273	2.98567	2.9048	2.99317	3.11396
A0A369JD40	3.69251	4.05029	5.37816	5.83381	3.22181	3.09027	3.12883	3.50799	4.77407	4.62602	3.91648	3.98017	7.69807	6.0498	6.97016	6.05193	14.2197	14.295	15.3744	14.3586	12.2275	11.0112	13.1992	12.0061
A0A369KGW4	0.943133	0.67271	0.470415	0.742727	0.137163	0.0972459	0.369388	0.341594	0.779987	0.646944	1.08093	0.912578	1.81653	1.6991	1.42094	2.05018	1.75918	1.86929	1.29923	1.66162	2.21365	2.80476	2.25683	2.51711
A0A369K1P7	2.54043	2.52572	2.35563	2.65925	0.55824	0.616904	0.958052	1.03598	0.744782	0.901927	0.847643	0.858145	3.24942	2.66775	3.26315	2.87867	5.02591	5.35405	5.17699	4.8706	4.36016	4.33903	4.92861	4.56908
A0A369JHY6	0.614488	0.666152	0.30573	0.185922	1.24989	1.15703	0.945353	0.566685	4.13701	4.26684	4.34322	4.65549	6.16454	6.14104	6.13966	4.6091	5.49905	5.70535	6.01639	5.35156	4.77035	3.33429	5.81697	2.73894
A0A369J175	0.303695	0.360141	0.298524	0.248593	0.248366	0.173211	0.182976	0.42207	0.282661	0.797223	1.02564	1.42425	2.92996	2.13171	2.13107	2.46089	3.13945	3.22485	2.70657	3.47606	2.30484	1.90549	2.67339	2.83219
A0A369JE33	0.36362	0.221547	0.404491	0.24207	3.24065	2.53007	2.27903	2.69989	3.65234	2.56368	2.68562	2.9755	4.12925	3.84121	4.19638	4.30616	1.94285	2.19514	2.05427	2.05972	2.69433	2.16985	2.45717	2.05937
A0A369J720	16.184	21.4541	17.8568	24.1114	3.81237	3.7274	2.85597	2.97965	1.32515	1.70534	1.57937	0.828752	2.50033	3.28223	2.38019	3.22035	2.71109	2.29448	2.13145	3.06462	2.0936	2.19467	3.0965	2.2254
A0A369JBU0	0.443834	0.55241	0.43059	0.691201	9.99985	8.97656	8.05411	11.2141	12.5936	11.5516	10.1459	12.6102	12.9784	14.4078	14.0489	13.2808	20.6895	25.7152	30.9126	24.2182	27.2571	20.9438	29.716	26.6787
A0A369JF33	1.29716	1.16583	1.09291	1.03076	0.183167	0.230301	0.226544	0.496812	0.422803	0.412568	0.550025	0.347556	0.345062	0.413351	0.433165	0.465051	1.09084	1.05635	1.2266	1.31265	0.884432	0.834532	0.539611	0.815625
A0A369K4X2	0.666889	0.326088	0.665017	0.474287	1.09772	2.01763	2.15145	1.74955	1.47243	1.04685	0.723309	0.875894	0.641705	0.58464	0.278062	1.04371	1.48332	1.41165	0.591684	1.82364	1.00408	0.861271	1.15912	0.567192
A0A369JJX7	6.70863	8.66081	10.5425	7.48789	40.221	29.155	28.8889	29.3761	1.80252	0.895259	0.835221	1.00511	0.491682	0.951897	0.323035	0.89462	2.27542	1.85711	2.10664	2.08364	2.18345	2.16046	2.40472	2.29276
A0A369K8J5	0.174727	0.525142	0.470407	0.373678	2.0612	1.41656	1.75557	2.60135	2.02401	1.52297	2.42925	2.20996	1.09373	0.734649	0.471804	0.353726	2.14855	0.206383	0.275808	0.442855	0.625098	0.595383	0.520306	0.743363
A0A369K622	11.8206	8.65859	6.92534	9.96876	36.5342	31.248	28.0409	33.2045	29.326	22.6778	26.0607	27.4967	17.189	21.1032	14.4569	15.4959	19.0814	19.9645	19.6104	21.899	20.9371	16.4396	20.5859	23.2722
A0A369JGN6	0.293214	0.242955	0.12794	0.387646	0.449294	0.226608	0.19274	0.434842	0.586712	0.801071	0.541741	0.819177	1.0438	0.438892	1.32343	0.846882	1.22247	1.12886	1.12788	1.13234	1.00809	0.997413	1.17422	0.990882
A0A369K670	17.6871	35.1736	24.9709	14.3877	26.3617	23.0557	25.3447	21.8024	11.9596	11.3419	10.0499	11.3101	4.37174	3.72876	4.04309	2.9616	3.58466	3.69109	4.19673	3.60341	2.84838	2.88672	2.64943	2.56871
A0A369JH42	0.162339	0.227909	0.298584	0.203151	0.309322	0.238735	0.279131	0.286543	0.308649	0.315012	0.396281	0.233789	0.586296	1.33656	1.61867	1.28858	0.701205	0.989502	0.815505	0.894917	1.83674	2.40712	2.85039	2.097
A0A369JK61	0.623566	0.933886	0.804656	0.742906	4.08722	3.42565	3.79493	3.75995	3.4415	2.8256	2.80639	2.58639	3.04756	3.00018	3.27481	3.14453	3.96463	4.02212	3.66765	3.81796	3.36694	3.05943	2.8789	3.21206
A0A369JNV0	23.673	12.2814	14.735	9.77535	5.54232	5.15892	4.79536	4.47581	2.8206	2.88137	2.8518	2.68308	6.90867	7.58417	6.37293	7.28954	5.67253	5.90361	4.37422	5.32346	7.79229	7.26064	5.85087	7.3416
A0A369K5R4	1.91617	3.98971	3.55633	3.3218	41.7566	34.2282	37.3151	29.5677	6.83948	6.12687	5.34788	5.24819	10.7476	10.9877	10.4478	10.7001	11.6744	12.3442	13.4012	13.4895	9.98971	9.07278	9.45958	9.06697
A0A369JPD6	0.516179	0.28111	0.340226	0.423248	0.144425	0.089853	0.272836	0.182271	2.43179	3.04687	2.71716	2.56315	3.10593	3.55226	3.17785	4.26522	1.09242	2.33489	2.20164	2.33253	4.29772	4.80388	3.91831	4.31937
A0A369K9J9	0.104558	0.353257	0.201286	0.119806	3.41738	3.48086	2.97073	3.73784	6.77556	7.65999	9.94458	8.86105	9.29728	7.52643	7.60518	7.25306	5.34043	5.80297	5.78499	5.1371	6.94348	5.41344	5.97193	7.0515
A0A369J097	2.07246	2.64809	2.40744	1.77218	0.384127	1.22349	0.891599	1.2536	2.90193	2.60301	3.2454	3.14598	1.97865	2.45366	2.644	1.9595	2.76504	1.62969	2.60677	1.95209	2.67798	3.23414	2.07303	3.76049
A0A369K1P4	51.5806	93.8039	76.7538	80.8972	31.3356	29.8354	29.2289	25.2964	12.7679	11.7125	12.7928	11.2831	9.13009	8.9622	7.75479	9.48621	3.87445	4.18541	3.52326	4.30329	6.38156	8.16302	8.96607	6.70883
A0A369K9K8	1.75936	5.10104	3.5358	4.56898	2.60254	2.27554	2.50405	2.54353	9.44649	8.42619	8.94628	8.61895	20.4833	21.5685	19.4158	21.5134	2.568	3.66014	3.51017	3.22079	5.70171	6.42356	6.75409	8.20691
A0A369JSV5	0.908247	1.70142	1.22671	1.03946	0.536078	1.39581	0.53329	1.71286	1.65983	2.2888	2.2107	2.45027	2.57283	3.05962	2.26218	2.28504	4.05652	4.00962	4.31931	3.88926	3.73576	3.28783	3.70456	3.62108
A0A369J9G0	1.25343	0.794949	1.31712	0.743521	0.144264	0.110317	0.260298	0.175105	1.42286	1.20569	0.829848	0.805733	3.83513	3.61118	3.36872	2.94586	2.65604	2.71504	2.9016	2.30335	2.68724	3.37108	3.38234	3.35923
A0A369JPA7	0.174652	0.238574	1.08767	0.237938	0.639584	0.77901	0.68109	0.435494	0.48759	0.510447	0.349269	0.583978	1.37229	0.789527	0.59191	0.669804	0.108776	0.233654	0.264695	0.0723553	0.526902	0.316682	0.511811	0.634434
A0A369JTN5	1.22932	0.245133	2.62282	2.50484	1.13549	1.10819	1.10217	1.40047	0.920789	0.79524	1.20686	1.33187	0.707287	0.471828	0.179803	1.0129	1.25335	1.2158	1.04388	1.20984	0.897768	1.31655	0.82544	0.964897
A0A369KCZ8	0.242968	0.430923	0.496025	0.40405	0.216421	0.361696	0.489121	0.292906	1.46754	1.22864	1.17916	0.726547	3.041	3.83584	3.14896	2.55756	2.37519	2.37703	2.75734	2.70232	3.332	1.7343	3.51156	1.70817
A0A369JC85	1.53283	1.29422	1.23767	1.45227	1.84535	1.80817	2.19631	1.96977	1.20782	1.8958	1.89655	1.65541	2.40335	1.75991	1.93288	2.65773	2.76196	2.28989	3.11661	2.94233	2.13553	2.3442	2.51587	2.34451
A0A369JYP8	1.43729	1.1314	1.35325	1.30249	1.95086	1.22928	1.81376	1.60734	2.29349	1.97318	1.49356	1.73584	2.64752	1.68323	2.20344	2.59279	3.74562	4.80126	3.66292	3.35371	3.02952	1.99453	2.35121	2.32192
A0A369JJ82	33.7915	22.6984	31.3386	25.3521	4.15916	4.83574	4.05252	4.32245	3.05124	1.88633	2.57271	2.54568	4.37676	3.65176	3.82529	3.54087	5.63631	6.97017	6.32389	7.56705	5.95864	5.17085	5.36636	5.76833
A0A369JBI6	1.46848	0.891127	1.79082	1.26652	1.95475	2.50635	2.73507	2.32489	1.40628	1.81923	1.65828	1.86425	1.63906	1.86556	1.14224	1.68658	1.25376	1.51389	2.02389	1.88396	1.27961	1.82866	0.702774	1.88059
A0A369JXB9	0.36109	0.355264	0.0545189	0.553096	0.329395	0.333823	0.217072	0.198851	0.0387291	0.647835	0.841832	0.342881	1.21048	1.21658	2.03176	1.05468	0.430955	1.17275	0.471007	0.550982	2.12396	1.52174	1.16591	1.15946
A0A369JC20	1.67332	2.81423	2.0177	2.01023	7.4213	6.04868	7.36212	12.2492	2.01592	1.61318	1.96525	1.88038	1.65318	1.71354	1.84499	1.59162	0.714767	0.661021	0.922648	0.628546	1.25137	0.880268	1.67013	1.68552
A0A369K612	4.54743	10.2031	4.77935	3.35136	10.5341	10.0666	9.21798	9.95953	5.10987	2.93304	4.42967	4.5144	4.67833	4.47783	3.75674	4.43091	3.04341	3.64648	3.02121	3.84472	4.18404	2.68448	3.48859	3.70149
A0A369JJG1	0.399465	0.368413	0.163479	0.485765	0.156149	0.135762	0.11238	0.15835	3.81737	3.79797	5.31891	5.65723	8.45535	7.96275	8.30066	8.23859	2.8238	3.03791	3.43966	3.13911	6.08967	5.91134	6.53704	6.5152
A0A369JGA5	0.275362	0.666182	0.3281	0.23949	0.44849	0.374356	0.326091	0.344072	0.990108	1.20068	1.65818	1.51363	1.63555	2.08099	1.81818	1.47044	2.16542	2.26627	2.11472	1.88855	1.12828	1.82255	1.69704	1.79844
A0A369KC14	12.4981	17.4769	18.9513	16.1786	10.5782	11.1855	10.128	14.4974	24.5201	22.0067	21.1838	19.7469	14.4385	14.0187	13.5776	14.2694	31.7416	33.4358	27.2261	29.2583	27.2394	24.8499	28.2673	29.7306
A0A369JI85	0.293816	0.454372	1.10964	0.594209	0.242269	0.234277	0.240823	0.188399	0.733815	0.819009	0.809476	0.44111	1.90159	2.17113	2.23274	2.20639	1.43269	1.44604	1.66825	1.13719	1.60005	1.98575	1.61778	1.96754
A0A369JE93	1.28846	1.42566	1.68213	1.27976	5.09514	4.78861	4.29543	4.64948	2.87018	1.46279	2.53369	1.53137	0.943955	1.07167	1.34863	1.64399	1.24723	1.16178	1.39555	1.18272	1.89473	1.74188	1.63651	1.30141
A0A369JZS9	1.0558	0.707176	0.837352	1.43167	0.296965	0.266859	0.283995	0.26783	0.97612	1.71058	1.24047	1.05338	1.88235	1.71509	2.20939	2.47665	2.26027	2.58814	2.77486	1.03578	2.9943	1.38578	2.42245	3.08492
A0A369JM94	6.44348	4.58577	5.86499	7.29045	11.9454	13.2202	13.7257	11.4244	1.6612	1.75731	1.60605	1.91492	1.74151	1.89218	1.83459	1.41337	2.82811	3.11416	2.95576	2.68652	1.84557	1.84529	2.49733	1.87622
A0A369JS41	0.175267	0.171155	0.259925	0.0786068	0.238288	0.186595	0.191119	0.143643	0.67364	1.05314	0.771673	0.502604	1.23772	1.56099	1.32045	0.791242	2.39495	1.41314	1.98039	2.51081	1.54824	1.95381	1.57524	1.47725
A0A369J9B6	0.791459	0.965069	0.348726	0.437747	1.61448	1.0862	0.994785	0.782794	2.11312	2.17039	2.04016	2.08577	1.88336	1.42286	2.31656	1.34649	1.12198	0.469404	0.222395	1.22205	1.64541	1.76806	2.09061	1.65442
A0A369K7G7	0.486617	0.386144	0.678203	0.4145	1.08574	1.02303	1.50155	1.09786	0.393843	0.736369	0.417027	0.662934	1.3008	1.47723	0.997666	1.50947	1.8684	2.14955	1.71536	2.45847	1.75513	2.04392	2.18306	1.39308
A0A369J604	0.318984	0.361381	0.50947	0.423874	0.548516	0.612445	0.340545	0.338645	0.714094	0.969369	0.684915	1.20397	2.85029	2.13972	2.30825	2.40069	2.233	2.18804	1.77525	2.21415	2.44957	2.9416	2.77809	2.69065
A0A369JSZ5	6.83325	0.939031	0.843267	0.249212	2.7877	1.99032	1.85073	2.00397	32.4868	21.7771	28.6158	23.916	61.6728	57.9584	60.2789	65.9655	37.905	39.0446	36.3	38.0648	51.1604	42.3339	55.3882	57.5792
A0A369JLF0	0.693716	1.15028	1.45385	1.24727	3.67326	3.77738	3.83635	3.54242	6.14577	5.52214	6.08416	6.69099	8.24614	8.21685	7.35247	6.70708	8.27035	8.23729	7.57591	7.56525	7.93162	6.4171	7.05234	7.50307
A0A369KFJ0	1.14477	1.36481	0.771778	0.945255	1.55218	2.16709	1.09271	1.60895	0.794926	0.59728	0.831806	0.717102	1.02094	0.441682	0.690823	0.822659	0.830502	1.02929	1.18206	1.64927	0.8818	1.06583	0.859627	0.902381
A0A369K4S1	6.57022	7.99573	7.96846	9.25002	3.28913	3.68885	4.17193	3.47535	2.20332	2.64859	2.6017	2.08799	2.09446	2.04305	1.71783	1.73725	3.02896	2.66411	2.99027	3.24502	2.3499	1.45791	2.70501	1.23678
A0A369JSH5	0.154508	0.12445	0.0360845	0.181063	0.698498	0.557648	0.715775	0.822865	0.252836	1.34366	1.19348	1.20806	2.5684	3.12487	1.76329	2.77424	1.87224	1.38777	1.98375	2.21224	3.92212	2.91282	3.18802	3.30705
A0A369JPH5	0.351547	0.674323	0.390908	0.361048	0.463575	0.532533	0.608883	0.645618	0.490664	0.384879	0.444315	0.417859	1.2356	0.771248	0.935503	0.758932	0.546753	0.751936	1.01107	0.614379	0.635661	0.863603	0.750628	1.11241
A0A369KCV2	1.31554	1.60319	1.43774	1.23675	0.641723	0.645045	0.901314	0.713589	4.38804	3.27333	3.16049	4.51886	1.51275	1.47878	1.16709	1.36217	0.0891058	0.0426842	0.108049	0.0418637	0.391167	0.314107	0.211093	0.350485
A0A369J4J8	9.99824	8.25368	8.92451	10.8257	43.6613	40.402	45.528	40.5507	17.5495	16.3889	15.0521	16.3994	18.927	19.7271	22.1275	19.9913	43.9171	47.626	40.8797	38.921	35.434	35.0866	30.9128	37.845
A0A369JWW3	1.12344	1.37293	1.53607	1.2233	1.81685	1.62151	1.13548	1.2551	3.23001	2.808	3.16062	3.73564	1.63114	1.34893	1.42465	1.60936	2.01866	2.88449	2.46762	2.48517	1.62502	1.53236	1.72589	1.42979
A0A369JP58	9.6684	10.5134	10.9522	6.7355	6.46109	5.72888	4.86529	5.98786	4.36235	5.07618	4.95596	5.92494	3.33908	3.78393	3.14246	2.54926	6.13654	5.9688	4.71673	5.77116	4.23692	3.85306	4.52303	3.24799
A0A369K2W4	17.5194	9.76226	15.7165	19.4504	20.3244	19.7738	18.5012	18.1812	2.15916	2.19962	1.90647	1.26385	19.3537	17.5511	17.0266	19.7816	14.0029	12.9565	13.7737	14.1016	17.2363	18.3646	17.6893	17.5535
A0A369J2R2	0.125068	0.135769	0.14341	0.157283	2.79702	2.71963	3.13128	2.88499	1.76141	1.60077	1.52825	1.76149	1.91785	2.15706	2.28298	2.18068	1.27445	2.13878	1.3632	1.28603	2.47398	1.62876	2.27739	2.45152
A0A369JX66	0.532923	0.35995	0.366464	0.556642	0.151651	0.332026	0.120825	0.140016	1.08928	1.29318	1.03747	1.32115	2.35554	2.63994	2.06707	2.51599	1.96914	1.951	1.64083	2.03029	2.49193	3.70743	3.27957	2.97738
A0A369K4J4	0.369986	0.334134	0.18433	0.246542	0.655689	0.957124	0.736782	0.750729	4.28467	4.4418	4.025	4.63414	10.2782	10.3293	10.5041	9.71906	4.84252	5.22691	4.70911	5.31372	6.87497	7.64361	8.96439	8.10363
A0A369K712	0.317039	0.150947	0.286204	0.345227	0.667146	0.413749	0.468764	0.408926	1.013	0.571974	0.865726	1.02263	0.577064	0.772926	0.610459	0.513643	1.88502	2.0869	1.51387	2.17893	0.850944	1.05945	1.19871	0.933047
A0A369K5J6	0.359703	0.606867	0.449547	0.51697	1.41177	2.20152	1.61779	1.40514	1.33121	1.958	2.30069	1.85862	1.60144	1.96559	1.34617	1.39256	2.51574	2.2469	2.88934	2.22009	2.1943	1.91536	2.86377	1.80078
A0A369JYE8	6.3829	4.73127	5.31027	7.66159	2.38273	2.23029	2.19762	2.40689	1.76728	1.39286	1.49485	1.50689	0.795676	1.23526	0.749652	1.08717	1.40861	0.9995	1.04129	1.62449	0.815188	1.21835	0.638667	1.12457
A0A369KDP6	0.399298	0.214401	0.0281399	0.342354	0.531914	0.173955	0.607688	0.725044	1.88003	2.04703	2.3941	2.01707	2.51552	3.86898	3.20589	4.5332	5.69161	4.13585	3.60617	4.5106	5.2904	4.87914	5.03802	5.11705
A0A369K4L9	0.496909	0.413743	0.256651	0.41011	6.27935	5.90684	5.93102	6.74755	6.613	6.58422	5.8624	7.43821	5.43895	4.99426	4.6994	3.95778	2.9028	2.31053	1.03132	2.62607	3.66596	3.74308	4.02524	4.1904
A0A369JPI0	0.120963	0.128734	0.156813	0.0876125	0.481151	0.211919	0.251912	0.256388	0.69764	0.699623	0.276172	0.555452	0.37287	0.597484	0.908017	0.315553	0.899411	0.969306	0.433473	0.700988	2.00081	1.97089	1.8329	2.1835
A0A369JV27	0.750828	1.9917	1.65252	0.320126	0.844303	0.968952	0.787531	0.73103	4.01951	3.69605	2.6741	3.01343	3.63138	3.0474	3.77884	3.92326	2.84095	3.09357	3.26282	3.53799	5.07739	4.39663	4.20744	4.69984
A0A369J5T0	0.300174	0.0715173	0.362624	0.321557	0.358966	0.595705	0.290246	0.554503	1.0586	0.723883	1.27175	1.08534	0.600445	0.511845	0.737007	0.5117	0.321875	0.64554	0.772969	0.685502	0.487625	0.752556	1.00672	0.352865
A0A369JJV8	0.822601	0.345109	0.457322	0.1701	2.94039	2.60896	1.84368	2.28535	3.17624	3.29062	3.6065	3.47872	2.05043	2.06857	2.38	1.81123	4.21635	4.86885	3.95516	4.76031	2.27093	2.30658	1.80284	2.15261
A0A369JJ31	4.6305	5.21034	6.85309	5.53608	2.17004	1.8961	2.55496	2.59756	2.8937	2.84692	2.47047	2.21259	4.4752	4.65387	4.32506	5.108	7.02362	6.86951	5.94368	6.29034	5.08462	3.96321	4.12532	5.42077
A0A369J9S5	0.604442	0.473984	0.411806	1.04133	0.0929221	0.0470489	0.0544175	0.0548909	2.78843	3.22509	2.78272	2.9977	8.15767	7.31894	9.50485	7.4403	6.30848	6.2623	5.7439	6.03799	7.82574	8.38048	7.86951	9.96621
A0A369K3R0	1.75429	1.50685	2.15284	1.47415	0.283889	0.192952	0.175739	0.166601	1.40644	1.94769	1.43922	1.53127	1.34453	1.07489	0.785051	1.3362	0.688518	0.545169	0.449669	0.388842	1.91164	1.49831	1.36632	1.61037
A0A369JAS5	1.16804	1.62584	2.5813	2.31203	3.85362	3.34308	4.12765	4.44434	1.43105	1.15245	1.02963	1.32986	4.44012	4.44538	4.92624	5.64293	5.71684	6.133	5.73493	5.68576	7.53225	8.79944	8.71806	7.99007
A0A369KAG9	0.613775	0.514926	0.416168	0.693458	0.583424	0.195622	0.548978	0.492766	6.80671	5.62895	6.18081	6.12385	4.21662	3.66279	4.20967	4.68771	2.25371	2.80504	2.36747	1.27216	3.01572	2.53866	2.51271	2.78316
A0A369JHX8	0.218029	0.26401	0.155661	0.416273	0.0987333	0.196005	0.216511	0.0730551	1.00566	0.685514	1.02329	1.08144	1.85402	1.23315	1.46432	1.41613	1.57016	2.02951	1.69146	1.38849	1.3518	1.59224	1.04223	1.38655
A0A369JIU2	0.56748	0.855101	0.869755	0.644511	0.721065	0.702144	0.684041	0.708549	0.364963	0.505132	0.735136	0.176257	6.13945	5.88848	5.55106	5.41471	3.41641	3.55789	3.02317	3.38126	5.95643	6.09209	5.7105	5.43876
A0A369K703	3.9262	3.35826	3.96103	5.38208	35.1852	43.7669	32.0614	29.8785	50.5224	40.3886	44.3097	40.6897	105.359	101.508	103.245	106.85	56.5011	56.5423	54.2781	61.8615	108.14	106.965	107.112	112.756
A0A369K4Y7	4.07277	2.48085	3.06121	3.99848	1.42098	1.26036	1.60956	0.872282	1.29155	1.07016	1.3759	0.821817	3.43629	3.86227	4.0048	3.73154	5.84499	5.89033	6.07125	6.4013	6.2383	6.5399	6.80424	5.38621
A0A369K5R6	1.04437	1.05425	0.883474	1.05137	1.40882	1.25838	1.28062	1.21074	0.778997	0.563831	0.780605	0.691666	2.6929	3.06709	2.86748	2.19539	1.93625	1.84651	1.58497	1.93336	3.27716	3.99162	3.23796	3.60118
A0A369JGB7	2.03911	4.14098	5.12958	4.51687	7.5275	7.47908	7.88889	8.91006	1.29852	1.33595	0.81233	0.708801	1.17079	0.988237	1.09851	1.30584	1.22925	0.738113	1.08778	1.19866	0.986169	1.22192	1.2127	1.17117
A0A369K4Q2	3.35409	2.2203	3.84178	3.01218	0.645406	0.189879	0.499054	0.0678575	0.424319	0.37557	0.231999	0.331215	1.99539	3.76844	3.22216	3.70994	10.2406	11.4078	10.133	10.9239	9.74847	9.42359	9.52196	8.91894
A0A369K4B6	0.254686	0.226404	0.234232	0.264134	2.10541	2.08581	1.60426	1.93001	6.75119	5.63579	6.13163	6.76544	4.48685	4.81598	4.90957	5.00384	6.13667	5.20291	5.98707	5.6652	4.2886	4.34759	4.02217	4.35281
A0A369JFB2	0.647859	0.666906	0.43864	0.542587	3.38332	2.46066	2.64999	1.98513	4.15121	3.39443	3.00197	0.770016	4.45517	4.77472	4.23056	4.07523	1.23707	1.67045	1.87623	1.85085	3.82481	3.49725	3.90384	3.888
A0A369JR50	0.597754	0.694692	0.358852	0.423457	2.22965	2.15859	1.82421	2.42039	5.83573	4.44996	3.24586	3.32919	3.91121	3.40532	3.95765	3.02847	3.10862	3.53363	3.0475	3.17726	3.61057	2.8539	3.59662	3.5359
A0A369JZS2	8.04532	9.00707	8.06835	8.94644	7.72681	7.9788	8.03124	7.45902	2.03917	1.68565	2.22043	2.0681	0.888567	1.67179	1.70011	1.61033	1.01555	0.73938	1.42762	1.44698	1.52629	1.57277	1.19455	1.29238
A0A369JB36	0.376757	0.502813	0.93002	0.168981	0.223812	0.277883	0.0386475	0.232823	1.16805	1.33561	1.43005	1.24646	0.238478	0.268372	0.283614	0.45521	1.74688	1.64846	1.73439	2.1465	0.36925	0.356989	0.224025	0.151328
A0A369JJV3	0.571271	1.14751	0.629368	0.483795	4.60509	2.35284	2.53776	2.24408	0.200303	0.613317	0.191854	0.492957	1.13755	0.685927	0.679275	0.678489	0.316885	0.700272	0.433382	0.35564	1.07154	0.865249	1.13222	0.564777
A0A369JY92	12.8056	16.5338	21.0321	16.7995	31.2438	30.454	29.4162	27.1944	2.59153	3.5407	3.42532	3.3789	1.80785	2.48275	2.32243	2.13545	0.635309	0.710892	0.617317	0.674474	1.76634	1.27428	1.0963	1.88652
A0A369J4Q8	5.37329	8.00206	5.07491	7.30728	6.27198	5.04961	5.5876	6.60316	1.34922	1.99228	0.974549	1.69724	0.704259	0.73881	0.738044	0.667498	0.432851	0.451673	0.418321	0.75046	0.213201	0.136255	0.137399	0.111688
A0A369JPR7	1.95345	2.36343	1.92908	2.64842	1.95114	1.96618	2.3962	1.86917	2.48887	2.36632	2.41324	2.64078	2.38522	2.70993	2.79657	2.56201	0.524542	1.58066	0.443687	1.7963	1.85871	1.71217	1.27961	1.66592
A0A369JZ34	0.989735	0.625905	0.862717	0.62107	10.1186	5.60002	6.06081	5.2133	5.77414	5.3757	6.24244	5.31166	4.38714	5.38595	5.20284	5.77013	4.41363	5.01911	3.8991	4.04997	5.22095	4.74093	5.19011	5.52924
A0A369K0F4	0.526211	0.743905	0.696621	0.448391	2.06256	2.2199	2.23893	1.82543	2.12827	2.02617	2.25179	2.08519	1.74135	1.95804	1.5857	1.97328	0.380416	0.926502	0.830745	0.872011	0.65395	0.60279	1.31247	1.47557
A0A369JID4	0.917304	1.03367	1.01752	0.759958	0.599247	0.870811	0.54291	0.685724	7.98995	7.60241	7.80075	7.61985	5.18363	5.33546	5.58487	4.53982	10.5934	10.1801	9.47699	10.3026	7.56023	5.3349	5.9746	7.1834
A0A369J9C6	0.290534	0.427596	0.389197	0.107932	0.230464	0.490142	0.29092	0.358267	0.346015	0.5043	0.884053	1.18894	1.35705	1.45769	1.75855	1.71037	2.69567	2.90845	2.90182	3.28907	2.2601	1.56496	2.16534	2.32604
A0A369JLQ7	0.409187	0.237419	0.26657	0.34735	0.572215	0.278334	0.238539	0.309433	0.11001	0.055377	0.206366	0.140355	0.44784	0.814415	1.13248	0.872386	0.934915	1.016	0.60797	0.770121	1.67793	1.7811	1.05705	1.04566
A0A369JVP1	850.86	874.997	1117.06	938.521	529.233	465.217	554.489	501.863	146.62	108.503	129.269	110.496	12.8592	14.9888	14.084	12.5183	96.2016	91.7478	84.0517	80.9993	47.7527	49.6583	58.733	56.7911
A0A369J9S9	0.59405	0.859818	0.0898483	0.0781716	1.23615	0.349473	0.660195	0.70484	0.291507	0.840506	0.658831	0.411069	0.684262	0.975195	1.12814	1.83521	3.25402	2.25704	2.64426	2.38303	1.39974	1.67504	1.44583	1.61817
A0A369JAK9	11.4387	15.6157	14.9131	14.1247	0.387816	0.278809	0.249556	0.288032	0.676744	0.672198	0.763343	0.810757	0.421419	0.290911	0.423604	0.872124	0.944673	0.977995	1.12055	0.523707	0.870059	0.812763	0.459881	0.619193
A0A369JDK2	1.173	0.999903	0.27673	0.735027	4.90028	4.73562	5.09085	3.41516	15.4708	15.4637	15.6067	15.8592	9.4287	9.08222	9.59325	8.2363	7.04341	8.05426	8.09659	7.02505	9.57668	8.95459	10.2577	9.01558
A0A369J8C2	0.685612	0.614914	0.896875	0.998555	1.43836	1.04523	0.866018	0.815961	4.89109	4.02629	4.48091	6.05562	6.32742	7.07133	7.72768	5.45926	5.15025	6.00779	4.78463	4.95641	6.18601	4.58822	7.27981	6.67282
A0A369JLM9	0.240137	0.233146	0.260395	0.182778	2.66398	2.54699	2.73863	2.65216	2.72236	3.48385	3.1529	3.36455	3.9126	3.45422	2.08945	3.68416	2.31944	2.59701	2.14071	2.24345	3.71972	2.99565	2.65376	3.55346
A0A369JMR4	0.102923	0.216736	0.202761	0.179168	0.313956	0.229262	0.299806	0.37454	1.62569	1.25376	1.48349	1.95299	2.56868	2.89011	3.07118	3.21118	1.58863	1.86396	1.67469	2.08383	2.46536	3.81408	3.04332	3.01535
A0A369K633	0.689751	0.664289	0.153044	0.807964	3.28938	3.57554	3.01199	3.5392	4.20872	4.02512	4.51656	4.92338	1.98196	2.31481	3.135	2.52986	0.50939	0.446014	0.611357	0.603955	2.72784	1.72424	1.54927	1.51656
A0A369J8D4	0.163162	0.0702263	0.364666	0.1664	0.768546	1.14431	1.01807	0.604189	1.91509	1.59263	2.82903	1.97029	0.795428	1.25288	0.694615	0.84404	0.787827	0.342478	0.683612	0.761419	0.320054	0.539673	0.271691	0.437085
A0A369JMD8	3.6892	3.72716	4.45301	5.00365	3.25435	2.35872	2.81283	2.84126	1.52202	1.44569	1.43518	1.34944	2.01914	1.95369	1.37888	1.62833	0.73272	1.12767	1.13875	1.14455	1.39239	0.753888	1.29894	1.46834
A0A369J802	8.12118	7.55576	9.49992	8.11911	2.73405	2.80497	2.23649	1.97591	1.15309	1.44833	1.59258	1.41755	0.847059	0.704413	0.969886	1.07226	0.77391	0.553327	0.407245	0.238365	0.909116	1.03352	1.21063	0.716457
A0A369J537	0.421491	0.584051	0.630372	0.736756	3.31633	2.37573	2.37713	2.39149	1.86939	2.23727	1.71411	3.31092	2.67238	2.29473	2.4627	2.38892	4.96469	4.71425	5.21773	5.17677	3.67154	2.85145	3.35973	4.2917
A0A369KE66	0.488296	0.665483	0.602577	0.386187	1.02422	1.07136	0.782113	1.12963	3.34933	2.94925	2.56702	2.659	3.34208	3.70098	2.95442	3.62249	1.66256	2.27943	2.23619	2.46827	3.20866	2.54623	3.06703	3.1377
A0A369KA55	0.0653151	0.414683	1.86295	0.234699	1.0614	1.71984	1.64697	1.62725	5.34895	4.41883	4.48162	4.49632	6.12656	6.43391	7.38789	6.98811	3.61781	3.87792	3.69407	3.73521	3.96033	4.07059	4.24049	4.32043
A0A369JJE5	0.237562	0.235177	0.364594	0.194684	2.56302	1.97627	1.85354	2.20805	2.27894	2.00716	1.57929	2.19915	3.63095	3.02576	2.84876	3.7179	2.26422	1.87541	2.61541	2.10603	3.45496	4.23139	2.91859	4.61715
A0A369JFC9	0.3738	0.962729	0.396914	0.968025	0.320891	0.20802	0.564456	0.279009	0.824215	0.31788	0.609499	0.589036	1.24008	0.932292	1.09875	1.21825	1.00977	1.37593	1.4204	1.69459	1.67851	1.14142	1.24347	1.56389
A0A369JYB1	3.35272	1.77368	1.34212	0.904719	1.17494	1.14335	1.63491	1.51142	2.1789	2.78705	2.83377	2.98804	2.44204	3.8427	3.32141	3.52684	4.12731	3.77794	4.64321	5.19952	3.94458	4.13767	3.56595	3.61836
A0A369KA85	0.739079	1.61789	0.727286	0.583379	0.809515	0.56067	0.55833	0.621704	0.765101	0.693878	1.20358	0.742482	2.47058	2.30018	2.06105	1.95882	0.295379	0.551088	0.901901	0.52441	0.999899	1.15823	1.63736	1.31513
A0A369JDE1	3.19873	2.81362	3.58551	3.63859	0.610438	1.63437	1.72306	1.79702	0.0724954	0.0497321	0.0578612	0.44318	0.283072	0.341716	0.473231	0.368601	0.698208	1.46952	0.582289	0.666591	0.235542	0.934449	0.563257	0.189192
A0A369JTP5	3.50273	4.97991	3.20312	5.60037	1.26295	1.68686	0.949567	1.43098	0.962765	1.02196	0.910843	1.16303	0.344311	1.04994	0.792985	0.952588	0.927247	0.701026	0.484381	0.74628	0.644972	0.593385	0.957069	1.65417
A0A369JCD3	2.20399	1.08835	1.3052	1.16903	0.798456	0.931456	1.74485	1.23378	1.43881	1.67289	1.46212	1.84703	3.4836	1.72623	2.20914	3.55067	3.6245	3.58904	2.91435	2.46195	3.58697	2.89234	3.10355	2.46179
A0A369JB12	1.89198	2.29897	2.49366	3.58193	6.26408	4.1034	5.21719	5.85963	4.45254	4.24786	4.65457	4.4762	8.47215	8.11129	8.07418	6.40664	8.69132	9.56821	7.36428	8.90185	8.40326	5.46865	7.64413	8.68956
A0A369JFC7	0.965462	0.891313	1.0275	0.966082	0.962329	0.576767	0.458116	0.943428	0.743807	0.708978	0.787987	1.37889	0.954258	1.16897	0.674598	0.73519	1.05176	1.45751	1.48429	0.806146	1.11229	0.66788	0.445268	0.665549
A0A369KB85	0.369813	0.427366	0.155681	0.170658	0.081297	0.605727	0.32575	0.294789	0.21921	0.111751	0.197804	0.646424	0.680182	0.141831	0.180604	0.451826	1.46591	1.72664	1.74761	0.923027	0.377019	1.20635	0.830525	0.11197
A0A369JWK3	1.70217	2.76366	0.935268	2.69693	2.23285	1.41493	0.751897	1.57549	1.20484	1.59493	1.06615	0.941812	0.641586	0.753093	0.664587	0.305358	0.62243	1.40287	1.06083	1.35858	0.67944	0.699221	0.7922	0.915396
A0A369K057	0.348133	0.449413	0.364891	0.417291	0.12487	0.102148	0.0959323	0.0970761	1.7456	1.48545	1.15976	1.1788	1.76807	1.49275	1.88186	2.17669	1.86723	1.14588	1.40131	1.88603	1.34586	1.55473	1.65872	1.02821
A0A369J6C1	1.63661	2.56164	2.06945	0.451191	3.69005	2.64628	3.6619	3.31473	1.40825	1.73807	1.36988	0.960809	2.24896	1.58867	1.10741	1.61305	2.88416	1.6358	1.8156	2.32336	1.98259	1.7344	2.11629	2.42828
A0A369JT46	0.639296	1.53179	1.25635	2.40829	2.16306	0.180663	1.25548	1.58529	0.723624	1.48168	1.13141	1.42203	2.45513	2.66939	3.09935	3.91996	2.03157	2.83634	2.62252	2.27365	3.06277	2.12488	2.97629	2.95618
A0A369JSB6	12.3791	7.91791	5.97637	9.81163	7.43705	6.22743	7.82195	6.4197	3.19679	3.46532	2.77743	3.08926	1.93089	3.08305	3.47885	3.75844	4.15687	2.13633	3.43747	2.72579	3.50104	3.3903	3.19376	3.66077
A0A369K2W1	3.39646	5.66954	3.71325	4.28402	4.40777	4.55999	3.90278	5.0532	1.15461	1.06016	0.706447	0.853831	1.65889	1.16613	1.36703	1.48983	2.05119	1.5435	2.03546	1.86468	2.01524	1.59869	1.59001	1.29448
A0A369K7Q9	37.2294	36.216	34.0317	41.1961	15.0486	12.3881	13.5028	8.98912	10.9203	10.299	10.534	10.6263	11.5461	10.9705	11.5037	10.8084	8.23715	8.32486	7.64023	8.69664	8.40386	7.43021	8.6956	9.23913
A0A369JU37	0.245014	0.20659	0.298255	0.109594	1.7421	1.48029	1.88524	1.68968	4.34709	2.71761	2.88817	3.68476	0.318285	0.07001	0.300697	0.338224	0.292808	0.563408	0.566784	0.514261	0.281547	0.191362	0.346833	0.0892803
A0A369JYE1	0.703472	0.240278	0.609263	0.175855	3.80154	3.23669	3.16993	2.14256	2.43357	3.19801	2.5277	3.14418	1.13957	1.25284	0.79307	0.875484	2.59058	3.44455	2.22651	1.86282	0.0689694	1.1281	1.56915	1.52261
A0A369JIK0	0.0956987	0.140286	0.0881499	0.191671	0.427492	0.20194	0.568724	0.148423	0.186727	0.168229	0.150821	0.26253	0.4734	0.283393	0.545196	0.0886173	3.61199	0.326449	0.540943	0.343785	0.390006	0.617754	0.21433	0.094853
A0A369JSV4	0.755339	0.0470906	0.391343	0.333976	1.07588	1.02287	1.26482	0.993376	2.76008	2.68855	2.54723	2.393	1.24406	0.994955	1.05022	1.06411	1.20969	1.55531	1.32595	1.61334	1.24236	1.00927	1.50468	1.29476
A0A369K6M4	5.86814	9.73359	10.1778	10.0711	8.61364	7.3483	8.06576	9.79137	6.52053	4.00406	5.57611	5.24181	4.27883	3.02918	3.45987	3.15745	6.4431	7.24873	5.69042	7.66904	5.45344	4.40915	5.92514	6.59442
A0A369J1D5	92.8071	95.1348	83.1546	120.697	53.1583	50.7253	55.4071	51.7672	111.513	92.4398	83.2072	73.8428	39.0544	38.5627	34.7817	40.6597	36.5307	37.4774	38.8776	35.0735	34.2124	34.7206	35.2592	41.7399
A0A369JXI5	3.47739	3.04988	3.22905	3.33522	15.3615	15.4283	16.1818	15.4446	2.68596	3.55133	2.50099	4.55446	9.17423	9.72083	9.27506	10.4332	32.2212	37.0913	32.0327	35.7873	15.1806	18.2867	17.274	19.1093
A0A369JTL1	2.23406	1.11619	0.802004	0.897272	2.42073	2.66493	2.64921	2.70551	24.0544	15.9789	30.8179	23.8733	30.5054	28.1925	24.8356	27.5429	37.9681	30.0253	34.7469	38.305	37.3882	30.658	36.789	36.1326
A0A369K0K2	0.35285	0.223349	0.306957	0.297486	0.172225	0.168995	0.146127	0.111188	0.375155	0.442975	0.124309	0.150641	0.859999	0.627331	0.609023	0.902691	1.24415	1.30168	0.77923	1.18039	1.54381	1.39075	1.22236	2.22009
A0A369K9Z4	2.14372	6.93449	4.83281	9.97886	1.97853	1.52772	1.2292	0.737123	0.522155	1.23656	0.804613	0.627077	0.794924	1.36427	0.988547	0.605511	1.5922	1.34477	1.92933	1.76203	1.30196	1.21075	1.31946	0.964846
A0A369J902	0.246673	0.217234	0.261119	0.141071	0.31777	0.49877	0.620901	0.294444	2.66755	2.53953	1.99676	1.83752	0.157377	0.160807	0.134767	0.203722	0.144587	0.487099	0.351333	0.121106	0.501391	0.366112	0.317953	0.523987
A0A369J8G0	5.48692	4.98485	5.0266	7.27832	3.03143	1.47658	1.57422	2.72861	1.6967	2.10024	2.16739	2.57699	1.42559	0.994898	1.17298	1.56413	0.50676	0.563395	0.627234	0.522418	0.590959	1.01111	0.990832	1.00045
A0A369JL92	0.220465	0.21083	0.168888	0.344337	0.903433	0.921209	0.697639	1.36244	3.24772	3.56321	3.8851	4.94613	1.07668	1.7442	1.65103	1.90016	1.81968	2.14291	1.91691	1.88772	1.53877	1.75851	0.675812	1.53488
A0A369K939	1.94677	1.54966	2.24248	2.00608	1.76428	1.74483	2.86139	2.57109	1.62825	1.02607	1.49292	1.64066	0.190605	0.225938	0.369203	0.085868	0.367506	0.103134	0.326481	0.457434	0.310682	0.33106	0.420829	0.3097
A0A369JTV2	0.32381	0.0700476	0.22208	0.23433	0.134177	0.211695	0.241742	0.181806	0.578078	0.800045	0.846116	0.868613	1.25461	0.944496	1.20402	0.716688	1.31832	0.828227	0.85443	0.737299	1.54251	1.10045	1.8335	1.14009
A0A369JMA2	0.410208	0.376965	0.595236	0.414294	0.121616	0.343228	0.111314	0.453943	0.689521	0.673145	0.757728	1.04698	1.51488	1.76289	0.855805	1.14122	0.870021	0.0907372	0.397538	0.334954	1.24784	0.385504	0.57671	0.664978
A0A369KCP8	0.668854	1.0315	2.67972	1.82868	7.09857	6.71989	7.08166	7.71144	5.76619	5.97026	6.96745	6.02668	6.09239	6.49552	6.5775	5.73109	4.56403	5.52474	5.79283	5.23419	5.40897	4.42005	5.25296	6.27887
A0A369K435	0.0736723	0.20797	0.181762	0.260181	0.471646	0.151867	0.181472	0.208428	2.04234	1.08751	1.57789	2.15678	5.87649	6.75515	6.00708	6.29899	3.41925	3.6415	2.86341	3.76867	6.81091	5.68141	6.10807	7.70198
A0A369KBA1	0.834977	0.212758	0.232641	0.167412	3.15202	3.25601	2.1449	3.37454	4.86625	6.45581	6.50764	6.84073	6.39432	5.19731	5.25019	6.235	4.34376	6.95653	4.50571	4.33187	6.68521	7.07051	7.06781	7.90514
A0A369JJB9	0.719013	0.725689	0.727032	0.664571	0.102209	0.0577046	0.162132	0.107843	0.144904	0.323986	0.282849	0.335853	1.2303	1.07495	1.08751	1.03531	0.831044	0.421419	0.505155	0.738813	2.58896	2.61809	1.45912	1.0078
A0A369JV11	8.77282	8.95284	8.76555	9.15709	4.60849	4.81012	5.56579	5.09174	1.63609	1.05004	1.5899	1.26249	0.814103	0.485323	0.768445	1.18729	0.832761	0.748098	0.971073	0.605153	0.977181	0.909643	0.489571	0.805054
A0A369KCZ1	0.78498	0.660224	0.640441	0.592967	1.91965	1.5604	1.20392	1.47704	1.93003	2.47019	2.28876	2.21083	4.06387	5.3309	4.02291	3.4846	3.98467	4.58403	3.32405	4.5248	4.0506	4.52919	4.57588	3.61107
A0A369JNB0	2.05861	3.68905	2.96345	3.46379	3.66764	3.98413	3.38102	3.44473	7.95807	7.04923	6.39656	7.41896	4.72539	5.55771	3.65928	4.38462	3.24148	3.84337	3.91242	3.38213	8.32176	7.59809	8.77198	8.78944
A0A369KGI7	1.51563	0.154013	0.783851	1.78799	0.200419	0.646857	0.473546	0.90911	3.30862	2.06359	2.39273	2.32735	2.24019	3.88146	4.31139	3.81122	2.98897	3.09002	2.02455	2.50917	3.10251	2.87437	3.85816	3.30153
A0A369K7T6	0.243713	0.170054	0.267254	0.202461	1.35588	2.03729	1.29578	0.999574	0.961017	0.963877	0.756094	0.814356	2.35896	2.61754	2.31168	1.60669	0.496806	0.452846	0.189954	0.375139	1.55144	1.60689	0.895016	1.9242
A0A369J837	0.588674	0.258211	0.159346	0.095563	1.70909	1.93458	2.06481	2.21642	1.57182	1.18907	0.407344	0.991056	8.30573	8.26906	7.03649	7.89499	5.37554	5.66506	5.02258	6.22546	5.733	6.22484	5.66869	5.41509
A0A369JS70	0.0343997	0.142743	0.166089	0.0210631	3.9797	3.45803	4.45162	3.89712	28.0978	32.3283	38.4699	36.4733	35.745	32.6016	35.8119	32.9545	9.23196	8.92132	10.4758	10.6524	27.3409	24.1674	27.8503	26.4317
A0A369JW66	1.21114	1.78395	1.61898	2.23007	1.85053	1.91322	2.41983	1.81905	0.570015	0.875043	0.854202	1.11118	0.704404	0.185767	0.726615	0.334082	0.779212	0.953356	1.10834	0.712224	0.755963	0.795064	0.670484	0.832309
A0A369JUE7	0.632703	0.217679	0.332112	0.335516	2.3043	2.04598	2.49214	2.53945	5.51682	3.77041	4.03395	4.15245	6.2309	6.14204	6.69022	6.36682	9.94134	9.20792	8.99619	9.20294	8.39114	7.71437	7.22159	5.90911
A0A369J4I9	1.38734	0.262737	0.219002	0.665503	1.62139	0.515047	0.441368	1.38523	0.174727	0.308564	0.111907	0.120605	1.00205	1.14932	0.911744	1.08806	1.38141	1.58683	1.84986	1.04584	1.42299	1.40788	2.35719	0.948772
A0A369K886	0.367211	0.384338	0.48503	0.581538	0.208618	0.137149	0.172835	0.184931	0.769394	0.444414	0.855096	0.600815	0.852749	0.643422	0.589797	0.593091	0.868795	0.67694	0.67288	0.770912	0.440852	0.460678	1.08566	0.210166
A0A369K093	2.61199	2.83907	3.31032	3.60148	4.15964	4.94558	4.9305	4.84053	3.59585	4.0973	3.31817	3.48018	2.17606	1.73172	1.62428	2.25666	0.398386	1.38918	1.2996	0.79282	1.62905	1.8842	2.08211	2.18841
A0A369JGQ2	5.34941	4.9516	4.50229	13.0381	5.10933	6.22615	5.72739	4.96686	14.5027	14.0065	10.7879	11.1826	14.8933	17.1816	15.3022	15.0765	5.32967	9.38988	10.02	9.13614	19.873	14.3422	19.8492	20.8436
A0A369K225	1.68097	1.14505	0.750829	1.37239	0.703823	0.607248	0.813181	0.735138	1.58246	1.18289	1.55761	1.32506	1.0138	0.78986	0.561104	0.91671	1.20003	1.84634	0.906782	1.60217	1.20133	1.33343	1.7871	1.29126
A0A369K1T5	0.771564	0.832006	0.937265	1.042	0.0734715	3.17393	3.07735	3.53999	1.35864	1.78858	1.51984	1.8491	7.2059	7.58805	8.05648	7.50708	1.95633	3.61654	3.94649	1.9165	5.52129	4.05424	5.41954	6.08466
A0A369JI25	2.86565	2.74995	3.05626	2.99518	1.05181	0.75874	1.71563	0.856171	0.778033	1.1777	0.984331	0.607038	0.719611	1.20866	0.83611	0.610073	1.31941	0.854596	1.34431	1.26086	0.599831	0.808376	0.957127	0.724305
A0A369JBX4	3.15171	2.93927	3.93503	2.20075	0.293414	0.396797	0.246297	0.205761	1.44792	1.17324	1.35887	1.21089	1.21246	1.1519	1.11986	1.04636	1.59454	1.51076	1.61016	1.47794	1.00119	1.10939	1.20692	0.996576
A0A369K0I4	0.177028	0.147289	0.25744	0.303924	0.250629	0.152409	0.203304	0.208806	0.242011	0.430232	0.241307	0.438263	0.796888	1.02565	0.518687	0.13548	0.249271	0.497635	0.319072	0.827661	0.912811	0.51636	0.326916	0.542794
A0A369JKC0	0.893726	0.863235	0.885389	0.592675	0.408575	0.372644	0.391872	0.453908	0.309454	0.358643	0.639057	0.350834	1.24979	2.25853	2.06624	1.75744	2.94536	1.73841	1.25301	1.61047	1.68503	2.43806	1.32129	1.85155
A0A369J929	0.573087	0.715894	0.461335	0.734809	2.77304	2.4352	2.45933	2.33068	0.130598	0.0930233	0.181798	0.049688	0.853879	0.914483	0.751241	0.387618	0.818378	0.861801	0.66116	0.773059	0.663609	1.44376	1.17225	0.825359
A0A369JNM7	10.5661	19.5803	19.6222	24.687	37.1367	31.1867	31.9258	29.6934	7.0938	5.04566	6.13478	5.57494	8.37217	9.27303	9.94833	8.87858	14.2741	16.5242	16.0788	15.2036	12.1159	10.5214	12.0049	12.6453
A0A369K1H0	6.1154	4.24857	6.87286	5.84122	0.870364	0.613562	1.21688	0.742095	0.295593	0.636953	1.20576	0.661251	1.75931	1.77419	1.51083	1.57418	2.2032	3.76737	3.16219	2.58229	2.82208	2.12672	2.98196	2.83718
A0A369KCI6	0.185976	0.342893	0.115641	0.132168	1.04762	0.84942	0.632304	0.973129	0.447019	0.47044	0.439456	0.533912	0.160362	0.136345	0.0275719	0.151519	0.277741	0.397983	0.360442	0.284998	0.194412	0.495356	0.107369	0.265857
A0A369JM66	3.61023	2.6766	3.79515	3.15438	0.990016	1.00974	0.826972	1.01026	0.509876	1.03886	1.19626	1.12444	0.237332	0.310977	0.345672	0.738564	1.17273	0.850159	0.851504	1.02321	0.609417	0.521505	0.594099	0.852556
A0A369JCG2	0.691581	0.990014	1.02735	0.945286	0.580483	0.252169	0.449231	0.244393	0.0906156	0.0785188	0.123582	0.102413	1.70298	1.52868	1.75205	1.50546	0.593026	0.839944	0.471406	0.6506	1.17138	1.19321	0.799934	0.888808
A0A369JKK1	0.24142	0.759939	0.577193	0.916486	6.93356	7.96762	7.29189	7.48248	5.99592	3.5584	3.92069	5.30359	4.88208	5.86884	5.07653	5.8574	6.03141	6.61274	5.5708	5.08618	8.56184	8.91763	6.89039	9.0654
A0A369K557	0.233782	0.32768	0.314778	0.259279	0.451117	0.115118	0.178666	0.231789	0.298015	0.436215	0.294969	0.428111	1.19878	1.28916	0.805568	1.37993	1.09973	1.00235	0.598415	0.684717	1.01915	1.03485	0.952008	1.30268
A0A369JGG2	14.7855	15.6798	21.0454	19.0854	66.1647	55.2377	55.6327	58.8164	23.507	19.49	17.899	19.4569	24.4668	26.4817	25.4825	21.1018	48.817	65.9074	65.0933	63.2068	51.1063	49.0771	56.1632	55.0621
A0A369JWD4	0.0229431	0.0829016	0.0477976	0.273492	0.764822	0.92121	0.945202	0.747707	1.41302	1.57573	0.959156	1.54789	1.71531	1.91825	1.62352	1.77848	1.60577	1.3729	1.65505	1.01456	1.93649	1.99057	2.06783	1.79507
A0A369J766	0.212897	0.204162	0.346613	0.252409	0.153916	0.17732	0.212411	0.201954	1.49617	1.33048	1.82536	1.28218	2.02911	1.79662	1.61326	2.65267	1.10806	2.21768	1.71208	1.04644	1.50055	1.89444	2.43046	2.23997
A0A369JU77	0.208805	0.0916278	0.237879	0.0564543	0.23293	0.156268	0.258293	0.0442549	0.0151261	0.0992502	0.659972	0.826723	0.20648	0.371682	0.441702	0.322463	0.0306013	0.562521	0.29691	0.0355571	0.414846	0.775946	0.412138	1.13387
A0A369K6C1	7.78861	1.17312	1.05884	0.658011	23.3758	31.4021	21.3105	19.7154	24.6133	23.5513	27.7122	23.8901	18.0592	10.212	20.483	14.8002	7.2233	8.31498	7.75459	7.72956	12.1274	17.4988	17.5043	12.6844
A0A369JJI3	2.64996	1.51209	3.57897	1.77873	2.05469	1.66071	1.90932	1.94358	2.42361	3.21024	3.01047	3.04139	2.66622	2.15641	2.86103	1.74904	3.02203	1.85319	2.60171	1.97819	2.12373	2.90613	2.65617	2.33665
A0A369K2H4	0.328751	0.273291	0.559915	0.777001	0.966386	1.12699	1.10246	0.114841	11.6172	10.0066	7.41061	8.19531	9.49818	9.04859	8.78037	9.91927	9.07497	10.8293	10.0761	10.5906	8.71814	7.5693	7.49588	7.74087
A0A369JGR9	1.76072	1.37952	0.779888	1.78818	0.991391	1.16545	1.35463	1.17037	2.97551	2.85062	2.42072	4.15188	0.686299	0.718634	0.503162	0.702412	0.241029	0.139531	0.413307	0.120595	0.236744	0.341646	0.119994	0.430429
A0A369JFC4	134.95	93.6705	101.574	123.342	33.8301	29.2513	28.6694	30.2665	29.7414	25.031	22.6283	23.6754	15.3113	15.7402	15.2445	15.6658	3.25901	0.842232	3.16279	3.22569	6.17618	2.56033	6.49444	5.9814
A0A369JMM1	0.960133	0.710659	1.70595	1.12586	1.09496	1.30658	1.16317	1.37855	2.76267	2.93578	2.50645	2.88516	1.30047	1.78081	1.74937	0.876489	1.6872	1.2745	1.29168	1.4284	1.67193	1.2079	1.90751	1.62291
A0A369KDQ6	1.41017	0.529393	0.521951	0.680523	0.177641	0.463538	0.421703	0.392673	1.89803	0.902434	0.875212	1.37453	1.22302	2.32952	1.26234	1.07525	2.74108	4.29951	2.47601	2.48643	1.89944	1.76405	1.99448	2.13689
A0A369JXX7	21.2272	30.4125	34.9282	42.337	15.7585	12.8232	15.5018	14.6202	6.31879	7.62892	7.66525	5.29226	14.7248	14.382	13.9076	15.1377	25.2841	22.6279	24.1985	24.0838	15.6902	18.1067	17.453	14.5101
A0A369J7U8	2.73641	2.29136	2.72261	2.56101	3.00052	2.21188	1.93913	2.03376	0.241907	0.153937	0.161237	0.16448	1.98103	1.65822	1.51109	1.50193	0.338563	0.467017	0.121518	0.535891	0.751496	1.29669	1.24289	1.18104
A0A369JN22	0.562118	0.410924	0.414041	0.559737	0.406659	0.0262942	0.622613	0.513965	1.71971	1.6957	1.76732	1.91639	1.75459	1.42125	1.53582	2.08299	1.1387	1.13714	2.22736	1.31026	1.90933	1.42451	1.60581	2.01437
A0A369JG42	0.103191	0.541382	0.546627	0.274322	1.6666	0.955405	1.60087	1.40344	2.03029	1.4607	1.77237	2.03015	3.22357	3.97725	3.80576	4.4497	2.42346	3.02477	2.76271	2.44634	3.62121	3.51089	2.59715	3.64265
A0A369K5W8	2.75772	2.47166	2.66192	1.5703	4.88889	4.51379	4.84172	5.66123	4.05013	2.39596	3.05318	3.58849	2.65278	3.33782	2.88075	2.25765	3.95217	3.88362	3.40209	3.9326	2.09391	2.13647	2.26951	2.56796
A0A369J427	17.1469	37.7427	44.7604	39.7343	14.9141	12.5368	13.6768	14.6688	6.176	5.33763	6.46802	6.33833	4.57298	5.72288	4.79337	4.38828	1.77215	1.53079	1.36439	1.4558	3.42237	3.85251	4.67558	3.54835
A0A369K2K0	0.31536	0.515612	0.513239	0.494116	0.354174	0.460664	0.469718	0.483365	0.636231	0.326984	0.288541	0.437718	0.506001	0.4716	0.529045	1.33467	1.00566	0.638924	0.332885	1.01823	0.253325	0.153521	0.928853	0.671571
A0A369K6L1	0.34058	0.389249	0.374054	0.231386	0.224496	0.200056	0.209066	0.266572	0.927264	0.64024	0.632676	0.495465	0.485344	0.607717	0.450468	0.335572	1.01058	1.11053	1.10532	0.934283	0.881733	1.00025	1.31837	1.17946
A0A369K2V7	6.73792	5.55961	5.72873	5.79436	0.799839	0.501596	0.65772	0.771488	2.31032	2.29213	2.73566	2.02777	0.0844846	0.580091	0.332715	0.262304	0.505569	0.19688	0.186702	0.15857	0.0510338	0.125676	0.234616	0.195235
A0A369K671	5.03626	4.58204	3.577	4.23156	0.220485	0.239337	0.244231	0.231402	0.317188	0.151072	0.333649	0.236864	0.21226	0.190325	0.250856	0.0793408	0.0629145	0.522119	0.202646	0.422318	0.148875	0.030089	0.150136	0.129196
A0A369KCE8	0.938554	0.733667	0.570916	0.692594	0.214501	0.125354	0.216038	0.212698	2.38391	1.84813	1.35636	1.39382	2.77998	3.42664	2.75043	3.68847	3.31587	3.30475	2.73785	2.60952	2.49591	1.56131	2.3643	2.38591
A0A369JFB3	11.2116	14.3713	14.8385	13.7513	23.912	21.1117	24.6202	25.5375	24.4114	20.6174	18.8995	14.7217	9.27891	7.99654	7.98595	6.6234	10.875	12.811	11.0878	14.0962	9.51415	9.60588	9.48971	10.8933
A0A369JA04	0.484207	0.618978	0.665598	0.821313	0.132861	0.165309	0.267699	0.228899	0.439241	0.588534	0.374814	0.332662	0.352034	0.132623	1.08492	0.136513	2.25593	1.88608	1.7741	1.4934	1.86009	0.869627	1.66823	1.18199
A0A369J7Y5	0.392151	0.137295	0.185524	0.267571	2.04234	1.51756	1.83247	1.63835	3.83445	2.53068	3.2911	3.14333	1.17205	1.13714	1.48264	1.08112	1.23757	1.22997	1.38761	1.57097	1.24345	1.23447	1.44233	1.4011
A0A369JFV7	4.95413	5.7646	4.1973	5.45217	3.3368	2.66387	3.41985	3.00756	6.09136	7.22405	6.43969	6.6321	0.904436	0.951312	1.42472	1.65095	0.0338837	0.880298	0.701759	0.606548	0.357558	0.301455	0.231959	0.422865
A0A369JT04	0.498782	0.279707	0.276013	0.355312	0.181543	0.162629	0.132735	0.130754	2.0084	1.06953	1.1089	0.713287	2.20782	2.04602	1.70934	1.51186	2.17726	1.94432	1.69042	1.58638	2.43243	2.1559	2.41955	2.61095
A0A369K1I6	1.947	1.06779	0.792276	1.34253	0.146027	0.170957	0.156445	0.131766	1.26362	1.9416	1.85739	1.91191	4.12506	4.219	4.28871	3.86534	4.8898	4.77643	5.01993	5.2273	5.29816	5.21726	5.70093	5.13096
A0A369KH91	5.71218	3.2724	4.57059	3.63259	3.13298	3.16587	2.25282	3.04246	1.39259	1.71328	2.24945	1.05704	2.34076	2.05094	2.32337	2.50891	3.02636	2.76671	2.87175	3.16502	2.33055	2.66743	3.61519	3.07238
A0A369JF44	4.13522	2.14179	5.69023	5.21917	5.79286	6.42955	6.7061	6.94185	1.81628	1.26203	5.11022	5.25254	0.967514	0.894684	0.811721	0.951548	1.73117	4.35598	1.77781	2.02783	2.40184	0.73728	0.894195	0.972299
A0A369IY26	0.235114	0.158721	0.137599	0.217886	0.214941	0.222492	0.0829667	0.175003	0.660236	1.04203	0.82305	0.369101	3.05042	2.634	2.72826	2.63907	0.921828	1.16924	2.09797	0.874415	3.96326	3.34583	4.84842	5.23647
A0A369K0L9	0.556302	0.552347	0.552624	0.548864	2.61101	4.64772	5.16583	4.29737	3.89768	3.26068	4.0622	3.30206	0.582544	0.630138	0.659977	0.467415	1.01398	0.801064	1.54616	0.922265	0.80839	0.860311	1.108	1.41283
A0A369JCV1	1.72592	1.77011	1.83895	1.24357	2.38322	2.80759	2.58179	1.41853	1.68536	1.51794	1.77151	2.00253	2.20492	1.58928	1.82005	2.2139	2.15028	2.4596	1.74666	2.47219	2.01607	1.99153	1.62994	2.06303
A0A369JMQ4	0.295004	0.0515949	0.311981	0.341056	1.17735	0.62535	0.934676	0.531144	2.01789	1.96459	1.88437	2.12509	0.667801	1.00084	1.16581	0.984308	1.53747	1.52514	1.33064	1.95576	1.27949	1.02676	1.48473	1.3561
A0A369JF38	9.24539	8.07689	6.62668	7.58873	4.1741	3.66463	5.1297	5.77785	3.56976	3.74696	3.22471	3.27439	2.39808	2.1135	1.94651	1.08342	2.91917	4.05957	3.25562	3.73715	2.81239	2.72529	3.34837	3.70873
A0A369K147	1.25982	1.39444	1.46192	1.04381	0.495721	0.481642	0.36565	0.425309	1.86633	1.82349	2.43124	1.62538	1.30029	1.20539	0.780056	1.77931	0.964078	0.930783	0.831827	1.76632	1.14452	1.10368	1.11143	1.26471
A0A369K8J7	0.639753	0.837598	0.487191	0.789815	11.8621	11.952	12.7528	13.1687	0.76452	0.609922	0.669513	0.446572	0.518619	0.796677	0.702862	0.204299	0.300047	0.305706	0.3336	0.808585	0.438674	0.429887	0.539262	0.514878
A0A369KGT0	1.12629	1.47041	1.15668	0.97586	1.46576	1.35533	1.5695	1.74462	1.77942	1.75044	2.66683	2.02413	1.0512	0.78375	0.481666	1.13741	1.59102	1.23369	0.705411	1.02645	1.07423	1.24155	1.16812	0.793201
A0A369J5T9	0.185963	0.134633	0.194351	0.29558	0.985794	1.02276	0.9076	0.878854	0.672915	0.244558	0.371702	0.579645	0.637616	0.694841	0.517706	0.380406	0.587899	0.791429	0.568556	0.697813	0.494668	0.53291	0.532701	0.344313
A0A369JUL3	0.510161	0.452553	0.531842	0.565449	0.743431	0.765068	0.776652	0.886547	0.613224	1.16127	1.31103	1.50721	0.361338	0.851704	0.699785	0.716891	1.28048	1.52981	1.17084	1.21425	1.10592	0.869471	1.17315	1.10177
A0A369J8P0	0.0357606	0.239244	0.091969	0.0749372	0.581703	0.496547	0.43204	0.579683	2.31343	1.82773	2.28232	2.51881	4.97837	3.68177	3.59579	2.37508	3.84718	2.50846	2.73238	2.80667	3.83039	6.4409	4.12863	3.20002
A0A369JLB4	0.0248863	0.0312338	0.0649591	0.0578909	0.407434	0.179343	0.184189	0.518087	0.560573	0.440328	0.212681	0.564143	0.344231	0.557118	0.680463	0.500635	0.36676	0.148682	0.189536	0.200094	0.548277	0.31935	0.476166	0.507941
A0A369JUI6	0.743183	0.871779	0.506739	0.12257	0.522114	0.88906	0.997201	0.785393	1.28755	0.944735	1.38427	0.973821	0.0385706	0.201255	0.209815	0.290108	0.0906209	0.231468	0.531663	0.443882	0.291935	0.18935	0.285205	0.232244
A0A369J7U1	100.735	63.0849	111.09	111.774	30.6969	28.4735	28.0871	22.3062	9.62052	8.07981	11.346	10.3879	11.3153	9.85252	9.53299	9.50159	0.612228	3.79928	2.64813	2.7334	6.18778	5.18851	6.7141	5.40159
A0A369KBC9	1.1725	0.884179	1.27068	0.912562	3.57354	3.97033	3.16126	3.45619	16.8986	15.9602	18.124	18.7977	5.59844	4.79654	5.30335	4.13673	6.96049	7.64314	7.87979	7.88261	6.2648	7.83548	8.77089	6.30282
A0A369JQG5	0.442816	0.910775	1.63238	1.20257	0.856444	1.42617	1.16213	1.12107	0.771058	0.964802	0.949462	1.00845	0.560658	1.06121	1.14785	1.02844	2.40775	1.87352	1.61565	2.09146	1.42754	1.24684	1.81592	1.68833
A0A369K0T0	0.0584508	0.0426624	0.0226645	0.0571847	0.0952592	0.131172	0.0561981	0.309909	0.344704	0.773753	0.201494	0.475297	0.939897	1.20212	1.98648	0.792794	2.20065	2.66372	2.76061	1.6185	2.09794	1.82675	1.50056	0.955794
A0A369JNS6	0.73045	0.710473	0.334574	0.330744	0.385969	0.316132	0.36445	0.302736	2.49627	2.98254	2.49551	2.93795	3.81202	4.612	4.18315	3.3752	2.63246	3.42812	2.44681	3.2121	4.38466	4.12919	5.34006	3.6583
A0A369JTH1	0.0815739	0.150001	0.141804	0.125572	1.2781	1.36306	1.40779	0.558085	2.95836	2.82387	2.66498	2.37035	4.04458	4.54391	4.51541	4.96744	4.98165	4.1993	4.99506	4.88178	4.33929	4.53294	4.48074	4.03769
A0A369JQG9	0.440573	0.231096	0.334388	0.166584	0.182722	0.243538	0.496054	0.406576	0.740265	0.887491	0.823036	0.989874	1.39057	1.03549	0.91388	1.14425	1.02115	1.11654	1.309	0.961173	0.677048	1.71383	1.90331	0.673162
A0A369J285	1.13969	1.1538	1.2372	1.01138	0.784034	0.820276	0.179462	0.792093	0.440525	1.05386	1.01333	0.9461	0.532965	0.592959	0.493734	0.246998	0.849065	0.43594	0.578501	0.775834	0.758491	0.766057	1.13916	1.00618
A0A369JEX6	0.288158	0.164899	0.175753	0.147316	1.6765	1.5762	1.64962	1.6534	1.31109	0.823201	1.51869	1.37877	3.0126	3.0711	2.95017	2.81862	0.775251	0.374546	0.947099	0.84342	1.49337	2.02422	1.11125	2.29361
A0A369JFA6	0.0591747	0.044406	0.0342822	0.27288	8.52078	7.65215	7.25489	7.23649	7.96504	7.50444	9.48861	8.24759	4.06782	4.11376	4.66365	5.06733	6.90948	7.38303	6.31597	6.79139	4.29197	3.49757	5.84538	4.49618
A0A369JH57	1.97449	1.73889	2.15572	2.07698	2.31226	2.4671	2.54109	2.03959	2.73802	2.87253	3.18897	2.59359	1.76177	1.98385	1.79555	1.3603	2.03372	2.27363	2.18466	2.21477	1.25517	1.37722	2.33579	1.77082
A0A369JWN9	13.0468	18.5126	18.5469	22.7503	10.5098	9.25101	8.40407	10.4546	6.07691	7.77556	7.9587	7.36045	9.7933	12.6188	10.9956	14.9309	9.20754	8.77558	9.33466	9.07235	16.7226	18.3018	17.4007	18.6854
A0A369J7C0	1.74632	2.79652	2.79669	3.99312	7.67228	6.76662	7.49604	7.55134	14.0409	12.1628	12.4195	12.3841	4.15381	3.73907	4.66779	2.77725	10.2294	8.73494	8.63459	9.41119	4.3865	3.27842	4.88442	4.07896
A0A369JYS8	0.36174	0.162127	0.438783	0.389869	2.77943	2.84917	3.13733	3.43581	3.56151	3.0692	2.84227	2.94972	7.56102	7.0187	6.29972	6.86047	3.95309	4.92732	4.65131	4.36059	6.13961	6.47313	5.31112	5.1797
A0A369JJ55	1.98322	1.92702	2.56957	2.31061	3.84138	3.01913	2.8296	3.56764	0.442708	0.443058	0.482504	0.545589	0.153929	0.571457	0.375636	0.162637	0.264351	0.566202	0.467886	0.814309	0.6007	0.583335	0.562326	0.67726
A0A369J956	1.50552	1.22724	1.35686	1.31352	1.20163	1.16973	0.955349	1.28947	1.0685	0.780358	0.508857	0.531148	1.51243	1.30281	1.47621	1.2559	1.1052	0.990287	1.09686	1.44134	2.38688	1.64597	1.98062	1.76553
A0A369J9J4	1.18136	1.37283	6.85312	2.62839	0.901184	0.806364	1.12721	1.095	1.11187	0.995005	1.05284	0.993088	2.07369	1.91078	2.23199	1.80462	2.15454	3.19839	2.53281	2.93404	1.94279	1.43277	1.96903	2.01834
A0A369K729	1.06686	0.0918016	0.104293	0.341952	1.58363	0.709198	1.41753	1.58068	0.139365	0.658454	0.394704	0.354336	1.29808	1.16081	1.22458	1.41798	0.216388	0.563951	0.507584	0.346944	1.379	1.04727	0.463043	1.7437
A0A369JR45	0.515091	0.325011	0.125735	0.249852	10.8284	10.2307	9.61312	8.15184	5.40046	4.37981	4.6201	4.44306	4.23592	4.24038	3.89707	3.88431	2.55403	3.86005	2.97157	2.74547	3.50175	1.91824	1.79018	2.2386
A0A369K562	2.94922	3.61976	3.37468	3.3393	5.67288	6.31794	6.72337	8.28585	1.93365	1.21875	1.71294	1.76773	1.94255	1.94218	1.66443	1.15323	2.91478	3.6201	3.15142	2.92983	1.84342	1.26826	2.32373	1.47627
A0A369J5X9	0.874657	0.495419	0.581549	0.429524	0.288796	0.330538	0.311769	0.29984	0.202571	0.13153	0.0604464	0.248684	0.912455	0.683313	1.21336	0.890846	2.4063	2.15872	1.71403	2.8854	1.96515	2.04583	3.07578	1.37802
A0A369JJF5	0.484358	0.332261	0.562257	0.309703	1.77335	2.10662	1.70545	1.16075	0.348721	0.428353	0.162972	0.154223	0.163331	0.21199	0.439467	0.0801773	0.863293	0.262099	0.320665	0.693799	0.427885	0.47232	0.381582	0.607398
A0A369KAB3	1.52147	0.45423	4.91246	0.436802	4.39729	4.60296	4.94466	4.03904	1.56962	1.56691	1.30574	1.68253	1.77741	2.09522	1.99141	1.96007	2.09576	2.39612	1.97211	2.08541	2.2199	1.65535	2.35801	2.14117
A0A369JVG8	0.798647	1.0001	0.546654	0.567425	2.7678	2.25434	2.38065	2.02323	0.79789	1.41958	1.27207	1.48239	0.267477	1.1863	5.29979	0.594613	0.871952	0.424656	0.410306	0.807878	0.901769	0.915064	1.05504	0.682708
A0A369JSV0	2.86287	2.42461	1.98712	1.54972	11.162	8.91499	9.29483	8.76835	13.403	9.7259	10.1536	10.5868	5.93119	5.23333	6.1038	5.80775	7.79328	7.20497	6.1732	6.90768	6.28607	7.28677	7.81248	7.19224
A0A369KEW7	0.095765	0.531623	0.303543	0.222688	18.7781	14.8161	17.6035	15.0909	46.7015	37.4414	38.1883	36.8081	26.77	27.2486	25.5744	24.7144	42.3202	44.6856	43.0127	47.1037	36.8983	37.7913	36.9344	37.1753
A0A369JMH9	0.201043	0.103367	0.0844993	0.387655	1.3113	0.81094	0.41312	0.768804	0.97062	0.456163	0.629412	0.297367	2.14828	1.62886	1.44357	1.44768	2.89402	3.53073	3.37592	3.28853	2.84639	2.67248	2.87526	2.06282
A0A369K994	0.669639	0.394917	0.166079	0.31397	8.70459	8.82523	5.91673	8.12149	8.66415	7.41658	9.35974	9.03474	11.4352	13.8298	12.5601	13.8131	16.6259	16.734	15.1005	15.0221	13.9685	14.988	14.5763	14.2825
A0A369JZB8	0.155759	0.294162	0.206346	0.239431	0.667712	0.526589	0.563815	0.481244	0.578082	0.549883	0.653485	0.319908	0.815422	0.991007	0.740037	0.560496	1.33946	1.45154	1.6631	1.59877	0.441496	0.902616	0.875552	0.961072
A0A369JF49	0.483331	0.451286	0.32413	0.355163	156.338	141.526	142.868	109.522	250.83	265.192	230.368	256.972	174.545	162.086	143.912	154.382	35.8994	29.0741	31.1815	32.4788	45.4981	41.574	47.8528	36.5196
A0A369JM81	6.28543	7.29693	6.26851	6.81348	3.70388	3.34811	3.00282	3.07579	0.630194	0.834481	0.811292	0.587966	0.455949	0.509568	0.506958	0.23455	1.00829	0.5111	0.741592	0.658777	0.983734	1.27354	1.79255	0.66498
A0A369JMZ9	11.343	9.26796	6.17914	9.74995	0.9078	1.07309	0.327326	3.7837	0.341134	0.668464	0.816927	0.626124	0.725276	0.82487	0.962668	0.72806	0.516685	0.38347	0.259403	0.309769	0.529945	0.501527	0.445049	0.568578
A0A369JBI9	98.669	172.712	133.829	151.741	37.9571	29.7158	27.967	24.199	17.5288	12.1415	12.5917	14.5238	13.9711	12.79	13.6312	12.9151	17.0417	14.9589	15.0727	16.4326	14.2744	16.5221	15.0146	15.0816
A0A369JIN2	1.2865	1.63251	1.54005	2.01017	0.120234	0.131927	0.185304	0.114607	0.166155	0.240661	0.176952	0.237544	0.281146	0.537902	0.498365	0.298416	0.70484	0.527975	0.457537	0.808265	0.429603	0.0790879	0.565289	0.737897
A0A369JLR0	0.421036	0.521269	0.247545	0.368606	0.882002	0.179811	1.04018	0.167953	1.73131	1.8595	1.6102	2.33956	1.79993	1.18176	1.57328	1.78685	2.26572	2.48839	2.36454	2.33086	1.47838	2.19587	2.55739	2.09661
A0A369KB45	0.107382	0.377369	0.158754	0.093668	1.17964	1.05209	1.45241	1.03962	1.14329	1.10426	1.44091	2.0869	1.99879	1.52028	1.90982	1.59705	1.65187	1.20991	1.58098	1.5702	1.66913	1.87336	1.88898	1.58725
A0A369K0F9	5.79502	9.684	8.68346	7.55064	37.0925	33.5667	35.4886	34.0155	18.9682	16.8014	14.5769	14.6938	8.30644	10.13	10.8452	9.20408	18.4254	18.7681	19.84	20.0628	14.2017	16.0574	14.844	14.501
A0A369JFT0	2.7071	3.36274	2.04427	2.88398	11.5946	9.85446	9.69282	6.98822	4.83444	4.12375	4.99903	4.12234	3.05713	2.77988	3.18707	4.06143	0.618551	3.52379	1.93545	1.77715	3.2508	3.95203	4.02237	3.78983
A0A369J9R1	0.576364	0.82522	1.02984	0.777231	0.125208	0.322483	0.442523	0.387964	2.66287	2.37414	2.3184	2.5504	13.3265	14.8809	14.8422	14.4062	7.56742	6.87852	7.35048	7.57955	13.3899	12.9557	13.2093	12.1619
A0A369K664	0.0854675	0.141469	0.0742591	0.115358	1.59912	1.86921	1.63367	1.27628	3.30918	3.41602	3.84731	3.61255	2.75848	1.94871	2.46309	2.76772	2.91138	3.19563	2.28478	2.79836	3.09028	3.36779	3.42151	3.33842
A0A369J780	0.504338	0.539634	0.319841	0.480022	0.244636	0.285373	0.226312	0.222647	2.02788	2.21899	2.20634	1.86236	3.03724	2.99004	3.0834	2.75085	2.04123	1.88149	1.7202	2.15023	2.72861	2.80221	2.72973	2.9357
A0A369JIR0	1.53247	1.63005	2.23019	1.71361	0.232315	0.19306	0.350926	0.126604	1.03901	0.896662	1.14001	0.982907	4.07791	4.85506	4.43801	4.86266	2.63817	2.79691	2.97297	3.41536	5.33004	5.31084	5.65861	4.82628
A0A369JT05	4.86851	7.47712	4.98787	6.7038	3.06044	2.64143	2.33869	2.77247	15.0084	12.7385	15.2349	15.3971	23.3192	24.1946	22.0893	20.4859	30.7104	31.7724	31.5283	34.0054	30.8462	34.7341	35.5638	31.3879
A0A369JJF8	0.434502	0.225627	0.120012	0.776399	3.35297	3.6237	3.90173	3.3787	1.54591	2.66469	2.51628	3.08695	2.65281	3.33561	3.3334	3.32099	5.43033	4.58744	3.6069	5.20775	4.12497	4.71667	4.67805	3.93499
A0A369K2V9	0.257539	0.481496	0.259365	0.108895	0.221	0.336748	0.223221	0.173101	0.217382	0.126193	0.330466	0.470005	2.64884	2.83675	2.39766	2.80343	1.58711	1.35961	1.45466	1.35917	2.38038	2.65435	2.27792	2.78979
A0A369K137	0.238777	1.57749	1.6981	1.78141	0.196471	0.236525	0.226412	0.223998	0.693236	0.496297	0.655367	0.921996	7.2951	4.33537	4.17348	4.50055	4.71172	4.41075	5.04844	4.21936	3.79293	1.40333	2.04582	2.13914
A0A369JUN7	0.156285	0.123643	0.479596	0.299844	0.647729	0.58726	0.597072	0.928368	3.38717	0.524407	0.96654	0.867466	1.19029	1.57281	1.16685	1.85423	1.12912	1.15844	0.868225	1.05853	1.66114	1.95399	1.41907	1.70533
A0A369J743	0.203723	0.186601	0.244763	0.147477	0.237576	0.132753	0.150546	0.39242	0.258606	0.116208	0.194286	0.237367	0.552947	1.05858	0.373736	1.16909	0.307088	1.17387	0.432854	0.354256	1.62476	0.738882	0.322251	1.8928
A0A369JMT3	0.303887	0.296368	0.239097	0.275068	2.87722	3.40886	3.40918	3.89758	1.67093	1.55256	1.58139	1.45375	1.40889	1.35509	1.3494	1.0387	1.20153	0.981035	0.97247	1.55821	1.03017	0.756171	0.798058	0.76019
A0A369JFB5	0.30443	0.14678	0.0729314	0.413676	12.8364	9.21824	8.61949	6.94753	5.90378	5.22852	4.6378	5.16846	3.35831	3.16306	3.08887	3.14963	6.19755	6.7345	5.79512	6.67245	5.74606	6.14427	5.18949	5.89
A0A369KGM6	3.25969	2.80993	2.98241	3.30198	2.0921	1.86031	1.67252	1.82583	5.33643	4.78185	4.59558	4.1363	5.41159	3.25227	4.99138	5.58723	3.05219	3.55232	3.99397	3.64412	4.70155	4.65551	5.00134	5.28788
A0A369JNP8	12.6592	8.41965	10.2401	8.44542	2.55571	1.95914	2.66733	2.85239	2.39443	1.94105	2.35066	2.18049	1.93488	1.88359	2.20818	2.18365	4.94174	3.89612	3.97915	4.13831	3.06302	2.79023	2.65316	2.77685
A0A369K5H9	1.0354	0.201482	0.862945	1.03778	2.22273	1.30971	0.890705	1.2915	1.41184	0.713074	1.00174	1.03419	1.79302	1.20174	1.16629	1.05875	1.11359	2.39211	0.855753	1.05653	1.19354	1.38964	1.5837	1.63228
A0A369JPJ9	4.66219	4.69524	5.49716	4.21088	3.31321	3.99765	3.73969	3.55526	0.270306	0.18019	0.0799323	0.254208	5.39751	4.88975	6.11354	5.89475	12.3659	12.5002	13.2595	11.207	15.2228	13.6054	13.001	13.6598
A0A369JE87	10.5065	12.0226	10.2732	8.17849	1.91624	1.95797	1.75588	1.69286	2.42181	1.92739	2.23538	2.29165	2.30541	3.5911	3.13876	2.96108	1.06535	1.4452	1.23562	1.61056	2.11573	1.89244	2.35656	2.85773
A0A369JYR8	1.28418	0.407108	0.203883	0.285314	67.3517	77.4047	84.6804	78.1811	124.617	100.422	95.7485	107.778	66.3857	61.1116	67.9846	66.6948	11.2633	11.9534	11.9251	11.9755	44.882	38.1684	38.0434	42.9721
A0A369JNW5	242.315	698.816	562.708	873.97	5.74079	5.09557	6.44846	5.85904	2.42443	2.95045	3.7111	2.93661	2.74196	3.10285	2.53038	2.78924	56.4447	53.9386	55.2775	52.2456	6.39968	5.29976	6.67511	5.93694
A0A369JA46	4.90025	4.43048	4.65522	3.29544	4.87292	6.20288	6.66096	7.02354	1.74222	2.20538	2.27759	2.86388	1.71	1.13252	1.66348	1.29994	1.10166	1.93092	1.48685	1.92755	2.49542	2.53713	2.59015	2.55817
A0A369JL31	0.549178	0.357339	0.961105	0.316243	0.116497	0.220254	0.181077	0.279824	1.07577	1.14875	1.33831	1.3691	1.72801	1.09181	1.40255	1.17956	2.25429	2.04534	2.13376	2.72073	1.70417	2.12063	2.032	1.85883
A0A369JYI8	0.358432	0.408504	0.596576	0.419051	0.480397	0.552376	0.471319	0.459502	9.36143	10.5932	9.99006	9.91389	9.52328	10.3214	11.3404	10.2728	14.7305	13.5427	13.9659	14.7737	8.44245	9.59774	9.17649	8.61218
A0A369K2N9	0.805371	1.53488	1.04176	1.31443	1.93174	2.3043	2.12687	1.50824	0.770839	0.532073	0.556813	1.0405	1.82854	1.70233	1.33096	1.63412	0.968673	1.25883	0.990455	1.44712	1.32006	1.55041	1.54183	1.30967
A0A369JXN6	0.193855	0.698217	0.807485	0.143554	3.058	0.0737912	2.47068	2.98345	3.84179	3.25369	3.05301	3.92314	2.06965	1.90247	1.7234	2.05857	4.23482	3.19302	3.47997	3.47214	3.14811	3.42877	2.84931	2.71499
A0A369JDI3	0.428711	0.220191	0.239954	0.653248	0.121786	0.0903134	0.094603	0.0993433	1.13436	0.824378	1.0192	0.964342	2.30876	2.09389	1.91057	2.19205	1.52479	1.70863	1.51956	0.968987	1.82343	2.39025	1.8105	2.08601
A0A369JLI6	1.28838	1.26563	1.21164	0.905037	5.02117	4.66002	4.67983	3.99734	2.36273	3.67697	3.30909	4.22788	3.63135	3.52181	3.37273	3.99769	1.37341	1.98675	1.78614	2.01565	3.60666	3.57505	3.9974	3.65666
A0A369JYN7	8.69164	20.5629	16.6734	18.8373	2.32921	2.30785	2.45511	2.55747	1.69491	1.4154	1.1712	1.32469	2.0521	1.99212	1.81563	2.80277	2.35138	1.81309	1.84275	2.40263	2.73892	1.46134	1.7969	1.84707
A0A369JBM2	9.91265	10.0523	12.3663	8.13174	2.73036	4.17406	4.4888	3.01687	0.289353	0.62292	0.56778	0.557692	0.309379	0.9736	0.751746	0.719412	1.30422	1.59048	1.85832	1.21423	0.465692	0.564542	0.319851	0.92989
A0A369J7A4	3.76267	3.48496	9.2575	2.1058	0.843393	0.481115	0.723972	0.162871	1.82327	1.47415	1.19778	1.8229	0.803665	0.815029	0.922107	0.513913	0.541031	1.01154	0.999415	0.96906	0.54977	1.49153	0.866951	0.894335
A0A369JZN7	0.118749	0.0998032	0.084185	0.192387	5.3864	4.34516	4.64219	3.67916	1.93928	1.85511	1.75174	1.90612	3.44414	2.51991	3.41131	3.37149	1.77893	2.02296	2.41032	1.61341	2.51991	1.36807	2.9079	2.03295
A0A369JSG5	2.33826	3.33786	3.27107	3.72231	0.347982	0.50574	0.4425	0.420592	2.01055	1.3086	1.30174	1.29953	0.963169	0.31378	0.719667	0.136583	0.895907	1.1058	0.803267	0.878007	0.150883	0.985367	0.267286	0.621372
A0A369K626	0.50095	0.321948	0.403397	0.68303	0.109428	1.18945	0.609029	0.964216	0.435589	0.687031	0.495993	0.343415	2.47361	2.84715	2.26771	2.84417	1.64602	1.42491	1.51151	1.15505	1.83941	2.40332	2.58307	2.11221
A0A369K2U1	0.626197	0.3127	0.26632	0.370647	3.17865	2.87803	3.17431	3.2978	0.489382	0.22331	0.430116	0.512914	1.16076	0.709412	0.940854	1.08468	0.93209	0.976271	0.187614	0.509597	0.756724	0.750745	0.890213	1.0623
A0A369J9T7	0.578091	0.517912	0.505067	0.438301	0.170626	0.148083	0.0761245	0.200401	0.216858	0.257142	0.35365	0.352961	0.224142	0.158402	0.171231	0.0616971	0.148134	0.182548	0.172675	0.221862	0.106789	0.128577	0.214963	0.171412
A0A369JA37	1.74896	3.2109	2.86596	3.77641	1.1518	0.271761	1.03639	0.924608	2.28548	1.49418	1.93503	1.46804	1.376	1.0872	1.01682	0.81193	1.38779	1.67691	1.44184	1.36059	1.27113	1.23082	1.21002	1.29293
A0A369JYF5	1.69533	1.36811	1.53308	0.983964	0.859791	0.154323	0.806355	0.183196	2.78239	2.32422	2.93664	2.99143	2.75792	2.07194	2.4807	2.22354	1.75305	1.84764	1.85301	2.30578	2.11477	1.61153	2.08869	2.30534
A0A369JMH7	0.986824	1.77844	1.83102	2.36649	1.45499	1.50415	1.79762	1.90445	2.16153	2.83929	2.97313	2.47769	1.51037	1.55312	1.76949	0.825319	1.23867	1.33287	1.66653	1.02031	0.753125	1.42875	1.49087	0.867228
A0A369JXT6	1.06761	0.564139	0.643888	0.695999	1.57045	1.75588	1.41851	1.83253	3.47975	2.8172	3.43016	3.29443	5.27181	4.86913	5.37948	5.41983	4.05682	4.04835	4.38424	5.3931	4.67559	3.74513	5.21505	5.34725
A0A369J6U0	0.627268	0.51808	0.798146	0.604954	0.256784	1.2728	0.808184	1.27236	0.967424	1.71291	0.82298	0.804433	1.00035	1.83303	1.90489	1.29496	0.816144	0.558972	0.809198	0.598196	0.795693	0.90639	1.28309	1.02112
A0A369K897	0.216045	1.39595	1.13376	0.417863	0.453867	0.389728	0.582078	0.512345	0.925596	0.358978	0.461935	0.168898	0.377323	0.367166	0.361367	0.512876	0.419803	0.332399	0.255781	0.840358	0.287682	0.318408	0.294489	0.659524
A0A369K7Q6	4.95045	6.01933	5.61764	4.85515	3.98468	3.62919	4.44697	2.86981	3.54275	1.74534	1.4655	1.78216	1.69015	1.74125	2.05236	1.37487	2.3509	2.94678	2.83825	2.46832	1.55871	1.19235	1.42406	1.75196
A0A369K0W0	1.65524	4.24381	4.36806	4.7872	10.8615	9.29658	10.4644	9.78108	5.36509	4.11218	4.5396	4.35003	1.83615	2.22145	1.84506	1.62749	0.462696	0.419237	0.727418	0.682877	1.57217	1.3428	1.32139	1.43836
A0A369IZD5	3.76675	1.27619	1.26009	1.10524	0.42805	0.542957	0.605729	0.844207	6.19046	5.7223	5.81838	7.59339	17.3537	17.672	17.597	19.4556	23.6141	22.1378	20.6065	20.9154	20.1001	21.4123	19.3504	22.2256
A0A369J5E3	58.9043	55.4042	55.6776	49.1573	10.6456	9.36682	10.7495	8.84588	0.444395	0.552401	0.473253	1.80222	4.72557	4.70524	4.77335	4.32221	3.21625	2.84863	2.81452	3.72277	4.08824	4.07802	5.00358	4.53926
A0A369JMV1	0.144524	0.251166	0.234214	0.305862	0.640694	1.08082	0.879495	0.81817	0.227571	0.100354	0.121356	0.0979643	1.62862	1.61003	1.53574	1.86513	1.04264	0.729648	1.4334	1.27824	1.71974	1.2094	1.12063	1.76701
A0A369J974	1.29043	0.338124	0.312124	0.298826	20.3244	21.4124	20.7148	19.29	40.4364	31.4263	32.7033	36.6219	3.33731	2.65734	4.08861	3.08752	30.1706	35.1831	36.3467	39.3075	12.8927	24.4172	14.3296	14.4448
A0A369JC22	1.54846	1.20303	1.30862	1.51406	0.316021	0.309376	0.369179	0.231068	1.3791	1.17848	1.25467	1.41965	0.112957	0.491188	0.401582	0.524975	0.107514	0.389492	0.098583	0.125566	0.125496	0.0881313	0.394417	0.436327
A0A369K4R1	0.202195	0.17205	0.0941164	0.213042	0.13123	0.244638	0.2088	0.197996	0.220554	0.221656	0.0397818	0.0829829	0.357372	0.59152	0.240634	0.220488	0.468303	0.224417	0.672687	0.361847	0.123067	0.377512	0.327673	0.403918
A0A369K5V5	4.09898	4.33812	4.03545	4.89877	0.272671	0.401563	0.297557	0.23334	1.13861	0.891509	1.14668	1.75292	1.22337	1.51087	1.25264	1.5502	1.59238	1.50651	1.44893	1.63624	1.55207	1.39756	1.80244	1.46903
A0A369K7Y1	0.678045	0.218791	0.288631	0.713342	0.127376	0.0498193	0.211375	0.0877928	0.31643	0.657431	0.728715	1.05485	1.15883	1.38438	1.02878	0.677687	1.52751	1.18628	1.72362	1.52611	1.23265	1.04885	0.91455	0.829856
A0A369KDT1	0.0876694	0.214585	0.1579	0.128685	15.3711	14.413	14.3995	14.4922	8.9007	9.27703	8.22454	7.01006	7.42835	7.66535	7.05544	6.75475	13.6692	12.2254	10.6729	12.8557	8.6122	7.35897	8.4842	8.40692
A0A369JWB2	0.0817711	0.0595514	0.166927	0.0346638	0.287071	0.451131	0.178678	0.264184	0.494691	0.337333	0.213772	0.195797	0.788527	0.901609	0.937189	0.711325	1.03492	1.6426	1.11809	1.44535	1.26756	1.04098	1.46797	0.7329
A0A369JEM8	0.323392	0.281799	0.335549	1.01126	8.98916	7.50375	7.63469	7.8201	0.287866	3.57054	4.08663	2.3369	2.18575	1.53277	1.74489	2.20828	4.26867	6.09711	5.619	5.01518	5.90984	5.08904	6.48487	8.95765
A0A369KA88	1.76673	1.8892	1.92175	1.14937	0.523105	1.30443	2.21595	1.51804	1.37931	0.684463	1.40768	0.827589	0.189301	0.476649	0.780049	0.48983	0.651626	0.712303	0.311975	0.607909	0.32036	0.447725	0.116092	0.392814
A0A369JWI8	1.30831	3.52432	5.77657	4.36643	3.19321	4.41987	2.59787	2.91376	2.81878	2.11723	3.29195	1.50392	0.871041	0.480027	0.803499	0.738496	0.504891	0.96769	0.745106	0.47207	0.538774	0.83548	0.647381	0.632363
A0A369JCI5	2.06874	1.88306	2.4425	2.64479	0.887309	0.80525	0.830223	0.668074	1.29956	2.6225	1.43676	1.64364	1.35918	0.881558	1.3169	2.09652	1.996	1.47702	1.96024	1.46277	1.10448	1.33532	0.994456	1.51717
A0A369JPS9	0.3043	0.215752	0.240483	0.126141	0.153727	0.450489	0.448628	0.627754	0.927634	1.0727	0.821052	1.00444	2.14496	2.52338	2.49839	2.30321	2.04773	2.7582	2.55661	2.54715	2.91604	2.95801	2.54144	2.15938
A0A369JWM8	1.3821	2.3096	1.86399	1.7335	4.22289	2.59767	3.86967	3.56774	10.5141	8.8509	7.66155	6.00197	3.49308	7.38485	6.54301	5.65277	2.07192	3.11331	3.36715	3.53238	6.02802	4.93082	6.49514	5.5569
A0A369JFV3	0.977337	0.588551	0.569434	0.536061	1.06446	1.54433	1.54293	1.14659	2.56563	2.97715	2.95076	2.66668	1.0173	0.932118	0.59578	0.949743	1.62625	1.67395	1.4572	0.867141	0.928158	0.730847	0.82993	0.98528
A0A369IYG0	1.58508	1.4488	1.58833	1.15988	0.735626	0.519588	0.800936	0.708959	1.00626	1.33967	0.797916	0.392385	1.15962	1.0994	1.22691	0.442426	0.531999	0.347825	0.528067	0.438133	0.462547	0.376677	0.757503	0.413528
A0A369K5E4	2.39674	2.19013	1.75635	1.43039	3.79893	3.24521	2.96258	2.39087	1.60346	0.785679	1.06577	0.84334	1.67302	1.68872	1.58856	0.987553	1.66124	1.35614	1.3994	1.11559	1.70158	2.06084	2.15454	2.40036
A0A369J3T9	0.0976708	0.532504	0.393427	0.522429	0.10854	0.204172	0.169131	0.150926	1.08682	1.0523	1.75511	1.70572	1.65061	1.51148	1.0441	1.35197	2.26076	2.70394	1.00358	0.50141	1.11133	0.696903	1.15074	0.8833
A0A369KAV3	0.13775	0.421802	0.949324	0.647499	0.793527	0.683405	0.798295	0.972022	7.86457	8.7261	6.64863	7.25135	2.30987	2.35088	1.53134	1.90532	0.624262	1.17332	1.22571	1.27848	1.55005	1.42564	2.06836	2.44131
A0A369J1A6	0.291875	0.459853	0.161497	0.413367	0.715974	1.15656	0.91354	1.13728	0.30439	0.908091	0.851553	0.692994	0.840451	1.19759	0.747379	1.05913	0.418099	0.596357	0.456499	0.630417	0.779165	0.778319	0.787352	1.01339
A0A369JU32	2.16841	1.01489	2.00905	1.36254	2.83864	2.51995	2.36027	2.38463	1.41005	2.036	1.80488	1.4651	1.39842	0.779454	1.37391	1.03797	1.66755	1.38673	1.28365	2.45225	1.04058	0.895977	1.53364	1.41123
A0A369JTM6	1.06597	0.79455	0.614917	0.905888	1.49964	1.11037	1.04242	1.68203	2.83672	2.53994	3.2826	3.05641	0.252807	0.28152	0.300419	0.161351	0.416137	0.317052	0.49695	0.570048	0.326642	0.436968	0.33431	0.331214
A0A369JBS9	1.36636	0.736772	0.944235	1.56147	0.318729	0.878649	0.41306	0.60448	2.46794	1.87426	3.41742	2.36184	0.259276	0.012455	0.238735	0.212354	1.05696	0.799276	0.575355	0.641097	0.145917	0.222377	0.830687	0.121938
A0A369J6L0	0.0528931	0.302989	0.32293	0.272522	0.422734	1.30073	0.605455	0.891982	1.11573	1.34383	1.45669	1.76402	0.988374	0.822616	0.880547	0.736439	1.16048	1.65772	1.41083	1.09571	1.07409	0.991028	0.772532	0.84204
A0A369JTU5	4.07635	4.72612	5.12889	3.39006	11.2705	8.78335	8.11995	10.339	5.41815	3.77052	3.06945	3.70334	6.82149	6.30166	5.44019	5.07339	5.67668	6.30332	6.26872	7.59524	4.92135	6.24919	6.33167	5.86441
A0A369JBA6	0.43423	0.514921	0.349867	0.619006	2.27169	2.72283	0.762356	2.45997	2.00013	2.2175	2.65983	2.56113	0.582621	0.559968	0.250178	0.786925	1.5485	1.05867	0.603255	0.757277	1.26801	1.21267	1.02789	1.31049
A0A369JVP7	0.409008	0.314755	0.553118	0.417865	4.16277	3.94828	4.56801	4.6296	11.1459	9.25751	10.0269	7.87595	6.28247	5.07325	2.11144	2.69835	0.930897	1.23635	0.819114	0.92948	1.79085	1.47579	2.27895	1.31576
A0A369JNP1	2.36097	5.31979	4.69909	4.31548	19.1921	16.8587	15.7133	18.1081	2.50109	1.94477	2.01723	2.33976	16.2458	14.6657	14.8406	12.9664	22.6145	23.5819	22.4176	23.905	19.9307	20.0571	20.4095	20.9121
A0A369JPA1	2.78507	4.41916	1.99252	4.87574	3.26569	3.31709	1.23941	2.8268	4.87899	3.5052	5.05508	3.70998	3.93747	2.87005	3.58101	4.16895	3.45612	3.29311	3.97634	3.67316	3.24349	2.58935	3.03644	3.30825
A0A369K189	4.19157	3.72744	4.0034	2.44164	4.88973	3.4407	4.76099	3.99221	2.24712	1.62392	1.25546	1.73062	0.646014	0.588659	1.02018	0.999005	0.263065	0.175301	0.59228	0.938592	0.528428	0.47383	0.592638	0.555183
A0A369J6G9	0.29159	0.524689	0.34373	0.462064	0.0419687	0.0840822	0.0439522	0.0539517	2.48646	2.34757	1.89589	1.7152	6.4957	6.27786	6.03983	5.80164	1.95064	1.56071	1.88918	2.39727	4.24994	4.46006	4.69545	4.82439
A0A369J3Y8	2.64498	4.07452	4.25041	4.22885	1.79938	1.48558	2.74566	1.37377	6.21369	4.46385	3.92226	3.62748	4.72801	5.68238	4.15053	4.34604	5.84125	4.45455	5.47161	3.40881	3.82725	6.6817	3.01792	4.3389
A0A369J253	0.213228	0.208515	0.142339	0.170757	0.737892	0.251537	0.358608	0.36551	0.644998	0.627475	0.561234	0.419187	0.116816	0.437082	0.0790957	0.278441	0.177096	0.230905	0.234136	0.268586	0.0682345	0.161158	0.107776	0.196249
A0A369JNF8	0.519417	0.298533	0.484451	0.305983	0.0293891	0.293012	0.258865	0.225475	0.602126	0.533967	0.614552	0.227616	0.839972	0.567643	0.248139	0.644905	0.152823	0.609742	0.729566	0.632101	0.792516	0.325176	1.03165	0.594515
A0A369K1B2	0.431521	0.364888	0.527762	0.599686	0.271001	0.288728	0.550087	0.235386	0.524611	0.503764	0.419622	0.744533	1.29572	1.50141	1.65176	1.46532	0.529005	1.03074	0.443084	1.08281	1.17907	1.3713	1.62574	1.20469
A0A369K9G1	2.46268	0.35117	0.11356	0.0784443	3.62872	3.04805	2.95847	2.84153	15.7605	14.0069	13.4764	14.5333	10.7558	10.2897	8.25759	9.59894	7.24215	8.08373	7.35811	8.14765	7.28141	7.44366	8.28917	7.03462
A0A369KEZ2	12.1492	8.37936	11.1407	9.292	1.85349	2.13308	1.81652	2.08791	5.60266	5.00889	5.35542	5.46124	7.67563	6.8699	7.16121	5.8672	7.92922	9.57063	6.92473	6.69581	5.45439	5.70216	5.41465	6.74351
A0A369K357	0.883496	0.877571	0.567967	0.601943	0.784047	0.698273	0.489097	0.901049	0.192562	0.140443	1.02592	0.416262	1.0716	0.979761	1.1441	1.27229	0.22796	0.151053	0.20656	0.284145	0.47944	0.438943	0.679292	0.657969
A0A369JSE5	1.28318	1.02128	0.971165	1.54995	1.35328	1.82852	2.5214	1.62307	2.27644	1.76049	1.87031	1.74475	0.897819	0.644169	0.794832	0.853614	0.82275	0.859984	0.734479	0.457297	1.24284	0.632595	1.15828	0.925321
A0A369JH00	0.604089	0.68253	0.495262	0.519517	0.609216	0.597511	0.346	0.17692	0.498828	0.914327	0.273015	0.69825	0.861908	1.04033	1.44167	0.410208	1.15685	1.28194	0.70448	1.91153	1.15459	0.803878	0.597865	0.449981
A0A369JFQ9	1.21552	1.25293	1.57198	1.78836	0.285717	0.528163	0.189329	0.146881	3.41377	1.96108	2.58607	2.69022	5.17567	4.65483	4.88708	4.41515	3.36859	4.09916	3.42811	3.65063	3.21783	3.75535	3.83203	4.17542
A0A369JPL8	1.26151	0.453799	0.259076	0.533505	0.503707	0.209178	0.515484	0.930387	0.323354	0.818504	0.739298	1.36696	0.98518	1.36657	1.25568	0.71075	1.50964	1.95643	1.6328	1.87273	1.11761	1.48189	1.36949	1.85465
A0A369JH87	1.33947	0.869648	0.946937	0.34838	0.268897	0.212289	0.133682	0.118845	1.4244	1.67797	1.83918	1.56078	1.56016	1.13058	1.37691	1.54824	1.48527	1.80182	1.34165	1.92313	0.912874	1.07759	1.19783	0.297975
A0A369K039	1.98534	2.69625	1.93609	1.75996	0.253935	0.547946	0.58134	0.673653	1.24021	1.02702	0.614914	0.547201	0.90378	0.222716	0.242292	0.327191	1.05627	1.65538	1.32978	1.13672	0.517445	0.166431	0.435153	0.190082
A0A369JDA6	0.493915	0.199788	0.180324	0.485124	0.229062	0.11376	0.0951455	0.308796	0.292372	0.431042	0.380331	0.320116	0.641671	0.654747	0.533599	0.565454	0.871596	0.0948957	0.539988	0.505847	0.552915	1.04048	1.29984	0.616692
A0A369JYF7	17.5228	16.8105	16.3586	23.8707	4.27891	3.44448	4.07071	4.49428	1.14511	1.30318	0.518141	1.26107	0.487794	0.816832	1.13358	0.702669	5.26864	4.32407	4.84468	6.46015	3.36728	2.96037	2.55158	3.56952
A0A369KGZ5	4.38456	6.60914	5.3756	5.89417	4.80893	4.12498	4.04779	3.31614	4.32702	3.85519	3.27555	3.75032	8.93391	7.96319	7.99534	6.37721	6.2821	7.95256	7.93746	7.62368	5.92385	6.29179	6.7876	7.60668
A0A369JGN9	0.918668	0.902025	1.43723	0.845105	0.109118	0.667091	0.799427	0.939298	0.570396	0.691574	1.03505	0.467558	1.31151	1.48049	1.28942	0.86074	0.975097	1.33024	1.42069	1.39372	1.68128	1.04094	1.11895	1.09657
A0A369J724	0.493893	0.992742	0.679671	1.03513	0.998825	0.738102	1.1218	1.0277	0.394624	0.219884	0.0734861	0.25348	0.934254	1.01602	0.752146	0.939781	1.06539	0.97486	0.997229	1.15039	0.765706	1.22351	1.10248	0.736499
A0A369JWH5	1.46552	1.94731	1.57728	2.13971	5.12619	3.88825	4.12916	4.58598	2.11123	2.08194	2.23723	1.98911	0.891816	0.953146	0.948046	1.10528	1.76945	1.45872	1.98899	1.53449	1.11189	1.64783	1.82654	1.4257
A0A369K8S7	0.546413	0.699356	0.542195	0.625947	0.694986	0.575062	0.779374	0.654073	0.378568	0.741072	0.609701	1.23722	0.471373	0.229449	0.185956	0.283234	0.981724	0.894751	0.880771	1.14438	0.296923	0.851419	0.587485	0.745876
A0A369J6Z6	2.11257	3.09636	4.16413	3.08561	1.55573	1.52431	1.10053	1.23306	1.25391	1.105	1.25987	0.751883	0.694859	0.596932	0.806317	0.7917	1.31556	1.5107	1.66549	1.09366	1.08588	1.21294	1.23241	1.06963
A0A369JGX8	1.08092	0.950611	0.686331	0.811435	4.58881	4.09508	3.86279	5.09919	27.8489	20.841	23.8481	23.9372	24.7123	21.7975	23.4184	22.7783	19.8797	20.2501	18.3375	20.6326	25.4572	20.9398	20.6553	21.8681
A0A369K5W0	0.207015	0.0744941	0.239282	0.183837	0.12456	0.386317	0.216943	0.157043	0.170938	0.220354	0.193292	0.402189	1.27485	0.701609	0.995963	0.950649	0.177123	0.110547	0.0913215	0.128394	1.50022	1.59257	0.272403	2.00999
A0A369JAM5	12.3367	7.61311	8.311	4.6412	6.43947	5.90614	6.20498	5.64239	4.17653	2.82818	4.5287	3.16031	3.18956	1.06599	3.21471	2.8629	2.72746	1.94455	2.84687	2.33899	2.60576	2.65254	2.67307	2.79069
A0A369KHU0	10.8957	12.3674	10.4206	12.5162	7.6423	6.29835	6.32859	6.87984	2.47825	2.40745	2.16696	2.28949	0.153436	0.30896	0.559777	0.646093	0.23437	0.326834	0.427638	0.450502	0.19159	0.288795	0.433027	0.453229
A0A369J8E7	2.12564	2.31202	2.01692	2.15009	0.194781	0.774529	0.0700663	0.0621214	0.145977	0.219807	0.982599	0.157412	0.478437	0.467239	0.538537	0.647083	0.435135	0.234279	0.461064	0.3033	0.399925	0.709628	0.545293	0.76051
A0A369KCF9	0.247451	0.154663	0.185429	0.227897	0.57114	0.773495	0.861892	0.500932	0.0876913	0.275321	0.0734316	0.217923	0.0279114	0.0577905	0.0840424	0.0940771	0.031116	0.114714	0.185094	0.0504708	0.0623775	0.0753513	0.0766542	0.0431886
A0A369J591	2.3542	2.69024	2.14203	2.16673	9.85713	9.12831	10.985	8.95667	2.46132	1.58345	1.83465	1.86022	13.834	14.618	13.4791	12.2985	17.5053	18.2728	15.9015	19.3565	17.429	15.742	16.3109	15.1809
A0A369JN96	14.9772	25.4222	11.5313	17.4332	364.992	371.706	404.929	291.775	161.234	174.066	149.38	175.901	90.6214	86.9325	72.0753	96.1911	43.1145	41.1455	31.5774	40.1035	57.837	37.7569	59.3876	45.6802
A0A369KBX8	0.264412	0.79879	0.739976	0.459413	0.570363	0.767275	0.597203	0.604744	0.81591	0.899721	0.804683	1.18188	1.31167	0.649036	0.875296	1.3134	1.19319	1.61084	1.69504	1.79272	0.867194	0.945382	0.656043	0.786907
A0A369K6N7	5.60073	3.50117	7.59208	7.38607	2.06494	2.07388	2.01145	3.25498	2.71104	1.89625	1.57389	3.01336	1.40258	1.57046	1.0014	1.19552	1.37931	2.29801	1.95304	1.79231	1.07938	1.58915	1.92401	1.42647
A0A369JUZ4	6.09377	6.07709	6.21773	6.49631	40.1543	30.9025	37.1383	30.7212	1.94754	1.59786	1.35127	1.07261	14.9628	15.2379	15.9051	12.519	22.3448	24.8789	19.924	23.5993	22.8414	26.6232	20.5946	22.5518
A0A369JWS2	1.13565	1.67628	2.113	2.31723	2.40417	2.00919	1.55914	2.13959	1.36721	1.26303	1.25775	1.13324	0.7607	0.852522	0.668525	0.839404	1.11505	1.14314	1.04613	0.956153	0.589525	1.14303	0.521642	1.03456
A0A369JHQ3	0.125964	0.207386	0.0786778	0.184781	1.2523	1.33666	1.48946	0.537117	1.38755	1.908	1.30299	1.06059	1.34589	1.73733	1.90681	1.25203	0.345831	0.716607	0.595673	0.803199	1.077	1.7752	1.59906	1.46012
A0A369J2Q1	0.506277	0.180454	0.179234	0.100577	0.431762	0.530783	0.72227	0.96232	0.775885	1.12238	0.664824	0.963851	1.04527	1.23411	1.10351	0.938613	2.11664	1.31801	1.72989	1.8874	0.625857	1.05927	1.05631	1.08884
A0A369JPB9	0.82931	1.83344	1.93052	1.75667	6.36119	5.77676	5.03989	5.38648	2.43824	2.79185	2.75954	2.47516	1.21821	1.64656	1.12787	1.26233	1.61777	1.76206	1.38243	2.00635	1.10094	0.75471	1.25631	1.33728
A0A369JA34	0.281882	0.142772	0.053649	0.0505747	0.732208	0.566298	0.648788	0.542914	0.341079	0.303169	0.783427	0.583465	0.995927	0.758198	0.626959	0.75068	0.348216	0.996294	0.846401	0.656563	1.00541	1.4528	1.41534	0.807687
A0A369JDS5	4.97587	4.59909	4.52932	5.92641	0.37922	0.504804	2.34851	0.448999	1.5029	1.6643	1.43021	1.53357	1.09315	1.00292	0.974992	1.2131	1.78099	1.61418	1.4084	1.64357	1.41168	1.1003	1.14079	1.55275
A0A369JTD8	0.377676	1.44772	1.1562	1.1175	3.61915	3.08949	3.14074	2.54183	0.34308	0.46029	0.288706	0.325294	0.0962162	0.177627	0.142359	0.122493	0.156891	0.376726	0.362556	0.388435	0.218227	0.128097	0.116758	0.132803
A0A369JN86	0.317744	0.519609	0.445907	0.399718	1.7153	0.749827	1.26415	0.920621	0.799033	0.679078	0.588023	0.842633	0.772289	1.0671	0.81605	0.677814	0.652294	0.314371	0.631399	0.374269	0.887141	0.616882	0.53235	0.620763
A0A369K7C2	0.644715	0.59632	0.650093	1.01283	5.99506	5.16678	5.05415	5.38078	3.28649	3.15603	2.64542	2.28357	30.3605	33.0237	27.8795	25.3023	5.85716	5.44133	5.15328	4.05613	8.68643	6.42526	9.57277	9.70661
A0A369K1S0	0.0511775	0.0740878	0.168254	0.0123556	0.213951	0.14137	0.174178	0.0630858	2.33454	1.41174	1.17127	0.827253	3.3223	3.28422	3.36348	3.10925	5.69664	4.59071	5.0953	3.90624	5.0079	2.68407	3.33529	4.6433
A0A369K3F3	0.246593	0.180678	0.387155	0.301104	0.0173702	0.0221229	0.0181489	0.0542967	0.172779	0.309475	0.143058	0.156661	0.202915	0.162721	0.147407	0.185199	0.522075	0.589122	0.564042	1.02165	0.389874	0.212859	0.710321	0.0950137
A0A369K5Q5	13.4362	10.6151	10.7214	10.4019	21.3761	17.2958	16.9564	15.8452	1.90112	0.840674	1.43214	1.04544	6.86922	8.46882	7.74427	6.50495	7.40645	7.94771	8.77884	7.54378	8.66744	7.6491	7.97242	9.87744
A0A369J0W4	3.07275	3.41159	2.28517	2.06798	0.710403	0.662642	0.733067	0.541776	0.160778	0.292006	0.186991	0.330069	0.627373	0.649511	0.923985	0.473536	1.24828	1.53775	0.892972	1.07272	0.590019	0.559066	0.782928	0.35141
A0A369K3A4	1.58535	1.40866	1.3698	1.31474	0.771928	0.458879	0.239389	0.222575	0.532324	0.400992	0.581576	0.788043	3.90906	2.99844	3.99483	4.17369	3.57562	3.44661	3.59846	3.72048	4.49059	4.07953	3.91802	3.81694
A0A369JV75	2.69809	0.286735	0.279149	0.240204	0.228798	0.162501	0.270984	0.243998	1.01796	1.78262	0.912007	0.869314	1.03643	1.41665	1.17886	1.23862	1.01429	1.11076	0.912325	0.972638	0.93045	0.695003	1.08626	1.08947
A0A369J274	0.407736	0.3445	0.295774	0.356156	0.207381	0.23938	0.143797	0.151247	0.320618	0.304687	0.958116	0.264864	0.749836	0.801291	0.845566	0.466468	0.885844	3.28329	2.34355	2.0507	0.944353	1.19334	0.867467	0.802898
A0A369K754	0.533988	1.19919	1.21837	0.840925	0.262708	0.18008	0.176761	0.231559	0.632086	0.621514	0.518161	0.489041	3.08081	3.36181	2.82397	2.54231	0.591921	0.885304	0.949042	0.753788	1.2271	0.884983	1.1869	1.41999
A0A369J4J2	0.766329	0.294509	1.50261	0.891353	86.3579	80.3382	82.7947	77.6177	18.1378	14.2111	16.6654	14.9391	7.2541	7.6669	8.84563	8.3556	10.0661	9.0999	9.39347	7.91949	8.76308	7.34911	8.87028	7.33904
A0A369JCC3	11.6852	0.148876	0.188481	0.235492	6.531	6.55952	6.0744	5.35565	1.84011	1.69715	2.07971	1.47212	1.73202	2.28527	2.41317	2.51526	4.71242	3.7228	3.91888	3.70605	2.55781	2.64026	2.67039	2.58424
A0A369K4S9	0.384273	0.2383	0.269135	0.335368	1.02215	0.870432	0.663785	0.826396	0.74946	0.122377	0.406698	0.369999	0.578164	0.360195	0.307416	0.383935	0.608748	0.449983	0.420578	0.615284	0.39993	0.561679	0.405167	0.264232
A0A369JHE0	2.15719	1.68078	1.63774	1.3085	0.724895	0.689798	0.61314	0.473583	0.15517	0.397027	0.694186	0.0838327	1.0135	0.853235	0.675279	1.18133	0.588553	1.1083	0.9054	1.07234	0.776188	0.544545	0.794029	0.810911
A0A369J8J5	0.371521	0.474479	0.323027	0.344774	1.10642	1.24948	1.26687	1.40971	1.08348	1.20224	1.14315	1.0352	1.73443	1.87449	1.90759	1.57881	0.71249	0.535365	0.767642	0.783604	0.754854	0.912758	0.758624	0.88654
A0A369K8U8	0.32002	0.316477	0.443567	0.361748	0.176033	0.218455	0.119333	0.13693	0.554003	0.407215	0.220805	0.418457	0.354234	0.240403	0.253842	0.26243	0.319952	0.559074	0.62381	0.554909	0.37917	0.459904	0.238451	0.415455
A0A369K7D4	3.6104	2.13328	4.00001	2.59626	1.38181	1.48027	1.14783	1.86335	0.710544	1.13765	0.66712	2.4794	0.463383	0.498868	0.48474	0.185478	0.564146	0.962989	1.13498	0.56102	0.415531	0.466324	0.514375	0.283044
A0A369JZZ5	1.37934	1.36945	1.16381	1.35075	0.22006	0.21662	0.163853	0.162249	2.5755	2.61412	1.93429	2.57318	0.671326	0.130602	0.629335	1.21992	0.859287	0.0608959	1.11084	0.265884	0.120062	0.115522	0.330095	0.114276
A0A369JE85	2.39273	2.84206	2.51074	2.84394	0.0389659	0.909507	0.438505	1.0483	1.12125	0.671447	0.873444	0.910974	1.25959	0.646014	1.01316	1.37096	5.49329	5.77003	4.76123	5.81137	1.51793	1.76447	2.01997	1.75453
A0A369JNY4	0.477927	0.334166	0.270586	0.423103	0.431022	0.365782	0.376018	0.378877	0.366749	0.378613	0.314843	0.380721	0.183904	0.374834	0.439927	0.419038	0.667273	0.919339	0.597069	0.738834	0.250402	0.387705	0.212175	0.448672
A0A369J835	0.206031	0.115053	0.193876	0.190789	1.08239	0.645078	0.595366	0.748605	0.738737	1.05735	1.3182	0.884543	0.623023	0.896325	1.06075	0.397211	1.4234	0.942732	1.45177	1.18803	0.909465	0.692211	0.98057	0.613891
A0A369JE22	0.513209	0.563102	0.528006	0.526177	0.151646	0.154861	0.121442	0.128743	1.90945	2.26669	1.60017	1.76273	1.16204	0.960013	1.32191	1.04522	2.05299	1.94338	2.15441	2.67276	1.31244	1.17847	1.19605	1.76735
A0A369JCZ7	24.4385	19.9082	27.6542	17.5267	2.68251	2.59953	2.53061	3.8962	30.5928	23.8225	27.9664	28.2847	38.7638	35.6176	37.9129	38.7909	26.8036	22.1464	23.467	24.698	30.3622	31.9698	31.9676	32.3684
A0A369K7R6	1.60051	0.923995	0.971281	0.857543	3.3046	3.9114	2.58423	4.20036	1.62688	1.25092	1.24802	0.974425	1.37432	1.3904	1.20383	1.63565	1.91218	2.2695	2.29485	1.93002	1.9396	0.977678	1.21698	1.00361
A0A369K1H7	0.0783731	0.216183	0.234741	0.249089	1.41183	1.34525	1.49374	1.46263	1.14767	1.53503	1.59167	1.47253	1.19253	1.06477	0.889124	1.30347	1.01889	0.678794	1.19226	1.27099	1.38443	1.02383	1.09825	1.12759
A0A369JTV4	0.876418	1.42753	1.62247	1.98488	0.84306	1.37871	0.852047	1.26892	0.351721	0.558933	0.548277	0.731816	0.41941	0.40419	0.657977	0.59734	0.207836	0.528858	0.156388	0.201245	0.276618	0.193408	0.309595	0.433755
A0A369JX44	2.36059	2.56517	2.79179	3.02317	1.74265	1.22465	1.36661	1.28805	1.14728	0.963769	0.668649	0.663345	1.40823	0.862716	0.917763	1.14653	1.08797	1.80036	1.26769	1.72142	2.43853	1.19293	1.65256	2.03034
A0A369IZU7	0.531049	1.36621	1.8164	0.771058	3.25114	2.31732	2.66961	2.17567	1.4186	1.10857	0.983023	0.698421	0.319428	0.146524	0.348175	0.25113	0.989509	0.838607	0.968161	0.913856	0.724619	0.800425	0.94425	0.77867
A0A369JVN4	3.02773	1.36525	1.00691	0.7814	11.9249	11.6114	11.5881	12.2354	7.4424	5.49289	6.43174	6.57972	4.25032	4.23903	3.98069	4.0053	4.63231	5.55806	4.33969	4.54785	4.58604	4.44528	4.20622	4.53381
A0A369K791	0.19775	0.169751	0.327054	0.300376	1.80926	2.61291	2.63177	2.19522	1.81618	1.33936	1.6128	1.14348	4.47091	3.58292	4.10489	3.79284	4.35226	4.83354	4.1742	4.39355	5.23936	5.60701	5.10034	5.30914
A0A369JZ91	0.530769	0.0908626	0.100444	0.137002	6.03835	5.95316	5.19312	4.8322	27.6364	26.8104	27.8474	22.503	7.38499	7.98755	7.3147	9.01203	22.0323	22.9364	28.7049	25.8424	8.30776	8.45405	6.46071	8.14652
A0A369JNK5	0.0842648	0.144201	0.0575207	0.0615757	0.254878	0.214082	0.221276	0.278262	0.397395	0.349687	0.318617	0.1727	0.185012	0.240697	0.191001	0.221022	0.107891	0.193005	0.1889	0.199969	0.3499	0.205767	0.251626	0.329791
A0A369JTG5	0.863941	1.05564	1.42253	1.166	0.520004	0.50157	0.905776	0.411725	1.1572	0.561256	0.596179	0.459989	0.599176	0.649781	0.527736	0.656284	1.34919	1.50524	0.908296	1.31011	0.880615	0.85025	0.59961	1.2903
A0A369K4E3	1.02247	1.57077	1.82338	0.493342	1.04866	0.75062	0.809194	0.558899	1.76197	0.846679	0.686808	0.848453	0.893244	0.950101	0.852804	1.14235	2.61177	3.23559	3.20354	3.00552	2.00735	1.30726	1.21344	1.89628
A0A369K8A7	0.0286453	1.12988	0.602995	0.772325	8.67822	7.42387	7.92895	6.72274	1.07941	0.912684	0.974949	0.847125	2.65025	2.67987	2.60678	2.39278	0.308808	0.196636	0.346276	0.143457	1.48229	1.90015	1.65209	1.91771
A0A369J6Z5	1.63917	1.41237	1.41817	0.17134	3.21937	3.44456	2.3802	3.25608	0.254334	0.608017	0.53673	0.289575	0.269157	0.0958966	0.136847	0.133219	0.126734	0.105894	0.448333	0.604967	0.0826858	0.508414	0.0945602	0.361851
A0A369J4D6	0.359754	0.244357	0.23359	0.296356	0.194434	0.112692	0.364811	0.104319	0.184644	0.838289	0.102084	0.908615	1.66504	1.24541	1.32747	0.318198	1.61573	1.76681	0.841789	0.985055	1.20403	1.21152	1.51649	1.18164
A0A369JIC5	0.438471	0.484018	0.531322	0.190238	0.825783	0.676007	0.834966	0.945702	1.54874	0.702201	1.58144	1.293	0.41269	0.542479	0.574181	0.486372	1.00601	1.30502	1.12267	1.03848	0.691286	1.0679	1.0715	0.914017
A0A369JKI1	4.08524	4.69999	4.71131	4.38274	7.57801	5.53472	5.49212	5.00435	6.3373	4.82396	3.22654	4.08375	8.15204	8.54403	7.91058	6.18116	7.13065	7.62525	9.02099	6.68376	6.64643	3.91175	6.21467	6.95764
A0A369JVD8	0.341449	0.407966	0.308746	0.337166	0.949258	0.540338	0.552857	0.840589	3.21879	2.94157	3.22179	2.39111	5.0009	4.02451	4.0665	2.88706	2.95604	2.11425	3.1643	2.1539	2.93016	3.35107	4.98798	3.75958
A0A369JS89	3.10361	3.03515	2.48914	2.89626	1.08506	1.14499	1.09625	1.07084	1.59163	0.958076	1.29549	1.44375	3.54836	3.62591	2.03968	3.04499	5.32442	5.63127	5.33144	6.32667	6.01602	4.69788	6.30397	5.60613
A0A369KG46	0.365714	0.174744	1.17865	0.62581	4.56595	4.32113	4.38311	4.21501	2.29465	2.14127	2.36399	2.89813	2.15347	2.08964	2.02857	1.97458	2.65592	2.76165	2.24658	2.77796	1.6388	2.27589	1.59539	2.33112
A0A369JW48	0.170465	0.0869767	0.10735	0.0880999	0.157923	0.0528349	0.0833316	0.0494953	0.235164	0.21092	0.434213	0.271185	0.556226	0.428075	0.275547	0.479781	0.390512	0.865193	0.206698	0.639111	0.909645	1.09338	0.608137	0.258346
A0A369KAH3	1.37643	1.44059	1.22189	1.17494	1.06835	1.03156	0.175414	0.300082	1.65987	1.64458	2.00231	1.52786	1.0564	1.02295	0.994882	0.947616	1.29543	1.20237	1.79061	1.14498	1.05042	0.612624	0.774278	1.03372
A0A369J689	0.443831	0.597315	0.34656	0.547912	0.157209	0.0860684	0.0748239	0.290572	0.490303	0.579941	0.427153	0.546836	0.133719	0.139902	0.133804	0.118669	0.0780336	0.167687	0.0999097	0.0142878	0.263418	0.16357	0.368159	0.228722
A0A369K7F7	0.355665	0.23585	0.26406	0.344331	1.93936	1.75204	1.62954	1.95338	2.22321	0.739324	2.97611	0.841697	0.191263	1.8189	0.470533	0.328459	0.870504	2.51575	2.57114	2.37997	0.424763	0.34234	0.410696	0.285406
A0A369J856	0.111444	0.0901712	0.36552	0.973731	3.95053	2.50648	1.72782	2.27517	0.544126	1.35728	0.74784	0.961093	1.89683	0.730876	0.910311	0.332062	5.80454	5.44394	4.78331	5.54927	0.588819	0.802094	0.454764	0.541995
A0A369JY48	0.122387	0.0779572	0.160636	0.138047	0.146607	0.0681834	0.122566	0.144666	0.127384	0.0800402	0.0924624	0.0755538	0.292022	0.25619	0.472299	0.171603	0.150939	0.3312	0.217775	0.247935	0.207191	0.177049	0.159537	0.313896
A0A369JRX8	0.634753	0.798511	1.03698	1.11311	0.383649	0.348195	0.353687	0.435089	0.635858	0.72866	0.534598	0.608385	0.368238	0.163273	0.153045	0.255592	0.727506	0.496261	0.590442	0.803316	0.623222	0.722868	0.598592	0.55013
A0A369JSD1	2.11101	1.62236	2.20429	1.74666	8.64113	7.52861	9.25035	9.52398	5.49151	4.46504	3.83762	3.66003	4.21163	3.52527	2.74162	2.33197	5.23408	2.52615	2.98409	5.76659	3.33939	3.35912	3.80947	2.40218
A0A369JZK2	1.31726	0.675177	1.2052	0.800642	6.0702	5.15103	4.57671	5.64042	1.22953	1.70177	1.87606	1.73521	0.673156	0.594314	0.730618	1.52247	0.776898	0.879095	0.189078	0.672139	0.632501	1.6926	0.562974	1.56145
A0A369JLU2	0.910112	1.64634	2.30349	1.50064	0.265724	0.355852	0.878819	0.457327	0.232136	0.0941117	0.243263	0.42744	0.304715	0.182705	0.0842447	0.137994	0.487498	0.412417	0.335432	0.406999	0.291687	0.293005	0.270803	0.228719
A0A369JBK4	0.610026	1.28213	1.04922	1.21156	0.372589	0.308986	0.322152	0.591999	0.169794	0.0727714	0.207528	0.10829	0.294652	0.324218	0.460686	0.855325	0.809619	0.843437	0.733743	0.493628	1.10278	1.08172	1.22777	0.997955
A0A369J1C0	0.271895	0.19141	0.306405	0.565006	4.28905	4.33726	3.66944	4.39681	13.8278	11.7268	12.2677	14.1249	3.84455	3.49019	2.68566	3.64788	9.87725	8.39208	11.0327	10.3706	3.91477	3.34714	4.51273	4.34682
A0A369K9H2	1.24258	0.936305	0.449708	1.14029	0.288577	0.217195	0.572995	0.596849	0.684597	0.710472	0.723088	0.467792	0.568113	0.053742	0.0825878	0.0865861	0.427025	1.23696	0.92002	0.689151	0.671322	0.539464	0.952129	1.06152
A0A369JM85	41.5653	51.1544	61.639	50.5846	31.5269	27.9821	31.1923	29.7503	12.5119	9.21674	10.5773	10.5469	2.36205	3.37481	2.41578	2.24006	5.87977	6.39825	5.41751	5.87218	4.57477	5.64453	5.48796	5.32973
A0A369JUV8	2.95686	1.02963	3.29084	3.27891	0.225596	0.164778	0.185375	0.161632	0.404382	1.53491	0.310587	1.41815	1.64706	1.8713	1.7239	1.88256	3.49611	3.98153	2.48433	3.36335	1.74233	1.62487	1.83637	1.72518
A0A369JHX2	0.199991	0.0933267	0.131034	0.0709443	0.454846	0.343651	0.197538	0.430457	0.441657	0.270318	0.336946	0.418676	0.923773	0.630214	0.527217	1.10756	0.955407	1.33773	1.12177	1.34529	1.44735	1.16217	0.778025	0.898285
A0A369J7S7	1.21857	2.06964	1.6647	1.3848	0.808216	1.41463	1.47394	1.2258	6.54069	6.88442	5.98513	6.21377	14.0675	12.7594	13.5024	12.4824	18.1807	17.0985	17.6459	18.428	22.6729	20.5914	22.1007	23.4066
A0A369JVI4	1.07378	0.977108	1.03153	0.878457	1.89298	0.793553	1.37987	0.879253	1.61145	0.779146	1.22334	1.36717	0.212287	0.130117	0.144926	0.176385	0.204454	0.717354	0.449233	0.281832	0.325947	0.385765	0.644602	0.244897
A0A369K1I4	0.269492	0.31894	0.139224	0.0738173	1.1188	1.48143	1.58136	1.06741	2.59155	2.41488	2.18922	2.02026	4.36518	4.41477	4.42693	3.80997	2.3516	2.35528	2.51636	2.48652	1.99499	2.14483	2.72095	2.31161
A0A369JGY6	0.904426	1.0408	0.730793	0.640351	1.0229	1.28557	1.3588	1.26536	0.585253	0.71449	0.968175	0.736009	0.798224	0.757564	0.690879	0.924354	1.08958	1.1415	1.25254	1.30876	1.38148	1.36613	1.3015	1.0826
A0A369JI24	1.26573	1.42203	0.93137	0.876729	0.30939	0.277418	0.244814	0.244217	0.596112	0.425409	0.297325	0.381163	1.42579	1.52592	1.20087	1.1165	1.35365	0.927668	0.74298	1.67726	0.935405	0.824506	0.616915	1.00078
A0A369JMP9	0.0382825	0.181538	0.11761	0.176869	0.340067	0.239171	0.138315	0.230721	0.501542	0.543054	0.609222	0.773596	0.533231	0.678306	0.441806	0.671363	0.408667	0.364406	0.322981	0.673286	0.710385	0.664255	0.65492	0.479461
A0A369JW90	0.0723488	0.372552	0.381722	0.819393	1.53351	1.25293	1.01689	1.57772	1.21843	1.09603	0.689805	1.04217	0.952778	1.55088	1.49387	1.01934	0.432233	0.419536	0.453201	0.495128	1.70939	1.70837	1.93747	1.58157
A0A369JP38	0.32039	0.318073	0.270699	0.400249	0.363906	0.683368	0.473292	0.469432	1.25186	0.938223	1.22763	1.46377	0.398648	0.541013	0.200142	0.367469	0.487639	0.411616	0.296342	0.580888	0.391868	0.322411	0.614322	0.17355
A0A369IYH2	1.44169	1.10152	2.72444	2.83333	5.60115	5.76443	5.17832	5.04629	3.78813	3.72523	3.12893	3.04856	2.98112	3.80893	3.28933	2.77304	4.0466	4.40683	4.11698	4.15139	3.10664	2.67568	3.269	3.19021
A0A369JSS6	0.687924	1.95523	1.47794	1.63325	0.232046	0.362586	0.368599	0.164454	4.17072	3.66492	3.37876	3.0343	5.8691	5.32897	6.61164	5.42295	4.8637	1.28124	4.92485	5.77482	5.70461	5.07004	5.4804	5.57899
A0A369KE11	0.948648	1.49426	1.46303	1.99442	0.676913	0.287565	0.683688	0.299939	2.38272	2.43772	2.38417	2.57279	1.95436	1.11964	1.94925	2.18895	4.59647	3.90588	5.04978	4.49269	2.4232	2.88964	3.1374	2.80495
A0A369JC24	0.407436	0.397534	0.425933	0.332263	0.120968	0.0351722	0.165038	0.118549	0.34185	0.443669	0.533386	0.63516	1.08107	0.962625	0.764615	0.358319	0.756626	0.533698	0.395062	0.277413	0.664487	0.740223	0.919171	1.13642
A0A369J5W0	0.269464	0.579646	0.729269	0.777874	1.00215	1.22224	1.26782	1.54488	2.0238	0.395024	1.86283	1.97808	0.999647	0.634071	1.19344	1.08956	1.48401	1.82596	1.62936	1.70168	1.22442	1.24769	1.53296	1.22699
A0A369JFY1	0.485576	0.32224	0.309553	0.187851	0.597441	0.414859	0.348838	0.520237	0.626141	0.633831	0.615916	0.688244	1.23454	1.29167	1.01349	1.20707	1.15954	1.30037	1.2262	1.34771	1.07392	0.873182	0.997642	0.938959
A0A369J7A9	5.00972	3.43238	2.80414	4.11821	0.916504	1.05165	1.01662	1.19182	0.714933	0.305918	0.399035	0.343167	1.79909	0.912738	0.745502	0.885941	0.873919	0.39563	0.33838	1.0932	1.56837	1.07321	1.24289	1.93485
A0A369K992	6.36258	4.28037	7.85489	3.89306	68.1259	57.9248	56.2385	59.4904	57.993	76.7584	42.7009	40.2384	15.0099	14.1159	12.0201	12.5881	7.44773	6.79648	7.42951	6.49995	4.78837	3.43086	4.78442	4.80168
A0A369J892	0.383641	0.227439	0.236888	0.292413	0.0394395	0.108893	1.21919	0.235715	1.194	0.591964	0.147434	1.11284	0.878244	0.714486	0.830387	0.691415	0.258912	0.512398	0.586273	0.634403	0.547929	0.734074	0.637445	0.407335
A0A369JIX6	0.355846	0.960263	0.372278	1.42603	0.141495	0.254039	0.247404	0.228033	0.257802	0.390581	0.485786	0.231953	1.70021	1.33794	1.87832	2.00299	0.8261	0.64724	0.724326	0.415814	1.37111	1.11486	1.09641	1.32019
A0A369JHI0	0.054647	0.160997	0.151379	0.063408	0.366841	0.178826	0.203391	0.180119	1.07499	0.856869	0.912575	0.670724	0.579295	0.385875	0.405065	0.412768	0.674457	0.741353	0.632485	0.134834	0.590839	0.974756	0.615257	0.834743
A0A369J288	1.92779	2.32102	2.79954	1.45376	1.12643	0.711469	0.888333	0.926648	0.486996	0.660016	0.714033	0.510307	0.323005	0.335346	0.184448	0.561104	0.355641	0.631223	0.376974	0.350589	0.398736	0.236959	0.241117	0.217789
A0A369K4U8	0.369198	0.694886	0.648312	0.735333	9.29022	8.02914	9.13324	7.44922	3.75902	4.05113	3.49274	2.24827	3.50042	4.11995	2.79128	2.97865	0.856775	1.19198	2.04167	1.05944	2.50335	2.32108	2.51677	2.59715
A0A369JKI7	0.541594	0.656428	0.624716	0.523007	0.54106	0.644991	0.824979	0.661914	0.178021	0.131234	0.128471	0.67354	0.589317	0.610017	0.49751	0.414286	0.0703698	0.145906	0.432797	0.152771	0.281505	0.195563	0.163841	0.293641
A0A369JKZ7	0.788347	0.791807	0.699158	0.662985	0.723255	0.568021	0.763412	0.743474	1.804	1.66072	1.72377	1.94329	2.55049	2.528	2.55323	2.62477	1.24166	2.34755	2.02604	2.54822	2.97628	1.73714	2.51015	3.00256
A0A369J0H3	0.116859	0.260952	0.318331	0.669044	0.105861	0.166039	0.124723	0.137524	0.312517	0.478198	0.601812	0.52145	0.111808	0.0511405	0.134132	0.128602	0.114593	0.217756	0.185666	0.0925665	0.125181	0.181	0.154757	0.216671
A0A369JR22	1.74703	1.58049	1.54748	1.91476	2.90377	1.58052	2.60657	2.5257	0.999215	0.848747	0.885575	1.14935	0.478664	0.659384	0.647508	0.653844	0.644278	0.694283	0.877264	0.26805	0.535521	0.181507	0.663938	0.690879
A0A369JGZ7	73.4311	78.3889	93.0179	79.3974	0.875819	0.623855	0.790413	0.952994	4.00203	3.26501	2.95944	2.96113	2.63225	2.76227	2.78809	2.84158	1.8338	1.05761	0.815585	0.727092	2.01987	2.08371	1.22355	2.09201
A0A369JFZ1	1.67707	1.87173	2.15485	1.72421	0.49609	0.431703	0.429617	0.421232	3.95327	3.65565	2.8098	4.23046	1.97447	1.80245	1.92703	1.6378	1.69738	0.965394	1.31913	1.15586	1.82253	1.37375	1.49904	1.44566
A0A369JE37	0.127296	0.191397	0.211469	0.010833	0.121616	0.0994248	0.0938693	0.102238	4.85695	4.024	4.3523	3.76527	1.43125	1.28507	1.30056	1.0946	2.4408	0.826374	6.06967	3.20637	2.12034	1.58344	2.55076	2.1573
A0A369JJD6	2.2945	2.03624	2.33984	2.02618	0.130525	0.343489	0.425738	0.0974943	0.75865	0.731901	0.669081	0.189936	0.730291	0.431511	1.12752	1.06493	1.67994	1.869	0.874786	1.3804	1.08752	1.00598	0.938343	1.15707
A0A369K756	2.68598	3.32307	2.80281	4.81639	0.885767	1.38456	1.15279	0.889035	3.76707	3.33282	3.4004	2.51136	1.62845	2.41184	1.86727	2.16153	1.99058	3.10293	3.21839	3.07482	3.04133	2.33024	1.91621	2.99672
A0A369JUH3	0.113887	0.567897	0.237553	0.247027	0.842211	0.314364	0.703364	0.591034	0.493564	1.28678	1.14029	0.819536	0.201849	0.562834	0.68819	0.557086	1.2008	1.28319	1.02349	1.08604	0.731842	0.756043	0.361725	0.7648
A0A369JKC2	4.33946	6.34485	5.69245	6.39937	1.61965	1.54952	1.65626	1.51102	0.972918	0.677419	0.807665	1.08303	0.534143	0.51163	0.224017	0.575462	0.678179	0.86599	0.899192	0.988074	0.565109	0.806846	0.738966	0.403602
A0A369JKD4	0.383179	0.534745	0.646787	0.449082	0.835078	0.718986	0.678357	0.796098	0.493628	1.38735	0.161267	0.20354	0.712874	1.01632	0.844845	0.908246	0.271084	1.0563	0.159827	0.171426	1.64059	0.891533	1.69777	1.80802
A0A369JU96	5.59751	5.52916	5.27208	5.59596	2.08555	1.00647	1.13137	1.68537	0.82997	0.47956	0.191625	0.15951	0.0419685	0.106275	0.354682	0.0134356	0.309939	0.596687	0.012344	0.0611045	0.191646	0.266791	0.144102	0.198886
A0A369JHQ2	0.199895	0.156255	0.156924	0.273702	0.198183	0.164611	0.165621	0.165646	0.629892	0.586148	1.11929	0.913313	0.975553	1.07451	0.888483	1.08699	0.663459	0.466346	0.392019	0.487863	1.15231	1.02983	0.679585	0.879261
A0A369K3K6	0.345062	0.551255	0.270002	0.188318	0.323909	0.21093	0.34267	0.186701	6.30028	8.75153	7.42627	8.07912	3.16049	2.67929	2.78304	3.14025	6.56868	5.94359	6.33051	7.23675	2.48774	2.79071	2.52903	2.30504
A0A369JIB4	1.15152	1.68079	1.27407	1.74052	0.674062	0.978332	0.784849	0.929849	0.388966	1.14707	1.28364	0.78357	1.1481	0.933617	0.785273	0.375433	1.38816	1.58262	1.54857	1.08116	1.99533	1.55266	1.32986	1.70137
A0A369JNE5	2.57294	1.4266	2.25717	2.65661	0.908541	0.736516	0.657472	0.745125	2.13787	1.81148	1.11841	1.58837	2.10256	2.25157	2.23393	2.27987	7.40379	3.48434	4.76316	4.90432	3.48727	3.43039	3.30876	3.76469
A0A369K9Y6	1.01224	3.1731	3.00842	3.75198	3.03673	3.09922	3.62215	3.20731	3.94535	3.15987	3.1792	3.53861	2.3195	2.50564	1.96073	2.26149	1.53577	2.08014	2.73528	2.5855	2.37033	1.54352	2.42258	2.68386
A0A369JMG4	0.648215	0.985882	1.22617	1.10986	1.60481	1.32094	1.34859	1.43491	0.324351	0.094326	0.0929916	0.224429	0.0867795	0.434437	0.0279652	0.362601	0.223652	0.195518	0.297102	0.11541	0.287915	0.323703	0.238173	0.435644
A0A369K660	1.33207	1.06017	0.818091	1.04896	1.31719	1.29686	1.43818	1.2717	2.66103	2.11204	2.57513	2.08043	0.620145	0.608977	0.826821	0.593172	0.905865	1.15233	1.03146	0.624821	0.383171	0.711855	0.747376	0.822461
A0A369K080	1.11376	0.935228	1.23873	1.17927	0.0895274	0.330993	0.362806	0.343511	0.450532	0.167348	0.406417	0.173737	0.378531	0.379831	0.206357	0.155778	0.016694	0.282957	0.166006	0.248557	0.325532	0.102392	0.382083	0.0129183
A0A369JR41	2.40996	2.33899	2.3182	2.50156	0.523306	0.773579	0.30081	0.498768	2.31867	1.73238	1.63712	2.25107	1.65753	1.21542	1.51148	1.38732	2.30437	2.20354	1.96842	2.29777	1.56516	1.93638	1.39812	1.8618
A0A369JMC7	3.10616	6.36893	7.35114	7.58299	0.938413	0.719755	0.939063	0.933096	0.222545	0.112505	0.129186	0.24181	0.880552	0.739262	0.805668	0.888133	0.623646	0.496768	0.291202	0.540621	0.727809	0.749646	0.811292	0.510677
A0A369JBN2	0.783873	0.634803	0.47778	0.577929	3.3949	2.45183	2.7298	2.34777	1.60238	2.0032	1.84853	1.75205	0.968785	0.140812	0.139509	1.21477	0.33586	0.379657	0.54827	0.569354	0.848883	1.26211	0.307448	1.26104
A0A369K566	1.20691	1.02144	0.896406	1.08841	0.477088	0.487629	0.486145	0.376279	0.284955	0.0689873	0.26171	0.158141	0.411392	0.378461	0.304945	0.525069	1.39269	0.474154	0.551498	0.76703	0.559499	0.785858	0.482059	0.510087
A0A369JWC7	2.67437	4.97001	4.69153	4.30247	3.47507	4.00497	3.86996	3.65776	6.12506	4.86143	5.01133	4.5565	1.44249	2.67988	2.07776	1.37366	3.60501	5.05955	3.83326	3.76144	1.28094	1.37204	1.34735	1.51439
A0A369K9E4	4.06597	6.52738	5.55651	7.08271	0.0770642	0.100314	0.297816	0.0804044	0.114227	0.106313	0.180623	0.0546096	0.0994279	0.0354326	0.0321146	0.0396271	0.150843	0.109946	0.159448	0.117006	0.113503	0.199253	0.11918	0.0372934
A0A369JG32	1.35057	0.939129	1.31867	0.860214	2.81939	1.75546	1.8338	2.50219	0.268892	0.266855	0.260743	0.447268	0.24813	0.550506	0.715941	0.248416	0.295411	0.0918863	0.344229	0.4963	0.239893	0.505564	0.564919	0.37417
A0A369J463	0.641397	1.07383	1.08628	0.59291	6.45695	6.24348	5.33546	6.23687	1.55523	1.68738	1.99059	1.76434	5.47087	5.40539	6.27229	5.69142	8.48531	10.6925	9.50274	10.31	6.31305	5.93811	6.87844	6.97214
A0A369JRX6	0.845081	0.0987535	0.671422	0.467048	0.0573184	0.178661	0.24815	0.398222	0.56567	0.593173	0.470624	0.659199	1.1845	1.11003	1.17644	0.93773	0.32478	0.55746	0.535438	0.962452	0.746896	1.07353	0.600937	0.609154
A0A369JWA8	0.6395	0.776368	0.468475	0.560491	0.168962	0.190908	0.140004	0.119501	1.23135	1.23112	1.00609	1.15347	2.64421	3.6051	3.44196	3.47042	1.5533	1.21286	1.27878	1.70799	1.41474	1.38781	1.19299	1.12365
A0A369JNC5	2.14407	2.77263	2.81915	2.38607	1.32	0.880305	0.957957	1.23682	1.35489	1.89403	1.52826	1.7505	2.29017	2.31131	2.07724	2.17128	1.88431	2.33343	1.88694	2.17307	1.68965	1.06227	1.93373	1.53104
A0A369KCL4	0.340249	0.470631	0.437581	0.502786	0.799828	0.750285	1.00608	0.574087	2.56401	2.2885	2.78727	2.36404	2.23038	2.01748	1.87695	1.76443	3.80348	3.7665	3.50192	3.77559	3.58441	3.16036	2.9056	3.53616
A0A369K7Q7	0.740723	0.26624	0.25458	0.193068	0.223583	0.207648	0.238902	0.224079	0.18331	0.164391	0.16792	0.259829	0.171884	0.143625	0.200283	0.179692	0.396431	0.351862	0.24447	0.357405	0.142555	0.134765	0.169898	0.22934
A0A369JFE5	26.1571	25.8398	27.583	27.4412	2.44112	3.34498	3.33524	2.8593	0.291441	0.2397	0.420695	0.495259	0.63235	0.587898	0.770653	0.645486	0.221478	0.273726	0.336328	0.247034	0.66802	0.673081	0.760004	0.871934
A0A369K424	1.71638	0.705726	0.547469	0.502047	0.754968	1.14224	1.10718	1.07812	2.76272	1.86933	2.14473	1.81642	2.53154	2.43914	2.16736	2.47812	4.86901	4.13147	4.29462	4.63918	3.38876	3.6236	3.51613	2.87014
A0A369JSP6	13.8617	14.3844	16.2591	10.4713	1.84965	1.80612	2.37906	2.51386	0.665693	0.712849	0.689123	0.923228	0.336551	0.608157	0.71572	0.442596	0.611861	0.984487	0.589609	0.583039	0.904467	0.930151	0.988677	1.01221
A0A369K9F4	0.227593	0.367468	0.563004	0.259624	0.472829	0.280662	0.350209	0.278396	0.580473	0.477618	0.306192	0.75135	0.380941	0.343536	0.290211	0.297448	0.279562	0.284579	0.138169	0.122378	0.0691798	0.316233	0.124711	0.158122
A0A369J984	0.285133	0.258629	0.343161	0.401437	0.516759	0.724967	0.659965	0.600512	0.617519	0.626132	0.650247	0.533204	0.545417	0.644392	0.684349	0.52072	0.689976	0.431542	0.534113	0.563053	0.447573	0.698548	0.585471	0.650811
A0A369J9N4	0.473067	0.308065	0.592459	0.411916	0.15999	0.0869481	0.0675314	0.138853	0.916336	1.14969	1.25051	1.28485	0.577832	0.962842	0.881327	0.309694	2.16334	1.45344	1.63367	2.0182	0.390969	1.38266	1.35211	0.836074
A0A369KG63	0.669773	0.785533	0.677855	1.2791	1.14303	0.301164	0.280139	0.334575	0.238862	0.197493	0.146864	0.084021	0.121294	0.123296	0.355532	0.316768	0.239388	0.34225	0.257638	0.270505	0.258645	0.744009	0.479501	0.530318
A0A369JEV2	0.984759	0.937983	0.841289	0.846313	37.1219	32.3229	37.6194	32.0201	25.8362	20.0983	17.9722	21.8477	16.4461	16.4212	16.3702	13.4265	4.50925	6.11986	4.02252	5.83993	10.6399	6.94302	11.6713	13.8354
A0A369JVA4	0.0332461	0.0668556	0.139743	0.0895157	0.164064	0.171843	0.327276	0.0914192	0.204855	0.214726	0.220175	0.214976	0.881443	1.36362	0.182019	0.310009	0.143217	0.259737	0.0877468	0.107747	0.152334	0.464673	0.152237	0.534718
A0A369JS35	3.35975	2.76343	3.19433	2.24155	0.891453	1.27863	0.761565	1.02254	0.294301	0.361942	0.267672	0.0683931	0.476809	0.367275	0.232987	0.199201	0.546301	0.322594	0.642878	0.188368	0.0944349	0.0971107	0.781428	0.796267
A0A369JIC0	2.53427	3.8793	4.5268	1.91966	3.3931	3.06588	2.26072	1.48103	0.454338	0.551144	0.354408	0.366877	0.377243	0.367644	0.34277	0.35857	0.143931	0.421524	0.160971	0.322362	0.161828	0.517988	0.0911474	0.307554
A0A369JUM7	3.51825	2.97275	2.89853	3.21115	2.40227	2.53978	2.89454	2.21861	0.695591	1.37249	0.654352	1.70765	1.36191	1.1057	1.12305	1.29876	0.82256	0.624818	0.417771	0.882092	1.21283	1.10089	0.95021	0.694154
A0A369JZI9	0.769274	0.69672	0.657617	0.654995	13.3154	11.2423	11.1352	10.9723	0.34976	0.471171	0.917954	1.29415	6.50674	6.71162	7.74466	5.89773	14.7182	17.4873	16.0113	14.9527	17.3601	14.0792	16.8733	17.7868
A0A369JI15	0.14174	0.0888416	0.0692163	0.0572249	0.527595	0.191858	0.444711	0.421809	1.92437	0.758433	0.879943	0.998689	0.859713	0.943166	0.824923	0.736364	0.297844	0.624326	0.576138	0.712084	0.497147	0.548854	0.497136	0.490808
A0A369JTS6	0.382843	0.306321	0.322086	0.264509	0.288426	0.0857467	0.0844025	0.269031	0.689951	0.818053	0.279329	1.01846	0.262088	0.205903	0.199968	0.553531	0.298491	0.33294	0.255038	0.29231	0.553953	0.555341	0.244354	0.112372
A0A369K6I8	4.51851	5.81176	2.00014	5.75448	1.20474	1.11417	1.57735	1.64065	0.641614	0.485121	1.01011	0.343287	1.26503	1.08953	0.855249	0.656997	0.411543	2.44308	2.79045	2.72285	0.756565	0.242143	1.14006	0.195107
A0A369JI18	1.47408	1.9394	2.20265	1.11434	0.255068	0.339072	0.0792288	0.2498	0.357443	0.604881	0.514026	0.535109	1.06186	1.11254	1.02999	1.28749	0.503985	0.404709	0.224815	0.468629	0.758398	0.816571	0.45828	0.850398
A0A369JE91	1.88049	2.47614	0.415098	2.64167	0.817674	0.591399	0.738289	0.7907	1.026	1.44596	0.908721	1.15816	0.735438	0.58294	1.09848	1.25106	1.1638	1.16198	1.07265	1.02274	0.725481	0.658917	0.591198	0.807468
A0A369JF70	0.663149	0.890366	0.506124	0.576861	0.0336047	0.130162	0.297044	0.0795351	0.14785	0.187435	0.20291	0.202379	0.522676	0.364725	0.617011	0.244395	0.480325	0.826503	0.384831	0.733776	0.514591	0.667192	0.230695	0.482516
A0A369K4S5	0.228381	0.294616	0.528758	0.343618	0.918861	0.783342	0.727765	0.824225	1.77927	1.98937	1.3903	1.51484	0.675573	0.362345	0.304479	0.288172	0.407391	0.72549	0.935776	0.147372	0.156962	0.127401	0.169658	0.104198
A0A369J9P0	0.0569872	0.0394103	0.2738	0.0116788	0.241478	0.0230351	0.157875	0.177475	0.34639	0.296782	0.315647	0.349463	0.449746	0.274831	0.304489	0.519491	0.394398	0.414204	0.248903	0.468182	0.186818	0.44193	0.44748	0.0575029
A0A369KAE9	11.9983	13.0065	10.9039	11.4878	0.786301	0.819072	0.704915	0.65501	3.75822	2.85935	3.61514	3.32464	8.56788	8.91243	8.37467	7.48121	6.9604	7.12904	6.45725	6.51149	7.12374	5.15188	7.16275	7.75526
A0A369KA60	0.388876	0.539394	0.560999	0.346627	0.68161	0.679907	0.691895	0.627424	2.30043	1.67891	2.20817	1.62212	0.634913	0.805391	0.891454	0.817026	1.55353	1.41779	1.25164	1.48453	0.731864	1.11282	0.645115	0.953192
A0A369JT54	0.749562	1.82651	1.94791	1.89585	1.322	1.98806	2.00337	2.13796	1.22976	1.28724	1.02698	1.10494	0.449613	0.421886	0.453937	0.23322	0.773455	0.790403	0.888639	0.893489	0.467946	0.248786	0.542673	0.187241
A0A369JY90	0.998638	1.52107	1.64205	1.49559	0.332487	0.248818	0.364652	0.247376	0.231158	0.154592	0.138648	0.126271	0.352682	0.327155	0.231113	0.254449	0.105601	0.367029	0.529018	0.136848	0.266217	0.252195	0.135796	0.151719
A0A369K3K8	0.154535	0.292038	0.328578	0.0378065	0.270424	0.559761	0.68006	0.29985	5.7375	4.18563	4.47114	3.11695	0.383684	0.265969	0.350977	0.504823	0.840037	1.57464	1.18239	1.70441	0.749558	1.62854	0.855513	1.44605
A0A369K0R7	2.67718	2.73536	2.28727	2.1153	2.36898	1.36529	1.43066	1.62132	0.586787	1.15109	0.990774	0.852208	0.249374	0.255283	0.303772	0.190682	0.0752767	0.202049	0.254492	0.417004	0.273974	0.851247	0.507658	0.784151
A0A369JXV8	0.187022	0.111164	0.0815344	0.176986	0.857846	1.23136	1.16624	1.12539	2.22669	1.84471	1.83941	2.55445	0.527421	0.582505	0.670406	0.483926	0.318293	0.506317	0.226872	0.521427	0.378405	0.450006	0.341088	0.344929
A0A369JT59	4.17777	4.64542	2.99561	2.8789	28.9916	24.7074	23.6471	18.5526	26.6165	15.8439	15.2686	16.8914	13.6338	14.0567	8.9482	10.5201	7.00746	8.14926	6.15184	9.09504	7.85038	7.54998	9.65025	10.7404
A0A369JYP0	6.15404	3.92475	6.69858	6.52327	5.27343	4.84248	4.35774	4.38599	2.87517	2.21386	2.66934	2.23043	5.28757	5.13886	5.897	4.83058	3.63466	3.0956	3.61959	4.01695	4.98008	4.08344	5.80369	4.09455
A0A369KA04	0.188913	1.8767	1.99789	1.34306	0.127274	0.426891	0.128986	0.332786	0.356823	1.07194	0.834245	1.19246	0.771998	0.755863	0.79088	0.482055	0.33353	0.416972	0.608589	0.220504	0.614101	0.574032	0.473556	0.663628
A0A369KDP3	0.251029	0.191522	0.07769	0.310824	0.252168	0.329423	0.244552	0.245826	0.663481	0.391561	0.995659	0.663966	0.518172	2.55079	0.265211	0.503956	0.463401	0.588626	0.543631	0.609318	0.328472	0.509232	0.623334	0.370414
A0A369JBN0	0.0943518	0.0671332	0.0841493	0.0889969	0.68249	1.34768	0.728285	0.508687	1.93968	1.75428	1.03295	0.98718	0.59408	0.35292	0.339732	0.430696	0.72055	0.158405	0.317966	0.227541	0.16467	0.326829	0.84809	0.204385
A0A369KA22	0.469639	0.512946	0.527172	0.59239	0.162765	0.411884	0.395454	0.399891	0.202315	0.248334	0.184298	0.181386	0.942976	0.789739	0.724061	0.696897	1.35493	1.22724	1.20937	1.33333	1.24653	1.49631	1.36005	1.45024
A0A369JH59	2.39625	0.823185	0.847238	0.768512	0.27852	0.37018	0.189741	0.560147	1.10564	0.282907	0.271344	0.306242	0.222907	0.594681	0.437996	0.233179	0.820282	0.692439	0.449214	0.513649	0.551608	0.403105	0.389058	0.415835
A0A151W1V5	0.474754	0.428849	0.467223	0.66248	1.07578	0.811025	0.605198	0.756202	0.158242	0.0869849	0.0958699	0.0689146	0.000605154	0.0044444	0.00400813	0.0380833	0.0881252	0.0342898	0.0055838	0.0116386	0.0158012	0.0106244	0.0134142	0.00961321
A0A369JF24	0.377705	0.163167	0.344667	0.262572	1.00393	0.480674	0.977563	0.877996	0.0874161	0.399602	0.264662	0.287086	0.0922186	0.123412	0.0836308	0.713777	0.00460885	0.303228	0.161823	0.323833	0.0681778	0.304767	0.18639	0.130325
A0A369JH26	0.557723	1.26688	0.961383	0.917984	0.23752	1.03448	1.29959	0.20156	0.555737	0.923853	0.613107	0.774384	1.2132	1.31157	1.25923	1.01159	0.404016	0.352781	0.204885	0.342849	0.820471	0.652805	0.700003	0.581523
A0A369JIW2	0.937596	0.994885	1.02524	0.846954	0.752137	0.755544	0.77568	0.772699	0.482078	0.820596	0.9759	0.983144	0.556295	0.599592	0.73368	0.385544	0.176407	0.124488	0.178474	0.400351	0.298306	0.261249	1.14028	0.462174
A0A369JZM2	1.64017	1.10013	1.75109	1.59108	1.42709	1.43628	1.34007	1.28827	8.156	7.78306	7.51424	8.69802	8.89539	9.30453	9.77401	8.90188	8.67632	8.3693	7.30616	8.36248	9.01536	11.8373	11.9155	8.89923
A0A369J768	0.605525	2.61164	2.29789	2.59212	1.79559	1.66257	1.41604	1.07239	0.384014	0.101971	0.121431	0.121376	0.125064	0.152633	0.115638	0.0822037	1.28058	0.359773	0.580576	1.03979	0.504512	0.155423	0.222764	0.414222
A0A369JXM8	1.29611	1.26905	0.911588	1.02578	2.48135	1.7347	1.99358	1.79291	3.50085	2.70761	3.00019	3.76008	3.09944	3.2223	3.55445	2.68465	5.36507	5.32782	5.51118	5.70212	3.38461	3.62894	4.27631	3.71254
A0A369KBI6	0.459213	0.540385	0.26792	0.456622	3.56349	2.89616	3.67015	3.36425	2.99649	3.06209	2.92518	3.38329	3.06631	2.72049	2.62581	2.81587	2.60328	2.05802	2.06444	2.11022	2.67862	3.28618	3.25796	3.41699
A0A369JAN9	5.78022	4.02569	5.76961	3.76213	1.1572	1.05759	0.852375	1.26586	0.353437	0.66555	0.726109	0.689726	0.37924	0.265274	0.496749	0.153965	0.754584	0.796392	0.42353	0.988821	0.511825	0.45535	0.438843	0.245374
A0A369J4G8	0.703761	1.04973	1.31959	1.22544	0.710285	0.552747	0.555147	0.423366	5.97561	5.82788	5.94774	6.29648	6.92132	7.0371	7.31211	7.53883	6.74029	6.92309	6.45937	6.04755	6.05683	6.18656	5.92918	5.44222
A0A369KAD2	0.144784	0.0580781	0.108363	0.150947	0.0303754	0.0360862	0.318462	0.021644	1.86515	1.94743	1.04529	1.40812	0.699778	0.690527	1.35425	0.850908	1.92106	1.99423	0.869373	2.00943	0.819169	1.10081	0.575079	0.958494
A0A369JJQ6	9.66899	11.2031	8.79429	12.056	0.299459	0.221945	0.166014	0.169335	0.135507	0.402795	0.315683	0.118613	0.00384746	0.152326	0.186982	0.100874	0.600526	0.261742	0.670764	0.644441	0.208715	0.0872469	0.144128	0.115045
A0A369J4I8	0.241087	0.330873	0.441046	0.182782	0.274885	0.141774	0.272276	0.143677	0.111298	0.0827069	0.266671	0.165378	0.818443	0.838555	0.913014	0.9346	1.13342	0.807072	1.08617	0.954782	1.07378	0.999825	0.321378	1.00998
A0A369JNM2	1.10049	0.593421	0.462928	1.73499	3.01463	2.33802	2.08005	2.55575	2.20923	1.98921	2.20781	1.99132	0.0898521	1.17363	1.1002	0.806393	0.0885157	0.991917	1.16207	0.658349	1.05687	1.13754	1.16292	1.51276
A0A369JFL7	0.183253	0.246867	0.157258	0.140273	0.516596	0.651906	0.72756	0.2124	0.79891	0.811054	0.656508	0.635722	1.37021	1.23918	1.41033	1.1824	1.0897	1.12626	1.1304	1.82305	1.09572	1.62836	1.2292	1.63902
A0A369JN24	0.522263	0.404342	0.427986	0.388351	0.586014	0.665488	0.631801	0.757318	3.21018	3.27841	2.9142	2.9491	4.52747	5.14251	4.31212	4.51002	1.47961	2.04789	1.15423	1.30508	3.1749	3.56264	3.37199	3.38746
A0A369JIZ1	0.402158	0.757289	0.293699	0.876845	5.40278	3.97903	4.36418	3.78577	1.81045	1.30028	1.98575	1.04787	1.31185	1.08699	0.949452	0.933926	0.572243	0.467021	0.62194	0.674091	1.28078	0.446338	1.51682	0.935788
A0A369JZH7	1.29496	1.1541	1.17673	1.0122	1.13881	0.896934	1.04442	1.16396	0.70047	0.590896	0.530831	0.687624	2.08792	2.35378	2.06022	2.29949	1.14353	1.48419	1.44215	1.16928	1.40597	0.932398	1.9911	1.68715
A0A369JUC3	0.722494	0.415508	0.156456	0.250363	2.73867	2.1771	2.38128	2.3763	2.97158	2.73214	2.73344	2.62269	2.12267	2.1016	1.23823	1.9021	2.16471	1.45207	1.58091	2.65053	0.687247	1.40684	1.20167	1.35301
A0A369IY82	0.396397	0.334516	0.353991	0.526653	0.588558	0.511812	0.114395	0.429721	0.389768	0.443241	0.331674	0.301528	0.111239	0.274621	0.340204	0.153523	0.0118468	0.035777	0.0492604	0.0996452	0.0788093	0.119988	0.087853	0.0606771
A0A369JRZ8	1.12694	1.31088	1.04028	0.842859	4.2144	3.50738	3.50373	4.1643	1.07998	1.13791	1.31429	1.72858	1.90537	1.78901	1.51837	0.485734	1.04077	1.20731	1.31425	1.06566	1.0463	0.770344	1.09323	1.54732
A0A369JN30	0.922188	0.783969	0.743925	0.633782	0.923257	0.806564	0.954906	0.771138	0.529031	0.587329	0.242447	0.205764	0.731921	1.12802	0.676099	0.757879	0.120812	0.131373	0.128689	0.174806	0.626809	1.49532	0.373067	0.595873
A0A369JE95	4.55639	10.7987	6.33324	8.50415	4.43035	4.07727	4.4741	4.6401	1.80011	1.13634	1.4586	1.91163	0.859289	1.03444	0.991322	0.576217	0.0991094	0.817799	0.0505681	0.088884	0.740872	0.870106	0.516414	0.635358
A0A369JTW7	2.60783	2.36837	3.78719	3.60309	2.70502	2.00757	2.13003	1.63331	0.742112	0.543442	1.30866	0.828435	0.558548	0.893049	0.806107	0.370778	0.396165	0.798897	0.774664	0.443732	0.900553	0.691601	0.516195	0.886914
A0A369KHW8	0.311059	0.688686	0.471281	0.443241	0.592483	0.515343	0.5708	0.223915	1.33372	0.987736	0.896146	1.09534	0.986158	1.21057	1.20604	1.15462	0.361387	0.500276	0.438846	0.328015	1.16507	1.24865	1.13305	1.11557
A0A369JWZ9	1.01296	0.686402	0.525791	0.491764	6.03476	3.80013	4.13476	6.59595	0.296108	0.181981	0.224416	0.326676	0.625225	0.482571	0.584578	0.568625	0.40254	0.718238	0.37798	0.650438	0.479126	0.484773	0.629848	0.444729
A0A369JEP8	0.472351	0.617664	0.319188	0.39517	0.391371	0.306857	0.443883	0.385659	0.186203	0.369481	0.166088	0.458335	0.223966	0.223652	0.189421	0.320204	0.435089	0.38719	0.474539	0.518121	0.315631	0.230614	0.543536	0.554602
A0A369K0Y3	7.81455	8.35796	7.66069	8.08796	5.01078	3.62818	3.83645	3.46353	0.321691	0.848058	1.13706	0.841879	0.203268	0.240411	0.17377	0.22192	0.188914	0.612962	0.227377	0.175879	0.379299	0.32985	0.184511	0.212791
A0A369J8L5	6.95746	8.57748	8.17844	8.99775	8.57418	6.72891	7.63356	8.07828	2.17504	2.18908	1.58925	2.84627	0.837279	0.915642	0.654663	0.7305	0.356816	0.11688	0.148255	0.448001	0.690476	0.290924	0.517359	0.577184
A0A369JS60	0.424051	0.590863	0.462149	0.502079	0.669274	0.425461	0.458959	0.443668	0.473396	0.323666	0.371132	0.19674	0.878206	0.44781	0.444607	0.640856	1.0761	0.583083	1.49477	0.690185	1.15232	0.948214	1.10669	1.18609
A0A369JQP9	0.371689	0.213476	0.0476698	5.29913	1.95875	1.62928	1.41154	1.94792	1.27583	0.789365	0.871021	0.9872	0.289673	0.10666	0.255607	0.184052	0.780733	0.591755	0.593217	0.45152	0.350607	0.606275	0.444895	0.411312
A0A369K5A2	0.410909	0.491772	0.543238	0.565037	1.04833	1.27311	1.05745	1.20906	3.52747	2.08895	3.15274	2.53042	2.88876	1.22056	1.57006	1.57811	0.659758	0.635638	0.391988	0.856197	0.606035	0.372351	0.275433	1.10075
A0A369K9L4	17.3068	26.0122	17.1399	18.7367	3.28806	2.09584	3.4467	3.38848	2.57541	2.13803	1.97315	1.26246	0.561425	0.624014	0.872967	0.319166	0.341818	0.199969	0.437374	0.257221	0.491607	0.690997	0.551847	0.703997
A0A369KCW9	0.686166	1.1369	0.793995	0.651561	0.906223	1.33555	0.949839	0.32267	0.75683	1.20186	1.45506	1.45061	2.11706	2.07254	2.36017	2.64507	1.52256	1.68598	1.57045	1.04559	2.09652	1.45908	2.22286	2.25926
A0A369JHU0	3.80031	2.76816	2.98546	3.63641	0.563879	0.501971	0.649272	0.665273	0.93995	1.09821	0.486593	0.851799	0.264826	0.0512988	0.171592	0.224239	0.0896893	0.0724919	0.141716	0.0918036	0.0676781	0.0817551	0.0492961	0.104711
A0A369KC28	0.498658	0.15748	0.321775	0.0953539	0.500749	0.377225	0.355385	0.397493	0.313577	0.225794	0.303441	0.278389	0.978636	0.812487	0.24829	0.39604	0.432396	1.23205	0.533375	1.0498	1.13846	0.98509	0.73755	0.929538
A0A369JPY8	0.475761	0.826096	1.14262	1.23781	0.863489	0.743874	0.848212	0.857103	1.64948	0.806648	1.18906	0.991449	1.1229	1.15702	1.32758	1.43887	1.0845	0.806818	0.584956	1.05839	1.50519	1.18327	2.00682	1.14984
A0A369K6L4	3.07959	4.08069	4.16644	4.99575	9.38709	10.3162	11.354	9.95482	0.496832	0.784602	0.588713	0.833388	1.82509	1.2451	0.791244	0.959107	6.82864	7.73296	6.71922	8.32041	7.00344	5.17341	6.47405	5.78754
A0A369K9D3	0.674829	0.894536	0.16806	0.280031	1.99052	1.95668	2.00056	1.6852	3.98153	2.82598	4.04691	3.44339	1.52718	1.4052	1.61814	1.58624	1.34465	1.13445	1.15976	1.18891	1.5202	1.75717	1.54113	1.51062
A0A369JLA1	0.389763	0.371126	0.326448	0.696908	5.11945	4.53666	4.9242	3.96979	1.88394	1.71426	1.62598	1.70383	1.55686	1.57546	1.31386	1.40967	2.08617	1.71015	1.83886	1.91052	1.83376	1.28289	2.23759	1.81756
A0A369JEQ5	0.246807	0.669582	0.564702	0.688858	0.35922	0.384074	0.318095	0.40331	0.410358	0.409455	0.494119	0.39956	0.564817	0.444513	0.412877	0.442901	0.715989	0.487543	0.296344	0.691135	0.618039	0.510689	0.871228	0.445325
A0A369K9M3	0.390002	0.281273	0.2647	0.113999	0.068	0.0861604	0.114059	0.101598	0.167334	0.113869	0.116725	0.121051	0.0843443	0.0612003	0.0683701	0.140239	0.584245	0.24796	0.552603	0.585366	0.270501	0.187651	0.283972	0.217526
A0A369K9N8	0.266928	1.23404	1.20448	0.849589	1.20775	0.566401	1.16347	1.04242	1.38503	1.21437	1.36078	1.20321	0.700662	0.881843	0.399017	0.193499	2.97082	3.16621	3.28063	3.6157	0.730229	0.854532	0.885392	1.23468
A0A369JPJ1	0.530343	0.58133	0.708684	0.609356	0.142899	0.142607	0.174942	0.142911	1.32892	1.495	1.22303	1.73691	0.807195	1.01772	0.774041	1.08004	2.69823	2.60239	2.6707	3.01304	1.44466	1.79911	1.5402	1.86197
A0A369K5K7	8.92762	0.887107	0.162602	0.643928	18.319	14.323	14.5697	16.297	19.7493	18.5158	19.5666	18.0628	17.0115	15.8878	17.9011	18.2215	27.6752	31.8806	32.1397	33.5582	17.3863	14.6128	16.2042	16.2382
A0A369JNY3	0.142563	0.204145	0.21897	0.15244	0.0864376	0.200803	0.10053	0.142664	0.127121	0.0832693	0.215886	0.105115	0.0773801	0.197465	0.174042	0.10722	0.508527	0.579436	0.834387	0.646172	0.111295	0.211794	0.205427	0.356066
A0A369JII8	0.240754	0.184088	0.152656	0.453205	0.141808	0.0845141	0.10009	0.125591	0.0741049	0.203766	0.0849211	0.0686109	0.2034	0.393327	0.863098	0.428923	0.908413	0.746462	0.897842	0.987626	0.0929947	0.840813	0.472089	0.439956
A0A369J5N1	0.87955	1.52951	1.75056	1.48308	1.95619	2.19334	2.13695	2.24682	0.892791	0.865421	0.959758	1.08344	0.499785	0.542235	0.469153	0.817145	0.27653	0.295852	0.343217	0.351478	0.361281	0.569967	0.677099	0.563651
A0A369JSC4	2.17823	2.08262	2.15802	2.1249	0.700289	1.4313	1.47636	1.4785	2.49234	0.442894	1.93805	2.52689	0.549587	0.203406	0.251569	0.708965	1.11385	0.364365	0.990842	1.04602	0.814099	1.13469	0.524297	1.28216
A0A369JGQ1	0.0769173	0.402368	0.165601	0.116014	0.41575	0.395756	0.389313	0.666083	0.487177	0.731313	0.672921	0.357791	0.414307	0.568982	0.343256	0.214635	0.859737	1.27442	0.58647	1.09159	0.360849	0.536949	0.465376	0.756679
A0A369JVN9	0.0611914	0.278326	0.369223	0.427394	0.163872	0.228312	0.206521	0.137606	0.236167	0.0961428	0.480654	0.257021	0.130088	0.0743585	0.327501	0.338139	0.294141	0.335003	0.353399	0.202176	0.313999	0.195657	0.128482	0.173486
A0A369KE72	0.0413843	0.636544	0.548214	0.51048	0.219099	0.18371	0.275211	0.219301	0.260285	0.168607	0.255045	0.526716	0.455949	0.613357	0.301069	0.929315	0.444152	0.462359	0.449447	0.638585	0.419119	0.50156	0.568454	0.717007
A0A369JF14	0.832618	0.8213	1.08056	1.60015	0.343171	0.564383	0.200513	0.564858	0.188078	0.120771	0.342466	0.19582	0.0732215	0.0980958	0.122051	0.137858	0.385817	0.152184	0.286895	0.241985	0.0610049	0.284923	0.145395	0.0406233
A0A369JLT2	7.50892	9.93723	12.3535	8.81888	2.34196	2.14832	2.22358	2.16367	4.30217	3.67818	3.63219	2.8233	1.76334	1.69868	1.63311	1.69385	0.632622	0.66719	1.04836	0.963085	1.13562	0.939414	0.656445	1.10911
A0A369JP87	0.105039	0.114727	0.110196	0.214536	0.170793	0.0140678	0.210546	0.213245	0.141577	0.0611528	0.202819	0.0528587	0.183212	0.545405	0.537353	0.17445	0.190651	0.389443	0.129379	0.467479	0.527774	0.460484	0.168776	0.504407
A0A369KGE8	0.279489	0.221699	0.275567	0.54652	1.41022	0.902124	0.965169	0.94969	0.271297	0.254241	0.492065	0.336393	0.733542	0.865534	0.579617	0.765936	0.900226	1.64209	1.17842	1.18471	0.750148	0.497383	0.782149	0.999553
A0A369JGE1	0.455363	0.341022	0.48734	0.802882	0.791087	0.737702	0.879986	0.732606	0.421217	0.287512	0.279573	0.297931	0.375913	0.787881	0.569116	0.490753	0.781657	0.39781	0.501305	0.525665	0.68734	0.692333	0.69109	0.790181
A0A369JI43	0.292821	0.378922	0.315227	0.285976	0.924368	0.449763	0.41035	0.258322	0.282526	0.74328	0.372646	0.28205	0.19334	0.228245	0.284876	0.219163	0.166924	0.230407	0.192701	0.178727	0.169822	0.20825	0.232656	0.18115
A0A369JPI2	1.33665	0.662433	0.645312	0.567891	0.175788	0.524223	0.139313	0.153367	1.43928	1.44034	1.24645	1.04729	1.30175	1.70755	1.27459	1.48141	2.00447	1.93053	1.80664	2.20316	1.6858	1.93991	1.79378	1.85888
A0A369K3F7	1.20894	1.02477	1.07377	0.690907	0.136242	0.225308	0.143961	0.126712	0.0390814	0.144577	0.213616	0.200465	0.439314	0.204937	0.272679	0.210299	0.0539293	0.0456748	0.186625	0.265555	0.301775	0.177651	0.327921	0.636421
A0A369JUS3	66.8644	41.8026	43.7611	60.0977	41.4955	30.5364	32.7545	30.3709	5.94891	4.94872	5.36142	4.14326	5.28249	5.32644	4.63499	5.34983	2.88759	3.68333	3.22997	3.73554	4.38994	4.87745	5.31233	5.09816
A0A369K812	2.92278	2.32463	2.39132	2.4745	1.4979	1.43965	1.41608	1.57806	1.24726	0.359461	1.07959	0.85126	0.363192	0.386293	0.321028	0.119499	0.415761	0.589773	0.595506	0.584131	0.580446	0.455506	0.419386	0.491927
A0A369JQX5	0.219976	0.25573	0.339792	0.292299	0.716166	1.01023	1.41576	0.839004	0.310871	0.356509	0.585807	0.784448	1.44029	1.57301	1.53387	1.48098	1.58695	1.9702	1.8655	1.72646	1.68393	1.43733	1.70606	1.62813
A0A369K773	2.84766	2.34301	2.22509	3.55079	1.62354	1.411	1.64936	1.14438	8.58291	8.85659	7.75584	8.63143	11.6099	12.4927	11.4641	12.5578	0.138233	0.156435	0.156046	0.258066	5.41709	5.38331	5.27765	5.6727
A0A369JS69	7.20478	6.86709	8.47669	6.00755	2.65582	2.87966	3.02217	1.94049	3.76767	3.04885	2.78664	2.71214	2.53198	2.49384	2.47411	2.20153	3.89844	3.75879	4.3331	3.78708	2.98883	3.44226	3.51946	3.27024
A0A369K354	5.68486	7.69671	8.66229	9.11423	2.06707	1.60284	1.64011	1.74398	2.73831	2.27463	1.76961	1.90987	0.695277	0.79873	0.708484	0.58542	0.533051	0.569378	0.623579	0.500987	0.605258	0.748309	0.526833	0.505384
A0A369JLH4	0.194054	0.1998	0.138979	0.229623	0.0657934	0.746669	0.517018	0.0745595	0.197853	0.275888	0.176508	0.199143	0.453611	0.139257	0.177545	0.292958	0.206153	0.4634	0.585674	0.646643	0.501526	0.516612	0.312669	0.314564
A0A369KCF4	2.29043	1.84327	1.63422	1.29577	3.00618	2.40471	1.53446	2.51814	2.6783	2.09517	2.42357	2.15039	1.04391	0.554793	0.795023	0.456743	1.47238	1.11417	1.03227	1.37941	0.664305	0.759442	1.28411	0.575023
A0A369K1C5	15.5131	14.5526	17.7461	18.9775	6.43521	5.81213	5.99991	6.30462	2.9464	2.2867	2.79015	2.75119	1.03387	1.18528	1.08669	1.23444	0.934491	0.733796	0.684561	0.678432	0.721936	0.553117	0.828107	0.79361
A0A369JZY7	1.91363	3.91542	5.63994	4.47676	2.27294	1.76161	2.02312	2.26814	1.30442	1.08804	1.59604	1.16373	2.10425	1.88855	1.72269	1.70236	4.40269	4.55938	6.73192	3.62717	3.83269	4.9929	4.80264	3.96241
A0A369K1C8	0.133198	0.132296	0.125781	0.0176163	1.4532	1.00393	1.12967	1.13183	0.248673	0.219933	0.616133	0.201763	0.128185	0.00713922	0.0120759	0.10486	0.193726	0.190089	0.241237	0.212633	0.19317	0.183236	0.145178	0.12521
A0A369JDC7	0.13415	0.0851608	0.176385	0.19696	0.168451	0.0124872	0.262006	0.135357	1.16255	1.03898	0.981827	0.975265	0.505824	0.743333	0.890616	0.533417	1.06297	0.846883	0.931725	0.909886	0.540521	0.470808	0.497509	0.373532
A0A369JUP1	16.5291	46.0477	55.5799	45.6796	0.77511	1.02581	1.14433	1.18844	0.2373	0.661713	0.208025	0.645694	0.182389	0.349866	0.555098	0.11524	1.0682	1.08014	0.646159	1.08865	0.305841	0.557549	0.252203	0.338068
A0A369JCF8	1.43581	1.41589	0.850935	1.04837	1.51979	0.929757	1.29636	1.64984	0.625383	0.476599	0.476268	0.400445	0.16031	0.211912	0.143404	0.424227	0.325443	0.787138	0.345169	0.568275	0.437179	0.326238	0.111638	0.38739
A0A369K700	0.873672	0.896331	1.07403	1.11982	0.196841	0.129891	0.143396	0.215991	0.875647	0.689018	0.408956	0.773238	0.199604	0.248282	0.229683	0.188286	0.151743	0.189461	0.153818	0.137765	0.192654	0.15341	0.217059	0.223558
A0A369JGX4	0.207467	1.28262	1.0632	1.28924	0.86864	0.657646	0.104962	0.57995	0.513753	0.345219	0.333828	0.626186	0.318462	0.56124	0.619342	0.309828	0.32243	0.556608	0.430964	0.553963	0.0733087	0.190141	0.381764	0.374146
A0A369K9I1	0.260534	0.146111	0.311157	0.148358	0.737337	0.587754	0.408795	0.517375	0.310861	0.265756	0.328825	0.362716	0.553093	0.668018	0.448572	0.734622	0.545132	0.376431	0.525389	0.163952	1.02056	1.02849	0.890886	1.09666
A0A369JLT0	1.74047	2.20474	1.58256	1.57327	10.5141	10.3817	10.5626	12.4377	2.37515	1.61486	2.03503	1.59775	2.64203	2.48559	2.21737	2.31321	2.2608	2.11559	2.09246	1.81542	2.87233	1.96617	2.9312	3.27682
A0A369J4R9	0.476904	0.441503	0.472897	0.41637	1.56746	1.41313	6.09748	2.51786	0.637063	0.395642	0.777562	0.707287	0.39228	0.38855	0.384694	0.811908	0.165544	0.196244	0.2745	0.181353	0.143918	0.176607	0.214946	0.171705
A0A369KBZ6	5.2644	11.3514	13.006	11.9696	5.0825	4.16272	4.16326	4.46858	5.23907	4.82955	4.6263	5.20128	1.15291	1.30672	1.35083	1.40717	3.98047	6.02667	5.36724	5.04874	1.61574	1.19737	1.82508	1.86056
A0A369IZL9	0.855663	0.648699	0.382557	2.02995	0.0804914	0.0855556	0.140421	0.23807	0.870807	0.89408	1.03015	0.89804	0.275768	0.39164	0.458407	0.298895	0.62927	0.0907502	0.436485	0.448574	0.0936886	0.141727	0.325704	0.231015
A0A369JJ99	1.8686	2.98536	2.1177	2.29787	5.33595	4.44055	4.95321	5.37576	1.30385	1.61914	1.49279	1.90147	0.941774	0.792914	1.26354	1.23734	1.03211	0.864638	0.84035	1.08992	1.44059	0.678815	1.4624	1.17384
A0A369JVY3	0.629851	0.652653	0.576304	0.723671	0.822353	0.726398	1.11275	0.722152	0.665997	0.661059	0.542304	0.399752	0.562709	0.774548	0.630072	0.41266	0.765215	0.363983	0.731293	0.64928	0.690208	0.704235	0.832874	0.56503
A0A369JSE4	0.450563	0.530892	0.349921	0.571951	3.03871	2.51693	2.70681	2.849	4.58509	3.03516	3.26111	3.12004	0.604952	0.931284	0.832894	0.559258	3.95984	5.95141	4.62601	4.38209	1.40432	1.28439	1.74351	2.11084
A0A369JXQ8	4.91704	2.06245	1.42573	4.08829	5.42123	6.47957	2.93254	5.05679	2.01261	1.54339	0.801853	1.81724	0.731408	0.151763	0.178808	0.367315	0.444393	1.25036	0.960465	0.425297	0.726998	0.465807	0.441316	0.599399
A0A369JIA5	0.890865	1.6686	0.545583	0.801579	1.05654	0.800683	0.712046	0.566041	0.339984	0.322032	0.608696	0.46113	0.105593	0.669602	0.394445	0.594426	1.17383	0.664006	1.21895	1.03437	0.539166	0.383556	0.564196	0.703124
A0A369J5B2	0.52663	0.753829	0.698121	1.05393	0.682634	0.438539	0.497651	0.511611	2.2345	4.78384	4.87578	4.98169	2.89331	2.9817	3.26342	2.78374	5.27131	5.89379	5.33849	5.38595	5.51397	5.36468	5.57724	4.74003
A0A369JJD2	0.246298	0.201278	0.0811963	0.180232	0.529419	0.431847	0.474075	0.0858918	0.990055	0.275545	0.761495	0.235844	0.00901144	0.0384506	0.0812803	0.201734	0.110229	0.0386029	0.0969396	0.127855	0.131785	0.159873	0.0494444	0.123595
A0A369JDU0	0.257392	0.662197	0.450134	1.09393	1.2721	1.76326	1.67017	1.60035	1.7159	1.79105	1.89445	0.984509	0.841434	0.64761	0.524339	1.02557	1.00116	1.11006	1.0139	1.09004	1.05302	0.609147	0.747853	1.01211
A0A369JH31	5.66537	1.63795	1.53483	0.178592	8.31906	6.51148	5.16931	4.68742	11.4027	8.60357	7.74832	9.70171	10.5914	11.2764	10.6171	9.77897	16.9242	15.7772	9.44217	19.865	14.3386	14.5224	14.1582	14.0583
A0A369JGW2	0.145816	0.403908	0.129411	0.24012	0.828621	0.948439	1.12088	0.93794	3.6207	2.56858	2.75519	2.51036	1.59452	2.15215	2.07547	2.40578	1.98891	2.23727	1.17249	2.23428	1.19418	1.85605	2.07217	1.13937
A0A369K383	29.3659	25.7986	20.264	33.4589	8.01823	6.63665	8.09369	7.35467	2.09199	1.81123	1.53353	1.56427	5.31625	4.98217	4.58663	7.00465	13.9144	10.6933	13.0969	11.0581	13.4096	11.4969	9.02139	5.64347
A0A369JBZ8	3.58898	6.35783	7.45323	5.76573	2.39454	2.06658	2.02888	1.8761	1.91597	1.53151	1.55994	1.64791	0.776697	0.920415	0.624213	0.74353	1.57931	1.82048	1.5597	1.67154	0.700996	0.652812	0.793067	0.707579
A0A369IZI8	0.310601	0.446404	0.239321	0.467913	0.545096	0.171946	0.291376	0.31598	0.304714	0.381702	0.454731	0.806384	0.249152	0.247213	0.297844	0.269565	0.22213	0.224052	0.22843	0.197853	0.248744	0.139924	0.109448	0.195505
A0A369K5Z5	2.74379	2.67876	1.96446	1.61054	2.16128	1.88607	1.96798	1.92499	1.05704	0.832266	0.840183	1.19112	0.78776	0.990467	0.757731	0.616788	0.744536	0.747987	0.817573	0.56775	0.810158	0.843977	0.750375	0.757508
A0A369JQC9	0.134748	0.351379	0.383213	0.104162	0.319211	0.318368	0.523776	0.534083	0.538793	0.769787	0.343393	0.334889	0.561083	0.480382	0.43613	0.200619	0.0908969	0.131104	0.233857	0.0554006	0.3596	0.453724	0.349841	0.38229
A0A369JKD7	1.24544	1.34108	1.22867	3.23454	11.2652	9.78477	10.3723	10.2343	0.113823	0.0742111	0.0833654	0.16679	0.164064	0.14845	0.143498	0.0916951	0.402132	0.252013	0.463313	0.129118	0.106957	0.108273	0.0829152	0.091524
A0A369JE84	0.922215	0.684791	0.821676	0.907047	0.106933	0.0855441	0.0659212	0.289527	0.209309	0.128263	0.121275	0.14077	0.15256	0.161038	0.177372	0.141521	0.291693	0.137021	0.169163	0.246335	0.184491	0.281754	0.133833	0.183301
A0A369K596	0.614136	0.745716	0.663208	0.769208	0.595181	0.569651	0.674967	0.724512	1.29307	1.01259	0.434402	0.993767	1.16431	1.13004	0.890903	1.14058	1.19563	1.07002	1.03481	0.918189	1.20938	0.551039	1.27384	1.26407
A0A369JYQ7	0.174994	0.192741	0.0982715	0.158725	1.17043	0.450939	0.584807	0.526417	0.226805	0.0668375	0.352747	0.311335	0.646518	0.598359	0.598393	0.849916	0.0940078	0.235578	0.313344	0.241012	0.22627	0.0698818	0.258198	0.138708
A0A369K564	1.5029	1.55154	1.1828	2.61581	2.1805	1.86428	1.88568	1.16915	2.43914	1.70383	1.67337	1.41919	2.44796	2.56687	3.56342	2.04581	0.469803	0.733269	0.638333	0.460333	0.577435	0.705833	0.888497	0.957575
A0A369JG08	0.220798	0.136921	0.2138	0.171651	0.0890464	0.153051	0.125805	0.132821	0.655209	1.97267	2.01448	0.743198	3.04187	3.04031	3.30638	2.87206	1.95478	2.01536	1.84713	1.80716	2.20228	2.17815	2.31288	2.29622
A0A369K5V7	7.78953	4.76607	3.18203	5.27398	5.70032	4.79752	4.91686	5.13528	25.9931	26.8294	22.969	22.771	20.1651	19.2754	18.4403	15.6967	30.1209	31.1455	33.8604	32.6102	21.8817	21.8322	22.5311	19.6258
A0A369K7V4	0.17457	0.285277	0.363244	0.114915	0.108832	0.220476	0.410946	0.334948	0.461851	0.52609	0.506178	0.561496	0.195619	0.216513	0.227565	0.219602	1.32727	1.36985	0.981803	1.22143	0.629857	0.827974	0.683148	0.650299
A0A369JBJ0	2.15624	2.99267	2.81322	2.29976	1.82631	1.79904	2.32964	1.96257	0.382702	0.371212	0.566402	0.671142	0.457309	0.283341	0.512015	0.196171	0.364786	0.318993	0.567789	0.4447	0.504161	0.353932	0.669923	0.325575
A0A369JM09	0.125355	0.0996315	0.142734	0.0881847	1.14303	1.21592	1.25141	1.48895	1.39526	1.59453	1.38232	1.47127	1.71547	2.3982	2.2236	2.11515	2.14584	1.90033	1.98141	2.11971	1.85087	1.79503	1.6343	1.66619
A0A369JUE6	4.38006	6.86646	5.74816	5.43609	1.75571	1.75392	1.91247	1.1576	1.99033	1.56512	1.69904	2.02999	1.1767	0.928243	0.933765	1.21303	1.36975	1.13976	1.24579	1.57149	1.38246	0.790216	0.533246	1.00644
A0A369K696	0.203268	0.225317	0.228037	0.285305	0.102963	0.0680837	0.0554692	0.0862286	0.192327	0.0721713	0.196049	0.189282	0.081636	0.0668713	0.0561201	0.054445	0.115702	0.164475	0.0529142	0.174816	0.167005	0.0987141	0.14658	0.11137
A0A369JKT8	0.707335	3.06579	0.863723	2.43665	0.906426	0.513889	0.244485	0.839865	0.908636	0.954213	0.855558	0.785568	0.412657	0.107993	0.0881306	0.0856694	0.714869	0.630952	0.540684	0.363894	0.517998	0.526887	0.403564	0.413487
A0A369IZM0	0.444879	0.445433	0.646548	0.463028	6.46483	5.65133	5.57135	5.78519	1.815	1.17415	1.37048	1.20885	0.222702	0.1761	0.165501	0.204625	0.473192	2.16994	3.20702	3.6249	1.80701	2.8012	1.69341	2.43894
A0A369K734	18.977	7.88755	20.17	20.2732	1.29078	1.60683	1.96183	1.60543	1.73987	1.44605	1.31811	1.60446	1.35205	1.6256	1.1987	1.22602	1.53882	2.27414	1.74718	2.08132	2.10803	0.967923	2.17035	2.05413
A0A369KB97	11.1094	15.2135	11.4978	12.8251	4.88521	4.01792	4.18053	3.58089	12.1187	9.27717	7.68748	10.7464	8.87136	9.38373	9.2621	7.94862	7.97111	7.64431	7.88909	6.95847	8.84546	11.0571	7.75916	8.50453
A0A369K4R0	1.71956	2.81214	2.43691	2.17537	0.42011	0.546788	0.574247	0.464785	0.165448	0.605565	0.563479	0.203284	0.240591	0.374184	0.181033	0.460799	0.726542	0.453343	1.08669	0.757702	0.165463	0.622233	0.675376	0.171072
A0A369K4P8	1.14722	1.59428	1.17251	1.23889	1.27688	0.773458	0.684251	1.20629	1.12993	1.26973	1.35755	1.31712	0.806344	0.872286	0.60291	0.681168	0.589741	0.570549	0.797345	0.968406	0.532244	0.390807	0.583573	0.535877
A0A369J7B9	0.564662	0.648635	1.54601	1.53052	0.527866	0.430764	0.411706	0.41804	0.661684	0.659435	0.552019	0.749075	0.908543	0.16886	0.855889	0.603991	0.609856	1.17532	0.262107	0.857829	0.945503	0.614268	0.937488	0.391131
A0A369JCF3	1.8098	0.961185	1.43559	1.20081	0.20204	0.302459	0.116088	0.135636	0.485564	0.338237	0.368044	0.329891	0.213287	0.235843	0.365801	0.29828	0.599987	0.541267	0.528208	0.459031	0.455513	0.670621	0.613345	0.434961
A0A369J761	0.390031	0.222699	0.241124	0.187154	1.48322	1.04991	1.63206	1.0926	1.31107	1.13914	1.58551	0.652134	0.33707	0.46759	0.338642	0.357399	0.950934	0.869804	0.802435	0.711408	0.35178	0.376315	0.363259	0.382636
A0A369JA30	0.327435	0.349066	0.360531	0.926971	0.212194	0.187187	0.864061	0.104747	0.659787	0.331481	0.588369	0.465296	0.305515	0.277313	0.304805	0.332327	0.256005	0.368919	0.292348	0.323157	0.419614	0.396059	0.36698	0.377253
A0A369K8R4	0.91165	0.700568	0.769485	0.453379	0.736417	0.794911	1.00057	0.655543	0.690384	0.431021	0.475577	0.515233	0.0955062	0.413673	0.366542	0.534642	0.133548	0.107285	0.159994	0.208121	0.452393	0.23483	0.278455	0.282725
A0A369JEU1	0.199162	0.273988	0.625868	1.0787	0.161951	0.152003	0.459161	0.158397	0.2677	0.203918	0.527072	0.589257	0.268441	0.261111	0.306583	0.388191	0.323941	0.437045	0.397292	0.79486	0.395913	0.378051	0.292034	0.436494
A0A369K9M7	0.31364	2.17949	1.57845	1.85026	1.74675	1.26681	1.58227	1.53847	0.559002	0.505226	0.395199	0.386059	0.543895	0.718283	0.446782	0.646201	0.228583	0.302197	0.24049	0.335216	0.498681	0.460496	0.245876	0.670306
A0A369JUL7	0.157639	0.136248	0.0407917	0.0325555	0.59775	0.385116	0.412881	0.402849	0.633896	1.05178	0.916288	0.67985	0.814798	0.868453	0.677344	0.708403	0.249784	0.437071	0.346256	0.280132	0.554813	0.32324	0.746269	0.482834
A0A369K5T0	0.256789	0.270668	0.5729	0.229386	0.626497	0.284639	0.180412	0.489012	0.359404	0.371048	0.290487	0.320134	0.329552	0.252477	0.347586	0.50266	0.120504	0.249254	0.207465	0.145345	0.293578	0.263093	0.318028	0.26447
A0A369JXC1	0.157579	0.107152	0.152122	0.278591	0.139127	0.0699818	0.0640132	0.101021	0.0189862	0.111547	0.201365	0.120291	0.0195998	0.0224859	0.172469	0.17386	0.423732	0.229584	0.0199279	0.226539	0.162859	0.182155	0.127778	0.156245
A0A369J5N8	2.05008	1.97185	1.79369	1.6753	0.224355	0.201064	0.172497	0.201222	0.118716	0.176667	0.358569	0.362065	0.102858	0.102467	0.253653	0.133491	0.0577581	0.210151	0.27109	0.0934929	0.106181	0.341431	0.244346	0.278191
A0A369IYM3	0.434741	0.644475	0.60932	0.474612	0.090051	0.230209	0.260155	0.438189	0.505294	0.448376	0.395788	0.395017	0.508152	0.450245	0.564611	0.666878	0.494265	0.667594	0.919079	0.882348	0.775309	0.592216	0.617073	1.01019
A0A369JMR3	8.63352	8.23634	8.44289	8.71649	5.35968	4.09649	4.75547	4.71217	4.5467	4.0315	2.89504	3.70531	2.92486	3.59778	3.2846	2.66393	2.36593	4.63183	3.18102	2.65553	2.35177	1.57029	2.07	2.26545
A0A369JID5	0.506502	0.915374	0.723854	0.688657	0.795518	0.574956	0.544945	0.977036	2.93608	2.41588	2.32855	1.39966	1.31513	1.23692	1.19905	0.986011	2.44387	2.68923	2.5546	2.60081	1.34324	1.05496	1.49776	1.14208
A0A369KDL5	0.0562626	0.427542	0.0502544	0.401014	0.51619	0.658866	0.291593	0.210655	0.910594	0.765368	0.706734	0.97878	0.0213701	0.0221113	0.00513809	0.0183912	0.147909	0.0318739	0.147575	0.124735	0.0935878	0.0636172	0.106019	0.00503511
A0A369JNV2	1.09508	0.898824	0.428832	1.24516	0.809042	0.692416	0.601041	0.698436	9.31067	7.20547	7.05732	7.03103	1.08703	1.03883	1.51357	1.66541	4.93638	5.63071	4.96664	6.04704	3.67711	2.78719	3.99037	3.65263
A0A369JB92	0.359762	0.465065	0.323067	0.319779	0.445077	0.488321	0.374727	0.55856	0.706663	0.931607	0.317623	0.751512	0.749424	0.993583	0.612576	0.315352	0.918954	0.335442	0.891081	0.804028	0.350587	0.210112	0.242411	0.28075
A0A369JKH0	1.97699	1.4661	1.09292	1.55913	4.59522	4.81854	4.67095	4.02796	1.65264	1.42936	1.60299	1.63649	2.90248	2.60203	2.4998	2.59687	2.17157	2.35902	2.3003	1.92682	1.67588	1.85581	1.66487	1.30844
A0A369JBT1	0.203497	0.184952	0.164402	0.194372	0.272322	0.198788	0.129855	0.269368	0.373114	0.202267	0.339877	0.251701	0.748036	0.385508	0.856024	0.324769	0.343215	0.341396	0.283488	0.424844	0.312094	0.601502	1.511	0.214748
A0A369K6Y1	3.73266	6.85751	9.86324	9.68181	3.67406	4.07221	3.80167	3.95936	1.2035	1.30074	1.01969	1.26289	0.990191	1.0716	1.02858	0.896783	1.14485	1.14493	1.14249	1.21755	0.627169	0.555237	0.723356	0.735606
A0A369K0Q0	0.196059	0.165568	0.184187	0.0796249	0.287783	0.18786	0.179517	0.665309	1.59989	1.21263	1.04611	1.31631	6.99667	7.11953	6.72939	5.81357	1.88977	1.7735	1.55516	1.95748	3.75744	3.24972	3.64442	4.01968
A0A369K2N4	4.79822	4.83917	3.78695	2.09263	3.34322	2.11618	2.12561	2.49157	1.20319	0.543238	0.854258	0.802371	0.135312	0.12778	0.127984	0.132191	0.582208	0.572359	0.556227	0.562164	0.272741	0.226019	0.625664	0.418521
A0A369K6L3	4.4908	4.87579	3.22614	3.88273	0.697368	0.603638	0.627497	0.466384	0.571357	0.225508	0.549212	0.597095	0.328369	0.662957	0.758643	0.250638	0.47983	1.40942	1.20166	1.3692	1.00185	0.879111	0.861454	0.794463
A0A369JR74	2.85773	6.95193	6.16511	5.6238	3.2959	2.98502	3.20784	3.196	1.01562	1.16181	1.01335	1.02964	0.183473	0.242811	0.255477	0.125792	0.163848	0.162384	0.521759	0.542586	0.354461	0.388493	0.147298	0.158666
A0A369J8K6	1.63177	2.28176	1.70863	1.99959	0.874788	0.66533	0.65874	0.621189	0.308333	0.390365	0.370561	0.614771	0.174249	0.685045	0.467428	0.0828429	1.23565	1.19998	1.03253	0.870404	0.332667	0.145887	0.290054	0.454322
A0A369JVT6	0.771688	0.558146	0.468945	0.878149	6.59641	5.3873	5.04616	5.02287	1.07535	1.20758	1.11115	1.28109	1.61631	1.84909	1.68519	0.793514	2.20118	1.88098	1.91113	1.94856	2.73745	2.17532	3.02007	2.74015
A0A369JCS1	2.30108	4.61081	3.90074	5.49153	1.9307	2.00787	2.2631	2.36982	2.17375	1.44469	1.38911	1.21501	1.57053	1.70045	1.60709	1.3322	1.47373	1.4527	1.52532	1.27566	1.47436	1.27043	1.39948	1.62321
A0A369JSW9	1.14307	0.833647	0.839684	0.97571	0.190676	0.55253	0.290253	0.537027	0.257028	0.416211	0.432082	0.144423	0.592139	0.251921	0.335033	0.239948	0.394449	1.53074	1.98375	2.7529	0.176643	0.269905	0.299487	0.455665
A0A369JJ87	0.625366	0.266935	0.310485	0.4293	0.243889	0.147803	0.0471993	0.141732	0.192317	0.437543	0.673671	0.405725	0.248911	0.231598	0.0980812	0.211661	0.325154	0.393417	0.241088	0.274736	0.230216	0.33716	0.312569	0.350798
A0A369KA70	3.24527	3.62443	2.65286	4.35298	1.39906	1.36175	0.751337	0.907587	0.316727	0.576202	0.286284	0.359884	0.123353	0.213705	0.132523	0.127072	0.477646	0.659329	0.684178	0.440308	0.172434	0.058835	0.136417	0.19308
A0A369K254	0.098838	0.226491	0.168592	0.48394	0.258667	0.637829	0.148461	0.369663	0.795778	0.682858	0.797368	0.607981	0.534707	0.435534	0.456352	0.486417	0.651583	0.332923	0.492681	0.831186	0.233827	0.227623	0.290424	0.152032
A0A369JHJ9	9.7305	12.457	10.4121	9.60715	6.10468	5.19215	4.95396	4.64188	2.03305	1.96071	1.79148	1.69558	1.35611	1.24408	1.16117	1.10095	1.42511	1.34917	1.20933	1.44956	1.42942	1.1874	1.78718	1.30653
A0A369JB65	6.11439	7.97271	7.42957	5.67225	1.59437	1.72407	1.70477	1.78807	1.33333	1.08501	1.15688	0.991901	1.29136	0.993909	0.999301	1.10915	1.76571	1.79633	1.4216	1.2807	0.506577	0.921648	0.847509	0.594316
A0A369J5Z5	16.9908	12.145	14.0204	8.67969	2.69242	3.61495	2.70172	2.80415	0.29634	0.492663	0.403269	0.253705	0.992294	0.950353	1.13792	0.891271	1.26098	1.61656	1.41333	1.56535	0.743365	0.653865	0.703435	0.714566
A0A369JBZ4	0.611568	0.360169	0.286254	0.116418	9.70139	9.27262	7.10679	8.51127	36.0792	49.9	43.5164	46.5611	6.79599	7.03695	7.29118	6.25036	24.1226	24.289	22.2405	26.6523	6.86896	6.76462	6.14482	5.94935
A0A369K4S7	14.2734	11.0838	12.3988	8.51936	4.44114	3.31402	3.72384	3.08983	1.22452	0.87105	1.22509	0.853273	0.957803	1.15863	0.859359	1.0789	0.499481	0.569805	0.284467	0.496006	0.560404	0.785573	0.860632	0.859271
A0A369JIQ7	5.60881	10.5996	14.8599	6.67469	1.13189	1.58825	1.78768	1.56467	1.39619	2.27392	2.57259	2.07544	0.556887	0.867626	0.955595	0.871954	2.20882	2.60641	2.64312	2.69049	1.11107	1.17293	1.28391	1.38403
A0A369JS17	3.1855	2.1578	2.06549	2.41355	1.72799	1.293	1.4181	1.46639	0.931345	0.708018	1.12293	1.01413	0.812297	1.15558	1.09477	0.68704	0.516915	0.400837	0.486167	0.801943	0.756788	0.945876	0.708941	0.518031
A0A369JTZ5	5.02374	5.74774	2.91661	4.55504	1.89015	1.67521	1.78578	1.89484	0.236556	0.143227	0.16769	0.173482	0.182532	0.211266	0.159798	0.332261	0.589781	0.30988	0.252505	0.234919	0.364424	0.0901933	0.32544	0.256781
A0A369KBD3	0.159231	0.142848	0.202715	0.137965	0.669113	0.204908	0.311743	0.400853	0.208704	0.184431	0.211805	0.232027	0.0743074	0.53538	0.343441	0.198958	0.311949	0.25773	0.160459	0.193631	0.3603	0.341957	0.221402	0.219978
A0A369IYI3	0.241205	0.248045	0.239106	0.25064	0.229399	0.0691728	0.0923083	0.14056	0.151037	0.07625	0.12713	0.400329	0.0245287	0.249822	0.046469	0.132235	0.051515	0.106378	0.17058	0.228644	0.0618353	0.285823	0.0224578	0.237289
A0A369JG93	2.36203	3.75993	3.68003	4.9481	0.607671	0.561243	0.498281	0.397906	0.734104	0.774403	0.776791	0.517715	0.111755	0.112822	0.161018	0.118924	0.541337	0.475404	0.442015	0.302854	0.256204	0.257279	0.668393	0.379051
A0A369JAJ3	0.644046	0.792432	0.600809	0.764451	0.886207	0.800327	0.811607	0.884124	1.05846	1.25734	0.878596	0.758918	0.427767	0.499792	0.471535	0.493902	0.521651	0.508395	0.594777	0.484207	0.60052	0.939183	0.911129	0.504201
A0A369JZW5	0.965611	0.841882	0.769554	0.856061	3.24744	3.705	3.58445	2.71427	1.23411	1.01916	1.12181	1.15658	0.509657	0.453777	0.428177	0.522385	1.67449	0.576799	1.55996	1.47625	0.426766	0.252035	0.353917	0.39433
A0A369JW38	0.41195	0.854179	0.849169	0.894787	0.46984	0.433231	0.349774	0.452778	0.434587	0.34706	0.197864	0.36623	0.276725	0.193509	0.30457	0.158951	1.45042	1.22867	1.30068	1.32722	0.225885	0.436292	0.374	0.259677
A0A369K3F8	0.73278	0.863708	0.769609	0.723788	0.345227	0.11894	0.183244	0.135697	0.19154	0.131889	0.219075	0.324562	0.211257	0.37952	0.286641	0.197906	0.618338	0.371611	0.444569	0.501291	0.226103	0.176844	0.138885	0.267832
A0A369JZC8	3.18283	3.4856	3.42153	3.92262	0.186647	0.172229	0.214283	0.147541	5.03065	3.59347	3.93502	3.30042	3.22655	3.06718	3.04205	3.2123	4.17933	4.21784	4.72186	3.92898	3.76309	4.41517	3.13299	3.20969
A0A369K8C5	0.248571	0.337943	0.237306	0.575405	0.426573	0.180445	0.225778	0.173912	0.270318	0.381865	0.373428	0.547701	0.48138	0.433726	0.160793	0.174914	0.589552	0.253345	0.526678	0.444828	0.35067	0.307969	0.297001	0.374934
A0A369K7J5	26.16	19.3236	27.2923	22.9353	4.45686	4.09462	3.47443	2.50028	0.314572	0.157696	0.292488	0.269537	0.501433	0.349682	0.394549	0.482678	0.403828	0.320909	0.108041	0.407699	0.493806	0.919653	0.517943	0.699185
A0A369JGX0	0.0579291	0.1128	0.192695	0.177932	0.157083	0.0443706	0.0721589	0.0977441	0.0465338	0.123069	0.0520654	0.0552062	0.224923	0.187984	0.19343	0.0740811	0.104675	0.287937	0.12742	0.218372	0.133573	0.257133	0.0905239	0.257212
A0A369KE25	0.192919	0.521825	0.191463	0.304295	0.683375	0.666334	0.272995	0.25935	0.135064	0.189195	0.560884	0.144439	0.257077	0.193987	0.216073	0.384778	0.341983	0.109034	0.289254	0.340916	0.153901	0.398296	0.140919	0.111954
A0A369JCZ2	3.35336	4.14033	3.85832	3.70557	0.466686	1.15567	1.11319	1.15343	0.317134	0.222477	0.115291	0.140413	0.438557	0.377835	0.418252	0.239673	0.120952	0.0972043	0.124676	0.135898	0.0900105	0.194113	0.216297	0.0729322
A0A369J7D7	0.258294	0.351811	0.364338	0.0852327	0.848472	1.00388	0.519604	0.611153	0.83023	0.235667	0.469877	0.686943	0.670487	0.209795	0.186369	0.183399	0.487493	0.41686	0.603883	0.755326	0.726799	0.875814	0.887658	0.975842
A0A369JSU4	0.161441	0.115184	0.113975	0.272296	1.19812	0.816653	1.2106	1.11967	0.138486	0.572087	0.643098	0.42551	1.09287	0.805499	0.823926	0.967867	0.796952	0.925901	0.894285	0.752192	0.941157	1.2984	0.677247	0.987253
A0A369JHW9	0.2507	0.180429	0.114914	0.258833	1.04728	0.926056	1.02308	1.12666	0.390158	0.228925	0.165817	0.213696	0.226189	0.290876	0.255212	0.274668	0.142806	0.148684	0.131137	0.150533	0.235928	0.222704	0.221994	0.259963
A0A369JVN3	1.33488	2.07427	1.92053	0.450846	0.503296	0.544877	0.827318	0.428475	1.32473	1.16796	1.15785	1.21517	1.17665	0.933544	0.974047	1.07205	0.746415	0.252509	0.182384	0.668233	0.0409739	0.744536	0.131687	0.623544
A0A369JEP7	0.303448	0.180986	0.358116	0.309112	1.07375	1.10247	1.69587	1.477	2.45357	4.28166	4.42472	3.91472	5.3056	5.74368	5.6874	5.62862	9.28263	9.1002	10.4487	12.1492	7.6898	10.2216	7.37255	7.33641
A0A369K1B0	4.76335	6.82095	5.00344	8.7014	1.8469	1.49648	1.8954	1.78346	2.14554	1.80112	1.79369	1.7649	0.384083	0.299964	0.366059	0.44554	0.359112	0.509193	0.443806	0.544492	0.521098	0.407012	0.290302	0.117775
A0A369J817	10.0476	10.2716	10.3179	10.8333	1.34006	1.00955	1.24307	1.26595	0.902651	0.7291	0.423904	0.753006	0.483398	0.40712	0.35744	0.44711	2.16227	1.69212	1.89392	1.20455	0.883564	0.352382	0.846392	0.898503
A0A369K6W3	0.350017	0.784287	0.934937	0.630952	3.5493	3.07179	3.18629	3.63505	0.215163	0.264989	0.252324	0.310167	0.116873	0.0652299	0.124465	0.140023	0.218959	0.188111	0.253336	0.200074	0.0465661	0.0934986	0.0774149	0.0855549
A0A369K592	1.42173	1.13739	1.19808	1.45768	0.80111	0.74303	0.557323	0.598049	0.196095	0.276058	0.155921	0.199536	0.0244041	0.0971726	0.094773	0.0488838	0.602464	0.456268	0.54929	0.515369	0.184165	0.132695	0.0464419	0.466618
A0A369JJZ0	0.505132	0.407239	0.27147	0.322949	1.0055	0.717129	0.325146	0.505921	0.205729	0.239852	0.132294	0.21007	0.207302	0.103917	0.136947	0.118434	0.0915941	0.185877	0.242691	0.102739	0.0025039	0.121503	0.136864	0.102377
A0A369JY82	2.19567	1.39462	1.40631	1.37174	0.938076	0.905282	1.25161	0.76333	1.12836	0.93751	0.772991	0.871435	0.533225	0.384677	0.318397	0.491134	0.906751	0.840221	0.685176	0.552414	0.430206	0.396738	0.715593	0.528619
A0A369J739	3.88253	3.91032	2.69978	2.9341	2.71966	1.23846	2.24269	2.56649	1.11448	1.14744	1.02611	1.00327	0.264207	0.133528	0.115839	0.0753965	0.137548	0.13566	0.174717	0.0549915	0.181366	0.452362	0.138113	0.172382
A0A369K9K0	0.358394	0.537369	0.439752	0.388963	0.49666	0.746429	0.842568	0.721589	7.07935	6.02741	8.28973	7.7333	3.53741	3.5042	3.86204	4.71045	5.22153	4.18572	5.33523	5.34428	3.59678	4.3919	4.13126	4.07088
A0A369IZH7	0.824805	0.852197	0.942492	0.8826	0.764011	1.06311	0.699995	0.679982	0.617143	0.537917	0.320687	0.387335	0.724216	0.656343	0.570316	0.608855	0.527418	0.587266	0.387178	0.673231	0.589064	0.349666	0.353714	0.481358
A0A369JSH7	1.7474	1.67771	0.964278	0.803996	0.0811372	0.104592	0.236899	0.131437	0.316855	0.28017	0.310802	0.280069	0.165988	0.189719	0.186004	0.195188	0.154787	0.178531	0.253607	0.202754	0.168625	0.148695	0.192094	0.15551
A0A369JI04	0.266174	0.388771	0.355279	0.238621	0.462228	0.301615	0.498892	0.29455	0.104627	0.0868084	0.0951812	0.110037	0.0631242	0.0692937	0.0756943	0.050207	0.147197	0.0854187	0.0984007	0.103863	0.153142	0.0522587	0.128958	0.117844
A0A369J8B8	0.273759	0.365488	0.316529	0.499959	0.294382	0.26391	0.238751	0.286962	0.235295	0.140517	0.228117	0.118734	0.134539	0.164896	0.209162	0.162137	0.173714	0.185479	0.165668	0.160061	0.259589	0.231874	0.149941	0.33214
A0A369K7M4	3.66853	3.49453	3.5703	3.42688	1.91626	2.57421	2.17001	2.60219	2.30767	1.85186	1.80074	1.99073	2.1268	2.16306	2.06361	1.92766	1.72717	1.95419	1.53618	1.53616	1.50743	1.11411	1.70692	1.40719
A0A369JB74	2.15567	2.06914	1.8428	1.7548	0.124584	0.090311	0.190172	0.0906881	0.192481	0.25563	0.165448	0.230336	0.107783	0.130255	0.105375	0.182984	0.186877	0.247269	0.275616	0.172701	0.279102	0.349982	0.493401	0.455073
A0A369J827	0.340978	0.0735126	0.221639	0.232493	0.324087	0.204446	0.15878	0.302886	0.0575798	0.0578614	0.0472648	0.057517	0.0719307	0.256926	0.218675	0.116326	0.111397	0.17374	0.0941363	0.0949885	0.16592	0.231509	0.105674	0.0911953
A0A369K906	1.04711	0.584848	0.644406	0.535135	0.682808	0.644743	0.560465	0.627914	0.293862	0.29544	0.298757	0.294661	0.409857	0.346489	0.25872	0.31776	0.313272	0.388257	0.202996	0.259055	0.154391	0.216313	0.16563	0.154658
A0A369JXL8	0.171013	0.261455	0.305739	0.176949	0.902802	1.09902	1.29743	0.621801	1.22014	1.11624	0.872551	0.925284	0.834009	0.702672	0.456423	1.05758	1.71135	1.79011	1.63986	0.994888	0.876494	1.01321	1.59183	1.42319
A0A369JLD3	0.327278	1.19852	0.993606	0.865076	0.413414	0.290526	0.468591	0.590096	0.415563	0.30303	0.305025	0.0895222	0.378439	0.350432	0.281095	0.260474	0.331878	0.300458	0.328657	0.327165	0.22224	0.106672	0.174004	0.171442
A0A369KFU7	0.513432	0.371985	0.376274	0.28225	0.0986412	0.0940283	0.0728242	0.091745	0.842625	0.625972	0.797688	0.843449	0.849192	1.01534	0.732842	1.01012	0.89105	0.722217	0.809783	0.754508	0.641151	0.603185	0.835378	0.913717
A0A369JLW7	2.7562	2.73507	1.71055	1.40796	0.256142	0.175093	0.530614	0.193223	1.03737	1.2014	0.890982	1.09315	3.34888	2.87764	3.67898	3.74597	5.04749	5.34693	7.3887	5.47313	5.82798	5.6259	2.95488	5.50113
A0A369K6Z3	19.2111	43.485	28.6225	28.6168	42.9496	35.211	40.4915	45.5274	70.6031	57.5482	53.3643	54.3558	10.35	9.8612	9.47318	9.39404	32.4856	41.6717	35.6445	42.2509	11.3411	10.0865	9.73397	12.1715
A0A369KB86	1.00278	1.75749	1.04918	1.13921	0.251835	0.175655	0.189012	0.277912	0.620028	0.435777	0.503468	0.934331	0.430057	0.229879	0.267237	0.320223	0.517076	0.505376	0.893073	0.487854	0.35597	0.463554	0.331754	0.504903
A0A369JXF1	2.05689	1.89177	2.10359	1.8782	0.159849	0.131127	0.120958	0.160123	0.133148	0.126291	0.184242	0.394577	0.649528	0.566601	0.736435	0.506086	0.717108	0.691213	0.517742	0.830983	0.748565	0.675968	0.839065	0.983143
A0A369K6G3	111.003	110.032	109.553	125.785	23.5452	23.8292	20.3707	21.7178	10.716	9.14789	8.64924	9.21948	6.8287	7.47593	8.02869	6.95635	1.14397	1.55991	1.61935	1.91314	4.13519	4.14417	4.14314	4.94073
A0A369JNS7	0.874619	1.27484	1.06747	0.87847	1.31053	1.02115	0.986881	1.09965	1.07188	0.798066	0.8158	0.715028	0.822812	0.877117	0.644169	0.560668	0.722868	1.42677	1.17037	0.956402	0.567924	0.496853	0.613898	0.788046
A0A369J701	0.915859	1.03772	0.74049	0.653889	0.811192	1.13602	1.2284	0.952606	0.273635	0.296563	0.26677	0.0165606	0.212667	0.210272	0.177833	0.183357	0.198758	0.11989	0.0836371	0.102166	0.0959708	0.10805	0.180473	0.139129
A0A369K7P3	5.69597	8.67764	7.68524	8.27332	1.87039	0.373466	1.72856	1.8582	0.57385	0.114232	0.143737	0.24786	0.326406	0.13895	0.247257	0.253172	0.11422	0.130675	0.119773	0.17025	0.26617	0.217099	0.160362	0.128378
A0A369JNG6	0.270805	0.300925	0.447824	0.346143	0.163986	0.21815	0.257595	0.392158	0.422475	0.296425	0.363851	0.356791	0.305188	0.332808	0.368183	0.446119	0.627449	0.671145	0.973775	0.607151	0.222226	0.204587	0.238929	0.28041
A0A369JGD2	0.603317	0.487128	0.468938	0.751344	0.267885	0.745121	0.710375	0.787781	0.258848	0.261806	0.274421	0.269691	0.260251	0.301896	0.202767	0.226099	0.179803	0.225985	0.130122	0.14959	0.295794	0.372746	0.216939	0.448148
A0A369KFQ4	0.472908	0.495756	0.667596	0.380275	0.348824	0.324169	0.256292	0.26014	0.697762	0.672051	0.598003	0.59233	0.254137	0.480892	0.206116	0.199654	0.7171	0.919664	0.782596	0.545515	0.194872	0.175294	0.169795	0.194709
A0A369K1K5	1.34696	1.00458	1.55808	1.05297	0.509261	0.426373	0.44273	0.389721	0.453134	0.238249	0.528812	0.493368	0.980036	0.152767	0.864581	0.813485	0.973769	0.936052	0.854544	0.861556	0.858232	0.589565	0.722454	0.909572
A0A369J5I2	15.6101	16.2901	21.2973	19.9931	2.16867	1.83791	1.97102	1.83854	0.727487	0.417024	0.532691	0.508174	0.0995034	0.127547	0.0317014	0.0971591	0.433975	0.422702	0.188199	0.545009	0.333496	0.254387	0.219791	0.148217
A0A369JRK3	0.944263	0.659073	1.27672	0.351544	1.82856	1.57191	1.91083	1.96806	6.6744	5.50434	4.84631	5.90738	17.6336	19.2637	17.7133	17.0998	4.25422	4.67558	3.59387	4.49712	5.83483	4.65069	6.74166	6.92377
A0A369JJL0	3.22337	2.38881	3.96725	1.71084	0.336543	0.305054	0.2923	0.307895	0.436692	0.255976	0.455426	0.441886	0.304751	0.469466	0.135762	0.0624176	0.766324	0.773921	0.686367	0.597961	0.336553	0.479987	0.418727	0.318606
A0A369JT83	4.03451	5.26116	6.13194	4.50547	16.7634	17.4105	17.727	15.2869	12.8136	11.4716	11.6188	11.8518	8.12064	9.1308	7.45789	8.55092	11.0311	11.5536	11.9909	11.4114	9.01665	6.66268	8.63682	7.96966
A0A369K8U0	1.27528	1.05539	1.45574	0.747089	1.78397	1.8396	1.88073	1.76628	0.0887622	0.0916521	0.102384	0.0841079	0.283443	0.271549	0.271993	0.0578125	0.222742	0.12431	0.10996	0.0794459	0.077075	0.0793413	0.25455	0.0978178
A0A369K211	263.731	235.243	194.302	201.75	41.3588	38.9292	38.1154	38.3605	22.9336	22.7941	16.8844	19.2382	17.0644	15.944	17.2069	16.3962	4.6608	4.94699	4.69941	4.22468	9.40468	8.26267	7.68749	8.1066
A0A369J7U0	0.303159	0.301108	0.165418	0.958117	0.154185	0.163052	0.228455	0.419897	0.129967	0.100744	0.0948565	0.122918	0.107191	0.130919	0.290526	0.535188	0.369199	1.03528	1.02499	0.412406	0.505376	0.299341	0.223669	0.556541
A0A369JX42	11.1137	14.6414	11.7252	11.3679	0.350993	0.328954	0.355096	0.339695	0.15023	0.140425	0.134728	0.172396	0.243722	0.234815	0.160069	0.158717	2.28498	2.09659	2.3429	2.37258	0.730594	0.952486	0.802778	0.865345
A0A369JAV4	3.52084	11.3239	10.306	9.74285	3.01446	2.86072	3.07111	3.10287	0.41505	0.26297	0.1684	0.542837	0.354753	0.482828	0.444012	0.635133	0.636358	0.491455	0.464577	0.670646	0.677439	0.300998	0.4891	0.691499
A0A369JQY2	0.568854	0.740917	0.394563	0.834799	0.475943	0.323787	0.385221	0.384748	0.250922	0.247252	0.307691	0.376946	0.838454	0.362472	0.594983	0.684275	1.18042	0.160497	0.22514	0.223462	0.355159	0.971788	0.677926	0.303642
A0A369JGE3	1.00718	1.36329	1.06746	1.05144	0.573701	0.548958	0.593122	0.498945	0.69706	0.456917	0.436881	0.545445	0.590049	0.554947	0.512309	0.389606	0.575728	0.0680448	0.548682	0.657693	0.502624	0.441318	0.588315	0.550413
A0A369J854	22.9236	48.5399	49.7894	54.8918	5.59637	6.12642	5.20241	5.77863	0.269303	0.22499	0.233046	0.194476	0.0925869	0.0536271	0.0543031	0.0423949	0.175061	0.562638	0.646837	0.203909	0.238297	0.135528	0.102517	0.053472
A0A369JK54	1.8416	1.55334	1.47513	2.18493	0.384493	0.512494	0.590928	0.550752	0.207811	0.212368	0.099731	0.288245	0.0685035	0.0617831	0.0519429	0.0628598	0.123427	0.271585	0.189102	0.182827	0.0948399	0.125601	0.069708	0.175907
A0A369JKU8	0.573453	0.80472	0.76186	0.880336	0.293521	0.286492	0.291708	0.352331	0.544775	0.403422	0.394417	0.401945	0.210477	0.152483	0.131433	0.0967495	0.321644	0.389149	0.588431	0.381611	0.129589	0.112116	0.0797885	0.120531
A0A369J832	2.5354	1.21983	0.611123	2.07749	0.989763	0.672697	1.03811	1.01201	0.131097	0.111752	0.0606097	0.106295	0.300322	0.118226	0.116009	0.231856	0.133845	0.150192	0.205759	0.209268	0.0704764	0.127536	0.108287	0.0678141
A0A369JEL9	0.621034	1.14975	1.325	1.61039	0.18531	0.151411	0.120154	0.134585	0.187849	0.239795	0.159136	0.142208	0.13255	0.108477	0.354393	0.325054	0.398674	0.294189	0.159284	0.361268	0.317711	0.108611	0.157238	0.258978
A0A369KH78	0.0198797	0.0702477	0.153982	0.177667	0.028204	0.0415312	0.171184	0.0950435	0.454914	0.264014	0.239646	0.272503	0.0615785	0.0654187	0.192742	0.16404	0.161802	0.172013	0.2059	0.147071	0.173781	0.126694	0.159796	0.139436
A0A369JJT5	0.114179	0.256785	0.165134	0.135719	0.442897	0.280275	0.309433	0.503298	0.424187	0.385001	0.436373	0.223384	0.254218	0.493055	0.504909	0.476586	0.238244	0.394118	0.290124	0.265583	0.256151	0.311601	0.295591	0.551142
A0A369JT34	0.27729	0.421491	0.386327	0.418013	0.243485	0.245941	0.239225	0.319276	0.394351	0.605609	0.591073	0.553488	0.265908	0.572609	0.292055	0.470352	0.12369	0.339429	0.483353	0.326301	0.408818	0.264488	0.261727	0.390019
A0A369JJH2	1.23477	0.431383	0.316755	1.33881	1.23044	1.37446	1.37342	1.39121	0.902132	0.393133	0.517073	0.427531	0.401512	0.086029	0.378237	0.30174	0.473383	0.383429	0.319372	0.363001	0.119774	0.145896	0.15707	0.0929858
A0A369K9W9	2.49579	1.90545	2.18271	1.49443	0.449031	0.529947	0.433033	0.457938	0.505945	0.30306	0.324675	0.39608	0.321101	0.188336	0.251534	0.221144	0.291529	0.826116	0.895258	0.74449	0.651009	0.856345	0.846005	0.702409
A0A369JU83	1.20727	1.19896	1.20832	0.768034	1.01326	1.12037	1.21982	0.887273	1.24663	1.17887	1.29117	1.39	0.244223	0.212868	0.229137	0.216899	0.42685	0.391676	0.339936	0.164091	0.308958	0.330781	0.401914	0.186053
A0A369K6M7	0.289352	0.386771	0.181163	0.55825	0.359007	0.148531	0.152487	0.210592	0.180391	0.0970011	0.266934	0.0632323	0.134944	0.107028	0.0927946	0.337311	0.323467	0.362171	0.377794	0.311768	0.636162	0.759577	0.394706	0.471523
A0A369JLG6	0.637683	0.448202	0.633902	0.906273	1.16827	0.961815	0.968644	0.991352	0.567194	0.714369	0.577869	0.6448	1.35932	1.10126	2.86776	1.48254	2.09639	1.57737	1.51883	2.00843	1.04034	1.21798	1.37063	0.885641
A0A369K294	0.362993	0.274454	0.239045	0.2108	0.28404	0.177387	0.211136	0.182406	0.187328	0.278716	0.163648	0.184447	0.182207	0.325656	0.193758	0.24648	0.255665	0.32572	0.321976	0.258317	0.292193	0.376064	0.355072	0.351518
A0A369K509	0.141026	0.161157	0.146854	0.0872595	4.09393	4.49492	3.16573	3.66962	0.252884	0.410829	0.208444	0.180563	0.088239	0.10348	0.0907892	0.120071	0.13478	0.240299	0.251624	0.240983	0.0592443	0.100945	0.0891963	0.203474
A0A369J7S5	0.814629	1.32069	2.26061	1.86276	0.637467	0.751404	0.79767	0.895324	0.773878	0.724107	0.591477	0.620994	0.590071	0.563912	0.613203	0.550743	0.335888	0.434316	0.510712	0.552258	0.608284	0.595953	0.591638	0.673195
A0A369K162	18.2523	30.4245	19.0685	28.0018	0.967354	0.943683	1.01889	1.14017	5.05787	5.097	4.90726	4.83507	1.92931	1.82129	2.40743	2.33648	10.264	8.58364	8.53269	8.46889	4.47847	2.09492	5.49276	4.13835
A0A369JR19	0.623493	1.29082	1.30653	1.20758	0.837142	0.63185	0.930329	0.934847	0.172908	0.274355	0.360677	0.284234	0.130227	0.133461	0.233379	0.112546	0.0773601	0.13093	0.194268	0.0861344	0.0869695	0.157129	0.0792544	0.176254
A0A369JNX3	0.811371	0.564845	0.471555	0.661406	6.91294	7.24427	6.37078	6.02162	1.57052	4.98045	4.78718	5.09011	1.54805	1.37482	1.35501	1.13948	4.17774	4.2736	4.66892	4.11832	2.1908	0.899787	1.86316	1.83253
A0A369K0S8	0.359767	0.39872	0.295063	0.310474	0.630733	0.43478	0.403211	0.510207	0.202392	0.172469	0.145041	0.144661	0.361023	0.291726	0.451374	0.318709	0.409244	0.496296	0.340206	0.303386	0.219053	0.733969	0.22185	0.0524274
A0A369JWW6	0.207594	0.148076	0.281844	0.208848	0.562743	0.434961	0.45144	0.442516	0.532411	0.394363	0.293762	0.496676	0.146508	0.149508	0.144241	0.0783638	0.33069	0.543058	0.484679	0.532567	0.193156	0.321495	0.315865	0.197792
A0A369JT71	2.63528	5.95195	3.72278	5.7991	18.5638	18.2558	18.7355	17.7087	0.144406	1.75063	1.7597	1.69096	4.51032	4.73334	4.7112	4.78476	7.40848	9.31576	8.16711	6.73888	8.3375	6.44186	7.1491	9.12613
A0A369JW22	1.64144	1.31557	1.25691	1.30317	0.793622	0.845233	0.723735	0.695701	0.247565	0.3664	0.237383	0.226666	0.303077	0.408286	0.449869	0.405532	0.204168	0.748836	0.4144	0.564708	0.201478	0.10506	0.170847	0.25161
A0A369K2K6	0.214738	0.206342	0.279873	0.394003	0.300843	0.173462	0.192049	0.33907	0.428536	0.259359	0.449097	0.44846	0.409328	0.311918	0.35564	0.345817	0.249194	0.132372	0.238477	0.241907	0.196588	0.170721	0.27897	0.218829
A0A369JKW9	0.310755	0.318571	0.579075	0.356444	0.670406	0.69552	0.507	0.819358	0.365849	0.25439	0.208691	0.1671	0.290138	0.267899	0.314702	0.240678	0.14024	0.469976	0.19814	0.14915	0.222719	0.250057	0.232065	0.10357
A0A369JU48	0.941839	0.823619	0.842995	0.96411	0.149382	0.090042	0.114377	0.129311	0.155355	0.103046	0.0922104	0.0796787	0.0643806	0.0559461	0.0570716	0.0708258	0.0766512	0.0575968	0.0538894	0.0477154	0.112356	0.0405683	0.0429175	0.0167398
A0A369J8G8	4.02389	4.19871	2.44652	4.06082	0.997867	1.16551	2.47283	2.20947	0.65689	0.388158	0.681969	0.563802	0.055264	0.0176711	0.0708932	0.0451058	1.22869	1.31184	1.13689	1.1926	0.153959	0.126941	0.0602041	0.128701
A0A369JAT2	1.96282	1.25692	2.20076	1.56306	0.32318	0.5604	0.335295	0.24285	0.0571593	0.0608468	0.108594	0.16795	0.0338095	0.0892682	0.0629233	0.053356	0.237409	0.0807544	0.0573554	0.194665	0.157435	0.293713	0.208644	0.187029
A0A369JFH2	0.617058	0.296201	0.17119	0.497833	0.724996	0.421939	0.657769	0.919651	0.321162	0.373182	0.786652	0.846621	0.499568	0.198829	0.372454	0.200899	0.228921	0.399039	0.182207	0.291434	0.3112	0.168251	0.196879	0.227212
A0A369JNF3	0.316776	0.362384	0.558396	0.10909	2.59107	2.36146	2.50285	2.23107	0.719049	0.508077	0.491493	0.550747	0.397841	0.512377	0.59486	0.438606	0.421808	0.443356	0.446069	0.383296	0.503226	0.445657	0.388195	0.394086
A0A369J8L3	0.363342	1.151	0.664212	3.11779	0.0214122	0.12743	0.116696	0.154764	0.331268	0.287914	0.343242	0.368344	0.00594512	0.0098828	0.00799506	0.0384626	0.200798	0.144704	0.0698519	0.171185	0.19396	0.131068	0.167737	0.133357
A0A369JQ55	0.472864	0.424709	0.386014	0.306122	3.79667	2.49904	3.34538	3.15868	0.238792	0.14898	0.209718	0.201653	0.254581	0.246567	0.211171	0.190073	0.14561	0.137763	0.177368	0.186598	0.131976	0.182992	0.201525	0.204921
A0A369JBB4	1.43755	1.8423	2.19623	1.28308	1.15594	1.91858	1.60364	1.22374	1.89203	1.38414	1.4066	1.27037	4.49465	5.75752	5.2031	4.52309	4.97147	2.85682	4.20102	3.81173	5.3419	3.29501	6.5066	5.93173
A0A369J7B8	0.572647	0.558161	0.543643	1.01835	1.87623	1.62465	1.62641	1.66527	0.252521	0.337984	0.292967	0.289884	3.35107	3.21289	3.45419	2.95534	0.813425	1.08082	1.09904	0.915537	3.43511	3.11286	3.55416	3.83269
A0A369KFK0	0.162996	0.136727	0.178366	0.188845	0.0886038	0.0938177	0.113948	0.0832533	0.135932	0.111123	0.147603	0.104394	0.171722	0.21565	0.13092	0.241688	0.168045	0.194544	0.228767	0.104156	0.106574	0.116955	0.0950683	0.130536
A0A369KCN2	2.80614	1.63934	1.78347	1.12456	2.23887	1.7177	3.32924	3.32768	3.52223	2.15945	3.64517	2.79606	3.959	3.59195	2.93804	3.54282	3.90009	7.55937	6.25225	9.36428	5.88137	3.17564	6.572	6.73192
A0A369JX18	0.29904	0.580963	0.920687	0.490141	0.966104	0.855061	0.766608	0.954109	1.94694	1.36199	1.63078	0.875045	0.585453	0.575773	0.450056	0.491715	1.12201	1.18407	1.07579	1.20272	0.730858	0.434816	0.820732	0.819063
A0A369JYD3	0.364734	0.196552	0.25991	0.204946	0.681558	0.663155	0.776296	0.609096	1.17006	0.880283	1.34617	1.10829	0.960764	0.962939	0.813126	0.873687	1.80384	1.78565	1.9011	1.63738	1.33116	1.26583	1.36341	1.66238
A0A369JDB4	0.557582	0.318399	0.68028	0.449607	1.05099	0.983462	1.17206	0.982116	0.201315	0.566364	0.568474	0.535713	0.772106	0.196537	0.736396	0.721089	0.656461	0.577109	0.724863	0.650943	0.633788	0.141359	0.518696	0.614176
A0A369JX01	13.6163	10.2999	13.0864	12.4041	9.05129	11.0788	8.97846	6.99524	1.89103	1.84865	2.1172	2.01425	1.46619	1.1914	0.976083	1.09737	1.03134	0.548883	0.760093	1.0796	2.05722	1.81144	2.09833	1.74607
A0A369IZL5	0.960047	0.48238	0.692273	0.544649	1.20083	1.12741	1.03997	0.899216	0.281524	0.408928	0.389011	0.345587	0.983577	0.905181	1.19248	0.869524	0.769904	0.642878	0.483589	0.653046	1.06395	1.02455	1.4034	0.941085
A0A369K266	0.309381	0.198264	0.130594	0.164984	0.231254	0.274823	0.251375	0.233751	1.22099	1.43754	1.23549	1.08723	0.586336	0.561913	0.520351	0.366332	0.571971	0.767463	0.664556	0.60496	0.667726	0.658631	0.597081	0.686881
A0A369JBT2	0.404314	0.281263	0.478198	0.369722	1.40698	1.07763	1.29959	0.202062	0.164499	0.6677	0.940385	0.707197	0.792975	0.447764	0.475416	0.734147	0.438875	0.48805	0.527583	0.69052	0.629373	0.311031	0.240689	0.688807
A0A369JPV3	0.44511	0.145789	0.254865	0.30293	0.289457	0.310167	0.245729	0.235994	0.138069	1.02207	0.234362	0.634945	0.195965	0.648024	0.148811	0.120789	0.214722	0.255302	0.232951	0.32433	0.19039	0.297136	0.189685	0.301822
A0A369JU74	1.27624	0.905784	0.880529	0.727583	5.75609	6.68089	6.23855	4.18914	0.607165	0.602651	0.813992	0.793072	0.304213	0.285229	0.128605	0.15009	0.13318	0.201206	0.192517	0.154835	0.34706	0.154558	0.0748178	0.203382
A0A369J9M1	3.62514	3.71084	3.63866	2.28203	3.02918	2.32736	2.63239	2.71746	3.85758	2.56628	3.10699	3.00575	0.474474	0.578419	0.47392	0.440665	1.87484	1.97354	1.53051	1.91921	0.594857	0.580658	1.2379	0.777083
A0A369JKF9	0.61624	0.537365	0.434082	0.49984	0.137846	0.0719403	0.183987	0.0904466	0.223829	0.201143	0.138066	0.218501	0.200945	0.178243	0.336348	0.301747	0.23735	0.36501	0.305242	0.296315	0.110895	0.360112	0.440425	0.353528
A0A369JM60	0.981298	0.486996	0.397685	0.457549	0.58345	0.715562	0.731046	0.544539	0.167225	0.16539	0.193634	0.210884	0.134851	0.116405	0.157377	0.184684	0.160448	0.14593	0.129252	0.193582	0.174686	0.0988724	0.202644	0.131306
A0A369JE10	9.40922	8.2705	8.41065	8.04252	1.32961	1.5623	1.38918	1.47985	0.28512	0.348371	0.339587	0.380069	0.226454	0.19678	0.148647	0.36914	0.179267	0.255434	0.254158	0.216934	0.363574	0.481518	0.340524	0.620541
A0A369KJ43	0.36718	0.241193	0.232623	0.392326	0.147699	0.0313425	0.272954	0.186646	0.101478	0.306304	0.419709	0.0508917	0.252538	0.342025	0.501402	0.0663273	0.443818	0.256041	0.437745	0.0866387	0.236817	0.249029	0.264806	0.0821243
A0A369JTU1	0.452682	0.383999	0.469191	0.358493	0.193616	0.201072	0.289694	0.193447	0.217595	0.135167	0.0701175	0.146168	0.0380499	0.103981	0.0488559	0.0499083	0.0509138	0.0170075	0.0977858	0.100921	0.0610625	0.107811	0.133965	0.0952348
A0A369JAJ0	1.64908	0.173189	0.545116	0.610937	0.347133	0.225286	0.320102	0.390945	0.643281	0.414806	0.34785	0.346305	0.133573	0.121553	0.134182	0.147366	0.29781	0.289119	0.350311	0.312464	0.116613	0.0765327	0.144673	0.142387
A0A369JIY0	0.192389	0.117763	0.228073	0.159663	1.98836	1.31809	1.58629	1.17032	0.606932	0.809827	0.674646	0.470448	0.581519	0.48496	0.527398	0.59474	0.111215	0.128414	0.187945	0.156872	0.245055	0.100502	0.193054	0.126322
A0A369JL40	0.231477	0.539039	0.394507	0.463447	0.544345	0.0847338	0.11308	0.175718	0.128278	0.0897805	0.0932264	0.0746617	0.0315299	0.112323	0.0263018	0.0808437	0.137387	0.101568	0.128354	0.119859	0.0855947	0.102374	0.0879943	0.0585611
A0A369JPU0	2.33332	3.97867	3.27191	4.1891	2.51158	1.75522	2.12102	2.19977	0.53333	0.454024	0.541841	0.411879	0.310962	0.353494	0.287128	0.203838	0.583062	0.39128	0.221221	0.355701	0.285162	0.268251	0.278523	0.261922
A0A369JYI4	0.0756384	0.22311	0.14914	0.40483	0.07356	0.272798	0.0757444	0.060559	0.128219	0.103231	0.0431471	0.0728031	0.12476	0.0557301	0.0918456	0.0703981	0.14127	0.129007	0.152854	0.121494	0.0982515	0.0976596	0.0808177	0.0927509
A0A369JL69	5.10337	4.28461	3.20786	5.21621	1.24129	0.915576	1.36185	1.23115	0.475503	0.518317	0.441692	0.327601	0.336994	0.416988	0.325092	0.376122	0.192512	0.375746	0.333776	0.278292	0.305338	0.134731	0.304646	0.370658
A0A369JVR9	0.958526	0.725693	0.609535	0.33694	99.7116	87.2251	96.2953	114.719	334.604	301.52	310.332	380.498	133.001	119.215	128.174	129.629	39.6653	48.6938	40.9325	34.221	21.4831	33.9289	35.7498	38.5757
A0A369K0S3	1.02177	1.71434	2.08021	1.48822	0.24821	0.246667	0.308128	0.191867	0.175002	0.180278	0.499533	0.168686	0.164809	0.143408	0.179649	0.152657	0.121766	0.128394	0.108547	0.101759	0.151955	0.176301	0.138673	0.120177
A0A369JRQ8	0.674459	0.559313	0.463194	0.468618	1.01224	0.943785	1.22548	1.09623	0.649634	0.792299	0.668789	0.721731	0.464128	0.267798	0.455287	0.481277	0.366231	0.359594	0.334862	0.369413	0.565185	0.640072	0.325163	0.562771
A0A369K239	0.454292	1.06822	0.878258	1.01479	0.758341	0.99602	0.416441	0.688289	0.505581	0.444994	0.521622	0.47746	0.26095	0.265068	0.247552	0.446473	0.342686	0.41386	0.375576	0.322772	0.352308	0.330246	0.265549	0.244732
A0A369JXU6	0.243588	0.244753	0.266132	0.131205	1.51069	1.20629	1.54496	1.81474	0.381406	0.369502	0.28791	0.232646	0.302601	0.128452	0.107805	0.0721684	0.0453669	0.0594673	0.0973189	0.095072	0.0818515	0.0880759	0.135837	0.258427
A0A369J208	0.19215	0.583512	0.410312	0.828542	0.250093	0.180373	0.21194	0.280649	0.36728	0.405027	0.526506	0.467891	0.262345	0.285787	0.302706	0.304616	0.408448	0.597616	0.429645	0.522688	0.221345	0.165704	0.29944	0.195318
A0A369JKR0	0.0654907	0.488484	0.449391	0.467727	0.429787	0.375925	0.639246	0.622138	0.907348	0.742918	0.712236	0.651786	0.254293	0.0407958	0.0527448	0.0296169	0.175029	0.120847	0.197721	0.282315	0.119689	0.370266	0.22852	0.156231
A0A369J490	0.164871	0.145522	0.214314	0.174888	0.166685	0.166837	0.166373	0.109687	0.271571	0.0126784	0.164269	0.184204	0.603708	0.0101178	0.0125081	0.564237	0.449386	0.531354	0.528499	0.439555	0.427103	0.0365394	0.0134462	0.0167095
A0A369JWV9	1.37743	1.38851	1.48228	1.26615	3.21354	3.93722	3.63034	3.41995	0.548106	0.514347	0.600767	0.617128	0.535858	0.493758	0.441689	0.422895	0.16578	0.283527	0.267936	0.161925	0.388793	0.409947	0.529624	0.319913
A0A369JUE0	0.255874	0.337638	0.156099	0.231202	8.73384	6.62684	7.5449	5.00244	3.17493	3.09554	2.52695	3.1534	1.27038	1.80223	1.91139	1.67828	2.07994	2.56243	2.05445	1.74129	1.38456	1.8144	1.7427	1.38007
A0A369JRG7	9.83311	7.63941	7.65826	6.84596	2.11927	1.56021	1.84769	1.96146	0.220254	0.15802	0.158099	0.132372	0.216764	0.183377	0.193616	0.133298	0.354176	0.356045	0.401948	0.338236	0.273918	0.38903	0.273067	0.303026
A0A369JX34	0.378997	0.227645	0.296389	0.132042	1.59185	2.37993	1.27089	1.07487	1.61099	0.918496	1.24519	1.27995	0.793657	0.739475	0.579349	0.69555	0.863804	0.923781	0.987034	0.76782	0.615395	0.582407	0.70639	0.5617
A0A369JK95	1.29022	0.288194	0.258899	3.91513	2.12869	1.71028	1.43196	1.32161	0.74646	0.69109	0.800122	0.721571	0.551419	0.383761	0.41733	0.384618	0.337507	0.381384	0.503755	0.493539	0.776516	0.719275	0.549251	0.659396
A0A369JP39	0.144438	0.226234	0.185376	0.162017	0.309736	0.189126	0.198045	0.276074	0.399042	0.369269	0.410807	0.386196	0.212091	0.319881	0.328709	0.286166	0.499125	0.376842	0.290342	0.408176	0.393267	0.33154	0.39488	0.456033
A0A369J223	4.35645	5.35843	3.39808	6.285	0.749097	0.784977	0.902187	0.894843	0.356706	0.319331	0.423936	0.445037	0.202888	0.123987	0.171003	0.151215	0.237629	0.243952	0.281939	0.2365	0.160536	0.147015	0.203011	0.153411
A0A369KEE2	0.224724	0.237968	0.162502	0.280031	0.212813	0.112073	0.319916	0.231796	0.538209	0.359813	0.449261	0.539887	0.317888	0.278989	0.311578	0.296412	0.154782	0.27339	0.14689	0.207455	0.195528	0.163873	0.269305	0.222393
A0A369JC36	0.366425	0.287646	0.326555	0.263247	0.940157	0.782993	1.20851	0.908859	0.69427	0.956342	0.886608	0.800809	0.581186	0.561882	0.862624	0.606362	0.475233	0.316531	0.234491	0.160208	0.621892	0.565849	0.776636	0.726247
A0A369K2Y6	1.50877	0.620239	0.554125	1.14304	6.93239	6.68928	6.26206	4.86417	2.42183	2.21005	1.97028	1.92297	0.521812	0.620004	0.652431	0.481458	0.497001	0.244994	0.465485	0.749616	0.676945	0.679434	0.655168	0.644209
A0A369K3D9	11.9919	13.9939	13.7692	11.3825	0.799109	0.476185	0.300967	0.581455	2.10501	1.36388	1.598	1.6053	1.70319	1.88854	1.84229	1.78328	3.17055	2.35142	2.08391	3.84405	2.99455	2.41786	2.81567	2.91473
A0A369JTM0	0.43978	0.407406	0.558088	0.392608	0.617164	0.773963	0.822143	0.891178	0.487438	0.340883	0.376466	0.383607	0.300912	0.311822	0.310216	0.22843	0.29409	0.392317	0.328889	0.407033	0.284424	0.265254	0.251873	0.246575
A0A369J992	1.52315	1.29305	1.6662	1.59273	10.3547	11.7698	11.6059	10.2615	1.72594	1.30516	1.54228	1.64493	7.46404	5.38709	5.79381	5.75969	2.90385	2.45539	2.47006	2.32363	3.31704	3.82838	4.556	3.62608
A0A369K6Y6	0.117792	0.230933	0.211941	0.346322	0.113007	0.109064	0.137567	0.135137	0.149125	0.176326	0.0851718	0.143247	0.113309	0.125043	0.140235	0.13653	0.11352	0.0850816	0.0990785	0.107689	0.0913856	0.164033	0.13563	0.113976
A0A369JUC8	5.36935	3.97582	4.86222	5.20794	4.11212	3.21127	3.60698	2.67906	2.76804	1.4958	2.27519	1.35718	0.771791	0.887554	0.937052	0.392498	0.376635	0.523091	0.343939	0.275196	0.218926	0.294019	0.327487	0.744935
A0A369K2A9	1.3459	1.36716	1.28048	1.32126	0.682252	0.620575	0.618039	0.705966	1.59584	1.11248	0.929906	1.02923	1.53209	1.56034	1.30586	1.19646	0.999839	1.40121	1.45047	0.827732	0.902812	0.606001	0.992727	1.03535
A0A369J2N0	0.170815	2.31143	2.98735	1.95973	0.232499	0.717751	0.705312	0.674282	0.142819	0.119885	0.124384	0.153795	0.149169	0.105964	0.161898	0.169582	0.292184	0.299233	0.353187	0.437051	0.229732	0.113993	0.267606	0.271154
A0A369KG83	12.2232	10.0141	7.54125	12.1652	7.86975	5.30121	6.52664	5.31129	1.5941	1.69575	1.56093	1.74417	0.197941	0.148481	0.138971	0.142795	0.55082	0.602101	0.630752	0.67221	0.420194	0.450189	0.352361	0.361036
A0A369K2Z5	2.06324	2.64295	2.33246	1.91473	1.07227	0.964285	1.01838	0.991503	0.934267	0.462238	0.742702	0.75015	0.28434	0.271963	0.265506	0.247272	0.111532	0.176942	0.209721	0.197	0.106874	0.0770743	0.120886	0.122186
A0A369JC17	18.6218	11.6318	23.5632	16.3294	0.609313	0.697411	0.486789	0.512438	0.685864	0.320267	0.344782	0.253949	0.364997	0.296996	0.34651	0.359343	0.601745	0.526907	0.684897	0.402946	0.39372	0.31875	0.573311	0.48046
A0A369JW05	2.89245	3.76863	2.65149	4.70177	0.920304	0.872391	0.919166	0.928994	0.396833	0.162621	0.303452	0.200222	0.0620616	0.0430159	0.0419596	0.0433471	0.364503	0.327917	0.332209	0.36212	0.178876	0.166001	0.147632	0.150909
A0A369JG67	5.82471	5.80328	5.88383	4.84151	2.64707	3.39385	3.80335	2.93131	1.58143	1.66931	1.11887	1.3115	1.09247	1.0052	1.09348	0.936903	1.48212	1.6955	1.39145	1.41924	1.2702	1.16072	1.11042	1.21959
A0A369J2K9	0.437033	1.01829	1.01126	1.00485	1.23574	0.966952	1.04772	0.974268	0.603596	0.41952	0.503335	0.514667	0.284978	0.259136	0.221026	0.170393	0.334361	0.287235	0.328469	0.357921	0.234526	0.2339	0.258003	0.229477
A0A369JZ44	0.984476	0.742076	0.877837	0.782205	0.29833	0.170661	0.204705	0.142569	1.86773	1.27714	1.74472	1.20025	1.5191	1.64398	1.83714	1.22072	1.25945	0.895466	1.01619	0.922715	1.15582	1.11515	1.13854	1.12892
A0A369KCK7	1.98106	1.47517	2.33587	2.40389	0.441017	0.341742	0.382222	0.347766	0.17572	0.163216	0.160502	0.165038	0.135299	0.138917	0.139177	0.116793	0.12417	0.194239	0.208359	0.163737	0.137822	0.132294	0.120207	0.126423
A0A369KAL5	0.812374	0.910544	0.866352	0.754528	0.705976	0.460638	0.430848	0.5375	0.168475	0.158728	0.127954	0.130101	0.158216	0.183379	0.215287	0.20785	0.206498	0.174051	0.177409	0.204388	0.173039	0.153841	0.235455	0.186512
A0A369K7L5	0.244934	0.437344	0.325304	0.342432	0.218067	0.181699	0.185498	0.168103	0.49353	0.481784	0.331357	0.505581	0.375313	0.326817	0.325509	0.216191	0.228728	0.221208	0.28199	0.218512	0.175585	0.127725	0.271134	0.16652
A0A369JMQ7	10.7497	12.2709	11.6916	10.681	2.65316	3.31345	3.66132	3.33947	3.1314	2.13633	2.18374	2.88411	1.7938	1.4078	1.58645	1.57316	2.3642	3.73832	2.38914	2.655	1.01653	1.15043	1.91776	1.91792
A0A369JH46	12.7233	11.1889	9.59315	13.4964	5.93997	4.73664	5.15792	4.66062	4.01036	3.29713	2.90014	2.89786	0.207604	0.240708	0.245406	0.188905	2.01358	2.38721	3.17889	2.17373	1.55965	1.93546	1.39385	1.74938
A0A369JUV2	0.373108	0.607725	0.515706	0.546058	0.109732	0.11393	0.12167	0.120872	0.210019	0.171243	0.165348	0.158028	0.114574	0.0832703	0.0889713	0.120593	0.0221699	0.120935	0.116918	0.117866	0.165896	0.193875	0.114313	0.162228
A0A369JZP5	0.931273	1.56348	1.93503	0.741732	4.6073	4.39216	4.1992	4.2044	1.08991	1.05575	1.09591	1.19447	0.217748	0.0825225	0.0807071	0.0889	0.227014	0.20422	0.375373	0.260934	0.178635	0.161196	0.151636	0.133779
A0A369J5J1	2.65909	1.76836	1.4318	2.23888	0.635839	0.454742	0.798023	0.980366	0.260076	0.232814	0.269013	0.226634	0.253272	0.137008	0.170515	0.112912	0.120586	0.144716	0.10133	0.102242	0.13421	0.156713	0.187928	0.247406
A0A369JI35	NA	NA	NA	NA	4.85644	4.60388	4.19298	4.03816	2.44788	3.03823	2.4525	3.38994	20.9055	20.9348	21.6011	21.8195	6.08852	5.75161	5.64835	6.24846	11.1147	10.3063	10.6222	12.4629
A0A369JG94	NA	NA	NA	NA	1.12217	1.16452	1.0441	1.12124	8.81217	8.28868	7.48363	11.0672	9.72321	9.31445	9.89165	9.37777	9.89583	8.79569	8.50652	8.8001	8.87867	9.39792	11.2075	8.47797
A0A369JJF3	NA	NA	NA	NA	0.0611585	0.411086	0.371356	0.190358	17.7144	15.8751	14.4691	14.991	7.43701	8.63477	7.34865	5.36311	1.23451	1.33463	1.24414	1.58994	2.04843	2.61761	2.41625	2.40806
A0A369JM88	NA	NA	NA	NA	1.11089	1.5997	1.58139	1.40224	3.09183	4.13483	3.67097	3.24407	7.63326	5.84821	8.14567	6.28294	7.39244	6.48976	5.70738	7.59622	5.98913	6.87696	6.59107	6.1876
A0A369JAK1	NA	NA	NA	NA	0.329215	0.314351	0.420327	0.349805	11.1583	9.27466	6.99308	9.42622	10.3789	14.0492	13.3377	10.8735	18.3346	19.4338	18.3026	17.0787	13.3411	10.1044	13.7269	13.0182
A0A369JAL9	NA	NA	NA	NA	0.185374	0.143863	0.16369	0.16411	0.244417	0.2045	0.21603	0.295266	0.756944	1.25762	1.04355	1.10723	1.90716	1.52706	1.62011	1.98545	1.19537	0.912016	1.42467	0.852213
A0A369JIH3	NA	NA	NA	NA	4.93815	4.65463	2.66077	2.37326	35.6724	35.6333	37.1284	38.4141	31.5916	33.7829	32.5136	38.1144	26.1461	22.5562	23.819	20.7298	31.9317	32.0212	33.2243	30.1271
A0A369JUX0	NA	NA	NA	NA	0.400422	0.18505	0.237887	0.199669	0.800865	1.4693	1.03952	1.33774	4.5433	3.98959	3.44876	3.7213	5.23982	6.51008	4.54376	4.68518	3.25239	3.62529	4.26069	3.96817
A0A369K4J8	0.285213	0.20469	0.207121	0.399534	NA	NA	NA	NA	0.341539	0.59075	0.564588	1.11352	8.62994	8.84945	8.26045	9.04019	4.4938	4.24764	4.0725	4.47733	5.43137	6.24214	6.11232	5.55657
A0A369K9R8	1.63171	2.83154	2.30563	1.9635	NA	NA	NA	NA	10.7024	9.20557	11.0011	8.7794	13.8169	12.2125	14.3422	11.1358	11.2851	11.3775	11.8142	11.9805	12.1382	11.039	13.178	9.77108
A0A369K6K3	1.96136	1.0146	1.7511	0.768129	NA	NA	NA	NA	8.32611	7.22343	8.04628	7.53329	4.65595	6.36574	5.80312	5.58748	9.07398	8.67406	8.25713	8.30081	7.63177	7.55123	9.03031	9.80854
A0A369K215	NA	NA	NA	NA	0.507873	0.250759	0.279645	0.265184	4.873	4.28415	4.41771	4.49304	13.4014	11.8243	12.0023	12.6545	7.66801	5.91219	6.16997	6.54336	9.57253	7.44559	8.26517	10.0943
A0A369JW65	NA	NA	NA	NA	2.53489	3.98405	2.05829	1.72606	2.96268	3.5353	4.14476	4.30726	9.04781	9.20083	13.3595	10.5476	5.79406	6.72659	7.74865	6.39323	10.4807	8.63978	13.2196	10.7523
A0A369K7Z1	0.81893	0.596173	0.512252	0.576082	NA	NA	NA	NA	0.448339	0.569462	0.859264	1.1208	6.64205	6.62409	6.50342	6.28477	4.2744	4.05336	3.25933	4.56295	5.41499	4.79948	6.44919	6.46202
A0A369JEX3	NA	NA	NA	NA	0.246356	0.736901	0.320497	0.584703	13.1199	11.4951	13.7031	13.068	9.5505	10.8467	10.5441	10.8098	5.57361	7.71779	7.17575	6.11439	6.96939	6.66371	5.59262	7.78686
A0A369JVT2	NA	NA	NA	NA	0.188276	0.274204	0.115747	0.243776	0.402958	0.0747402	0.557248	0.344624	2.06074	1.76188	1.73321	2.37562	1.46168	1.37971	1.99445	0.896723	2.21164	2.15729	1.95687	2.40811
A0A369J7E1	NA	NA	NA	NA	12.1837	11.1378	9.29848	10.5584	22.1865	18.428	22.3665	21.2899	20.1796	19.3224	16.8438	20.371	10.3496	9.59187	11.5562	10.8618	13.0072	15.797	15.0827	14.3514
A0A369KFX8	NA	NA	NA	NA	1.7596	2.06797	1.81208	1.64191	2.81519	2.14113	3.66983	3.00966	8.3254	7.82872	8.82708	7.77398	8.46141	6.82536	8.60079	5.42285	5.62197	7.3325	5.73296	7.79632
A0A369KBQ2	NA	NA	NA	NA	0.134943	0.367405	0.143678	0.268049	3.82452	4.58115	2.95078	3.7305	13.3103	11.8622	12.2724	12.9117	7.72155	7.62531	6.80512	7.57719	11.0661	9.53067	10.8778	9.79999
A0A369K0X6	NA	NA	NA	NA	0.327114	1.4506	0.854477	0.715564	0.537586	0.956674	0.581756	0.742264	10.0519	10.1912	10.9495	10.7223	4.46383	4.05533	3.86122	2.77128	5.78413	6.5649	6.95915	8.13835
A0A369K2W9	NA	NA	NA	NA	1.17595	1.26011	0.943859	0.79919	6.75457	6.59764	6.776	7.85815	9.39678	10.0405	9.49	8.96042	10.7695	11.6881	12.0323	12.7245	10.4675	10.3978	12.252	11.5349
A0A369KBL7	NA	NA	NA	NA	3.22613	2.53872	2.82823	3.2277	4.05759	3.28381	3.66886	4.4829	4.5729	4.48458	5.35439	4.41987	5.44865	7.3957	6.34155	6.64196	5.68322	6.45284	5.78489	5.18709
A0A369JGJ2	NA	NA	NA	NA	0.922416	0.726341	0.70242	0.670707	1.04461	1.21406	1.54037	1.35051	3.13915	4.01082	3.2464	3.78304	1.686	1.68097	1.29033	1.82666	3.6559	3.16228	3.50899	3.22131
A0A369JBF7	NA	NA	NA	NA	0.223006	0.107546	0.30077	0.271393	35.2626	35.4625	33.0425	39.2518	16.9449	15.7824	16.6362	16.1018	2.01482	3.95299	2.71397	2.54739	4.53015	4.04368	5.06599	4.04251
A0A369K047	NA	NA	NA	NA	41.856	37.0307	34.094	36.6977	11.1219	8.56197	8.27625	8.57936	14.1988	13.5432	11.7942	10.782	6.8093	7.95166	7.96782	7.25306	6.22588	5.52231	7.41253	6.19069
A0A369KDS7	NA	NA	NA	NA	0.844966	0.960853	0.739821	0.946537	1.64041	1.30797	1.65212	2.27865	1.37463	1.31784	1.60009	1.89646	0.257393	0.269528	0.303985	0.202013	1.37442	1.7779	1.81326	0.846933
A0A369J9Q8	NA	NA	NA	NA	0.203398	0.134594	0.363501	0.117241	5.54598	3.47114	3.44103	3.08835	4.18342	3.79635	3.94256	4.27081	2.49899	2.81182	2.49626	2.40517	2.71424	3.29894	3.36892	2.6201
A0A369JLG1	NA	NA	NA	NA	7.15561	6.85212	6.67811	5.6165	31.3424	31.8603	32.1056	32.0367	26.4019	29.3169	24.2104	31.8768	18.9107	26.5768	20.9751	18.82	30.673	20.3801	25.1664	25.1543
A0A369J312	NA	NA	NA	NA	26.8024	24.6073	24.6898	22.3243	9.26839	9.77131	8.64465	9.76204	10.263	9.46391	9.71075	9.83173	7.22219	6.82828	8.42568	8.38138	8.3176	6.50919	9.30592	7.94463
A0A369JG73	NA	NA	NA	NA	3.89127	4.0137	3.51054	4.13626	12.1929	7.95981	10.8118	9.10091	4.49563	4.64828	5.07333	4.97385	15.8995	13.9277	15.2273	13.4703	5.85528	5.8251	5.14785	5.15564
A0A369JWU7	NA	NA	NA	NA	0.40972	0.794428	0.379265	0.320394	0.970425	1.14539	1.02321	1.32461	3.13238	3.56698	2.40751	3.74692	6.81446	5.65065	6.33316	5.40332	4.53312	5.41707	4.37403	4.9463
A0A369KDX0	NA	NA	NA	NA	0.279261	0.455234	0.123496	0.186421	0.82707	1.91296	1.49528	1.58232	4.30473	4.23726	4.21987	4.48471	2.34642	1.48713	2.67856	2.16621	3.87602	3.06923	4.01523	3.3347
A0A369JST2	NA	NA	NA	NA	3.52516	3.34853	4.16576	3.92332	1.73197	4.40911	2.91042	2.96483	1.74059	2.42011	2.20343	1.89737	2.91473	2.6506	2.12959	2.89666	1.82896	1.64548	2.06061	1.26956
A0A369K885	0.340626	0.362915	0.418884	0.373119	NA	NA	NA	NA	13.4239	16.6295	14.1866	21.9746	14.6569	12.9537	14.1949	14.968	25.8943	18.5695	21.4671	17.0656	11.0532	18.345	14.624	14.4198
A0A369JWP4	NA	NA	NA	NA	1.17991	0.980947	3.19425	2.58572	2.22216	2.35273	2.22775	2.4721	6.98748	4.33722	4.89641	5.55973	3.70993	3.48053	2.29696	3.99637	6.00012	3.61625	6.6182	5.83453
A0A369JWU1	NA	NA	NA	NA	0.587519	0.321852	0.415623	0.417075	0.961811	0.918371	0.807819	0.790152	0.809165	0.797495	1.25418	0.815232	0.451602	1.26809	1.11156	0.926432	1.06551	0.886858	0.63025	1.19564
A0A369J6X4	NA	NA	NA	NA	486.589	413.22	496.624	407.269	229.416	214.147	218.151	221.071	285.516	282.273	288.988	286.164	82.6423	74.3232	76.9407	84.17	148.343	152.388	153.072	149.596
A0A369JMA3	NA	NA	NA	NA	0.934899	0.694412	0.734996	0.610757	0.444672	0.505082	0.889199	1.46399	2.26823	2.2116	3.37571	2.57589	1.67181	1.52905	2.22544	1.5505	3.23061	2.33127	2.7408	3.19163
A0A369JQJ6	NA	NA	NA	NA	0.970265	0.726536	0.871367	0.973209	1.97768	2.86616	2.92904	3.04079	3.30255	4.16975	3.97755	3.98185	5.39837	5.72635	5.14088	4.82423	4.73997	5.46645	4.43352	5.5038
A0A369K4H1	NA	NA	NA	NA	1.06563	1.41761	0.96952	1.30497	3.10836	3.9914	3.5541	4.63507	5.27812	5.81247	5.8903	8.6201	3.18426	3.04439	2.76325	2.89266	7.20538	6.71162	6.4495	8.14304
A0A369J196	NA	NA	NA	NA	0.213615	0.588414	0.364627	0.457671	1.70349	1.83499	1.23586	2.01676	1.48308	2.37009	2.00201	1.76415	1.87612	1.54717	1.87259	1.45796	2.76213	2.47251	3.03779	2.33114
A0A369K5S8	NA	NA	NA	NA	17.1428	17.1543	17.0046	14.6587	83.2485	73.2821	73.4003	78.6046	32.4537	28.2386	32.7403	31.5418	9.58501	8.70121	9.14903	9.02891	16.2254	19.8149	17.5805	16.1789
A0A369JY30	NA	NA	NA	NA	0.367972	0.184527	0.18475	0.143656	0.877959	0.923051	0.951599	0.670404	1.48322	1.21256	1.36737	1.58972	1.18095	1.3967	0.961258	1.09883	1.6605	1.20035	2.06016	1.10923
A0A369JF39	NA	NA	NA	NA	0.173762	0.336457	0.982835	0.445124	0.746577	0.890456	0.579099	1.14805	2.92585	3.13566	3.79125	3.14414	3.01331	2.24498	2.38841	2.16317	3.19278	3.89315	2.67556	3.63414
A0A369JP22	NA	NA	NA	NA	1.80224	2.27312	2.15617	2.32578	10.9426	9.73022	9.36829	9.95283	9.83384	8.43587	9.23793	8.76196	4.42988	4.30602	4.03027	4.34349	5.54004	5.07832	6.80301	5.53095
A0A369JKV0	NA	NA	NA	NA	1.47121	1.05427	0.983728	0.974026	0.196171	0.142468	0.103155	0.126218	0.622248	0.833212	0.832508	1.28632	1.09666	0.442918	0.710391	1.08106	1.54248	1.83432	2.21125	1.78763
A0A369K7N6	0.357926	0.305203	0.224474	0.146457	NA	NA	NA	NA	2.48234	2.64988	2.16304	2.2346	2.04611	2.49143	2.98882	2.64912	1.57782	1.62462	0.990846	1.66373	2.12975	1.36024	2.7093	1.96154
A0A369JIG5	NA	NA	NA	NA	0.214904	0.302033	0.212221	0.199438	0.898024	0.948588	1.21399	1.08408	1.92615	1.54692	2.19418	2.26285	2.18272	0.642685	0.954189	1.70367	2.29832	1.45309	2.11499	1.89479
A0A369JHT0	NA	NA	NA	NA	1.02922	0.953669	0.477388	0.976179	5.37675	5.83575	5.65931	5.28305	2.74506	2.90201	2.63187	3.38458	3.7481	3.84786	3.67275	3.60022	2.97824	2.2856	3.05772	2.99169
A0A369KAQ4	0.202821	0.201771	0.0524673	0.235894	NA	NA	NA	NA	2.83026	3.07518	2.99083	2.11165	5.26115	6.64008	6.5609	7.21394	3.95232	3.42734	3.06467	3.95848	5.94654	5.87233	6.19861	6.30875
A0A369KBB2	NA	NA	NA	NA	0.97281	0.971239	0.962758	1.0967	1.8301	2.04697	1.72623	0.420132	2.89274	2.97844	2.90133	2.50093	0.214384	0.392941	0.0769345	0.118313	0.920917	0.991996	1.58361	0.216346
A0A369K5R3	NA	NA	NA	NA	0.249332	0.444012	0.334852	0.284356	2.13005	2.2183	1.77678	1.47596	5.60189	5.80711	6.1038	6.84528	3.66719	5.13766	6.54027	4.73865	5.12574	4.76485	5.42457	5.93335
A0A369JZX8	NA	NA	NA	NA	0.321872	0.421487	0.392396	0.37173	1.16327	0.876447	0.604888	0.65189	1.66951	1.48387	1.20656	1.30851	1.07195	0.573718	0.990354	1.0248	1.79963	1.80377	1.3767	2.01562
A0A369JGA9	0.729731	0.616037	0.906033	0.623451	NA	NA	NA	NA	3.57442	5.23883	4.42368	4.38663	5.4543	6.54149	6.31806	6.37258	6.42635	4.63558	5.73984	4.59106	4.50094	3.2133	4.38289	3.44259
A0A369JBP0	NA	NA	NA	NA	3.12681	0.638083	0.304246	1.15351	1.69754	0.844711	1.50941	1.64776	4.85727	3.7315	2.60612	4.46097	2.96889	2.97667	2.29044	3.43095	5.41172	5.97968	5.62562	5.28331
A0A369K888	NA	NA	NA	NA	0.508744	0.844374	0.662613	0.813354	0.184528	0.208071	0.279961	0.146451	2.27923	1.89204	1.72777	1.55351	0.869588	1.48802	1.19901	1.69505	1.54405	1.86799	1.66085	1.71841
A0A369JBM6	NA	NA	NA	NA	0.204693	0.542168	0.906108	0.833754	6.2365	5.95509	8.11285	5.70054	5.37003	4.74921	5.31707	4.94705	4.31401	4.74476	4.63305	5.45828	4.52694	5.07888	4.69265	4.13551
A0A369JZ61	NA	NA	NA	NA	0.417645	1.02472	0.7715	0.773388	0.553945	0.171133	0.65906	0.395333	3.65095	3.55261	3.75648	4.97404	6.31426	5.37583	7.15485	6.33458	6.01417	8.19066	9.21278	8.06599
A0A369JDW2	NA	NA	NA	NA	0.443528	0.719847	0.166625	0.625013	4.04769	3.62754	3.37561	4.03819	2.07217	2.30744	1.70084	2.14214	1.93778	1.79609	2.21308	2.42446	2.54537	2.56244	2.93609	3.12986
A0A369K396	NA	NA	NA	NA	0.81969	0.626735	0.776515	0.562507	5.3219	5.61969	5.78143	6.16925	5.62057	3.96225	4.82315	4.95733	5.55925	5.39058	5.68373	6.98597	4.12526	5.99232	6.30425	5.45199
A0A369JGP9	NA	NA	NA	NA	4.61311	4.13508	4.78087	4.68333	5.21655	5.59522	5.92101	4.24849	10.1446	11.5879	9.23576	9.96626	7.18974	6.75773	7.32545	7.08691	8.92684	9.40249	9.35325	9.32401
A0A369K3X0	NA	NA	NA	NA	1.57295	1.20563	1.15602	1.50675	5.7896	4.84979	4.25373	4.51487	5.3401	4.64074	6.08487	6.1526	4.73471	5.36502	3.90956	5.90207	4.4174	5.45578	4.48582	5.73276
A0A369JNB3	0.381841	0.10978	0.189334	0.0985091	NA	NA	NA	NA	3.36566	2.47751	3.28612	3.34407	5.13523	3.10136	3.25626	4.81496	4.36225	2.92686	3.88605	3.74274	4.10805	3.71555	5.02549	4.5513
A0A369JYM1	NA	NA	NA	NA	0.458934	1.39028	1.61889	1.07444	15.2462	14.984	14.9341	14.6939	24.5973	23.6673	24.6379	25.4871	7.683	6.39745	8.44581	6.30499	16.0905	15.3721	16.4944	16.4569
A0A369K6M3	0.15174	0.242024	0.152488	0.21008	NA	NA	NA	NA	1.34458	2.30399	2.40422	2.08644	1.55884	1.55498	1.7966	0.907874	0.78775	1.48823	1.24296	1.33057	1.47687	1.07745	1.00196	0.840718
A0A369JQ82	NA	NA	NA	NA	0.35004	0.522883	0.394598	0.276691	0.953253	1.51661	1.26787	0.834803	0.750588	0.937415	1.05363	1.21442	1.1148	1.48508	1.50067	1.04587	1.61108	0.861975	1.10638	1.62499
A0A369K506	NA	NA	NA	NA	0.0668838	0.0419754	0.0143999	0.047371	2.62951	2.14854	1.64641	1.35469	6.98275	7.10791	7.04442	5.59222	4.27105	4.9772	4.34152	5.77027	8.68663	4.22475	7.1533	5.52476
A0A369JRP0	NA	NA	NA	NA	3.28388	3.8322	3.42795	3.77518	8.8632	7.77982	8.38756	7.38963	57.7453	52.1896	48.8134	57.4106	38.8262	40.2029	42.2767	28.9285	46.6568	45.1485	44.3339	45.5316
A0A369K3L0	1.33167	1.24566	0.929829	1.45758	NA	NA	NA	NA	1.25253	1.039	0.784003	1.41998	0.771699	0.686901	0.743802	0.669126	1.04422	1.68007	1.51857	2.00525	1.05175	1.47725	1.08425	0.613636
A0A369J712	NA	NA	NA	NA	0.257238	0.544673	0.112831	0.262707	3.00566	2.10286	2.33177	1.93242	2.65958	2.47429	3.46624	1.8698	1.48802	1.43167	1.49572	1.40361	2.5522	2.26004	2.0645	1.55316
A0A369J3H1	NA	NA	NA	NA	0.378617	0.242726	0.239746	0.180979	1.58002	2.04374	1.83885	2.0972	2.99227	3.76582	3.24975	3.42152	5.48633	3.66501	3.35979	3.52365	3.47066	2.27275	3.43212	2.61509
A0A369K5Q8	NA	NA	NA	NA	4.10123	4.125	3.97416	3.54575	2.30555	2.77759	2.69645	2.59158	0.249351	0.645503	1.00882	0.67574	1.46312	1.06394	1.52503	0.72894	0.962851	0.992645	0.852887	1.02138
A0A369J3D0	1.94866	1.98783	1.85861	1.95285	0.666766	0.75186	0.66536	0.614879	NA	NA	NA	NA	0.184298	0.597262	0.267193	0.40375	0.323424	0.678093	0.711041	0.434924	0.639863	0.688017	0.671196	0.651454
A0A369K701	0.236551	0.0379397	0.0712631	0.116961	NA	NA	NA	NA	1.42585	0.927725	1.38928	1.38836	1.06684	1.37611	1.40827	1.33621	1.90707	1.33239	1.36594	1.44299	1.64656	1.77384	1.84987	2.07719
A0A369J825	NA	NA	NA	NA	2.48453	1.88207	1.86968	2.85213	27.9222	23.7755	28.2812	26.6935	37.2242	36.4859	39.3397	40.4575	13.3675	12.0198	12.6708	12.3222	36.1323	34.5231	35.7188	37.3633
A0A369JU87	NA	NA	NA	NA	0.813937	0.91131	0.91236	0.834337	2.56512	1.82515	1.60699	2.70514	2.68317	3.29927	2.32112	2.48502	1.98553	2.73508	1.64967	1.70384	2.42348	2.33785	1.84523	2.76401
A0A369K2T8	NA	NA	NA	NA	0.551374	0.690445	0.567457	0.522879	0.303414	0.239925	0.266373	0.176252	2.09081	1.54128	1.85652	1.69557	2.47707	2.88207	3.14277	3.0338	4.02789	3.84432	3.07416	3.1141
A0A369JND2	0.201533	0.222546	0.216704	0.145236	NA	NA	NA	NA	0.519075	0.227856	0.349612	0.334928	3.75413	4.16855	3.8613	4.62046	1.92097	3.37936	2.52898	2.42628	3.49671	3.85083	3.30699	3.67093
A0A369K319	NA	NA	NA	NA	1.0406	1.13514	0.987376	1.30731	2.73412	1.67276	2.31182	2.91432	20.326	19.7416	18.7894	19.8899	7.12669	5.96499	7.09371	8.13064	12.2558	12.6854	10.0488	11.4671
A0A369J2Z6	0.299053	0.0734153	0.185207	0.0839807	NA	NA	NA	NA	1.57681	1.5258	1.46916	1.2208	1.39811	1.86699	1.67087	1.52765	0.880027	0.841556	0.889852	1.96539	1.43886	1.35014	1.19515	1.6141
A0A369JW51	NA	NA	NA	NA	0.187498	0.309849	0.0987092	0.457623	0.593863	0.448795	0.309448	0.38924	1.40031	1.10363	1.50963	1.25808	1.26436	0.465609	1.8835	1.3672	1.7254	1.35121	1.51699	1.5807
A0A369K651	NA	NA	NA	NA	0.397863	0.14981	0.140924	0.292814	0.499636	0.457468	0.290383	0.789118	1.15392	1.09722	1.38224	1.40819	1.20256	1.91994	2.19758	0.980822	1.39281	0.971796	1.02868	1.91335
A0A369JY94	NA	NA	NA	NA	0.172094	0.411743	0.11747	0.291657	0.454452	0.485312	0.271924	0.250637	2.79689	2.83234	3.46699	2.70322	5.76848	4.17204	5.49983	5.4335	5.22728	4.54938	5.07652	3.89405
A0A369J7B4	NA	NA	NA	NA	2.04881	1.74211	2.23443	1.67748	2.28047	2.76531	2.41063	2.07073	1.52938	1.51831	1.9359	1.37706	2.10347	2.19934	2.0105	1.68208	1.03742	0.798057	0.906667	0.96824
A0A369J6N5	NA	NA	NA	NA	0.324753	0.498743	0.374319	0.264919	2.0252	1.36139	2.18527	1.82542	5.1397	4.36266	4.42997	5.28887	3.0495	2.59938	2.51098	2.68272	3.35382	3.53476	3.26521	3.45994
A0A369J715	NA	NA	NA	NA	2.01406	1.37565	2.60981	1.92413	4.96773	4.98938	5.05112	6.56065	1.59834	1.32037	1.68008	1.65545	1.23701	1.86847	1.63487	1.199	1.47791	1.57541	1.87996	1.14126
A0A369JJ95	0.390924	0.377471	0.245603	0.472077	NA	NA	NA	NA	0.121533	1.31574	0.885603	1.52748	1.24143	1.35501	2.14103	1.89017	2.77454	2.21489	2.72394	3.77398	2.57223	2.40247	1.25659	1.70227
A0A369JMQ8	0.362529	0.491204	0.499081	0.313147	NA	NA	NA	NA	0.634559	0.407335	0.441807	0.490061	0.861744	0.824863	0.664665	0.787909	1.04161	1.01025	1.06129	0.574204	0.441627	0.439384	0.604811	1.03324
A0A369JB89	NA	NA	NA	NA	2.45304	2.55137	2.30384	2.52856	2.37588	2.42304	2.25791	3.42095	1.71633	2.05559	2.48886	2.20355	2.40682	1.96421	1.99039	1.59224	3.34174	3.12367	2.55635	2.89121
A0A369K4N4	NA	NA	NA	NA	0.118751	0.102362	0.195794	0.131934	1.77895	0.751488	1.5455	1.42764	4.22733	4.33213	4.44061	4.37006	1.81568	1.90202	1.22375	1.11444	3.1609	3.80375	2.15627	3.4195
A0A369JBD0	NA	NA	NA	NA	0.310862	0.293246	0.318478	0.248995	0.516289	0.425404	0.376778	0.174526	0.380174	0.414839	0.546317	0.250921	0.407682	0.763526	0.157769	0.695312	0.46006	0.141353	0.307034	0.159169
A0A369JBM0	NA	NA	NA	NA	0.0556225	0.126237	0.104069	0.171392	0.405954	1.56148	1.46924	1.25701	2.89784	2.3651	1.56461	3.45186	2.79419	3.29731	3.35704	2.92126	3.03526	3.27554	2.46159	3.59532
A0A369JFW8	0.662863	0.614658	0.810981	0.733366	NA	NA	NA	NA	3.36096	3.33014	3.02873	3.41274	1.50678	1.34574	1.30171	1.73095	5.0618	4.17191	4.55422	3.8845	1.58391	0.972519	1.913	1.37101
A0A369JWY1	NA	NA	NA	NA	1.23545	1.26818	1.2634	1.28839	2.45835	0.719866	2.49078	2.16261	1.90758	2.89835	2.98368	3.04252	1.29396	1.61055	1.02003	1.89789	1.61894	1.11718	2.17101	2.23002
A0A369J8A1	NA	NA	NA	NA	0.176366	0.796478	0.737598	0.163878	1.49335	1.04683	1.0931	1.37842	1.75427	1.43105	1.88356	1.9956	1.58689	2.36524	1.29288	1.97914	1.06547	0.827451	1.50026	1.60601
A0A369JH37	NA	NA	NA	NA	0.589594	0.713752	0.919604	0.690628	1.59371	1.60797	1.71063	1.82001	1.01134	1.36151	1.1174	1.25268	1.43978	1.11962	1.24613	1.09339	0.974276	0.838722	0.892079	1.0616
A0A369JKU7	0.442311	0.27744	0.18559	0.182695	NA	NA	NA	NA	0.602573	0.803735	0.826426	0.768444	0.450146	0.332081	0.63361	0.686163	1.07641	0.987292	0.785447	0.951139	0.634395	0.292876	0.751899	0.655438
A0A369K9I9	NA	NA	NA	NA	0.827499	0.731544	1.25712	0.871445	1.82277	2.45138	2.21966	2.64346	2.61399	3.15858	2.1633	2.93176	0.960484	1.37296	1.30046	1.45231	1.25419	1.27335	1.77162	1.42708
A0A369JQB4	NA	NA	NA	NA	0.756492	1.30002	1.5364	0.887736	2.22965	1.61552	2.74677	2.29972	3.02429	3.27459	3.55768	3.19775	4.83596	4.16655	5.64159	3.31654	3.71134	4.36572	4.48177	4.01212
A0A369KBU1	NA	NA	NA	NA	0.252858	0.0861347	0.262364	0.0992027	0.290182	0.128744	0.328234	0.105858	2.75469	2.61849	3.0854	2.88865	0.502918	0.612028	0.569617	0.649461	1.57737	1.93266	1.80785	1.70681
A0A369JU46	NA	NA	NA	NA	1.8876	2.18639	2.09535	1.95149	9.59829	8.45954	8.98886	11.0444	4.29283	5.3633	4.98431	4.63477	4.42387	4.38173	4.43215	3.91334	4.302	4.21662	3.58385	4.50164
A0A369JZJ0	NA	NA	NA	NA	4.24019	4.49302	4.25774	3.67591	1.39862	1.22793	1.30172	1.68467	0.637126	0.957593	0.664596	0.818353	0.450695	0.410862	0.425664	0.152739	0.67237	1.02183	0.723233	0.448253
A0A369K115	NA	NA	NA	NA	0.284006	0.519093	0.430119	0.444101	0.636154	1.03706	1.01215	1.68627	2.13417	2.38777	2.7958	1.88271	1.96963	1.66851	1.67069	1.93265	2.39814	2.35222	2.41467	2.20239
A0A369JQ68	NA	NA	NA	NA	0.343926	0.128653	0.457681	0.0694987	1.09216	0.680997	1.42893	0.683786	2.27342	1.99719	1.68454	3.36082	1.59547	1.95035	1.47335	1.89592	1.98405	1.99379	1.32916	2.16106
A0A369JJP1	0.317946	0.554571	0.280591	0.0709361	NA	NA	NA	NA	1.469	1.68293	2.26636	1.68232	5.14727	6.22524	4.25029	4.19333	5.60776	5.6682	5.18271	4.77767	4.39029	5.75076	4.18378	4.31225
A0A369KD73	NA	NA	NA	NA	0.229069	0.288596	0.147155	0.298799	0.157713	0.191743	0.266786	0.233722	0.415183	0.685771	0.577031	0.653541	0.240177	0.425602	0.255284	0.239922	0.501057	0.678894	0.519739	0.624466
A0A369K5Q4	NA	NA	NA	NA	1.84724	1.74406	1.79817	1.85835	1.33495	0.970098	1.13947	1.0931	0.73787	0.983218	1.00138	0.800658	0.836291	1.00784	1.16895	1.14185	0.837481	0.591886	0.663397	1.11032
A0A369JZ07	NA	NA	NA	NA	2.01706	1.81748	1.92888	2.03894	0.113627	0.0854126	0.146585	0.110757	1.07284	0.266035	0.693176	1.17024	2.71621	2.50677	2.12505	2.54538	2.7609	2.33261	2.29172	2.29784
A0A369K725	NA	NA	NA	NA	0.438677	0.185986	0.309272	0.309705	0.441219	0.814369	0.282427	0.59579	2.0235	3.39505	2.29942	2.47952	1.01115	1.84994	1.71392	1.83204	2.70817	2.95947	2.59	2.17024
A0A369JDR2	NA	NA	NA	NA	1.14393	1.5179	1.35086	1.26063	3.98395	4.45408	3.53942	3.80333	3.50684	4.0886	4.27718	3.96657	3.14938	3.05417	2.07213	3.34261	3.6166	2.36342	3.34083	3.82739
A0A369JTP6	NA	NA	NA	NA	1.71191	1.6384	1.84989	2.10871	8.0523	7.68113	8.62813	6.02324	5.17073	5.37045	5.95052	6.08972	6.03506	5.22824	5.07702	5.79634	5.7747	6.67991	5.02092	5.33523
A0A369JDW0	NA	NA	NA	NA	1.80352	1.19709	1.37976	0.934409	0.656456	0.199407	0.106692	0.528299	1.17396	1.94722	1.45303	1.89398	1.09568	1.00546	1.02702	1.45281	1.55325	1.94673	1.20316	1.16845
A0A369JJU6	NA	NA	NA	NA	2.0002	1.81774	2.21971	2.2716	3.74078	2.7918	3.30558	2.82852	3.4339	3.50888	2.866	2.39164	4.6665	4.24899	3.69354	3.65256	4.2958	2.74845	3.99958	4.4326
A0A369K9T1	0.351933	0.378385	0.429541	0.60634	NA	NA	NA	NA	1.38149	1.16209	1.17056	1.22276	1.29362	1.04565	1.20076	1.25555	1.80262	1.37319	2.18851	1.78311	1.4204	1.40407	0.924683	1.61624
A0A369K7L6	NA	NA	NA	NA	0.15266	0.203427	0.121905	0.135047	2.79693	1.90758	2.76741	1.35477	2.64549	2.8364	2.77103	2.32023	2.56403	3.75772	3.85513	2.33268	2.5091	3.85062	2.57763	1.90367
A0A369J8K5	NA	NA	NA	NA	0.250691	0.133548	0.260184	0.180058	0.694789	0.145534	0.484257	0.638011	1.19567	1.07118	1.3926	1.12536	1.971	1.77265	1.95747	1.22205	1.05925	1.26744	1.0066	0.99888
A0A369JM22	NA	NA	NA	NA	0.167056	0.195758	0.214835	0.28014	0.36253	0.0322317	0.475059	0.100198	0.307712	0.702738	0.834676	0.837288	0.315322	0.132915	0.140411	0.519659	1.25475	0.367763	1.05879	1.08251
A0A369JAB8	NA	NA	NA	NA	2.64463	1.51433	1.88632	2.4347	1.95263	1.5378	2.28869	1.88335	2.52536	2.94925	1.80366	2.4883	2.0145	2.83055	3.09066	3.08186	3.34894	2.82262	3.65885	3.35948
A0A369J2C9	NA	NA	NA	NA	1.13892	1.13373	0.898895	0.794731	0.999514	1.00578	1.0443	0.683377	0.696593	1.32635	0.617182	0.536564	1.36629	0.919561	0.669922	1.19659	0.978872	0.796072	0.970573	1.17243
A0A369J7D1	NA	NA	NA	NA	0.490151	0.087797	0.077144	0.0918135	2.74226	2.79006	2.59457	2.58045	5.83331	5.97308	5.61144	5.16622	4.04641	4.60426	2.86061	3.95057	3.97616	4.08932	2.38109	4.88599
A0A369J5C4	NA	NA	NA	NA	0.284762	0.454768	0.551836	0.324107	2.67386	2.30965	2.92209	2.46057	1.58779	1.74624	1.51978	1.49598	0.538821	0.179587	0.400137	0.0719419	0.5402	0.434087	0.264055	0.482502
A0A369J6D0	NA	NA	NA	NA	1.0847	0.898434	1.21843	1.07863	0.155316	0.310898	0.187468	0.455299	1.08613	0.853453	0.307185	1.02168	0.229005	0.33264	0.527913	0.464823	0.787252	0.794557	0.149416	0.521222
A0A369JTT9	NA	NA	NA	NA	0.0760309	0.0229716	0.0686279	0.0353228	0.22203	0.0585255	0.0888962	0.105225	2.09914	2.11834	2.21375	1.62914	0.546056	1.22048	1.35671	0.996702	1.48882	1.48636	1.85152	1.26669
A0A369K055	31.6855	30.7594	27.2881	24.7645	0.174221	0.207261	0.113792	0.162579	0.0931351	0.00615063	0.0425698	0.00626815	0.0254581	0.0266476	0.0147174	0.00481616	NA	NA	NA	NA	0.0541242	0.00115501	0.0108675	0.00276488
A0A369JJP3	1.00665	0.902563	0.818166	0.927967	0.317727	0.425165	0.946149	0.497999	NA	NA	NA	NA	0.250024	0.210525	0.138342	0.223024	0.406977	0.551657	0.483968	0.639125	0.405588	0.273826	0.053541	0.281904
A0A369JXA1	NA	NA	NA	NA	0.461645	0.459427	0.572367	0.491724	7.41071	6.4565	5.72278	6.42002	15.4926	15.415	15.4759	15.6806	4.2195	4.42563	4.43193	3.69214	12.6441	12.4145	13.1627	14.2149
A0A369JLR5	NA	NA	NA	NA	0.203102	0.183852	0.188	0.12394	0.74444	0.52908	0.335408	0.78423	1.28245	1.44186	1.47274	0.63854	1.45404	0.976469	0.81267	1.26276	0.550151	1.05782	1.17617	1.08075
A0A369JZY5	NA	NA	NA	NA	0.284178	0.80491	0.388515	0.189536	0.708973	1.31875	0.959352	0.991424	0.939133	0.32095	0.955982	0.831621	1.2533	1.4177	1.48917	1.12184	1.3347	0.764382	0.836998	1.34545
A0A369KEJ7	NA	NA	NA	NA	1.60458	1.84268	1.51656	1.79652	0.632762	0.902626	0.680395	0.720875	1.13418	0.938523	0.776698	0.792441	0.359453	1.48309	1.03889	0.846585	1.29472	1.11874	0.633743	1.21425
A0A369JST0	NA	NA	NA	NA	1.11918	0.968116	0.882748	1.0335	0.115655	0.527685	0.316627	0.340171	0.978431	1.04799	1.32066	0.9215	1.26076	1.32231	1.43787	1.1239	1.18595	1.24083	0.885746	1.03184
A0A369K0V8	NA	NA	NA	NA	0.367927	0.19036	0.22105	0.399182	1.78893	1.72992	1.96222	1.70272	2.58857	2.81092	2.96295	3.02425	1.03132	1.74776	1.13627	1.24067	2.37299	1.78562	2.5223	2.46866
A0A369JDA3	NA	NA	NA	NA	2.67483	1.94644	2.56045	2.33519	2.23276	2.22342	2.04679	2.39404	1.05627	1.07168	1.39242	1.00016	2.08594	1.56326	2.65891	1.77295	1.57497	1.63206	1.90154	1.59888
A0A369K833	NA	NA	NA	NA	0.201667	0.0978106	0.114252	0.141053	1.36596	0.795515	0.662689	0.466878	2.08911	1.20301	2.38146	1.61688	1.45469	1.82111	1.54987	1.67182	1.50773	1.35988	1.61591	1.29945
A0A369KBB4	NA	NA	NA	NA	0.284532	0.226913	0.256985	0.482515	0.759519	0.670471	0.859932	0.967802	0.314732	0.304016	0.942724	0.369602	0.32586	0.447681	0.284403	0.760943	0.0988842	0.3012	0.189315	0.220622
A0A369JDA9	3.43044	10.8978	9.06896	7.17514	NA	NA	NA	NA	0.0805647	0.0617756	0.104942	0.16233	0.28715	0.671068	0.639319	0.986424	0.0468446	0.290027	0.650222	0.583637	0.572735	0.892619	0.5565	0.713756
A0A369K662	NA	NA	NA	NA	3.19157	1.93644	2.13903	1.56001	1.241	1.90765	1.46205	1.03613	1.99094	1.91021	1.99058	1.79357	0.780406	1.02252	1.21413	0.966129	1.91523	2.30961	1.86536	2.30119
A0A369JII4	NA	NA	NA	NA	0.543806	0.52851	0.572733	0.48323	0.566164	0.384303	0.375731	0.470487	2.3363	1.13535	0.980708	1.01476	3.22586	0.875889	3.88438	1.78063	2.22228	1.88574	1.92141	2.53787
A0A369K7Q0	0.558109	0.312169	0.127917	0.124957	NA	NA	NA	NA	0.498525	0.19944	1.11545	0.586872	0.532191	1.60551	1.60363	1.13975	0.525096	1.04549	0.942378	0.897273	0.140906	0.883217	0.50706	0.712584
A0A369JI72	NA	NA	NA	NA	4.88935	3.14328	3.59809	4.33951	1.1602	1.37622	1.29873	1.32574	1.29591	1.2172	1.00778	1.52947	1.15695	1.8074	1.62475	1.84387	1.81037	1.31463	1.32294	1.37585
A0A369J907	NA	NA	NA	NA	0.343113	0.684241	0.472959	0.604827	0.911867	0.800598	0.712644	0.0459648	3.06038	3.15333	2.46205	1.26367	1.73853	2.0942	1.49701	1.7773	1.41633	1.83444	1.92734	1.9442
A0A369JXA0	NA	NA	NA	NA	0.122686	0.260748	0.060842	0.0650988	1.09081	1.33644	1.36546	1.40392	0.512528	0.708983	0.54104	0.687762	0.609111	0.31415	0.663338	0.685828	0.464563	0.843221	0.272501	0.773609
A0A369J3J4	NA	NA	NA	NA	1.53079	1.5169	1.34429	1.31179	0.594658	0.565575	0.498773	0.559724	0.686967	0.626478	0.411475	0.607864	0.259023	0.199964	0.0715608	0.261781	0.327064	0.085809	0.25826	0.517168
A0A369K220	NA	NA	NA	NA	0.237974	0.315084	0.338519	0.29352	0.842307	0.52364	0.572779	0.722805	3.87346	0.435892	0.0917187	0.520188	0.259959	0.47258	0.243255	0.482567	0.0993967	0.270525	0.109241	0.293479
A0A369JVG4	NA	NA	NA	NA	0.739619	0.747091	1.01758	0.238832	0.48411	0.814349	0.612193	0.445729	0.770277	1.19848	0.903359	0.309207	0.179185	0.176476	0.404042	0.284089	0.294427	0.103182	0.143239	0.254331
A0A369JD59	NA	NA	NA	NA	0.287852	0.147564	0.252738	0.491758	0.381085	0.509291	0.42904	0.37836	0.688822	0.693609	0.495868	0.879591	0.347028	0.675243	1.01941	0.838701	0.209953	0.652049	0.749217	0.610338
A0A369JXX5	NA	NA	NA	NA	0.314886	0.348683	0.226378	0.561955	6.9747	3.401	3.11488	4.02406	16.0126	17.3727	17.8791	15.1703	15.1833	18.0614	19.3124	17.5541	13.149	11.7065	12.7865	12.6155
A0A369K7L7	NA	NA	NA	NA	1.18521	0.893612	0.677628	0.829576	6.41748	5.53215	6.0929	5.53748	6.2481	5.58958	2.88108	6.34755	7.41517	8.9315	8.97851	8.32947	7.1182	7.66348	6.62495	8.26561
A0A369J5V7	NA	NA	NA	NA	0.875627	0.637177	0.558676	0.610542	0.760389	1.01128	0.681772	0.732622	0.909361	1.46298	1.44516	1.70614	1.08445	0.766965	0.761406	1.89368	1.44391	2.18115	0.480221	1.80055
A0A369JJS6	NA	NA	NA	NA	0.519598	0.57717	0.524133	0.111441	0.559349	0.606685	0.821444	0.887767	1.22351	2.09893	0.607437	1.68428	0.625694	0.948812	1.0935	0.680642	1.63214	1.5783	1.44896	1.45137
A0A369KJ61	NA	NA	NA	NA	3.43293	1.92271	2.98349	2.66473	0.868076	0.90932	1.31828	0.994003	2.35341	2.42207	2.49203	3.3028	0.443963	0.304786	0.184038	0.455607	1.05238	1.05369	1.04535	0.766218
A0A369JRQ0	0.318162	0.174765	0.148937	0.253174	NA	NA	NA	NA	1.57066	1.65533	1.33233	1.75341	8.08753	7.77725	8.55791	9.30815	3.25575	3.34281	3.4096	2.77193	6.04405	5.71439	4.77889	5.43429
A0A369JE71	NA	NA	NA	NA	0.378871	0.181071	0.158974	0.393234	1.5734	1.13137	2.84269	2.54148	6.88203	7.1862	6.14834	6.78886	3.26885	4.5918	3.31904	4.24117	5.11926	4.40325	6.11847	5.27038
A0A369JLF4	NA	NA	NA	NA	0.71319	1.00953	0.910539	0.838744	0.409401	0.479719	0.597784	0.516313	0.828794	1.16162	1.52368	3.3455	1.00344	1.07849	0.837562	1.60772	1.00222	0.63984	1.36604	1.4831
A0A369JFT9	NA	NA	NA	NA	0.230122	0.26921	0.226692	0.171433	0.110604	0.3737	0.972508	0.827685	1.09438	1.48235	1.56535	1.96509	0.287038	1.02452	0.874166	0.566168	1.67942	1.38288	1.31527	1.75746
A0A369K1B3	NA	NA	NA	NA	6.14486	5.02271	5.19741	5.50661	5.4777	4.67996	5.50709	5.0382	2.4012	3.04942	2.4178	2.79824	2.09609	1.79494	2.04438	1.74196	1.67547	1.69527	1.80372	1.80725
A0A369K846	NA	NA	NA	NA	0.630581	0.823632	0.786566	0.849624	0.179612	0.556919	0.209404	0.430057	0.76266	0.566404	1.23036	0.32151	0.357846	0.235726	0.297784	0.257947	0.130263	0.342257	0.149288	0.449934
A0A369JYC4	NA	NA	NA	NA	0.216606	0.204726	0.180028	0.259359	0.0885789	0.142514	0.482999	0.511727	0.360005	0.612037	0.398164	0.533133	0.311164	0.301259	0.384473	0.644363	0.299225	0.119789	0.371522	0.384668
A0A369JWG3	0.392839	0.271644	0.0736904	0.299386	NA	NA	NA	NA	0.486735	0.609488	0.323146	0.0405457	1.48699	1.68169	1.30097	1.44261	0.849667	1.01734	1.21823	1.32902	1.83381	1.79406	1.79154	1.7369
A0A369JS36	1.36748	1.11971	0.965397	1.11674	6.10339	5.03769	5.65778	4.58806	4.79103	3.99873	4.76624	4.22559	0.575543	0.655453	0.741226	0.370911	NA	NA	NA	NA	0.553126	0.452728	0.693088	0.688724
A0A369KB09	NA	NA	NA	NA	0.229751	0.181683	0.158779	0.23501	0.736225	0.797418	0.672279	0.783663	2.05242	1.69557	2.58464	2.15125	1.44052	1.73211	1.77689	1.6289	2.01627	2.60211	2.26554	2.41578
A0A369JCF7	NA	NA	NA	NA	0.212246	0.231135	0.178277	0.278926	1.17531	1.12332	1.81047	1.39166	1.60045	0.965314	0.788253	1.71437	1.84323	1.91783	1.74578	1.67618	1.36788	1.30345	1.51359	1.13356
A0A369JWJ9	0.973118	0.129132	0.849649	0.197084	0.1457	0.117046	0.177583	0.16778	3.50543	2.74346	2.07674	1.48334	0.00615297	0.174037	0.103427	0.134378	NA	NA	NA	NA	0.122174	0.160594	0.0475822	0.078565
A0A369JYH5	NA	NA	NA	NA	0.408827	0.216352	0.522106	0.388981	2.71084	1.77134	2.04228	1.99469	2.64913	2.97939	2.25964	2.45682	2.89434	2.44532	2.84778	2.90926	2.33209	2.21213	2.80388	2.53432
A0A369JIT8	NA	NA	NA	NA	0.395842	0.257091	0.161476	0.32099	0.0907699	0.09665	0.254546	0.119572	0.294871	0.131318	0.368316	0.330479	0.585724	0.491022	0.569199	0.25324	0.200732	0.787979	0.0807074	0.399147
A0A369JD49	NA	NA	NA	NA	2.58456	2.74938	2.63547	2.64706	0.577656	0.368706	0.908527	1.03841	1.55819	1.50031	1.50972	2.52204	1.61437	1.09575	1.47961	1.5674	1.21819	1.5986	1.38392	1.80637
A0A369IXX1	NA	NA	NA	NA	0.176046	0.2075	0.133166	0.265221	0.516976	0.53834	0.453785	0.417188	0.728659	0.704805	0.944054	0.393469	0.631856	0.760013	0.666403	0.990028	0.799539	0.853149	0.932766	0.65018
A0A369JGM8	3.23193	3.95899	2.6078	6.92951	0.538981	0.479525	0.304608	0.440933	NA	NA	NA	NA	0.361112	0.92741	1.0246	0.339032	0.840915	0.851272	0.681255	0.643122	1.16028	1.25652	0.689224	0.222959
A0A369JDI7	NA	NA	NA	NA	0.770177	0.761154	0.632836	0.595681	0.173102	0.702213	0.280669	0.190139	0.127428	0.490981	0.742019	0.900734	0.365397	0.190552	0.523014	0.301098	0.730235	0.514266	0.555954	0.883867
A0A369J4H3	NA	NA	NA	NA	1.27019	0.738836	1.01712	1.17197	2.86195	1.94246	2.73071	3.14667	2.75887	2.39055	2.19976	2.83091	2.29445	2.1291	2.12922	2.04355	2.77586	2.0323	2.07542	2.56143
A0A369JGP2	NA	NA	NA	NA	1.02166	0.625202	0.907253	0.358656	5.38592	4.94777	4.07208	5.41603	4.50338	5.78619	6.30347	4.82257	3.32045	4.59409	3.97877	3.97266	3.73813	2.99467	2.85735	3.9345
A0A369K3C3	NA	NA	NA	NA	0.417717	0.42504	0.48202	0.442532	2.14709	2.36782	2.26986	2.60922	1.62905	1.94764	1.98043	1.71764	2.05497	1.6304	2.34098	1.97575	1.35095	1.88546	1.90926	1.72573
A0A369JBY3	NA	NA	NA	NA	6.69068	4.8447	6.97636	6.63678	6.4624	5.48025	5.37357	4.88624	10.5921	11.5054	10.8922	11.3167	11.3455	12.0021	11.9179	11.9097	10.8504	9.92495	11.416	8.34035
A0A369KF60	NA	NA	NA	NA	0.164009	0.16147	0.182939	0.167721	0.805007	0.568484	0.474809	0.514999	0.73432	0.294353	1.12354	0.402936	1.65257	1.36833	1.28861	1.21608	0.873319	0.57751	0.298881	0.773066
A0A369JC32	1.28301	1.43732	1.36748	1.89953	NA	NA	NA	NA	0.416574	0.578728	0.436875	0.60744	0.676498	0.764876	0.975835	1.29495	0.875977	1.53556	0.783995	1.30778	0.523225	1.12	0.685442	1.71621
A0A369J738	NA	NA	NA	NA	1.01948	0.901117	0.537622	0.838915	0.650515	0.89768	1.17108	1.42133	1.45657	1.12359	1.45247	1.22296	0.512823	0.955857	0.642757	0.837005	1.51946	1.79425	1.564	0.855509
A0A369JQK2	NA	NA	NA	NA	0.619353	0.623633	0.600468	0.639102	1.21097	1.31517	1.30893	1.12549	1.03101	0.881634	0.758562	1.17073	1.8728	1.61144	1.27076	1.84087	1.12264	0.849915	1.13599	0.923294
A0A369K1U2	2.52284	2.52926	3.04838	2.70177	NA	NA	NA	NA	0.90928	1.70755	1.09089	1.72741	1.06736	1.04297	0.878349	1.12115	0.95673	1.27035	0.849231	0.609156	1.22608	0.678754	0.937424	0.875628
A0A369JGG1	NA	NA	NA	NA	0.663221	0.068289	0.67276	0.663196	1.54741	1.72879	1.47603	1.11426	2.12845	1.63228	2.11698	2.30927	1.25591	0.800164	1.68253	1.48116	1.01276	1.70516	1.11389	0.876633
A0A369JG46	NA	NA	NA	NA	0.746693	0.744344	1.02478	1.43549	2.0524	1.81718	1.45305	1.85177	4.37832	4.80854	4.94263	4.13385	13.7701	14.3662	15.2927	10.3522	7.79308	6.8222	8.57801	7.59649
A0A369K508	1.44164	1.19729	1.05412	1.36095	NA	NA	NA	NA	1.5859	1.19266	1.0536	1.77141	0.686638	1.60447	1.22671	0.804403	2.52493	0.452817	2.6426	0.912251	0.827428	2.1107	1.80151	0.724107
A0A369JIT7	NA	NA	NA	NA	0.104638	0.174337	0.11273	0.210992	0.305227	0.970694	0.487178	0.408112	0.851665	1.03303	1.20939	0.329813	1.628	1.94382	1.99748	2.04217	1.73122	1.31935	1.53883	1.45641
A0A369J755	NA	NA	NA	NA	2.76789	3.57222	4.48448	4.04009	0.573777	0.606158	0.446626	0.596851	13.8151	12.1808	12.8619	12.6878	23.4921	21.1833	19.3827	23.6211	25.7787	20.3461	25.6788	25.7816
A0A369JNH4	NA	NA	NA	NA	1.22806	1.07445	0.930368	1.32529	0.891678	0.896957	0.544914	0.507442	2.27838	2.63308	2.00281	1.98558	2.82933	1.93566	2.24515	3.20803	1.50899	2.29606	2.77343	2.66498
A0A369J7J1	NA	NA	NA	NA	0.318195	0.396925	0.228936	0.41926	1.6216	2.00681	2.09151	1.91578	2.42287	2.38849	2.21329	2.16453	2.19448	1.31298	1.41637	1.93964	2.40656	1.80605	2.62144	2.63415
A0A369K291	NA	NA	NA	NA	0.166714	0.204039	0.197026	0.400854	0.44368	0.27839	0.305812	0.359008	0.441427	0.396135	0.485777	0.202689	0.11701	0.582158	0.420596	0.267013	0.832501	0.508351	0.255386	0.302231
A0A369JXR0	NA	NA	NA	NA	18.8615	13.9678	14.8418	11.8795	21.4047	21.7312	18.6633	19.3414	10.4927	10.317	10.9615	11.1919	4.85425	3.18662	6.32677	5.23554	7.91516	6.87662	6.60082	7.12288
A0A369JSN4	NA	NA	NA	NA	0.54041	0.666834	0.482147	0.446121	0.596063	0.610759	0.461418	0.722753	1.05205	0.59821	0.756757	1.48424	0.229063	0.176715	0.375399	0.268952	1.39916	1.14813	1.13255	0.785155
A0A369JWX1	NA	NA	NA	NA	3.84479	4.30931	3.79998	4.48805	0.371752	0.398841	0.382623	0.701891	1.86408	1.54874	1.69618	1.42344	2.43225	2.47471	2.42748	2.47987	2.89415	3.28845	3.29537	2.98089
A0A369JHQ4	0.38877	0.270513	0.289803	0.419468	NA	NA	NA	NA	1.25463	1.01107	1.36106	1.89486	0.481318	0.365924	0.23836	0.376445	0.527317	0.358492	1.10218	0.740531	0.321844	0.130711	0.539068	0.538089
A0A369K7V2	NA	NA	NA	NA	0.219567	0.0828946	0.0910564	0.187909	0.200461	0.193907	0.146328	0.147989	1.31555	1.15279	0.912801	1.03664	1.56727	1.73444	1.79112	1.79548	0.856323	1.60787	1.21622	1.41213
A0A369JAF9	10.1428	7.81002	6.74592	10.3464	NA	NA	NA	NA	0.495291	0.723179	0.965556	1.2424	3.94493	4.23087	4.76432	5.36962	2.57423	2.59111	2.74855	3.20309	2.67322	2.4684	2.30924	2.74638
A0A369IYW8	NA	NA	NA	NA	0.186536	0.811265	0.714083	0.756705	0.195846	0.158464	0.291833	0.48099	0.404809	0.774299	0.84846	0.643263	0.233905	0.5729	0.831799	0.585147	0.547396	0.825186	0.401042	0.897871
A0A369JKQ9	0.210117	0.298747	0.451756	0.265642	NA	NA	NA	NA	0.34802	0.397461	0.315597	0.232723	0.683602	0.776764	0.753773	1.00564	1.364	1.28386	1.36877	1.01844	0.984915	0.887153	0.598845	1.20217
A0A369J477	0.31381	0.432282	0.441962	0.281857	0.636277	1.33262	0.738831	1.25114	0.726508	0.387462	0.343112	0.624862	1.13282	1.22777	1.55523	1.02672	NA	NA	NA	NA	0.586526	0.789436	0.316515	0.136172
A0A369J775	1.37175	1.0951	0.114794	0.920307	0.227322	0.23967	0.214281	0.27528	NA	NA	NA	NA	0.595751	0.822652	0.523053	0.775886	0.660276	0.109675	0.25111	0.420488	1.00726	1.35388	0.858945	1.52198
A0A369K174	NA	NA	NA	NA	0.307788	0.350401	0.271723	0.420385	0.265373	0.150162	0.130566	0.135846	0.975975	1.3235	1.42386	1.16215	0.568848	0.77345	0.968321	0.652431	1.24351	1.41433	1.59763	1.4536
A0A369K8P5	3.28795	2.10423	1.93066	1.71362	NA	NA	NA	NA	0.667531	0.348864	0.477234	0.580565	0.4723	0.583365	1.00019	0.613072	0.347033	0.932719	0.293441	0.64879	1.33901	0.20619	0.849596	1.17294
A0A369K2E8	NA	NA	NA	NA	0.157708	0.1274	0.145353	0.0891355	3.45941	3.32937	3.20782	3.15169	2.55343	1.89152	2.65677	2.48671	3.76095	3.39586	4.53017	4.33571	3.90165	3.87378	3.33823	3.45845
A0A369K949	NA	NA	NA	NA	0.348899	0.115529	0.0854426	0.102639	0.421096	0.358971	0.664151	0.455273	0.561987	0.275031	0.538783	0.569491	0.966339	1.03923	0.814831	0.966674	0.62754	3.49768	0.791408	0.598499
A0A369KH81	NA	NA	NA	NA	0.662564	0.659364	0.562136	0.629878	0.659054	0.979103	0.567674	0.160394	3.90588	3.52817	3.55011	3.60193	4.67446	4.92554	5.14187	3.53865	4.68829	3.70379	3.74691	4.47285
A0A369K5Y6	NA	NA	NA	NA	2.86492	2.2678	2.52135	2.17411	1.85291	1.26245	1.79673	1.46696	1.30861	0.306135	0.921143	1.37495	1.30374	1.4241	1.27564	1.18987	1.12236	0.855692	0.950351	1.02715
A0A369JX46	NA	NA	NA	NA	0.102186	0.0941186	0.115636	0.136274	0.274266	0.119787	0.606141	0.298137	1.89517	2.0659	2.0343	2.09436	1.08091	1.56	1.40917	1.48119	1.88089	1.43082	1.61204	1.62527
A0A369KAC0	0.288844	0.282203	0.228166	0.294613	NA	NA	NA	NA	0.247005	0.422701	0.413445	0.644923	0.331555	1.1022	1.45411	0.718431	1.16697	1.7377	1.48602	0.710052	1.08371	0.288133	0.549441	0.470659
A0A369JRL1	NA	NA	NA	NA	0.251911	0.333769	0.260613	0.201377	0.518674	0.132037	0.240463	0.25386	1.17652	0.928702	1.38221	0.865091	1.8999	1.36769	2.04248	1.71069	1.15178	1.49871	1.86105	2.10212
A0A369K845	NA	NA	NA	NA	2.12527	2.17689	2.06246	1.90962	6.70695	4.56593	5.38733	5.08121	5.0135	4.39809	3.89087	4.42001	6.02239	2.95207	3.80695	5.41804	5.11815	5.08665	5.11116	4.81634
A0A369JBU6	NA	NA	NA	NA	6.99336	5.48208	5.8127	6.67311	4.1317	3.70014	3.51521	3.10838	1.99646	1.4102	2.19479	1.90863	1.5852	2.61432	2.65733	2.60486	1.10775	1.04257	1.66222	0.671886
A0A369K3S3	NA	NA	NA	NA	0.164866	0.23529	0.228367	0.33987	0.870863	0.56853	0.465121	0.843697	0.686279	1.26323	0.817836	0.985002	0.576477	0.834913	0.767771	0.644799	1.04478	0.809548	1.16442	0.907415
A0A369JRS9	NA	NA	NA	NA	0.746285	0.7033	0.715218	0.520862	2.10723	1.23889	1.8695	1.90496	2.63582	1.10979	2.11671	2.53092	2.21503	2.42162	1.98741	2.04831	2.72772	3.22936	3.27324	2.86859
A0A369J5U7	NA	NA	NA	NA	1.76661	1.56697	2.4533	2.5405	1.49012	1.3312	1.07455	1.16763	3.32333	2.85661	2.14267	2.69529	1.70288	2.2065	1.50938	1.54305	3.58787	3.41588	4.05335	3.67678
A0A369J4S7	NA	NA	NA	NA	0.717002	0.209138	0.185705	0.188049	1.637	1.66622	2.60252	2.11212	1.58969	2.24865	1.38398	2.26804	0.569456	0.668333	0.554502	0.919272	1.68217	1.65884	2.40087	1.72619
A0A369J0T8	NA	NA	NA	NA	0.158793	0.105399	0.205248	0.118799	0.750872	0.630759	0.587522	0.546312	1.89603	2.11066	1.74983	1.1811	2.25939	2.50518	2.10321	2.46164	1.01595	2.09689	1.3929	1.15497
A0A369KAM4	NA	NA	NA	NA	0.128172	0.155388	0.226057	0.157829	19.0923	14.6426	16.5088	15.7709	3.35968	3.01414	3.34597	1.97947	1.44685	0.927553	0.907032	0.997681	2.19159	1.19459	1.92947	1.61828
A0A369K0W7	7.42818	11.8256	9.44311	6.89834	NA	NA	NA	NA	0.485998	0.285178	0.244206	0.266872	0.765426	1.09171	1.36338	0.676581	0.607346	0.490197	0.537419	0.845063	0.478149	0.352351	0.763914	0.599175
A0A369J5S5	NA	NA	NA	NA	0.506531	1.20046	0.893485	0.485723	0.867231	0.777853	0.746627	0.72545	0.671281	1.18155	1.36201	0.912633	1.74346	1.53303	2.05726	1.51944	1.52026	1.82038	0.900432	0.924362
A0A369K236	NA	NA	NA	NA	1.73921	0.711838	0.803282	0.860858	5.54482	6.91272	5.49317	5.91702	5.87651	5.28779	5.51994	6.08857	8.40191	4.8377	7.97754	7.47316	7.07615	7.66263	6.72576	6.64522
A0A369JFE9	NA	NA	NA	NA	3.57559	2.41974	3.33415	2.44491	4.75546	3.31723	3.49679	3.94637	2.67584	1.93132	1.34312	2.12319	3.22214	2.88704	3.65802	3.14663	2.36788	1.6914	2.74592	2.64588
A0A369KFF4	NA	NA	NA	NA	0.164852	0.542977	0.395166	0.0456885	1.37963	1.0021	1.65527	1.51572	0.0275394	0.3124	0.0257633	0.274309	0.478923	0.240067	0.363654	0.419773	0.267981	0.274179	0.133163	0.178213
A0A369JY05	0.488931	0.575616	1.02372	0.623991	NA	NA	NA	NA	0.220792	0.458975	0.639027	0.564717	2.38683	2.83614	3.0317	2.4727	1.95819	2.2055	2.58598	2.09772	2.42651	1.95903	2.35116	2.77864
A0A369JME0	0.380236	0.213214	0.0564786	0.11802	NA	NA	NA	NA	0.129868	0.218099	0.0743144	0.144895	2.15362	1.77824	0.207433	0.368768	0.819731	0.779477	0.64185	4.00987	1.01366	2.30176	0.503005	0.513898
A0A369JY37	NA	NA	NA	NA	0.168405	0.139938	0.135876	0.120636	0.788726	1.01517	1.06514	0.906882	0.613357	0.769144	0.794411	0.825442	0.666282	0.637383	0.727483	0.714735	0.519302	0.983608	0.609482	0.605265
A0A369JXX0	NA	NA	NA	NA	0.143678	0.108125	0.186905	0.274897	1.63901	1.66603	1.64677	1.73463	0.623986	0.336742	0.594678	0.576566	0.487704	0.363296	0.266041	0.342015	0.126307	0.107955	0.430326	0.190849
A0A369JFF8	0.965006	1.12768	1.27864	1.52815	NA	NA	NA	NA	6.38453	5.90145	5.76377	5.74716	4.01404	2.71384	2.69898	3.30993	0.580848	0.15329	0.377549	0.119252	1.66208	1.9004	1.61458	1.10942
A0A369JL36	NA	NA	NA	NA	0.137074	0.24892	0.129368	0.388079	0.220834	0.209488	0.320309	0.248011	0.311702	0.22521	0.503014	0.694025	0.326151	0.385351	0.28181	0.613825	0.344815	0.784178	0.448041	0.6316
A0A369JQ42	NA	NA	NA	NA	0.192039	0.177794	0.177504	0.160955	0.636743	0.686212	0.611649	0.764562	0.567492	0.467562	0.601033	1.41043	1.01751	0.771423	1.01885	0.809117	0.404069	0.707011	0.375208	0.372638
A0A369JG62	NA	NA	NA	NA	0.848044	0.837157	1.2604	0.804204	0.765901	0.373546	0.54765	0.712206	0.741571	0.833047	0.595272	0.610168	0.287002	0.154683	0.430759	0.35024	0.495198	0.354929	0.303956	0.295236
A0A369K5N8	NA	NA	NA	NA	0.430003	0.334395	1.32257	0.595002	3.19285	3.63343	3.08394	3.90417	3.72402	3.00699	3.31795	3.54618	5.54169	5.31552	5.53456	3.99616	4.65168	4.51149	4.44203	3.30908
A0A369J8E8	NA	NA	NA	NA	1.16165	0.980121	1.21999	1.26415	5.27812	4.07878	3.13582	4.15049	5.7122	5.16245	6.48932	6.34952	6.68	7.33758	5.38188	7.21308	6.2859	6.32338	3.08739	6.63492
A0A369JYV9	0.847149	0.56624	0.583928	0.496763	NA	NA	NA	NA	25.1058	29.7597	32.5418	32.982	34.8905	39.5467	37.2033	39.3073	10.1035	8.80052	10.9264	8.38177	13.6213	12.8267	11.2989	14.3707
A0A369JKX9	NA	NA	NA	NA	0.10698	0.111872	0.10776	0.151709	1.45663	1.47407	1.38871	1.19669	1.33248	1.46328	1.9092	1.36867	0.387619	0.126606	0.824817	0.118014	0.419754	0.715327	0.988906	0.73654
A0A369JDV9	1.01259	1.32402	1.01205	1.08203	NA	NA	NA	NA	0.485148	0.468004	0.833858	0.322401	2.41688	0.667717	1.72322	0.972196	0.689134	0.686165	0.623654	0.738603	0.750968	0.564717	0.746832	1.21528
A0A369K1V7	NA	NA	NA	NA	0.0262532	0.0780212	0.078838	0.112432	0.522719	0.710584	0.407908	0.579263	0.810541	0.469742	0.610055	0.816262	0.987945	1.04733	1.05522	1.06142	1.03549	0.950572	1.26978	0.725961
A0A369K033	NA	NA	NA	NA	0.774687	0.845106	0.731053	0.873727	1.0968	1.33055	1.18655	1.23909	0.557226	0.874355	1.28651	0.333489	0.328137	0.316585	1.09952	0.791261	0.608091	1.25069	0.629837	0.240888
A0A369K289	NA	NA	NA	NA	1.12384	1.07451	1.09495	1.19167	5.15278	5.34653	6.30757	6.22411	2.57214	3.06784	1.94312	2.17507	3.44997	3.75011	3.09414	3.499	3.06658	3.06735	2.94082	2.91002
A0A369JGN0	NA	NA	NA	NA	1.22396	1.22163	1.55062	1.68062	0.785889	0.71039	0.541243	0.391395	0.781181	0.711929	0.597984	0.926202	1.36683	0.743361	1.62594	1.20686	0.869379	0.664207	1.08143	1.34405
A0A369K1T7	NA	NA	NA	NA	2.56314	1.94763	1.431	1.61855	1.50651	0.957413	1.22401	0.842021	3.52174	4.89404	4.04719	3.27247	4.15903	3.98823	2.85023	4.48861	4.2388	3.69871	4.88495	4.27244
A0A369JVN7	0.577892	1.20255	1.35978	0.999818	NA	NA	NA	NA	0.160654	0.381683	0.465993	0.34	1.52712	1.28496	0.798686	1.23598	0.835991	0.473973	0.681762	0.0811568	1.16834	1.1415	1.824	1.59686
A0A369KBM1	NA	NA	NA	NA	5.94785	5.54406	5.45471	5.54868	4.0954	2.94416	3.59547	2.96699	6.47216	5.41781	5.38685	5.77256	8.48828	8.79353	8.41374	8.73548	8.16133	7.93522	6.89153	7.60187
A0A369JRX7	NA	NA	NA	NA	0.624599	0.750452	0.876817	0.487381	1.14908	0.539366	0.527099	0.611254	0.949051	0.875152	1.48825	1.12791	0.768778	1.0005	0.663623	0.751728	1.13212	0.853947	0.757402	0.682352
A0A369JL71	NA	NA	NA	NA	1.38471	0.938371	1.00303	1.04366	0.595531	0.730936	0.566115	0.579826	0.833868	0.575593	0.7785	0.999841	0.864917	1.4445	0.552851	1.35741	1.23219	0.933705	1.18398	1.25059
A0A369JIE4	NA	NA	NA	NA	0.163943	0.275476	0.343733	0.0705293	4.65289	4.63339	4.57445	4.73296	3.45468	3.57911	4.17232	3.94475	5.7585	5.20577	4.52183	5.11319	4.89923	4.89863	3.36706	5.27099
A0A369J3L8	NA	NA	NA	NA	0.461481	0.34314	0.399094	0.0819809	1.56998	1.01634	1.84767	0.347959	1.61698	1.28991	1.24334	0.640371	0.720211	0.437758	0.24368	0.469008	0.26945	0.452859	0.973723	0.805314
A0A369JDM5	1.19588	0.387039	0.484593	1.92002	NA	NA	NA	NA	0.274477	0.217525	0.130415	0.206382	0.403504	0.125538	0.202112	0.103684	0.784896	1.32867	1.2985	0.884669	0.363761	0.0713203	0.427355	0.43336
A0A369KE95	NA	NA	NA	NA	0.125301	0.186441	0.170068	0.0695946	1.16698	1.11133	1.30284	1.35133	2.45323	1.68857	1.78679	2.24055	1.67317	2.13031	2.23454	1.4825	1.62707	1.98241	1.7381	1.76555
A0A369K9V8	0.955353	0.315914	0.486582	0.58287	0.892939	0.424901	0.63024	0.716726	NA	NA	NA	NA	0.93153	0.318487	0.802476	1.23775	0.870368	0.475189	0.863705	0.572438	0.446193	0.508637	0.489058	0.287549
A0A369K494	NA	NA	NA	NA	0.84901	0.599422	0.726279	0.872914	0.467338	0.730619	0.622017	0.509639	0.46857	1.03192	0.594741	1.10133	1.20783	0.515623	0.474054	1.05559	0.754584	0.700109	0.7517	0.615555
A0A369JVQ3	NA	NA	NA	NA	0.191592	0.198972	0.210078	0.0414385	0.458109	1.03047	0.932701	1.6181	1.95809	1.19485	2.2097	1.97955	2.00656	1.83294	2.04111	2.16307	1.51047	2.58208	2.0892	1.17691
A0A369J3G4	NA	NA	NA	NA	0.331037	0.201415	0.233276	0.253296	0.412531	0.442814	0.54139	0.515032	0.455677	0.349945	0.2609	0.362836	0.383784	0.270832	0.418853	0.316778	0.233847	0.08474	0.381888	0.324363
A0A369IZZ5	0.326729	0.410009	0.510707	0.429259	NA	NA	NA	NA	0.858329	0.850322	0.800917	0.653804	0.169301	0.228275	0.173443	0.223731	0.206718	0.260556	0.617452	0.197343	0.203067	0.229924	0.146984	0.223714
A0A369JP07	NA	NA	NA	NA	2.78917	2.07695	2.22207	2.23943	0.552466	0.590281	1.02765	1.12334	1.64281	1.75393	1.0626	2.49271	6.06977	6.86058	7.31634	4.7042	7.91704	8.48551	7.06552	7.75353
A0A369JGA0	NA	NA	NA	NA	0.0970231	0.0684921	0.102907	0.101085	0.392841	0.36442	0.668613	0.354246	0.236384	0.209284	0.34281	0.329355	0.406517	0.632534	0.379378	0.605388	0.32962	0.460129	0.368937	0.415913
A0A369K1V1	0.402893	0.463085	0.581425	0.392666	NA	NA	NA	NA	0.143698	0.140013	0.187819	0.129087	0.641535	0.628731	0.7	0.683952	0.448271	0.779693	0.524044	0.580833	0.323339	0.190782	0.363522	0.309078
A0A369KBQ5	NA	NA	NA	NA	0.0752883	0.0868015	0.101953	0.0649832	0.742959	0.723858	0.349753	0.591096	0.796739	0.724204	0.901259	0.960779	1.4026	1.53727	1.06386	1.39309	1.13359	1.39419	1.58758	1.1409
A0A369KA29	NA	NA	NA	NA	0.032754	0.117799	0.0341808	0.0439737	0.245995	0.115089	0.568154	0.0886222	0.405902	0.410308	0.425633	0.669561	0.378993	0.328654	0.679434	0.619066	0.780359	0.368558	0.855603	0.957062
A0A369K4K2	NA	NA	NA	NA	0.525057	0.481425	0.475545	0.444042	1.6815	2.68103	1.61526	1.67449	1.73296	1.90508	2.30635	0.919329	2.05331	3.2788	2.71923	2.31419	1.88425	1.55745	2.636	1.68369
A0A369JWM2	NA	NA	NA	NA	0.335434	0.442958	0.499797	0.51649	0.1933	0.543209	0.513249	0.603564	0.712454	0.764799	0.639191	0.61028	0.207529	0.1799	0.208145	0.232987	0.378567	0.667465	0.59623	0.545831
A0A369J1G8	NA	NA	NA	NA	0.31366	0.184255	0.25389	0.284528	0.243025	0.329927	0.164652	0.335107	0.166991	0.53553	0.556078	0.327312	0.19422	0.139536	0.106384	0.100634	0.148771	0.203558	0.30245	0.0757266
A0A369JM51	NA	NA	NA	NA	0.808446	0.971667	0.737257	0.538485	2.53231	0.997663	1.91192	1.98084	1.5418	1.32791	1.89542	1.55049	2.61341	2.52943	2.91459	3.20741	1.3276	1.23949	1.535	1.35263
A0A369JU34	NA	NA	NA	NA	0.142415	0.899207	0.11235	0.853699	0.248488	0.753488	0.458371	0.736195	0.349919	0.322512	0.817326	0.415511	0.500479	0.331205	0.495706	0.536618	0.824074	0.340562	0.760182	0.732933
A0A369J5D4	0.416715	0.214691	0.180157	0.36368	NA	NA	NA	NA	0.416141	1.78858	0.769135	1.44575	2.62475	2.72547	2.34045	3.04867	1.46579	1.56394	1.86535	1.61562	1.52487	1.46528	2.59281	1.51378
A0A369J1T5	NA	NA	NA	NA	0.143928	0.199516	0.24673	0.15438	1.27329	0.544864	0.638659	1.36291	1.03404	0.879162	1.43433	0.769348	1.25898	0.872919	1.10534	0.540095	1.24342	0.784794	1.22599	0.754317
A0A369JLD6	NA	NA	NA	NA	0.717295	0.794848	0.768062	0.616676	1.1695	1.14105	0.934759	0.959683	0.886496	1.04197	0.984217	0.503808	0.557468	1.85096	1.12332	1.12232	1.12711	1.08782	1.12388	0.37921
A0A369JDW4	NA	NA	NA	NA	0.213637	0.254264	0.144582	0.197732	1.61725	1.58344	1.33681	1.80293	6.16047	6.42905	5.54014	6.34617	2.59291	2.58548	2.39155	2.25292	3.76693	3.77517	4.9821	4.18039
A0A369J8M7	NA	NA	NA	NA	5.74887	6.80091	4.1926	5.03398	6.23088	7.35351	6.86027	6.04633	2.59286	2.83916	2.57117	2.27479	2.97435	2.96109	2.85124	3.41204	2.92844	3.24742	3.99546	2.36131
A0A369JZG9	NA	NA	NA	NA	0.169924	0.204468	0.337285	0.308505	1.01984	0.908655	2.11981	0.937315	0.649234	0.749264	0.624191	1.04742	0.893801	0.503405	1.02734	0.220929	0.270534	0.519571	0.173662	0.473159
A0A369K6V5	NA	NA	NA	NA	0.231661	0.151571	0.298457	0.183924	2.36758	2.23485	2.15863	2.14539	1.97123	3.17589	3.98556	3.78948	1.00289	0.351983	0.632519	0.581069	2.63717	2.42885	2.94077	2.5384
A0A369JGM1	0.589572	0.343587	0.50044	0.344604	0.0973357	0.0759596	0.198885	0.130064	NA	NA	NA	NA	0.305406	0.447041	0.115258	0.407626	0.36125	0.244636	0.245121	0.217189	0.371708	0.178782	0.336924	0.114969
G1UJX5	NA	NA	NA	NA	0.0982262	0.0951224	0.149316	0.0934083	0.703974	1.02825	0.997657	0.906142	0.151763	0.214206	0.244488	0.120156	0.47509	0.975908	1.01426	0.593477	0.161306	0.181607	0.158121	0.2012
A0A369K448	NA	NA	NA	NA	0.672533	0.120273	0.592621	0.672092	0.115593	0.2635	0.328699	0.728586	2.07049	1.59433	1.94674	1.72876	2.59124	2.44132	2.04032	1.77032	2.53964	2.67424	2.295	2.48696
A0A369K2A6	NA	NA	NA	NA	1.76596	1.24577	0.623525	1.21247	0.124749	0.691528	0.210105	0.753509	1.48695	1.07618	1.57601	1.73454	1.28237	1.16189	1.55501	1.42317	1.46192	1.39467	0.889425	1.90722
A0A369J6G7	0.355399	0.235864	0.265325	0.665636	NA	NA	NA	NA	0.938477	1.12529	0.718174	0.916507	0.118928	0.129328	0.177274	0.126403	0.207816	0.773022	0.617413	0.712749	0.427932	0.443561	0.326807	0.0878751
A0A369J2U4	NA	NA	NA	NA	2.29937	2.23071	1.71125	1.60667	5.97218	3.52664	3.60194	3.29095	10.317	12.4406	11.8583	13.0904	3.17085	3.37231	2.7488	3.15778	9.5247	7.68915	6.94085	9.77793
A0A369JV85	1.10249	2.59975	2.67565	3.6168	0.969576	0.764545	0.818856	0.838977	0.172184	0.226025	0.14442	0.123025	0.0626575	0.0285617	0.023333	0.0606921	0.101918	0.102326	0.11684	0.0723127	NA	NA	NA	NA
A0A369JSH8	NA	NA	NA	NA	0.737107	0.366299	0.657945	0.483927	0.368366	0.660931	0.533918	0.368556	0.428166	0.460588	0.269616	0.54229	0.553932	0.810318	0.594277	0.805774	0.411117	0.344345	0.193298	0.742434
A0A369JKU6	1.21818	1.24527	1.19512	0.933108	0.725053	0.414644	0.540293	0.473949	0.314038	0.21485	0.200924	0.354967	NA	NA	NA	NA	0.171578	0.296002	0.182283	0.298265	0.252112	0.125012	0.14203	0.287056
A0A369JPF2	NA	NA	NA	NA	0.404822	0.388022	0.384255	0.283927	0.414172	0.358695	0.311756	0.429792	0.235515	0.154865	0.1179	0.552477	0.492592	0.620168	0.588969	0.488126	0.70645	0.452734	0.475185	0.816117
A0A369K0C0	NA	NA	NA	NA	0.259869	0.279671	0.267284	0.288399	0.54497	0.401774	0.417033	0.303863	1.64858	1.64714	1.41901	1.55864	4.48604	2.54563	2.6025	3.25267	5.61753	5.90382	6.76397	6.82946
A0A369K8A1	NA	NA	NA	NA	0.813819	1.30941	0.997868	1.00786	0.442945	0.557717	0.814231	0.736482	0.434805	0.206655	0.383976	0.205587	0.132179	0.0809561	0.728469	0.260036	0.335007	0.666288	0.545977	0.636294
A0A369JDB3	NA	NA	NA	NA	1.21806	1.04843	1.08183	0.822902	0.517614	0.474846	0.399506	0.536429	0.847577	0.738212	0.369586	0.551189	0.76354	0.698003	1.05202	0.858218	0.778087	0.930035	0.859028	0.697836
A0A369JVC8	NA	NA	NA	NA	1.40584	1.94849	1.36455	1.82438	0.423455	0.91605	1.46986	1.0943	2.42861	1.89416	1.76512	2.27458	1.23835	1.03419	0.777176	1.1944	1.69855	1.69036	1.36901	2.16501
A0A369JEM7	24.2523	25.0692	23.1503	21.8931	0.217367	0.53949	0.549218	0.468388	0.159323	0.0864032	0.215742	0.0942564	0.0805064	0.0794729	0.116394	0.107085	0.181827	0.196109	0.220737	0.147535	NA	NA	NA	NA
A0A369JZL4	NA	NA	NA	NA	3.05138	3.12075	3.29823	3.15848	0.314832	0.214776	0.437882	0.363708	0.110613	0.148456	0.162183	0.173378	0.191098	0.187643	0.205959	0.194621	0.48077	0.398577	0.211462	0.223615
A0A369JI27	NA	NA	NA	NA	1.07746	0.83933	0.935332	0.948491	0.673746	0.501079	0.606057	0.547166	0.448529	0.984289	0.933707	0.712501	0.788413	0.438488	0.4026	0.53994	0.658129	0.653726	0.520449	0.562675
A0A369K1D8	0.342656	0.352202	0.402869	0.256991	NA	NA	NA	NA	0.133981	0.198582	0.18947	0.38888	0.567755	0.43185	0.474142	0.606529	0.264068	0.425741	0.219256	0.359334	0.549353	0.762403	0.611322	0.480877
A0A369K8E6	NA	NA	NA	NA	2.90432	2.36915	1.51632	2.72329	2.4994	2.38252	2.44003	1.65815	5.36034	4.25677	4.8062	4.42728	0.821154	0.645677	0.642638	0.601656	0.608583	0.608746	0.672509	0.509056
A0A369JG86	NA	NA	NA	NA	0.70845	1.03777	0.640035	0.324447	6.11932	4.02435	4.40293	4.20687	1.29798	2.73108	2.94231	3.29241	3.74219	3.63694	3.57526	3.4997	2.76469	2.45086	3.33757	2.61022
A0A369JGZ2	NA	NA	NA	NA	1.49208	0.991092	1.37689	1.44409	10.2355	9.18765	7.64141	9.3025	1.07707	1.67555	2.66971	1.88545	2.46898	2.63084	2.53427	2.51415	0.810106	0.9821	1.22497	1.22269
A0A369J150	NA	NA	NA	NA	1.13705	0.843235	0.662122	0.802832	0.549597	1.26145	1.22836	1.46064	0.930557	0.225444	0.742691	0.777965	0.436525	0.493476	0.264747	0.320408	0.734628	0.508374	0.78725	0.709478
A0A369KCG1	1.16845	1.03597	0.979223	0.101578	NA	NA	NA	NA	0.314735	0.193578	0.00697847	0.190846	0.230278	0.119697	0.312173	0.460248	1.04301	0.415191	0.276683	1.42041	0.267911	0.529886	0.682481	0.141738
A0A369K7S0	NA	NA	NA	NA	0.180448	0.602514	0.459789	0.425438	1.34291	1.55643	2.16972	2.23344	0.825678	1.60946	1.32773	1.71242	1.40184	1.71147	1.1452	1.57974	1.82039	1.48294	1.47461	1.7605
A0A369JL47	NA	NA	NA	NA	1.62727	1.27412	1.14133	1.29298	4.38007	3.97594	3.3847	3.08255	7.01731	8.49818	8.51277	8.5308	3.92445	3.48694	4.14201	4.49265	5.99329	4.89509	6.53212	6.14828
A0A369JUN5	NA	NA	NA	NA	0.0235508	0.224191	0.399165	0.245418	0.375519	0.135031	0.254362	0.432251	0.224663	0.097584	0.174048	0.236486	0.348471	0.103454	0.0928816	0.213313	0.220803	0.373402	0.299296	0.226408
A0A369JL27	NA	NA	NA	NA	0.0612704	0.0952278	0.0498156	0.0665259	1.88627	1.38692	1.66531	1.34779	0.796	1.09329	0.951361	0.790121	0.888928	1.02175	1.10272	0.773747	1.23218	1.53924	0.861891	1.48785
A0A369K9K1	NA	NA	NA	NA	3.58897	3.3453	3.27109	4.02154	16.5192	15.0345	14.9369	14.9671	10.3995	11.4547	11.4085	10.5122	9.11403	9.25347	8.07464	10.3317	12.1599	11.0542	12.9469	12.1933
A0A369JNQ7	0.435179	0.131457	0.0895733	0.0973553	NA	NA	NA	NA	0.191687	0.159757	0.135098	0.228018	0.724282	0.449925	0.148973	0.521343	0.20145	0.264272	0.323147	0.445103	0.110089	0.0772643	0.164872	0.151861
A0A369JC55	NA	NA	NA	NA	0.733959	0.603541	0.434711	0.441629	4.02184	3.14167	3.56997	4.85957	5.73614	5.43701	6.68512	4.33782	4.14201	3.5904	2.74076	3.46757	4.4462	5.03605	4.51174	4.7494
A0A369JEP3	NA	NA	NA	NA	0.949248	1.01176	0.942972	0.966154	0.952586	1.98187	0.876567	1.98282	0.763246	0.37202	0.282393	0.4806	0.240529	0.38238	0.307995	2.35841	0.641815	1.30528	1.2293	0.696285
A0A369JKQ3	NA	NA	NA	NA	0.174043	0.0965884	0.0953423	0.129385	0.253525	0.185212	0.263605	0.175031	0.646766	0.608314	0.173612	0.345849	0.245007	0.298623	0.459183	0.296751	0.426709	0.428888	0.453697	0.530363
A0A369JIZ8	NA	NA	NA	NA	0.783734	1.14961	1.07496	1.15738	1.16967	1.00995	0.744089	1.22528	0.311057	0.171287	0.166804	0.208492	0.222834	0.399584	0.623563	1.37141	0.323979	1.13582	0.593857	0.194122
A0A369JL50	NA	NA	NA	NA	1.76675	1.41948	1.07103	3.55005	3.53717	3.49978	2.82524	2.05561	1.4113	1.16533	2.1366	1.1901	2.97034	2.75542	3.00238	3.03314	2.05881	2.39834	1.3279	1.98382
A0A369K935	NA	NA	NA	NA	18.7876	15.7975	18.4279	20.5539	25.1586	20.4161	19.8893	24.1456	8.97855	9.57132	8.61964	8.65794	1.30011	2.47113	1.9427	2.08749	2.57552	2.39595	3.01529	3.29493
A0A369K3E5	NA	NA	NA	NA	1.52284	2.04504	1.87143	2.0637	0.182774	0.640574	0.468795	0.516021	0.220704	0.0982017	0.256043	0.280085	0.0393214	0.269481	0.122675	0.24032	0.575554	0.155548	0.708385	0.583129
A0A369JNK9	0.709349	0.822849	0.803184	0.94665	NA	NA	NA	NA	0.386474	0.396801	0.516646	0.278562	0.249848	0.196953	0.54356	0.517135	0.882915	0.625027	0.689303	0.552668	0.941902	0.756347	0.756516	0.8399
A0A369KJ77	0.247814	0.238768	0.19619	0.309061	1.08826	2.06847	2.16608	2.27028	0.109481	0.134668	0.102891	0.222161	0.30302	0.213878	0.249306	0.217546	NA	NA	NA	NA	0.0701113	0.159257	0.301365	0.0273986
A0A369K684	0.628001	0.654141	0.55862	0.409113	1.4938	1.36717	1.39377	1.14642	0.319461	0.444011	0.366456	0.441903	0.124167	0.0822682	0.146436	0.100658	NA	NA	NA	NA	0.146148	0.0390872	0.0898111	0.0760449
A0A369K1J8	NA	NA	NA	NA	0.235375	0.0821802	0.0899144	0.0460809	0.254364	0.249488	0.0816948	0.371107	1.03689	0.396938	0.762965	0.801435	1.22639	1.15123	0.945015	1.09686	0.906901	0.720642	0.747566	0.651283
A0A369JNE1	NA	NA	NA	NA	0.0105766	0.0271805	0.019347	0.0219034	0.436014	0.516564	0.696571	0.330619	0.135891	0.0603712	0.294186	0.390999	0.352152	0.2616	0.515027	0.34497	0.290743	0.232809	0.417118	0.39676
A0A369JK48	0.58178	0.393441	0.542052	0.650205	NA	NA	NA	NA	0.167093	0.390617	0.17584	0.207102	0.252027	0.31254	0.148833	0.20825	0.227664	0.281974	0.25056	0.443949	0.139298	0.100573	0.156656	0.107335
A0A369JJC4	NA	NA	NA	NA	0.194301	0.195702	0.207117	0.133744	0.977654	0.321314	0.553452	0.577217	0.172011	0.179429	0.160072	0.522295	0.149991	0.14262	0.124182	0.107456	0.158226	0.153964	0.149594	0.330985
A0A369K4G6	NA	NA	NA	NA	0.191657	0.264729	0.117774	0.234546	0.558045	0.260097	0.292868	0.512443	0.936868	0.807153	0.822287	0.641987	1.44514	1.22228	1.12411	1.29387	0.721079	1.01923	0.803044	0.833526
A0A369JN29	57.0246	71.2784	78.0634	69.1434	0.127924	0.103053	0.133149	0.0878704	NA	NA	NA	NA	0.32481	0.1781	0.118606	0.161829	0.0760725	0.138377	0.0606525	0.107935	0.220504	0.230657	0.0928025	0.0668906
A0A369JU09	NA	NA	NA	NA	0.446373	0.229515	0.422421	0.289547	0.527665	0.631279	0.388455	0.34701	1.688	1.88041	0.711062	1.07299	1.53625	1.25457	1.18924	1.21342	0.924042	0.841523	1.08234	1.1427
A0A369K299	NA	NA	NA	NA	0.15954	0.139877	0.206682	0.197997	0.367624	0.271085	0.237429	0.309489	0.449124	0.379913	0.253247	0.690521	1.11274	0.704525	1.31584	1.18628	0.420879	0.899614	0.440277	0.744622
A0A369JAR6	NA	NA	NA	NA	0.46267	0.464861	0.566206	0.441848	1.29965	0.960357	1.42876	1.35793	0.338827	0.274745	0.131831	0.28411	1.33163	1.04887	0.893012	1.19007	1.23416	1.42403	1.27523	1.23925
A0A369JIC8	NA	NA	NA	NA	0.861728	0.335156	0.4371	0.407001	0.171821	0.119402	0.164726	0.125462	0.746058	0.811706	0.739385	0.401091	0.587669	0.682687	0.298273	0.197087	0.257315	0.487633	0.195346	0.190668
A0A369JAG2	7.30527	12.0803	10.4024	14.2719	0.320966	0.614699	0.0833648	0.584728	NA	NA	NA	NA	0.135637	0.114996	0.104595	0.013727	0.373949	0.333223	0.372035	0.480075	0.181791	0.115387	0.132555	0.0135333
A0A369JG07	0.200072	0.148494	0.115416	0.131193	NA	NA	NA	NA	0.0740428	0.153885	0.204309	0.1058	0.397595	0.693467	0.726586	0.943813	0.636634	0.439734	0.282021	0.891001	0.44286	1.22561	0.590782	0.454681
A0A369JX81	0.105905	0.436601	0.588454	0.276451	0.682271	0.664464	0.74878	0.606229	NA	NA	NA	NA	0.99347	1.37313	1.05524	0.539366	0.717654	0.94099	0.809473	0.694532	1.12565	1.00926	0.283881	0.880348
A0A369JEC1	1.16978	0.285856	0.275968	0.993226	NA	NA	NA	NA	0.407193	1.10243	0.347271	1.11942	0.582707	0.814602	0.699521	0.754855	0.475171	0.442432	0.459103	0.533366	0.391701	0.480748	0.656443	0.716985
A0A369JPJ4	0.418726	0.528268	0.371146	0.351575	NA	NA	NA	NA	0.213417	0.182862	0.214533	0.147548	0.194628	0.194972	0.209676	0.146767	0.339624	0.423383	0.0807621	0.357967	0.177319	0.129832	0.383888	0.170952
A0A369JML2	0.365228	0.260447	0.260358	0.282221	NA	NA	NA	NA	0.468197	0.342066	0.384383	0.534198	0.20324	0.575414	0.553951	0.315091	0.453715	0.443194	0.964141	0.31719	0.318119	0.263468	0.311689	0.124516
A0A369JA50	NA	NA	NA	NA	0.85248	1.3444	1.12758	1.20801	0.722286	0.340361	0.30122	0.536893	0.390935	0.336756	0.26363	0.34586	0.117095	0.206333	0.156898	0.351624	0.500514	0.43721	0.307747	0.556798
A0A369KIY2	NA	NA	NA	NA	0.118008	0.0944676	0.176912	0.0869735	0.0865428	0.0504522	0.141602	0.0746835	0.329198	0.259502	0.381429	0.586954	0.574456	0.803187	0.654109	0.986421	0.599746	0.792492	0.653421	0.500952
A0A369JTK8	NA	NA	NA	NA	0.448108	0.240711	0.435015	0.198831	0.160211	0.119847	0.161382	0.123799	0.0903517	0.10999	0.0102348	0.0920172	0.710735	0.78379	0.837697	0.355788	0.39495	0.611115	0.538199	0.515162
A0A369K8X8	NA	NA	NA	NA	0.668214	0.800423	0.616738	0.691407	1.09616	1.10896	1.20851	1.05026	1.39738	0.593489	0.567023	0.674975	3.04109	1.75612	1.45506	1.78127	0.71801	0.734719	0.488182	0.732181
A0A369JYQ0	NA	NA	NA	NA	0.27326	0.232612	0.414636	0.28245	0.201778	0.425333	0.70603	0.560241	1.71277	1.18662	1.32158	1.59095	0.522564	0.690105	0.671116	0.769696	1.68922	1.17278	0.485098	1.97806
A0A369JKI8	NA	NA	NA	NA	1.33347	1.19193	1.02184	1.04059	0.382347	0.356297	0.462999	0.444793	0.535609	0.27334	0.599684	0.891431	0.0271682	0.106708	0.122237	0.174878	0.629183	0.619382	0.485914	0.277616
A0A369KEP8	NA	NA	NA	NA	0.398914	0.99186	1.30754	0.365132	0.971427	1.29746	1.0179	1.49876	0.566432	0.510612	0.767356	0.472301	0.1345	0.247192	0.133548	0.325269	0.407601	0.076663	0.488906	0.222551
A0A369J4J4	1.53666	2.08282	1.79552	1.69665	NA	NA	NA	NA	0.135248	0.301672	0.275799	0.145743	0.241073	0.485036	0.451271	0.442626	0.0981292	0.503367	0.630049	0.161867	0.600334	0.205909	0.445019	0.479302
A0A369JE64	NA	NA	NA	NA	0.232586	0.103393	0.14064	0.046902	0.546369	0.851286	0.718838	1.09462	0.309136	0.559801	0.446192	0.304917	0.324348	0.70353	0.20168	0.605745	0.389785	0.512105	0.777646	0.428895
A0A369JA49	0.244307	0.216246	0.208656	0.212012	NA	NA	NA	NA	0.304616	0.355682	0.289558	0.213338	0.956699	0.980267	1.06967	1.13411	0.599997	0.649813	0.585023	0.63297	1.20729	1.11404	1.23284	1.19547
A0A369IZT7	NA	NA	NA	NA	0.265241	0.153016	0.194541	0.286264	0.200618	0.176486	0.163987	0.175994	1.08788	1.14545	1.03092	0.896087	2.02083	1.73994	1.82301	1.60157	1.1548	1.10509	1.31764	1.18525
A0A369JQ08	NA	NA	NA	NA	0.588589	0.263994	0.160782	0.304216	0.66985	0.923469	0.926115	0.951716	1.10699	1.2582	0.624645	1.22505	1.47522	1.5554	1.30421	1.14041	1.50587	1.33936	1.37797	1.60833
A0A369JEL7	NA	NA	NA	NA	0.751441	1.03653	0.869238	1.00632	0.997537	1.11549	0.907556	0.819368	1.13774	1.23766	1.61926	1.07917	1.15053	1.17211	1.05261	0.797824	1.14192	1.09818	0.735356	0.993483
A0A369K9X8	NA	NA	NA	NA	0.501508	0.230091	0.394323	0.485635	0.524395	0.441184	0.341117	0.372424	0.386759	0.395702	0.366033	0.592623	0.356846	0.283823	0.247922	0.261658	0.450504	0.329682	0.782548	0.322029
A0A369KF63	NA	NA	NA	NA	1.91553	1.87874	0.849829	2.27531	0.2085	0.310218	0.37446	0.108994	0.557985	0.425651	0.460656	0.636831	0.15251	0.37293	0.553762	0.244784	0.262162	0.488842	0.390667	0.313131
[truncated: 1,540 more rows]
