# Supplementary material for: Comparative Proteomic Analysis within the Developmental Stages of the Mushroom White Hypsizygus marmoreus
Source: J Fungi (Basel). 2021 Dec 11;7(12):1064. doi: 10.3390/jof7121064 (PMC8704636; doi:10.3390/jof7121064)
Supplement: Supplementary file 1 [file jof-07-01064-s001.zip › Table S2.xlsx]

## Sheet: oneway
Table S2 DEPs analysis by one-way ANOVA analysis (BH FDR < 0.05).
protein ID	Myc1	Myc2	Myc3	Myc4	Ste1	Ste2	Ste3	Ste4	Cap1	Cap2	Cap3	Cap4	LUfb1	LUfb2	LUfb3	LUfb4	SUfb1	SUfb2	SUfb3	SUfb4	Pri1	Pri2	Pri3	Pri4	-Log ANOVA p value	ANOVA q-value	ANOVA Significant
A0A369K1X6	161.212	177.408	185.054	169.75	44.5649	39.8671	37.4145	38.7922	93.5814	77.7657	78.6898	78.245	73.0682	73.7749	72.1798	70.4178	90.8377	95.8232	98.6528	91.7803	85.2099	86.0673	92.2108	94.6921	14.8248	0	+
A0A369JCR5	41.1482	41.8648	37.7632	39.0108	71.2327	61.0156	62.5489	63.0249	118.086	104.742	107.039	107.911	156.738	163.824	156.44	155.613	161.112	163.984	161.812	159.495	168.197	163.677	174.592	165.737	19.3461	0	+
A0A369JME9	9.04737	14.1574	16.2797	13.1157	7.22325	7.94192	7.62359	7.85824	33.1615	30.966	32.9683	32.0159	19.9382	20.1533	19.8997	19.9683	24.5727	29.8998	21.6588	24.9502	22.3014	23.9289	23.4721	21.6057	10.9203	0	+
A0A369JNN0	67.7495	107.345	94.0552	104.905	64.299	60.0229	63.2827	62.3647	223.476	201.94	196.856	203.94	299.322	290.11	285.751	293.457	294.515	299.681	302.414	277.556	266.31	251.325	260.906	268.075	16.6673	0	+
A0A369JMN6	0.517959	0.85203	0.882468	2.10553	7.06757	6.59545	5.94688	5.62582	5.29336	4.48674	5.10667	5.5051	17.6671	17.6598	17.0872	18.6719	14.953	16.0179	14.2367	15.18	22.243	20.8827	22.1578	22.9976	18.464	0	+
A0A369KER8	12.5218	11.3669	12.2051	9.81279	12.6217	10.8802	13.3373	11.7569	59.731	57.3439	54.0136	52.0242	140.358	133.597	134.274	135.237	92.1173	93.0045	84.7609	91.8266	107.857	108.914	120.771	115.611	20.0796	0	+
A0A369JHU2	5.63581	3.16448	3.14229	3.69915	11.3428	11.7891	10.9067	9.95689	27.0617	26.7975	25.0399	27.1798	35.6868	39.0204	37.0784	39.3352	59.9559	57.9843	63.129	58.657	47.4753	51.9663	56.8511	52.8182	17.5982	0	+
A0A369JAL1	7.20184	4.79158	6.07816	5.42224	2.23012	1.31776	2.301	1.55047	85.5673	78.3963	81.9012	75.2676	96.8367	101.394	99.5737	97.7471	96.0133	92.5652	89.7223	92.4151	90.3582	92.9956	96.0249	87.211	20.9007	0	+
A0A369JKD9	9.68561	6.09812	6.74071	9.0073	14.0983	11.9155	12.675	12.5999	29.3402	27.6734	30.5232	28.8814	40.9276	38.4891	34.9285	38.3691	27.2209	28.0581	22.8341	26.1775	32.8908	33.3405	33.3993	34.9846	14.2928	0	+
A0A369JPG5	13.4644	3.82376	4.48611	2.82482	6.66212	4.72178	5.07637	5.50055	23.3484	20.8125	23.641	22.8843	48.8692	47.5874	48.957	46.1959	36.4064	40.5257	35.0387	33.5433	37.4096	38.9567	47.6133	39.5899	12.8832	0	+
A0A369JBX3	3.6254	4.06917	4.96218	5.18213	68.8711	64.8169	68.0826	62.7209	90.7879	81.8764	79.7801	92.6237	223.39	215.813	213.713	222.09	89.8334	92.106	84.3475	90.4899	172.422	180.693	175.151	178.322	22.225	0	+
A0A369JFC8	13.2917	6.97395	11.4849	13.7772	0.803013	0.442839	0.383841	0.398009	17.5169	16.3554	16.0273	15.2715	32.7549	30.8688	30.1251	28.6751	38.9994	38.5583	39.8939	40.7877	37.1484	36.7275	40.2939	39.9227	16.4288	0	+
A0A369JS72	130.862	178.513	180.869	173.023	24.851	22.5746	25.7231	24.0712	107.103	94.241	95.0182	100.091	175.278	170.231	164.375	164.127	195.706	209.923	209.241	175.768	157.875	144.351	176.028	168.133	11.4251	0	+
A0A369J8Y1	5.62684	3.82351	3.74658	3.89649	8.84204	9.35945	8.44178	8.48958	57.5269	48.5003	47.9727	52.678	84.9057	89.3631	89.1027	92.7387	86.1479	79.0616	79.51	86.2542	87.1532	83.7245	89.2541	82.9874	18.9707	0	+
A0A369K2C9	19.7535	17.7902	16.4725	12.5276	36.2109	30.7285	33.0523	29.6087	18.6717	14.1746	16.2213	16.251	28.2969	27.9555	24.3062	26.4999	10.6852	10.3292	11.1869	8.67945	15.262	13.5841	15.7796	15.2598	9.99123	0	+
A0A369JBW1	16.5639	7.53089	6.75583	5.26795	17.5334	15.3181	15.0361	18.1691	65.087	55.1497	60.2795	61.0057	79.4954	82.0853	81.4217	77.7501	72.7123	70.2062	71.381	76.6858	71.9673	65.9589	70.3856	75.1192	16.1865	0	+
A0A369KDK0	169.659	157.73	151.119	160.409	40.0572	40.3602	37.5738	35.7782	24.5739	19.1837	19.7356	20.8296	37.5867	36.9779	37.1842	40.3031	32.8977	32.8989	33.7846	34.3671	32.9024	33.1369	33.418	34.1979	20.1891	0	+
A0A369JI09	13.0555	13.1305	14.7519	18.0651	34.2358	30.8289	32.9832	44.2608	89.3337	72.7293	73.9584	76.9146	51.5951	47.2385	46.9511	53.4726	39.1194	44.1153	41.4265	46.4875	42.354	40.9085	37.6622	44.7084	10.9317	0	+
A0A369KEH5	8.95551	6.58955	6.1544	7.66308	19.607	14.1978	15.3657	15.5414	135.604	127.966	122.851	130.368	186.432	180.041	183.74	190.688	150.719	148.005	150.532	142.446	181.693	180.9	176.638	189.676	22.2985	0	+
A0A369JUF6	8.43302	5.45588	6.21884	6.80636	3.1884	2.67947	3.3011	2.64423	42.3326	40.468	44.0579	43.9854	112.993	109.511	113.338	110.347	94.1412	94.4406	87.9588	95.3997	122.646	121.379	129.056	130.676	22.6522	0	+
A0A369J7P8	14.3565	19.4861	16.8792	18.0943	51.6756	45.108	49.6324	47.8773	26.1785	23.6444	24.2351	26.7118	22.6678	27.0346	22.9312	23.3272	29.6955	29.2044	26.3806	27.8624	29.3398	28.3078	33.9097	33.6047	11.4754	0	+
A0A369JT17	26.2447	27.4969	26.0545	27.3313	56.512	53.5034	53.6421	55.3456	26.072	24.2392	21.9976	20.8102	42.5973	44.0663	44.0339	41.9273	71.9379	73.7981	69.5914	76.9904	69.0991	67.1764	69.1593	66.4811	17.8986	0	+
A0A369K480	27.121	23.7053	33.4511	26.7306	30.3352	28.7236	28.3668	25.5626	29.4248	23.5569	25.9784	26.5456	31.8021	31.1113	33.0206	30.5439	27.2379	26.7939	24.167	24.6841	22.5321	19.8454	23.8761	24.1707	2.83693	9.96574e-06	+
A0A369JWT4	2.23879	3.79224	4.91094	3.60333	32.7144	33.9269	31.58	35.9011	52.3244	44.588	51.3229	54.5891	119.156	116.82	114.754	115.998	77.713	75.8398	71.0524	82.5884	98.9932	106.361	106.764	100.606	19.1217	0	+
A0A369JK75	0.498818	1.06564	1.40561	1.38077	15.9358	14.5783	17.0921	13.7131	34.6541	28.6707	31.241	30.3669	139.324	142.178	142.225	144.353	109.042	111.372	110.172	111.896	143.491	141.24	154.006	141.22	23.3135	0	+
A0A369JT56	15.4891	13.0571	11.8278	16.7381	30.6195	30.0493	30.7082	29.4001	12.1735	11.9622	10.8111	10.1635	16.4254	17.3156	18.5305	17.9311	21.4542	24.2797	22.0787	23.6333	21.6852	20.9199	20.6263	21.8516	12.4163	0	+
A0A369J962	10.0629	11.7712	12.1171	11.3173	5.29259	4.90108	5.20706	4.88548	9.2775	9.56913	9.24265	10.1706	10.0577	10.8184	8.57862	8.00286	12.3251	12.7966	12.5042	13.3313	11.613	9.6913	11.7358	10.9887	8.76778	0	+
A0A369K382	43.6852	49.8372	41.801	36.8544	65.4731	57.4807	58.4043	56.134	27.7556	24.191	27.1488	24.9763	24.7274	28.5187	28.3728	27.5144	22.4904	23.7461	23.4692	23.0834	28.0604	25.5987	26.011	26.8272	11.3596	0	+
A0A369JRI0	23.7723	22.1584	25.9287	23.6159	26.4359	24.4188	28.082	25.965	12.6356	13.9316	13.9307	12.0814	17.5328	18.8416	18.446	18.6567	16.5934	16.2283	15.6648	18.2896	16.6651	18.8411	20.0468	19.2993	9.81428	0	+
A0A369K7B5	18.6871	25.1801	20.3819	17.4674	76.1521	66.9688	73.7457	74.3459	108.344	92.3394	105.798	109.633	103.251	94.5316	95.6819	101.919	103.684	94.5507	95.453	101.045	98.573	97.7976	88.6646	91.3477	13.5133	0	+
A0A369JVK2	5.01908	9.49844	8.16347	7.89243	4.61935	4.03861	5.14825	5.10595	10.1092	8.86806	9.43225	8.44001	14.7649	16.2831	16.8369	15.8688	9.22754	11.359	10.3122	10.0391	13.6577	12.6401	14.1049	14.1462	9.97707	0	+
A0A369K2S9	15.183	18.8517	20.1124	22.4041	19.0938	16.2171	18.4875	18.1964	20.7672	17.7713	19.7312	19.3086	20.9278	22.2291	20.7673	20.1091	16.2116	18.3102	18.8797	19.1311	18.6533	18.592	18.4727	21.9732	0.684865	0.0142786	+
A0A369K7B0	25.2839	2.53354	2.2021	1.92989	61.6075	55.3776	57.6018	55.3275	143.703	130.775	123.26	122.603	319.642	328.488	311.784	328.47	307.786	269.562	268.071	265.551	314.96	324.295	321.662	316.86	18.8593	0	+
A0A369KF18	0.802157	1.36796	1.50898	2.07558	4.05949	4.05397	3.67354	3.43515	26.5491	22.4446	21.2911	23.68	20.5508	19.592	21.439	19.9064	20.7216	25.6652	21.6522	25.0525	18.6677	15.5336	19.306	19.607	13.2943	0	+
A0A369J790	23.9561	16.7714	20.1017	19.5891	10.8797	6.81623	8.04049	8.57072	13.394	14.2775	16.4691	12.7434	6.82446	7.81735	8.35176	7.00931	10.6074	10.6376	10.4534	11.5506	7.40425	9.26871	8.86079	7.40339	7.95462	0	+
A0A369K706	426.419	578.303	613.573	558.43	840.753	784.171	823.172	814.134	660.857	574.922	584.413	595.315	784.089	802.04	800.7	796.589	1017.97	1045.22	1050.32	1034.76	820.083	784.967	830.955	939.042	9.64143	0	+
A0A369JPQ3	61.0971	122.651	120.908	113.254	31.3955	34.7122	28.7423	35.74	6.57003	5.70362	3.53443	5.08307	7.58113	7.34455	8.31499	8.20121	38.5361	37.6668	40.5734	39.8686	22.8163	21.0271	25.0299	22.0457	8.08943	0	+
A0A369JZT9	17.9581	19.6864	15.8661	14.7751	36.0004	31.4834	32.957	32.787	59.9168	59.5386	51.4571	58.3129	83.5603	85.5135	83.0984	81.6077	49.6931	58.391	53.2752	59.7417	52.0263	51.3822	53.6188	54.5471	15.1657	0	+
A0A369KC16	15.7945	12.9598	12.2319	11.4191	0.357653	1.24586	1.3954	1.26094	4.02535	3.42176	4.73649	4.69788	13.2134	13.8817	12.813	12.7763	5.91275	6.92192	5.4791	7.08776	9.80242	7.36718	10.5772	11.3303	10.5384	0	+
A0A369J8P1	6.03401	7.36523	8.99752	6.48325	2.8714	3.01168	3.55971	3.04143	7.28832	7.11301	7.61996	7.42195	4.9303	5.92464	6.10112	5.76781	5.51192	6.59297	5.91121	6.8083	4.12851	4.58853	4.53804	4.35287	6.91951	0	+
A0A369JH94	3.13146	2.33502	1.28611	1.44101	10.7099	10.9823	9.66015	9.84865	16.5914	13.3651	12.231	15.2194	32.9661	30.1572	29.2064	29.9621	22.9967	22.087	21.5926	25.9516	24.0661	25.3966	30.4385	22.4288	12.3433	0	+
A0A369JCW3	3.65296	4.52392	5.33915	4.29078	35.7633	27.8573	33.2335	33.7821	66.6357	64.8507	64.9573	71.2417	174.015	174.462	162.988	158.862	112.416	127.709	116.792	118.792	169.312	151.745	188.262	172.46	16.3874	0	+
A0A369JWX6	26.2779	31.8993	29.6011	37.0269	49.7014	42.959	48.47	45.0123	47.5265	49.4157	39.625	41.6281	112.976	109.74	113.752	104.663	91.2494	104.9	103.624	110.845	126.999	130.626	130.121	121.561	15.4159	0	+
A0A369JGV5	4.33797	4.22776	3.29815	4.32133	11.2477	12.2196	8.38773	8.98083	15.5547	10.6667	12.9618	11.8593	40.1517	40.7345	40.3385	39.8733	38.5633	37.8098	34.943	38.5872	41.198	38.9552	42.743	39.5723	17.8862	0	+
A0A369J9X4	36.9494	38.4656	38.5763	27.9101	27.7302	22.2471	30.6428	26.2711	22.9939	21.2096	22.7849	20.2397	34.9126	37.7384	39.2607	40.9887	35.044	30.4621	30.089	32.4062	40.0124	43.2958	39.361	42.6875	6.5322	0	+
A0A369JKM5	89.4129	106.548	97.9486	126.615	20.3406	20.0871	22.5086	20.1938	22.0676	24.0363	22.2516	24.1968	33.9931	36.8555	31.8498	33.0769	39.5463	31.4705	36.1969	38.3391	37.0565	35.7495	40.4008	43.8581	11.0058	0	+
A0A369KCW4	0.0994336	0.742537	0.669717	0.644503	1.17823	0.919014	1.26967	1.08872	19.8854	22.0631	19.8411	21.1629	26.168	32.1434	29.759	27.9183	26.2254	27.9307	29.4105	29.0778	23.945	24.1495	24.1057	26.0251	16.8765	0	+
A0A369JKN3	25.2179	25.8933	24.1048	25.8095	4.85487	4.20331	4.63055	3.79628	35.7572	30.7392	35.3971	33.298	48.1602	48.5247	48.603	47.0653	56.4827	53.9085	54.0565	53.3034	52.2403	57.4537	57.9998	55.8489	18.7629	0	+
A0A369J559	10.0552	12.3505	11.2366	13.4118	2.27876	2.16586	2.50359	2.55831	28.6927	26.6136	25.9879	26.8879	56.4772	54.1821	55.754	54.1944	96.2592	99.0763	84.4048	95.0887	100.324	97.4766	96.078	100.697	19.763	0	+
A0A369K5V6	13.7964	13.4713	9.75971	13.4584	0.193964	0.0376789	0.220174	0.0667064	11.8681	14.0808	12.5435	11.148	16.082	20.9119	20.5928	18.9973	41.745	43.6901	38.3512	42.0276	31.3021	28.6796	30.249	26.9846	15.5422	0	+
A0A369JL46	3.47941	3.48901	4.06332	4.25462	18.0076	16.2426	18.07	17.2733	12.6169	9.60026	12.249	10.8159	24.2062	23.0042	24.251	28.6644	14.4802	13.0717	15.8287	16.3667	28.2203	25.3489	24.8641	23.2165	11.9818	0	+
A0A369JIS9	3.53084	1.16256	1.1069	1.26503	8.81335	7.80224	7.06748	7.59266	60.2164	58.1861	62.5842	62.6165	118.538	122.641	118.811	128.621	86.9287	84.7526	84.7206	82.4173	118.027	115.51	121.256	112.267	21.9448	0	+
A0A369K8Z0	13.8223	10.3482	6.50363	9.1282	8.74836	6.41484	6.8173	6.43692	18.5168	16.5224	16.1736	15.6773	13.7322	20.5753	18.1672	15.9143	13.0235	15.1988	11.3609	14.4973	18.1238	19.9219	18.2306	18.6385	6.12824	0	+
A0A369JSV3	19.4377	24.9083	21.5089	27.3886	37.6576	32.4316	34.9267	32.8219	69.1609	63.3916	60.4586	66.0423	104.996	106.801	102.425	101.143	100.955	106.64	101.908	105.731	102.491	106.675	103.943	109.717	18.595	0	+
A0A369JPI3	2.13142	2.20824	2.24073	2.56983	7.69049	6.74165	6.87735	6.79639	23.6885	21.1309	22.4244	21.892	36.7105	35.3537	33.1595	34.3457	32.9071	29.2731	28.6231	29.4	33.6468	32.806	32.7403	30.4164	17.8366	0	+
A0A369KA45	2.68217	2.35391	2.91441	2.29444	11.0442	11.4479	11.262	9.77618	5.31934	6.53235	6.81866	6.33641	6.17748	5.18889	4.85959	4.86892	4.69509	7.09561	7.01317	5.13616	5.89162	5.25323	6.02961	6.856	9.20984	0	+
A0A369K2G0	4.60798	4.68979	4.96582	5.196	5.05834	3.86238	3.46468	3.4217	17.3742	14.618	15.6496	16.8	19.5274	18.7299	22.4437	19.1064	19.0738	17.3916	16.8422	18.923	19.7751	19.1249	19.6054	21.4432	14.0363	0	+
A0A369K708	9.59498	6.09276	5.53907	5.64601	51.8799	51.293	46.0076	47.6493	58.7042	51.0757	51.3685	53.7067	121.734	122.552	129.478	127.341	117.337	114.617	115.711	119.973	132.912	124.819	130.683	138.924	19.7999	0	+
A0A369JUI9	7.79654	6.75804	6.07395	7.60327	3.69273	2.43638	2.32126	3.13381	22.8026	20.6644	20.5026	23.5847	29.5678	24.6435	27.9021	28.5927	33.2352	28.0038	29.5039	29.2866	28.0351	26.5297	23.8899	25.9725	14.336	0	+
A0A369JXU0	3.98753	5.74502	4.85361	5.41127	2.54528	3.85067	3.0235	4.12044	11.1263	7.57769	9.25481	8.59854	17.6921	16.5158	15.0805	9.58891	11.8241	12.9732	12.0293	13.6165	13.283	11.479	14.1827	10.8932	6.89221	0	+
A0A369K8N2	19.7705	21.4864	17.4238	17.1744	4.01823	4.74454	4.73154	4.37099	24.7536	21.401	21.8421	22.7791	21.4881	20.9246	22.4415	20.587	26.4088	28.9752	24.0328	25.1374	20.5384	21.2479	22.2361	20.5074	12.1513	0	+
A0A369J6E3	4.3408	5.46295	4.41042	4.08256	44.073	41.0756	44.3707	40.5778	25.6134	25.8807	23.3283	26.6776	57.7709	58.4943	55.2645	55.515	35.3197	36.9861	33.2187	34.379	45.4364	42.092	43.5017	47.6473	17.5641	0	+
A0A369K866	16.1625	29.1144	23.5777	24.269	11.313	7.70421	8.20075	8.96026	36.9198	34.1191	33.4425	33.9831	88.5247	94.2989	87.0442	92.357	98.5283	96.8542	95.5465	102.957	102.272	98.2503	106.133	105.455	18.7766	0	+
A0A369K8W7	4.07324	3.78045	2.75729	3.09538	27.3637	25.6506	26.7669	22.4831	20.5842	19.1035	18.279	21.3314	32.7968	34.3485	34.6638	34.3641	35.3448	33.6869	33.4143	35.7638	33.4021	32.0466	33.5914	33.2803	16.7114	0	+
A0A369JE01	5.24311	3.71101	3.62195	3.71381	2.53985	2.439	2.94998	2.53735	6.29771	7.76685	7.48202	6.84631	11.1588	11.2218	10.0807	10.3575	8.90457	9.53256	9.52995	7.90277	11.1566	12.7896	12.0987	12.5383	12.8132	0	+
A0A369JTR1	0.0625915	0.027296	0.305454	0.08609	5.76042	5.30751	4.2266	4.13642	16.9689	16.5033	16.6917	14.5922	25.1022	22.75	25.3324	21.4597	16.8307	18.7496	16.5719	16.2502	19.2311	19.234	19.4311	18.5538	15.8211	0	+
A0A369K2K3	0.417835	0.438966	0.245924	0.151198	2.29382	0.186843	0.400874	0.565847	15.2785	12.7954	13.236	14.4125	22.8464	19.2712	21.7785	23.6367	25.9831	24.3947	24.9866	27.2556	23.1218	21.1273	23.5938	18.6603	15.0471	0	+
A0A369KG27	71.1586	103.001	85.1234	93.4386	270.45	231.089	249.506	240.832	57.6482	52.4228	51.3226	54.2002	78.1767	76.9021	74.8511	73.5744	10.651	8.20136	9.21134	9.80439	30.5494	26.8765	32.6594	31.1142	16.6677	0	+
A0A369JS43	6.67731	9.12916	6.05225	6.92841	6.44124	5.4285	5.61987	5.22375	23.4676	19.7642	21.6946	20.6526	50.2768	50.8041	55.2619	50.7899	30.2671	30.3287	31.6688	32.3054	43.1441	46.6092	46.227	43.7536	18.7811	0	+
A0A369J7D3	34.375	39.6838	37.6422	38.1505	28.3139	27.2162	24.6151	28.8365	86.3505	77.588	77.4801	86.1965	139.726	134.024	129.475	136.783	117.118	124.403	117.841	117.588	125.976	118.093	139.347	122.796	16.5968	0	+
A0A369JHC7	28.5043	18.8197	25.6477	20.2888	77.9217	64.2994	76.3915	81.1025	91.4472	106.871	102.255	99.4502	33.9004	35.2058	34.1032	36.7001	85.5728	57.7249	70.7643	64.2941	54.0465	52.0067	43.206	46.1204	10.2845	0	+
A0A369J828	18.3937	21.694	25.4988	23.2071	20.4042	18.6883	19.5323	19.4941	12.9583	11.907	13.0817	13.3272	18.3931	17.2006	18.4786	17.3429	16.0548	16.8292	16.0601	18.531	14.7217	16.2859	18.095	16.2704	5.67602	0	+
A0A369JL66	19.7875	17.4764	20.1103	14.9663	14.1847	11.2993	10.5438	11.1862	38.4996	32.7165	36.7315	36.91	75.0102	75.6608	75.0076	82.8982	57.5375	62.0378	56.2699	58.3256	78.6064	80.6674	69.6015	76.864	16.3865	0	+
A0A369J01	7.85098	10.5491	8.96439	6.97493	18.8288	20.1409	19.7039	18.8023	60.4309	53.9012	49.0304	50.897	21.8837	23.0835	22.8612	20.0517	16.3002	20.5746	18.9696	17.7634	20.2713	17.7131	20.5404	20.7044	13.6015	0	+
A0A369JN28	4.58154	4.54167	4.06952	4.93621	10.4	12.4151	10.9817	12.9687	23.0789	21.0765	21.2178	22.6284	11.5156	12.555	12.2557	13.51	11.4023	10.8706	11.2385	12.2601	10.9145	12.7966	11.0158	9.84535	13.2319	0	+
A0A369K3F1	13.0182	16.4805	14.7306	16.0116	24.9803	20.7362	22.3975	20.7685	16.2288	15.5215	16.9606	16.8998	26.1892	26.2677	26.3382	27.3784	24.1003	26.5288	25.6396	26.751	24.6883	24.9454	24.3203	26.2963	10.0704	0	+
A0A369JNW4	3.24366	2.05961	2.56536	2.39984	0.63832	0.641132	0.610561	0.811084	4.4253	4.27005	4.5513	3.91337	7.27538	7.3806	8.34632	7.84739	6.81046	8.41395	7.95064	7.14295	5.68696	7.02256	6.34636	7.29396	12.5231	0	+
A0A369K1R4	1.91858	2.17331	2.38491	1.42819	34.0545	32.1924	30.7456	31.447	73.4924	56.3159	59.0707	54.8963	109.546	100.102	100.134	112.323	58.2981	65.6392	67.3559	63.4076	93.9722	94.063	95.9536	96.0149	15.5528	0	+
A0A369K0R9	2.98867	3.39354	3.90219	3.4752	3.89748	8.33415	4.20018	3.71913	8.93016	7.95284	9.63068	8.31144	15.6847	12.5004	13.9633	11.8386	22.9205	22.0547	18.9961	24.6435	15.9345	14.1905	20.3961	21.2468	9.26927	0	+
A0A369JPH0	3.85499	2.63555	3.03321	2.07507	7.31439	6.68704	7.48957	7.00276	27.5096	25.157	23.7774	27.9061	77.4544	72.641	74.5226	70.7731	66.1759	58.9232	61.4632	65.3037	71.6871	62.4022	71.3289	76.4829	17.3408	0	+
A0A369JN52	14.6675	21.5557	21.4017	18.6008	4.75746	2.9603	4.07499	3.35547	16.8767	12.8529	12.965	14.1306	24.043	24.1082	22.6746	25.3172	30.2005	30.8949	32.6943	28.1377	25.2682	29.2808	26.1511	28.9613	11.7079	0	+
A0A369K6D0	16.8389	17.6736	21.2638	21.9452	6.92537	6.83581	8.29627	8.76381	3.68978	4.71966	5.0021	5.61034	6.76447	6.69018	5.8304	5.03231	7.49518	7.84355	7.32583	6.95054	6.49962	6.20521	7.32776	6.52227	10.7385	0	+
A0A369K252	9.79638	7.07765	5.79163	7.64428	23.6554	19.5291	22.1329	22.4084	19.5283	14.9236	15.266	22.3175	10.9495	9.76982	9.5417	8.4164	11.7444	13.299	12.1642	13.2465	14.391	9.50159	14.7351	15.119	6.78756	0	+
A0A369JA19	3.34945	2.11743	0.699229	0.749424	61.0141	53.9296	57.4569	54.0105	29.5681	28.681	27.0928	28.0821	106.579	101.72	104.309	102.38	45.4042	40.3133	41.2221	42.5097	58.1537	63.1621	59.2854	58.4231	20.4928	0	+
A0A369JGL2	2.00834	3.12524	1.38403	3.23619	2.2358	1.80757	1.74722	1.79062	10.0182	14.2818	11.1156	13.1113	19.2714	21.1381	19.818	17.2029	14.9628	14.47	14.8822	17.7449	15.9566	16.7229	16.3068	15.5741	12.8969	0	+
A0A369K1J1	0.0562551	0.886741	0.662039	0.835031	0.124928	0.249555	0.191637	0.0976135	0.742531	0.833338	0.778161	0.744207	2.51854	3.48079	3.13111	3.37686	5.17191	5.62647	5.70584	4.82498	6.92306	6.81999	7.20852	7.34303	16.4748	0	+
A0A369JWM3	7.28328	7.18409	10.6623	13.8034	35.4911	33.1514	32.6103	35.3161	40.0507	34.7423	38.6333	37.3811	27.075	26.4226	25.6354	29.2153	21.1915	20.1029	20.0713	19.3808	19.5438	17.6801	18.1296	19.8913	12.5193	0	+
A0A369JRU4	19.1304	15.287	17.675	13.9508	10.4792	10.2499	9.80414	10.584	6.83761	6.60886	10.2792	6.62159	8.42128	9.02207	8.79902	9.50759	8.92104	10.2958	8.71992	8.99408	10.7337	10.5482	11.0264	12.3044	6.54634	0	+
A0A369JSM1	3.91936	7.36375	4.54617	3.50846	7.02436	7.48632	7.25855	6.53203	17.371	16.6451	13.8395	16.4357	43.2095	51.5112	50.3923	50.8892	31.2761	34.6225	27.3293	35.5092	52.0683	43.5961	48.4353	42.2775	13.6798	0	+
A0A369K927	0.983075	0.569374	0.349116	0.301718	5.38153	5.78973	5.73355	6.35702	2.73845	4.54771	4.52355	4.69551	16.2244	16.7269	14.8428	17.363	6.22639	7.8236	7.16784	6.81143	9.84652	11.0392	11.0365	10.7439	15.0472	0	+
A0A369J245	13.6706	19.4458	18.4986	15.9189	34.5524	35.4736	33.6103	37.7774	47.4674	41.9389	39.3975	37.5849	101.261	108.092	100.754	92.206	125.764	122.083	123.458	131.927	112.402	99.2627	115.713	110.236	16.6052	0	+
A0A369J940	6.02249	1.83366	2.12898	1.00862	78.5789	69.3329	71.685	63.4073	59.1584	49.579	53.7118	52.7507	279.849	287.705	280.491	292.108	153.022	146.51	147.717	148.758	243.752	228.66	252.649	240.93	22.1551	0	+
A0A369JVD2	0.246778	0.453049	0.33925	0.32598	3.22549	2.49549	2.94912	2.64716	23.8905	20.5201	21.9781	21.0424	45.2396	46.7515	45.7642	45.9725	47.4477	51.3885	42.715	45.6382	46.0411	45.0568	46.8262	48.0034	19.0878	0	+
A0A369J3A6	64.8298	109.473	87.9616	100.01	75.1659	76.5825	74.6415	69.6947	41.7427	38.2658	41.7664	38.6777	79.8405	74.8623	76.9721	77.704	95.4813	102.334	97.3288	96.8883	83.6605	83.4881	84.2988	85.7477	6.73908	0	+
A0A369JRV6	7.70909	9.05412	8.44981	7.64225	20.6523	15.5425	16.7119	16.4309	5.00864	5.12869	4.49358	5.60736	5.76194	6.7285	6.88576	7.02048	7.93697	8.9335	6.67248	8.81273	9.74544	10.5683	9.7499	10.7041	9.85714	0	+
A0A369JHE6	0.358282	0.256071	0.178416	0.604216	6.71942	7.56578	7.97814	6.82527	4.60951	4.67594	4.61504	5.41476	9.38716	10.4407	10.6416	10.386	11.9182	11.0623	10.9721	12.7145	11.2354	12.8447	11.1142	11.2686	14.6967	0	+
A0A369JE69	13.102	12.1828	10.3548	8.1247	23.8061	23.4327	27.3816	21.6663	61.6461	51.2273	61.5256	61.4414	132.91	129.408	125.245	122.962	109.564	114.036	105.463	103.769	115.826	108.518	121.447	120.276	18.2076	0	+
A0A369JUK2	6.7246	5.42822	4.027	4.16319	121.897	110.769	108.436	107.463	72.8636	65.0105	67.5905	64.0357	144.737	140.028	149.415	144.813	226.206	231.501	214.84	246.307	199.134	204.971	217.822	200.868	18.2123	0	+
A0A369JE72	2.32155	2.75875	2.12242	2.48686	4.32388	4.16826	4.76086	4.56951	5.75484	6.46077	7.89686	8.80535	20.8766	19.8414	20.7938	19.1379	14.9009	15.1233	14.3209	15.1606	16.8141	12.4057	16.8676	18.4004	12.7045	0	+
A0A369JSR8	4.0809	4.42224	2.46836	3.75941	14.3723	14.1381	12.6942	13.4377	9.26885	10.1484	10.3649	11.6288	16.3598	16.721	26.3691	16.8224	21.1118	18.4199	20.004	20.2729	18.1514	20.2729	18.963	19.4401	7.98931	0	+
A0A369JKN5	6.4689	6.17632	4.19423	5.72722	6.91449	4.4757	4.88936	17.3348	15.1168	13.507	12.0385	12.271	10.6476	12.8294	11.7203	11.1844	10.6073	9.02593	9.47204	9.72245	9.8023	10.222	11.8795	10.8879	1.90253	0.000192481	+
A0A369JQY3	10.6838	8.87619	8.65541	10.722	11.6537	10.9822	11.6063	9.68752	17.7566	14.1234	15.8406	16.4085	67.8042	64.7352	63.2713	68.6875	70.8436	59.6167	62.2185	64.6466	62.8833	61.2586	68.2815	68.6993	17.2725	0	+
A0A369JDC9	2.81395	5.32291	4.74743	3.67135	0.581352	1.01483	0.779408	0.748591	10.0039	8.65924	13.1771	10.3783	11.6474	11.5355	11.1207	12.6008	13.548	11.258	11.3921	13.0086	12.2833	12.4509	14.4015	12.9072	10.9919	0	+
A0A369JWQ5	1.33917	0.329004	0.377271	0.705616	95.3024	84.7689	85.751	77.9638	74.5345	71.7573	71.1792	76.5737	79.0908	85.5953	83.2653	85.8444	50.5342	44.8184	44.8604	45.1205	64.367	69.5807	64.5177	61.1365	15.7137	0	+
A0A369J411	0.87861	2.14294	0.67459	0.657682	0.49514	0.274442	0.449284	0.771544	4.12236	2.91932	4.56912	3.28062	5.89591	6.1306	6.22884	5.45921	5.9184	6.50627	5.47712	6.01194	6.24435	7.39465	6.9531	6.51467	11.9061	0	+
A0A369JML8	6.23552	6.55006	8.3985	3.59889	10.4111	8.74358	8.18378	8.01508	6.3174	11.0362	8.54697	8.238	6.5628	5.95313	8.86215	5.39313	4.37817	6.05451	6.40738	5.03944	9.35278	8.88614	9.60903	8.60959	2.18579	7.66423e-05	+
A0A369K9L8	20.2818	14.9142	16.5995	13.6308	25.6339	23.1349	21.3505	20.1678	22.4531	16.8656	18.6584	17.3519	33.2855	35.4759	33.2345	32.1997	32.1774	31.0272	34.2853	32.2464	29.7862	33.2437	31.618	33.2427	9.34003	0	+
A0A369JYX9	0.713974	0.312603	0.442988	1.73377	1.55586	3.15688	2.99145	3.03407	15.1697	15.3397	16.2429	14.1784	40.4687	41.695	37.0342	37.3417	14.871	16.7402	16.9644	17.2675	30.2959	32.2724	33.813	32.9482	18.2832	0	+
A0A369JVG3	0.336566	0.675391	0.194944	0.503343	2.39505	2.55447	1.33553	1.95774	4.9202	5.8468	5.86959	3.83815	9.38408	9.81137	11.4714	10.8586	9.32373	7.89207	7.48075	8.92206	9.66055	11.3353	10.469	8.99417	12.068	0	+
A0A369K433	11.2408	12.3602	10.7965	11.9443	12.7105	11.023	12.1514	11.8654	8.58995	8.45576	8.21329	9.32635	5.57598	5.51885	6.75109	5.8659	5.84304	5.37973	5.06244	4.70023	5.86619	5.9859	5.46764	5.84946	12.4209	0	+
A0A369JRW7	0.923775	0.817226	0.119613	1.35808	0.303685	0.257362	0.964158	0.185797	2.16524	2.16767	0.740805	2.52529	9.37042	8.03169	7.61324	8.65722	4.78983	4.75928	6.30505	5.96655	7.22846	6.94332	8.3858	6.83992	11.9506	0	+
A0A369J2T2	1.90619	1.88527	2.34443	1.51287	4.72994	3.41601	3.31798	4.63259	6.17448	4.92352	6.05273	5.96933	5.90765	5.60209	5.69218	4.63452	16.507	16.2871	15.2704	16.3268	9.89047	8.35507	9.63238	9.56881	15.7647	0	+
A0A369KB67	4.13713	4.4689	4.8681	3.7838	7.04502	7.55447	8.10094	7.36301	18.8605	15.8518	16.7677	16.7434	28.594	28.1913	31.6175	27.0484	34.6215	34.1928	34.0762	33.8881	24.8249	26.0538	26.7424	27.5272	17.7903	0	+
A0A369JNX8	2.38375	1.9476	4.27594	2.65998	3.05661	2.7859	3.39635	2.66548	5.48381	3.81427	3.15205	3.35947	8.14462	7.51572	6.19094	6.32382	10.1563	10.4143	9.78376	9.32419	11.4645	7.7117	9.22956	10.6032	8.63541	0	+
A0A369JMB9	0.279148	0.121637	0.710926	0.998854	3.63912	4.31857	4.61749	4.54505	6.34552	6.46455	5.94633	5.54139	11.6373	12.9086	12.2976	11.223	10.2777	10.3103	10.9472	10.7273	9.86196	9.12069	9.97449	10.1593	16.2896	0	+
A0A369JM39	16.857	17.7333	16.8525	13.678	10.9588	12.4326	11.3824	11.0368	7.31781	6.43569	5.86526	6.77582	8.53822	7.96155	8.40447	8.02889	9.40127	8.90079	9.3271	10.3257	10.2057	9.85035	8.99826	8.61021	9.49953	0	+
A0A369JQC7	0.72276	0.200888	0.181974	0.195806	28.1326	24.9098	25.6134	25.7956	16.1463	16.8638	17.8492	16.1161	13.944	12.4297	12.1197	14.4172	20.0913	18.7262	17.933	18.2185	13.757	13.5862	13.6683	13.8858	16.5866	0	+
A0A369JN39	0.574467	0.642206	0.16918	0.236108	1.89127	1.00036	1.15268	0.803625	2.28944	1.9218	2.09923	1.92981	3.79393	4.31455	4.27984	4.33669	3.31463	2.79038	2.28262	3.57925	5.08883	5.17092	5.80761	4.18637	10.1822	0	+
A0A369JUZ7	5.14858	3.80214	3.03155	2.33118	22.4992	16.7036	15.2997	15.9107	69.765	66.6947	62.9213	67.5109	95.9996	95.5712	95.6145	94.5607	66.6936	65.9627	61.5544	64.5192	112.614	115.82	107.487	92.8517	16.1566	0	+
A0A369JAG4	10.4478	9.47824	11.7793	10.6906	8.76973	9.81524	8.64752	10.5519	39.1865	36.1798	35.4808	35.2714	15.6147	16.7502	15.0753	12.5068	13.3237	10.8307	12.3827	11.0334	10.6945	9.69547	10.908	13.4521	14.5931	0	+
A0A369JTF8	5.8418	5.25959	5.09312	5.81362	3.76458	4.81833	4.16138	4.35274	8.63687	7.31894	8.07448	7.44504	13.1071	13.4095	13.8482	11.9087	14.3425	15.1452	14.0325	16.1839	13.511	12.3084	12.9654	13.2491	14.0987	0	+
A0A369JQW7	10.9746	11.2162	7.90976	10.4226	10.0851	8.82985	9.72102	10.7622	8.57278	8.59608	10.2867	8.72762	11.1108	11.4466	11.5513	7.64107	11.8376	12.6524	12.3086	12.457	10.1037	10.3642	9.3413	10.454	1.79114	0.000270821	+
A0A369JDF8	1.22789	0.97217	1.37329	1.13707	5.81373	5.19933	4.58754	4.03736	14.0705	13.5993	14.1983	14.828	12.9025	12.9847	13.3164	12.9541	8.49446	8.34473	7.12225	8.16431	11.6955	12.9483	10.7575	12.4899	15.7213	0	+
A0A369JUR4	6.6441	7.64348	6.19521	6.21183	7.55874	6.71181	7.12522	7.0056	27.8326	22.7237	22.1597	24.3495	72.6014	63.3579	64.0738	69.261	61.4646	64.5726	56.6675	57.7394	62.6464	64.1428	63.6686	66.4103	17.7292	0	+
A0A369JGM9	0.55057	0.376288	1.29237	0.671031	2.96628	2.87965	2.25173	2.41886	2.44314	2.93619	2.66147	3.02342	7.51706	8.04252	9.20648	7.50974	4.65692	4.381	4.75138	4.81499	6.58763	7.73394	7.97818	6.72145	12.7377	0	+
A0A369JP37	4.90839	4.105	3.61572	3.32095	5.91104	4.55276	4.55205	4.4786	22.6013	20.9733	22.1838	22.3023	66.1339	64.1404	62.4932	64.3396	29.5492	29.5836	28.8835	32.2787	59.1452	57.4239	63.1584	60.2461	21.942	0	+
A0A369J0W1	6.25256	6.94344	6.54547	6.98123	11.5408	10.8872	12.0063	10.5043	7.84776	9.87196	8.77126	9.62364	5.58571	6.18082	6.1236	5.81524	11.5801	9.61109	11.8135	10.7116	8.57645	10.0504	10.0753	9.39865	8.24538	0	+
A0A369JG99	8.85174	9.2117	9.39097	6.71374	21.3998	18.4508	21.1697	17.2663	14.2994	12.9333	15.9345	17.2456	16.5233	15.518	14.8546	13.9617	13.7205	11.4051	13.3168	13.0537	12.0394	10.3957	14.1739	11.0763	6.56847	0	+
A0A369K6S2	5.81977	3.89515	3.74535	5.27626	3.16048	3.4016	3.71226	3.16506	8.30553	7.52488	8.15754	8.82808	7.02883	5.50141	6.65113	7.03731	4.66088	5.93168	5.04941	4.79218	9.30765	10.4896	10.4487	8.09449	8.10944	0	+
A0A369JC65	0.553185	0.0790393	0.379257	0.422294	1.67513	2.1226	1.62959	1.04417	5.52149	5.11586	7.69153	7.40109	13.416	13.4771	15.5655	15.5775	7.65111	8.86501	8.63917	9.65073	12.9358	13.0292	12.3063	13.788	13.9771	0	+
A0A369K6S3	1.38782	0.587074	1.49117	2.43439	2.27242	1.97298	0.998762	1.74308	4.11297	4.97594	4.77466	3.95421	7.04836	7.28805	7.98535	6.04629	6.82644	3.8779	3.94909	6.10427	6.90225	7.09006	7.66805	6.12981	7.67791	0	+
A0A369JG10	87.8705	74.0474	81.0778	103.586	57.5018	43.3259	52.5607	44.5504	30.0244	25.209	24.2044	30.3143	23.7773	27.6806	32.4169	28.9691	16.7567	17.8878	14.5055	17.0533	25.6185	23.2437	25.2444	25.2128	10.3974	0	+
A0A369JCT5	3.94869	4.17924	3.428	3.74681	6.5923	6.58669	8.09531	7.76679	11.8673	11.0261	9.94147	10.4792	10.0092	8.11473	8.17302	8.74953	7.17691	7.36293	7.82258	7.50441	6.3653	6.6274	5.97273	7.18513	9.35051	0	+
A0A369JD10	2.81877	4.02168	4.80358	4.17799	16.7832	15.7216	16.4851	15.4193	31.5104	27.0313	24.9625	24.4286	33.4819	33.6532	33.5152	32.2492	29.7524	29.3362	29.1083	28.8941	36.1733	32.3571	37.5712	36.4409	14.4205	0	+
A0A369JKV9	41.2898	46.8699	44.495	45.7174	42.1786	27.7329	30.0206	29.348	42.4188	39.6856	37.8404	38.8254	37.7055	38.0493	39.9425	38.8463	61.8839	55.5782	60.1662	58.3562	50.5608	55.0781	55.4547	58.2898	7.90756	0	+
A0A369K6X7	212.852	240.685	245.992	219.247	289.945	257.344	268.419	272.946	122.545	101.551	112.052	110.205	93.6666	91.2788	92.5094	87.8504	170.406	168.463	153.586	169.894	141.916	138.665	147.75	143.893	14.2693	0	+
A0A369KC62	23.7437	23.8801	22.9331	26.7226	4.16332	4.57677	3.87856	4.16613	12.0521	8.74161	10.2683	8.9369	6.43004	7.24453	6.75361	7.26294	10.0758	12.3717	12.309	11.0368	10.6535	8.33722	10.0871	9.19578	13.4043	0	+
A0A369JIW7	3.7955	4.39726	5.01022	4.8947	4.5027	2.54901	3.32648	4.45008	5.28069	4.94158	4.61524	5.70566	7.20802	7.56488	7.82965	8.78822	11.691	11.9551	10.0015	11.8779	13.3316	12.7206	13.6254	13.4225	12.7076	0	+
A0A369JSC7	2.38979	1.57237	1.91421	1.58271	13.0321	12.1883	10.2763	9.97669	9.28805	7.93625	7.88906	6.74812	13.7812	12.6622	13.3299	14.2707	23.0916	22.7053	20.5368	17.4424	16.9103	16.9487	17.7412	15.9173	11.6456	0	+
A0A369JSI2	9.09117	9.24041	9.61793	7.37665	2.09213	3.4323	2.62467	3.03177	12.5148	9.6076	12.2905	11.1056	12.3664	12.9442	10.6889	14.06	10.986	10.2413	10.4313	9.6463	12.2385	12.1477	12.1784	12.7436	9.7724	0	+
A0A369JSJ9	6.24215	12.1519	7.36514	11.624	14.441	11.6197	11.1388	10.9913	11.5464	12.1785	12.9388	12.7835	27.0504	26.1167	28.1392	23.3614	14.5742	14.814	15.0559	15.6173	17.2968	16.6094	17.539	17.1112	9.30928	0	+
A0A369JWV1	2.60955	0.282662	0.318805	0.226178	15.3916	12.1762	10.5514	11.6414	17.9393	20.6245	19.9469	19.4857	12.311	12.8836	11.6048	13.2354	10.6836	10.6561	9.26125	10.1101	11.4118	11.3174	12.1016	14.9982	10.9133	0	+
A0A369JKD5	6.49057	5.32659	4.32449	5.1816	2.22424	2.29143	2.53686	2.64076	5.95093	5.83456	5.73626	5.83882	9.19535	8.98023	8.51494	9.96352	6.31773	6.07342	6.26031	6.91071	7.25951	8.15873	8.44381	7.82567	10.9744	0	+
A0A369JUQ2	0.862069	0.999166	0.895303	0.968144	7.54909	6.82554	5.41293	4.99423	13.8774	14.9517	15.1225	14.8998	74.3218	71.6687	72.5559	63.3716	41.4343	39.75	41.3518	33.8679	67.6017	68.2345	68.5871	67.9417	18.5972	0	+
A0A369K263	39.8318	31.3102	37.456	42.9833	17.2193	20.283	22.2422	21.2237	13.0905	13.7608	13.4514	14.9214	40.0757	38.6605	40.3276	36.3704	20.247	21.7407	21.4448	20.65	38.957	37.4278	38.565	37.5452	11.3027	0	+
A0A369JU01	31.5463	15.7451	20.7348	16.1438	35.4086	25.0276	28.1705	26.288	54.1336	46.1405	53.5542	48.5599	159.511	150.639	157.199	155.38	145.622	142.765	128.565	149.094	175.253	169.14	154.24	161.51	17.0795	0	+
A0A369K582	12.6895	25.5562	24.4541	29.0464	3.75392	5.44726	4.80192	3.73388	6.97569	7.51784	7.31277	7.74404	16.3823	14.4222	13.5446	12.6407	12.3873	12.0163	13.7833	13.9132	12.92	12.4143	13.5946	12.9263	5.67547	0	+
A0A369JZP7	0.528402	1.25223	1.69251	0.732755	6.26372	5.19361	6.7297	4.9566	1.09719	1.84257	1.04606	1.24753	4.16226	5.11034	4.46788	4.46265	5.56973	5.76114	5.51896	4.24994	4.63176	4.53675	4.371	4.16732	9.56643	0	+
A0A369JDW9	0.706355	0.871546	0.39045	1.24701	3.36523	3.43815	3.12057	3.09173	4.77527	5.17827	3.96409	7.33114	18.8502	18.6543	19.8563	19.161	9.25736	10.0889	7.42879	9.61998	11.5874	13.9679	11.5816	13.3258	14.4668	0	+
A0A369J8T2	2.41727	1.96912	2.22629	2.37423	3.32893	3.45601	3.56248	3.00651	8.70045	7.8565	7.59249	9.12038	6.01041	6.59206	7.03623	6.6759	7.32787	8.37702	7.04163	8.66406	6.80978	6.69966	7.47945	6.01322	11.0747	0	+
A0A369J8H2	1.29832	1.6443	1.7206	2.56066	19.7665	18.3002	18.097	19.4261	54.8116	45.6017	52.6708	51.6333	52.1892	62.458	52.0348	64.6208	38.6235	36.4247	39.4384	36.2347	59.0038	52.8654	58.939	59.8975	13.7852	0	+
A0A369K5X4	26.1656	23.2489	24.5146	28.0956	24.9504	23.6514	24.6423	22.8339	25.5676	22.5146	22.8681	22.9561	64.718	64.528	61.4259	60.1277	53.7208	54.2179	52.3663	50.9477	56.5582	51.4667	57.8787	67.5492	13.0346	0	+
A0A369JLE8	39.3422	31.6987	46.7956	29.801	7.67319	5.71614	7.8498	6.77117	17.1779	17.3704	18.4054	15.3251	19.5392	21.4699	20.7864	21.7228	9.30612	8.96521	8.14942	9.32522	18.6559	18.1543	17.8224	16.6564	8.58482	0	+
A0A369K0G5	0.533299	0.633203	0.710094	1.01552	6.70163	4.90639	7.67707	6.65729	6.01999	5.19395	6.45516	5.72262	10.7297	10.3032	9.33072	11.5122	9.60295	9.54525	12.2133	8.65683	8.83327	9.04397	8.30736	8.87508	10.0648	0	+
A0A369JAL5	14.1628	16.9083	18.5462	21.0068	5.30939	6.7016	7.51435	7.09239	22.8472	18.9349	18.9765	20.5628	10.1506	9.87924	9.8451	11.09	16.4669	16.347	15.4395	17.5636	10.1839	11.6044	8.82373	10.2035	8.84616	0	+
A0A369JVF7	2.03995	1.6438	2.32852	2.26459	28.2415	22.163	20.1464	20.7571	34.4289	25.9382	29.9935	27.5387	22.9121	23.5369	23.8678	23.1533	24.8644	23.5438	22.5127	24.2052	24.4125	22.5786	25.2088	23.0553	10.5528	0	+
A0A369JFP3	5.63684	5.6576	5.26902	4.84584	6.15128	6.40265	6.54594	7.4329	7.55034	6.92102	7.87547	7.34726	16.5704	17.9901	16.0386	17.4226	9.68052	8.7947	8.88923	9.2708	13.9703	10.69	12.8202	13.5343	12.6541	0	+
A0A369JA05	1.57821	1.02238	0.932985	0.835089	4.25543	3.12634	3.42234	2.65736	2.48659	2.3317	2.54315	2.09163	5.32683	5.18786	5.29863	4.20538	17.873	16.7648	19.219	16.7534	9.06508	9.30151	11.0135	8.52982	15.5404	0	+
A0A369J8V8	5.94374	5.61976	4.20462	6.29324	5.19153	5.39986	5.08286	5.39966	2.68353	2.94381	2.27815	1.54159	3.73808	3.67586	3.33303	3.66311	2.74861	3.61875	3.66686	3.98761	4.25456	4.60431	3.93762	4.41483	6.16076	0	+
A0A369JRR6	0.973024	0.545944	0.511337	2.79699	4.21193	3.75825	3.83599	3.10105	0.772928	0.964055	1.09294	1.1555	4.84057	7.26241	7.11823	7.47153	34.606	31.8836	30.9841	35.8124	14.5823	16.7045	15.899	16.1391	17.3033	0	+
A0A369K6V2	4.35346	5.56299	3.74517	2.1563	4.81806	4.48288	3.73003	3.25502	6.23562	6.46499	7.14103	7.66792	5.38932	5.04844	4.46212	4.7264	6.18997	5.11525	6.32231	6.22315	4.11775	5.38288	5.4062	5.11205	3.39523	2.57649e-06	+
A0A369JK46	2.08961	2.63265	2.41992	1.41144	20.9664	21.0236	21.2579	19.7205	6.34637	8.08738	6.5024	7.11031	6.7381	10.3753	9.76662	8.35402	4.9794	6.94932	6.80182	6.27758	7.73223	5.72959	6.51288	6.67991	13.8952	0	+
A0A369JJK1	0.148311	0.61694	0.791039	0.370321	0.270049	0.185747	0.222177	0.201044	0.869464	2.01318	1.94312	1.51892	7.52183	7.37192	7.08892	6.28381	4.32971	3.67052	4.56938	4.37365	6.51862	9.3692	5.69673	6.29114	10.2723	0	+
A0A369JLC1	0.826155	0.858494	1.48118	1.32518	2.38012	2.04982	1.02707	1.33187	2.82798	2.04877	2.49303	2.8433	9.03042	8.75344	9.01301	8.63221	9.02385	7.87022	8.94398	8.46637	8.89293	9.71644	9.78624	9.81291	16.3164	0	+
A0A369J9I3	7.39762	9.5105	9.63059	11.1977	2.19271	1.60355	1.59596	2.05696	3.86033	2.69786	4.00108	3.65497	28.8525	24.6994	27.9135	27.621	5.64784	21.4262	4.93533	5.86942	19.1711	19.8463	18.4807	19.1317	7.65563	0	+
A0A369K666	46.7529	43.1826	48.1176	44.2978	21.6118	18.1384	19.1109	19.8314	4.72562	2.85957	3.31103	3.30721	19.4904	18.6458	18.8909	19.6623	38.2062	42.5125	42.9017	40.4634	32.5413	30.4433	30.0516	33.1976	16.9468	0	+
A0A369KGB5	7.36071	8.498	3.60333	3.53414	3.77167	3.24011	4.73065	3.75148	8.59028	10.4046	9.93108	11.0154	14.4885	15.4801	15.0355	15.701	12.837	12.3156	14.3098	11.6296	12.8541	11.9901	13.4465	14.812	8.74372	0	+
A0A369KAX2	9.80972	9.65811	8.15999	8.19527	11.6985	10.4797	6.19288	4.26383	16.6583	15.293	16.6702	16.3689	14.5692	17.3018	14.979	16.2131	23.6966	23.5563	21.824	22.4693	21.243	18.7635	20.9284	22.1318	9.06296	0	+
A0A369JUR0	0.970034	0.0751237	0.266311	0.224659	1.01358	1.56602	1.41374	1.5171	7.63804	9.19284	8.35269	9.16346	10.372	10.1707	10.104	11.3698	14.4346	13.6558	11.7451	12.9577	13.8664	12.6613	13.8398	13.3158	15.7974	0	+
A0A369KC08	2.65999	5.94465	4.20929	4.38851	19.8939	19.5608	17.3649	19.6793	12.4942	9.30776	8.16826	11.1823	17.6472	17.9548	15.7672	17.3017	18.1212	18.4783	16.5251	21.0052	20.6409	18.0768	19.438	19.5715	10.6226	0	+
A0A369J7T5	1.49493	0.985965	0.964394	1.53312	3.59223	2.92526	2.84424	3.18185	3.63241	3.24497	2.93551	2.95	5.66699	4.65995	4.6524	3.82728	2.67239	3.99665	3.7969	3.86816	9.46202	9.31205	9.25496	10.4185	12.6243	0	+
A0A369J6D5	5.32171	3.64329	2.89137	3.54683	2.07412	2.2624	2.08816	2.08427	2.66991	3.41753	4.86704	3.63307	3.76096	2.51836	2.14198	2.83725	6.98981	5.20371	5.60404	7.49694	3.36486	3.19629	3.61817	6.95615	3.18066	5.08259e-06	+
A0A369JLF5	0.928166	1.21942	1.08021	1.47083	0.914129	0.58059	0.94147	1.3552	4.54431	5.07318	4.60148	5.63441	17.387	17.0851	15.4499	17.5082	13.5672	14.2974	12.8832	15.5161	16.0239	16.8251	17.8032	18.4823	16.8691	0	+
A0A369JGK3	10.728	11.0769	12.0647	11.4633	6.47606	5.99795	6.09136	5.56323	8.16127	9.22451	9.13757	8.66062	9.37739	8.4849	9.46099	9.86185	6.37212	5.5711	7.23525	5.97554	8.53526	7.53343	8.12873	7.74077	9.49552	0	+
A0A369JI83	2.06834	1.43508	1.25595	1.3681	0.330256	0.326897	0.4004	0.505386	11.0915	11.5688	13.4012	13.1346	14.0628	12.4612	14.075	13.5108	10.677	11.2417	9.87802	10.9654	13.4332	12.2333	14.0372	13.7758	15.8454	0	+
A0A369JNU7	45.4815	39.8207	37.0639	48.8974	1.04816	0.849408	1.77335	1.35857	2.71977	2.42339	1.94257	2.25315	16.9402	17.5084	17.931	17.4353	17.7014	15.527	14.1398	15.5992	14.2324	14.4103	13.8871	13.483	13.816	0	+
A0A369J580	0.102483	2.15926	2.44985	1.80538	4.35086	2.61092	2.7135	3.29867	2.47389	1.61259	3.18034	2.45405	17.4806	17.9683	18.6001	17.2694	14.3556	15.6311	11.829	14.0002	18.8039	19.3149	16.3436	19.9934	14.506	0	+
A0A369K5U9	1.11187	1.12612	1.09902	0.788064	34.7816	31.5581	32.8118	33.1185	134.433	115.603	129.175	125.493	70.8426	69.4671	71.3107	69.5575	16.3332	16.095	14.9345	15.4592	45.5875	45.3963	51.0523	46.0595	18.9915	0	+
A0A369KFH7	0.506241	0.962748	0.488182	0.818009	5.2199	4.59278	5.48857	4.51332	18.2189	17.2021	18.143	15.7069	27.4557	32.0279	31.6305	30.6885	26.5058	24.7592	23.5175	23.9981	32.3435	32.2577	33.7424	34.1548	17.9273	0	+
A0A369K4Y3	23.3462	30.7883	25.1196	31.9566	2.22151	1.74219	1.85775	1.73905	28.4041	21.5666	23.3102	23.6746	67.0535	66.7	66.4124	69.4249	8.25027	8.11931	8.40842	8.14655	26.1404	27.0647	27.578	26.1706	17.4011	0	+
A0A369JGA3	1.11301	1.20569	1.60485	1.38139	10.7223	8.06519	6.88784	9.0443	43.9026	31.2799	36.716	37.138	86.5703	86.4352	84.6554	85.2248	50.6354	42.8395	49.8243	48.9622	68.2136	61.6112	69.2634	76.0731	16.3841	0	+
A0A369K4L7	1.67676	1.72847	1.63461	0.772059	1.97024	1.36254	1.63523	1.32057	4.2045	3.43129	3.26854	2.92375	3.46942	4.16404	4.815	3.57047	12.0862	11.8755	9.09376	11.8529	3.90763	3.96025	5.37501	5.3462	11.0989	0	+
A0A369K151	16.5644	14.7695	16.6928	17.096	33.8779	32.4509	31.1778	28.7151	13.0276	10.3923	10.7052	8.97977	9.63472	10.0129	9.5529	11.2699	6.00418	6.47604	6.84055	5.2705	11.7705	8.34801	9.4247	12.8849	13.0284	0	+
A0A369J2L5	1.00572	4.91911	3.5889	5.02356	4.90493	4.20016	4.14795	5.09192	3.87477	4.21915	3.69838	3.55254	13.0357	12.4718	12.8551	14.009	10.3112	10.7453	9.17752	9.14857	9.55749	11.4459	10.4602	12.9905	9.79575	0	+
A0A369JSU9	1.02007	0.654602	1.1068	0.81481	0.58957	0.310954	1.23627	2.12154	1.17541	2.04366	1.69102	1.93578	5.17998	6.25934	6.04009	5.21004	5.05693	4.71193	6.52451	6.6501	5.88465	6.33289	6.65598	4.91496	9.60988	0	+
A0A369JQD2	3.50283	0.529217	1.43901	2.31966	1.87875	2.62368	2.03287	1.92194	2.95611	3.38639	5.8751	3.32224	7.7864	7.68703	9.09406	8.61915	10.0865	9.67338	8.8138	12.0087	9.37686	9.78211	9.97542	8.91124	9.6381	0	+
A0A369JUC6	10.1371	11.6578	11.967	13.8942	59.9255	48.6422	55.9747	51.5105	66.7083	46.5875	46.2223	44.4151	77.4664	78.5134	77.3338	69.3446	90.1407	105.335	96.2706	101.528	90.3755	89.6501	100.369	90.344	12.0785	0	+
A0A369JGZ0	1.37322	0.739876	1.40884	0.736126	7.81952	6.00641	7.52315	6.9873	12.3304	13.1977	12.7142	14.4677	43.8289	45.8928	42.6027	44.931	23.5496	23.9664	22.3831	26.9525	47.0795	46.2134	46.1157	46.4053	21.1799	0	+
A0A369JM63	46.953	28.9465	21.5331	34.9861	37.5863	34.9187	38.394	35.0589	21.9101	19.1594	19.2678	17.8829	45.4452	47.6335	46.3407	44.261	74.4126	77.1753	78.6904	80.6608	58.0823	55.8569	60.2597	59.0001	10.7196	0	+
A0A369JMV8	24.3289	22.304	19.5863	17.1431	10.9903	9.65701	15.7897	9.61822	22.0367	19.627	20.1441	19.3793	28.0979	30.5578	30.2755	25.2135	36.8302	32.4569	29.2388	38.0887	33.8346	35.3718	34.1273	33.1199	8.7711	0	+
A0A369JFX8	2.42903	1.6278	2.11399	1.92538	2.6699	2.37062	2.51363	1.88798	3.89923	4.2171	3.69375	4.74458	6.4919	4.40192	4.35623	4.45919	3.98845	3.62033	3.9658	3.39363	4.94376	4.68755	3.49182	6.35161	4.56706	0	+
A0A369J0I9	7.77235	9.09077	5.95202	8.27237	3.13059	2.19674	2.81009	2.59195	4.62688	5.74442	4.9628	4.20959	19.2315	20.4615	21.5122	23.5858	9.53062	8.56237	9.05667	10.6923	10.8509	11.4941	9.63028	10.8831	13.0199	0	+
A0A369KBH4	2.92608	2.99641	3.16464	2.57054	28.5824	27.2493	28.6336	27.1486	14.4116	12.9914	15.0509	15.2659	19.2426	22.524	21.3298	20.8685	55.6396	61.5231	47.0289	53.3884	36.4083	28.0557	33.2922	34.7993	13.0739	0	+
A0A369J5I8	0.680786	0.392427	0.24925	0.409379	1.69006	1.9716	2.60815	2.52516	2.02544	2.14181	2.60924	3.12609	7.22862	7.18939	6.64245	6.00812	4.94784	5.60633	4.84349	6.97334	4.16238	7.34934	5.55696	4.36327	8.12822	0	+
A0A369J751	1.75026	1.62501	1.14093	1.54383	2.92422	2.85815	2.70764	3.19745	5.68543	4.29928	5.59764	4.88858	6.82428	7.91411	7.17681	6.03025	6.77659	6.85868	5.90708	6.99035	7.0089	7.19507	7.1932	8.53472	10.6432	0	+
A0A369JTI5	1.35629	0.894339	1.7261	1.58447	5.24327	5.51397	4.87027	5.32258	9.75087	8.49399	7.93927	6.67084	14.376	15.0721	15.1713	14.9042	14.0994	14.1255	15.7659	12.4692	15.4344	15.2011	14.4644	16.4591	14.0485	0	+
A0A369JKU2	7.04923	8.64587	6.42652	9.12279	5.28145	5.63767	5.67965	5.28319	8.54736	7.28953	7.63321	7.78465	12.7334	12.9046	12.554	12.5956	14.0289	16.3135	13.178	15.7283	13.9022	13.3875	12.9306	14.9267	10.5916	0	+
A0A369JHH6	1.77176	2.95223	3.00844	3.40415	10.5427	8.18124	8.24986	8.00289	2.92278	2.31773	3.13204	2.83132	4.68456	3.51811	3.81083	3.51173	3.90293	5.33698	4.53701	5.4187	3.91406	3.77204	4.33545	5.22397	7.96339	0	+
A0A369JCP5	2.83061	0.614048	1.19304	1.92711	2.60622	1.74552	1.28986	1.34731	9.36146	7.44915	8.07801	6.83923	14.0736	15.7814	15.8145	15.2737	10.8635	12.0984	10.2256	11.5482	11.9381	22.8845	17.9587	17.829	8.86916	0	+
A0A369KAE3	4.39771	3.58464	5.12436	6.73067	1.49969	3.58918	1.69143	1.24363	8.76452	8.92824	9.9154	12.2018	29.2831	29.8412	30.3123	27.9888	24.0852	23.6207	22.1944	19.7708	27.104	27.7263	29.2444	32.5387	14.7956	0	+
A0A369K1G1	4.00359	4.93632	3.25629	3.07721	19.5144	17.1073	15.552	12.8421	21.3081	20.5123	22.1305	20.5113	16.172	15.9153	16.1653	18.0396	10.0187	11.1059	9.96314	7.02909	15.2285	14.3096	14.2675	14.2673	10.2408	0	+
A0A369KBX4	1.37999	0.289201	0.299654	0.292001	6.09762	4.78116	4.64069	5.57192	6.63815	6.43554	6.00015	5.98024	15.5431	17.4939	19.0068	16.4586	9.22742	10.2335	10.301	7.2969	15.6587	11.9287	16.4807	14.5991	11.8357	0	+
A0A369K7E1	0.582108	0.909574	1.30776	0.982133	0.280331	0.628602	0.707206	0.722004	4.07552	4.47674	4.14478	3.9826	8.30567	9.47939	8.2067	8.07785	4.0292	5.30921	5.8377	4.76985	9.16152	8.47413	8.72374	10.2036	13.9309	0	+
A0A369JTW0	24.8844	5.36579	6.13894	2.00073	40.8625	37.5857	34.8695	35.1789	781.088	695.576	704.982	733.875	1581.87	1670	1699.08	1768.97	678.177	617.597	622.503	700.782	890.286	916.531	873.562	885.946	20.4299	0	+
A0A369K257	0.6629	0.453577	0.483481	0.414718	5.03027	5.80054	5.11607	6.38229	14.0889	15.163	15.112	10.923	12.9531	16.5573	14.7631	15.3889	16.389	17.347	16.5582	16.058	14.6972	15.1988	16.1603	15.4082	13.0176	0	+
A0A369JK92	0.368908	0.780868	1.10014	1.38066	3.02636	2.30155	1.93841	2.20535	5.38457	4.60571	4.07379	4.88191	11.365	9.9142	10.4011	12.4726	12.6796	11.1024	11.3978	9.51422	13.139	11.2459	13.026	13.4209	12.8637	0	+
A0A369K1Z7	8.1913	10.4675	12.3748	10.5368	3.37304	3.80857	3.83941	3.24593	5.83854	6.35667	6.74435	6.76836	3.88907	4.79955	4.59546	4.4897	7.45658	7.01955	5.46266	7.23733	5.55576	5.21312	4.93096	5.31705	7.68898	0	+
A0A369K4E6	8.43447	8.96875	8.39146	8.26041	12.9564	12.0742	12.5103	12.623	7.85113	8.26445	7.87327	8.4335	9.32101	9.43979	7.55888	9.86695	7.56875	8.61433	7.11225	8.01863	8.33765	9.32469	8.28504	7.82809	7.81631	0	+
A0A369K5A8	3.59786	4.10822	5.23135	6.71164	5.84893	6.51209	5.17752	6.20989	10.472	9.41277	8.56917	9.01577	10.9796	10.4639	10.5852	8.69277	9.10419	10.4096	10.4086	10.8749	9.43564	11.011	10.4738	11.2178	7.17277	0	+
A0A369K0Z5	7.01765	7.131	5.96111	4.93196	4.44551	1.07613	1.63872	1.49674	6.54187	6.09915	6.41841	7.40878	5.59091	5.46725	5.03563	5.5813	5.80941	6.75634	6.41015	6.98816	7.32413	7.58654	8.49736	7.73323	6.16241	0	+
A0A369J4T7	0.456054	0.242141	0.268092	0.241285	3.82993	3.98298	3.39763	2.56748	8.94458	9.82826	9.81469	9.91978	12.263	12.7078	13.7753	13.2729	23.9757	22.111	22.8677	22.9521	14.3698	14.4537	14.45	14.7262	20.4426	0	+
A0A369JNZ8	2.55576	3.44027	3.33803	3.50866	1.71339	1.60698	1.93854	1.43045	2.68313	2.04513	2.30984	2.5014	7.52015	8.86489	7.55553	7.66449	4.74166	6.35911	6.09594	6.12108	9.22634	9.52432	9.53382	9.00374	13.8907	0	+
A0A369JWR3	0.273713	0.20048	0.148711	0.333517	10.5251	9.4799	8.90032	11.8305	16.8554	14.5088	13.8694	14.4873	30.8575	30.8245	32.6225	29.7907	21.8524	28.4134	23.2281	23.8709	29.3536	26.3769	25.4766	29.5311	14.2611	0	+
A0A369JTH4	0.856355	0.39725	0.550179	0.865833	15.7439	14.2318	15.0745	12.6513	16.3815	14.7002	15.8486	17.0737	49.0378	45.4016	46.2386	38.9498	25.5342	30.2835	26.1691	25.7092	36.2699	39.6744	39.5779	39.8409	14.8497	0	+
A0A369JHN0	9.63347	10.95	10.1241	13.9582	5.23673	4.31711	4.76793	4.97795	15.7226	13.5766	12.7833	14.4719	18.0666	17.4009	16.955	13.8244	15.9799	17.0101	17.5172	17.7394	16.3424	17.0318	16.5964	16.1754	9.55255	0	+
A0A369K4W2	69.7278	95.9749	89.7561	88.4594	42.2938	35.8526	35.6055	35.4359	96.4698	84.4704	83.5142	92.4724	70.8206	69.9258	62.8013	66.4605	106.907	111.083	110.062	109.976	82.7605	85.5724	80.547	85.1613	10.4925	0	+
A0A369KBW2	12.1761	6.74865	4.88966	3.62057	25.0493	21.2373	20.3513	19.6474	13.2595	9.51675	12.3478	6.46199	13.6178	12.9059	13.0313	14.1482	5.78126	7.18727	6.05194	6.58167	8.26066	6.36278	8.21358	8.68772	6.85575	0	+
A0A369JC70	3.86095	4.60907	4.96541	6.32982	1.08281	1.41871	1.52732	1.64194	3.15367	2.88773	2.38922	1.93528	22.2966	21.1776	20.0022	20.3796	12.3456	12.9407	14.1819	11.7723	12.0041	8.79359	11.5358	11.0996	15.0757	0	+
A0A369JS64	0.631378	0.228071	0.70334	0.178867	12.6335	11.9834	12.3523	11.3551	40.7925	41.4194	41.8568	44.6834	133.096	126	133.289	126.38	94.3425	96.5257	91.3326	90.5357	119.038	117.033	106.888	111.057	21.3921	0	+
A0A369JHY4	6.54186	9.3466	9.59093	7.93949	7.54249	9.04355	7.69349	8.6028	5.37133	3.79163	4.6367	3.03301	3.12798	2.99337	2.07075	2.47017	4.52823	5.4001	3.5941	4.20539	3.17301	5.4204	2.86151	3.65527	6.74406	0	+
A0A369JI38	7.11016	2.79275	2.3592	3.63904	22.2142	21.3463	22.0926	23.1521	49.865	39.1005	43.2319	40.2051	64.56	68.7344	67.405	66.6262	47.2693	45.3736	50.175	48.943	59.0651	66.1899	69.2496	62.3859	15.3543	0	+
A0A369JBP9	16.0901	12.3244	13.9697	14.5688	64.5045	61.8085	62.8038	60.4628	55.6967	50.0195	55.669	51.2259	48.4504	48.8989	45.6487	47.1629	63.386	62.1966	64.9344	68.698	48.8215	46.924	51.2299	47.0652	15.6987	0	+
A0A369JGG0	0.779916	1.15476	0.572465	0.0688376	5.39748	4.33615	4.35971	5.94932	10.3237	9.35408	9.65922	9.76775	17.7267	15.0688	16.4452	15.1883	16.2591	15.6296	15.7823	17.1604	20.2694	20.3828	21.6914	20.0168	16.9179	0	+
A0A369K7P4	1.92421	2.67525	2.04993	2.94022	7.02739	5.71295	9.22243	7.18766	18.9713	13.6252	13.9552	15.5876	12.6215	11.1981	9.93322	9.83462	20.5176	18.9607	18.9335	21.4326	14.1053	12.0212	12.3806	12.6779	10.6323	0	+
A0A369JUB4	5.1438	2.71268	3.60636	3.27072	9.85702	7.50131	4.40067	7.35612	16.9541	14.4842	15.3561	17.9239	11.7947	12.4052	11.6726	10.9317	11.4343	12.2	12.0848	12.1391	12.6345	12.3922	9.93428	10.3934	8.51507	0	+
A0A369JHT1	20.0733	18.1834	19.1145	16.0796	2.67482	1.36673	1.30726	1.02198	9.66698	9.1512	8.28935	9.75101	7.47173	8.03339	8.42745	8.48471	6.64668	6.15678	5.85064	6.29773	6.19356	5.62727	6.39581	6.13114	13.8326	0	+
A0A369K7J9	1.01385	0.293427	0.919969	1.03248	3.97393	2.96002	2.29207	2.82956	8.89928	7.86104	9.19964	9.309	17.7366	17.1896	17.3627	17.7177	9.68229	8.85913	8.97542	9.56381	15.6138	12.0645	16.6358	15.8813	14.129	0	+
A0A369JF59	1.50482	1.4085	1.3123	0.232216	8.013	7.19625	6.34376	6.36775	2.75443	2.14268	2.42764	3.52251	9.08081	9.31352	8.42694	9.40494	9.76076	10.2311	9.30163	9.88669	9.50939	9.8268	10.1947	9.88129	14.3316	0	+
A0A369K2X8	10.1669	17.4415	11.1758	17.8714	12.1354	11.4034	12.8781	12.0259	6.31228	5.0762	4.86785	5.54153	9.53189	8.93575	9.04168	9.52441	6.28344	7.21862	5.53755	5.19299	9.79641	9.94894	12.3372	9.6699	4.94767	0	+
A0A369J7X5	0.133122	0.512636	1.03556	1.66499	1.68084	1.30186	1.24559	1.7252	2.84802	3.64732	3.8107	3.43978	5.67837	6.1253	6.42569	5.63925	5.73398	4.59294	4.84459	4.31464	6.44574	4.66621	6.1055	4.50875	9.20754	0	+
A0A369JND0	4.2537	6.08041	6.26345	6.37751	11.7344	11.3321	11.2372	10.5673	7.92088	6.89628	6.29987	7.55272	19.3481	16.9857	18.3913	19.4508	13.693	15.412	15.0293	15.7053	20.2084	19.2416	20.5516	23.3509	12.6947	0	+
A0A369JP34	0.68199	0.764883	1.09811	0.992226	3.19529	4.42865	3.62417	3.77928	10.0413	10.3699	9.92222	10.5628	20.1289	18.3936	15.724	19.4714	17.2707	17.4713	15.9335	16.2228	21.6346	18.9568	19.8709	19.3912	15.2814	0	+
A0A369K248	1.25395	0.0878598	0.451124	0.477253	9.97248	10.4351	11.1412	9.66814	16.5292	12.5849	10.5359	10.1616	22.0321	22.2866	20.9054	20.9238	17.3721	17.9411	19.962	19.7568	21.0595	24.1248	21.1226	24.7481	12.1622	0	+
A0A369JEF6	0.569346	2.45231	1.66841	0.253959	1.27184	1.35775	1.55479	1.84215	4.95586	3.36826	4.39398	2.12278	14.351	14.1666	11.886	11.9756	9.32032	7.37402	8.11139	7.74731	7.3957	5.50624	9.61804	9.82193	9.56511	0	+
A0A369JND5	12.5066	11.8425	10.0084	10.1527	6.86299	6.67077	7.85221	7.49776	5.78997	6.19707	7.49371	6.17012	8.68226	11.045	9.76292	10.379	10.9511	9.89071	10.3638	12.1083	9.63636	9.96553	10.9377	10.0302	6.0867	0	+
A0A369JSX5	0.640223	1.22693	1.09271	1.00018	6.76778	6.27053	12.2582	9.79593	4.81302	5.81494	4.29541	3.64695	10.0119	9.9051	8.96175	9.76081	13.0655	7.97689	9.42027	13.0328	13.3444	9.82843	11.2236	11.1923	6.43906	0	+
A0A369JWE2	0.699729	0.304714	0.509549	0.455809	5.72885	6.50042	6.074	7.78699	35.7791	28.7813	23.912	26.9794	11.8922	11.5003	12.3796	11.406	13.5876	13.4728	13.4057	12.9453	9.35545	10.2473	10.3711	10.8873	10.9663	0	+
A0A369JG56	123.029	98.5453	52.4895	69.4992	9.86938	8.90593	10.1873	10.23	11.3091	9.78874	10.2608	10.0629	6.66627	6.46923	6.45877	6.83458	17.0859	15.2334	17.2894	16.017	8.91383	8.40802	9.52213	8.5779	6.59495	0	+
A0A369KBM5	25.9089	25.6514	26.3332	23.3773	30.3002	25.651	18.5159	19.8296	10.2461	8.65535	9.69735	10.2402	10.2281	11.9997	11.2578	9.89735	9.76411	9.27376	9.39523	9.84064	8.58628	8.79126	8.27674	7.50606	8.66028	0	+
A0A369JE42	5.31623	3.39751	4.07301	3.58352	77.9999	71.3019	75.1325	82.9423	116.754	95.1923	95.755	103.589	101.765	103.558	95.0996	102.296	112.86	113.482	112.106	114.668	113.765	103.624	102.757	107.732	15.1474	0	+
A0A369K2G4	1.61279	1.98561	1.33264	1.4058	8.84682	10.5053	11.8073	9.67607	5.09353	5.07099	4.58787	4.89298	23.9827	24.7818	22.693	22.9389	3.92209	5.03752	4.28082	5.48438	10.9167	10.7183	9.77239	10.4599	17.3439	0	+
A0A369K676	1.36452	0.163638	0.0525775	0.120471	236.029	219.746	219.823	243.584	140.063	137.632	132.234	137.756	127.858	128.846	124.198	135.39	93.0576	85.8651	93.5979	85.0576	97.4228	104.72	102.842	117.16	17.917	0	+
A0A369JKA6	1.42554	0.817019	0.720048	0.772067	4.97652	4.17336	5.43888	5.20418	2.84138	4.21401	3.50126	3.39414	4.7454	4.23778	3.02864	2.75171	3.29135	4.67977	5.55591	4.66698	4.00371	4.85779	4.46627	5.2291	5.83208	0	+
A0A369K1H6	0.36705	0.529363	0.40264	0.486675	2.61245	4.24213	4.36181	3.14263	3.71136	2.57423	3.61753	4.56889	2.98714	1.73714	2.44393	3.19722	2.82619	3.17939	2.38141	3.29677	3.08005	2.85416	2.94651	3.19053	5.42116	0	+
A0A369J209	1.76839	0.784039	0.617693	0.611707	1.62886	1.24948	1.60051	1.5256	6.35957	6.41615	5.0964	6.57201	31.6058	30.7861	29.2392	29.3716	22.7307	20.8025	22.9183	22.3672	28.9887	27.5236	29.1306	29.0946	21.4162	0	+
A0A369JXH4	4.98727	5.456	4.7158	4.92742	2.98593	2.98892	4.18982	2.98892	3.91094	3.87596	3.45743	2.87951	5.44564	5.49245	5.25719	6.42257	6.87613	6.46185	7.18588	8.28308	7.27233	6.26012	8.13704	6.95328	7.60952	0	+
A0A369K2R0	5.06194	5.16115	4.66486	3.23448	6.34901	5.58173	6.24337	5.41487	11.0984	10.0719	10.9037	10.3492	7.50779	5.85563	5.62916	5.83915	8.52598	13.8413	14.7296	12.3574	13.1667	15.6437	13.7672	13.794	7.91561	0	+
A0A369K8U3	7.08096	3.4831	3.53014	4.77262	2.81266	2.80286	1.86166	2.55116	2.01837	1.6869	1.62716	1.50586	5.53264	4.98825	6.74819	5.68232	6.5919	6.18578	6.51875	6.35361	7.31745	8.79093	9.57626	8.94605	7.90071	0	+
A0A369JP65	0.115179	0.10474	0.0959461	0.109474	0.264936	0.0845296	0.0759337	0.0714126	0.485352	1.74474	1.41433	0.903163	5.59329	6.04489	5.85758	4.77523	4.74511	2.81948	4.54244	3.80936	5.01766	7.17354	7.11136	7.34111	10.7254	0	+
A0A369IZW7	3.53611	2.35461	2.97328	3.08325	0.984054	2.15441	1.92903	2.04074	17.5047	11.4695	10.6055	13.0737	23.9543	23	24.4428	24.0551	16.3969	17.603	16.588	16.2065	21.9239	23.6217	21.7775	22.8295	14.1451	0	+
A0A369JC73	0.750452	0.543679	0.386867	0.504706	3.65049	2.69796	3.32159	3.93099	11.0674	10.5291	11.2897	12.0415	8.01381	8.42892	9.24341	9.30163	10.6984	10.6511	9.53385	10.2451	8.08403	7.04049	9.4205	8.04751	13.9849	0	+
A0A369JNG1	8.15535	7.83817	8.50292	7.84095	0.998055	0.609815	0.667437	0.801136	2.92669	3.91278	3.34741	2.62055	6.56017	5.77681	7.34714	5.49278	9.47051	10.759	10.6794	11.637	5.41777	7.35809	6.97676	7.78247	11.7293	0	+
A0A369JLE7	0.268611	0.482902	0.276154	0.29095	1.18872	2.17676	2.09401	2.10199	3.92983	4.06216	3.96964	4.20274	8.23134	5.36717	5.13831	5.87805	5.36713	6.23479	5.77656	5.22977	5.05476	6.149	6.48471	4.79507	8.63453	0	+
A0A369JT28	7.15268	3.90959	6.01949	5.45811	12.3396	10.5402	12.3449	11.7423	5.89804	5.08423	4.55958	3.70076	8.39498	7.71326	8.03441	8.3842	9.65196	10.6038	10.6542	11.4546	10.9848	8.44759	8.31891	9.31395	7.65549	0	+
A0A369JXQ9	0.253717	0.990638	0.125341	0.8002	1.39072	1.60018	1.64224	1.28401	17.535	18.171	17.0087	17.6919	17.728	18.4628	19.8066	19.201	19.6274	25.8484	26.5641	21.7068	18.6955	20.0394	21.3442	21.3774	13.8495	0	+
A0A369J531	5.33438	4.57237	5.07376	4.12056	3.75715	5.00095	3.69442	5.05391	4.19097	5.58179	7.17958	14.0563	14.1123	8.08836	7.89853	13.6061	8.65976	14.5344	6.912	8.04476	17.3612	7.62859	8.68687	9.51283	1.52926	0.000595189	+
A0A369JR69	1.73013	0.376697	0.34484	0.101164	0.103266	1.06071	1.26746	0.195391	2.03557	1.76527	2.244	2.00812	3.62734	4.04834	4.05076	4.06846	5.08091	5.4481	5.49846	5.98254	4.30152	3.56258	3.39569	3.91927	10.5912	0	+
A0A369K982	2.76984	3.06757	3.32462	3.38938	3.9092	4.00199	4.20854	3.55922	10.933	8.6326	9.382	11.195	22.3868	14.26	17.102	17.7198	11.4996	13.4532	12.2772	10.1649	19.1517	17.5245	17.6873	17.687	10.1551	0	+
A0A369K0G7	0.658477	0.508623	0.397678	0.257094	4.60065	5.81808	4.82611	4.80767	4.48101	5.22589	4.29652	5.90395	7.46019	8.03791	9.14731	7.2913	10.5646	10.1422	12.1343	9.67807	10.2314	9.18968	9.99404	10.2629	12.3409	0	+
A0A369K0M8	1.31847	2.60033	2.67684	2.56862	0.919106	1.52214	2.15911	1.15197	3.5004	4.58851	3.02908	2.94996	8.80846	12.9255	8.258	8.25864	6.80189	9.33443	8.99339	7.8121	7.48671	6.37017	8.31001	9.09413	7.60171	0	+
A0A369JPN0	0.205831	0.514574	0.329535	0.677937	1.71547	1.24959	1.42794	1.76649	3.25014	3.58361	2.70291	3.78149	2.37724	2.2694	2.47138	2.10328	2.62158	2.04903	2.79937	2.12381	1.53969	2.83645	2.02664	2.06523	7.30893	0	+
A0A369JZG8	1.20348	0.244264	1.15786	2.25818	0.312859	1.10387	0.388801	1.02796	2.34392	2.01527	2.71129	2.33604	4.28261	3.76093	4.67345	4.47664	4.27316	3.79155	4.11684	3.65089	5.00601	4.93893	4.96723	5.65441	9.85853	0	+
A0A369K5S6	0.830092	2.43701	2.26207	2.20919	8.42801	6.6672	8.43046	8.94941	10.4561	9.32733	10.823	9.96413	7.716	8.05359	6.31665	6.79632	5.35754	6.00744	5.56754	6.01108	5.93549	4.47504	5.70873	5.07061	9.84755	0	+
A0A369K0L6	6.91979	5.21283	8.07081	5.27539	9.82631	6.85022	7.59483	8.70316	8.50311	10.562	11.1913	12.8301	11.0331	13.5255	11.6444	12.6342	14.0202	12.0462	11.6571	13.7855	16.0624	11.2722	14.2416	13.6964	5.13738	0	+
A0A369JDY8	3.27621	3.25432	2.13857	2.94569	7.72714	5.93876	7.19015	7.16417	3.63841	2.91374	3.72012	3.29948	2.76518	3.31493	3.271	2.47066	3.58993	1.93323	3.00569	2.05299	2.60791	3.12556	2.6426	3.06103	8.05033	0	+
A0A369K5C3	0.932659	1.23533	1.11302	1.16777	0.188106	0.0794622	0.300823	0.501703	1.72938	1.45437	1.54675	1.5033	8.9721	8.81673	8.41423	6.80677	5.18804	6.9591	5.41921	5.55947	7.85387	7.76579	7.87762	8.20605	13.9923	0	+
A0A369JQD1	1.48334	1.93243	1.161	0.412603	0.179429	0.56255	0.590581	0.333501	6.66808	6.38583	5.36359	7.03008	14.0164	12.3028	14.1378	11.3839	12.0071	11.056	12.5447	9.87222	11.8014	11.4101	9.9419	13.7387	12.1691	0	+
A0A369JDX0	6.99399	4.46933	6.25151	5.2518	11.5245	10.0431	11.2526	9.00001	3.27839	3.00189	3.70265	3.19392	3.09754	3.64944	6.22493	3.60135	2.61225	2.5837	3.02774	2.97729	2.92297	3.16583	2.55939	2.34353	8.68821	0	+
A0A369JK29	3.48388	2.45054	4.62066	2.96365	24.0331	21.5057	22.1654	24.6174	19.4194	16.2042	16.0735	17.1886	33.1778	34.383	31.1914	33.771	23.8131	23.3814	24.8202	23.7077	30.0452	30.9663	32.2911	33.9158	15.5374	0	+
A0A369K7R0	20.9131	25.6211	22.1046	24.4576	18.8606	13.2666	14.8414	13.0847	29.6513	27.1863	30.2571	32.5678	51.3392	56.2325	57.1929	58.5765	39.1909	41.2921	40.0335	37.7033	45.805	44.361	46.6586	45.0465	14.012	0	+
A0A369KAJ9	90.4045	188.091	130.823	170.274	59.2678	54.1658	55.0589	60.1192	19.5637	22.6739	13.8297	23.2057	16.0617	12.8781	15.5529	14.7308	6.4933	5.3815	5.55828	5.75696	9.81623	5.24873	10.0359	10.0794	8.03732	0	+
A0A369JDR1	71.0124	63.3633	58.9556	64.1419	28.0837	24.8476	27.2033	29.1128	26.2823	24.1388	26.0413	26.8497	40.6128	37.9869	33.0931	34.0029	69.1608	73.6793	69.9813	74.3384	60.9205	58.2886	67.8733	60.3026	13.3234	0	+
A0A369K379	0.951157	0.271304	0.236701	0.504359	7.32894	5.68469	5.41315	5.175	5.35682	4.53814	5.76508	4.05506	7.00998	7.28989	6.5682	6.34767	4.85122	4.21229	3.97687	4.67608	3.87035	4.19658	4.0813	3.75354	9.60547	0	+
A0A369KC73	5.67733	8.12276	9.04827	7.18776	26.9214	27.9086	27.644	29.8102	16.9417	18.2822	16.5839	18.9685	61.1352	59.245	60.2182	56.835	75.8908	59.6862	70.0309	72.678	64.9618	55.5148	66.3094	62.8915	14.4867	0	+
A0A369J8L8	37.7774	27.6314	33.6875	24.3519	21.19	18.9465	20.734	20.4876	34.1512	27.9703	30.9178	30.1129	40.4499	38.2678	37.7519	41.7514	42.4089	47.3391	45.5641	44.2654	48.9194	47.5949	47.0133	51.2613	9.05949	0	+
A0A369K9H4	1.16642	1.10664	1.60657	0.951883	4.48631	3.60828	4.76844	4.3561	26.4094	22.931	27.6734	24.1712	45.7633	45.8431	47.35	51.3243	34.3259	37.248	35.7321	35.4148	35.453	33.1859	38.0353	30.5035	16.5266	0	+
A0A369JHR9	2.4622	1.6234	2.9761	1.57626	1.2782	1.94188	1.6241	1.8163	5.95379	6.07179	5.37734	6.43627	18.6279	14.3447	13.7491	17.3697	11.8589	11.2443	10.0438	13.4549	15.3417	14.5552	16.0211	14.826	12.2079	0	+
A0A369K2I0	15.559	13.4429	13.8154	14.9411	40.1799	36.9495	37.1158	37.6889	37.631	32.4342	30.8246	32.4041	14.8721	13.3037	14.2915	14.0939	6.1206	7.22994	6.17229	6.96557	11.0921	8.11364	9.78934	9.21208	15.7659	0	+
A0A369K2W0	1.2888	1.31775	1.42038	0.9739	0.580784	0.953629	0.848748	0.718603	9.25281	8.72792	9.49265	8.62356	9.38897	9.94718	11.1941	10.6047	10.4876	8.64995	8.60997	7.75161	10.3137	10.6168	10.5183	9.71218	14.5058	0	+
A0A369JQX6	0.404114	0.233632	0.164991	0.259666	1.18758	1.14826	1.06429	1.21972	4.80091	4.42361	4.01652	5.6429	5.78717	6.14139	5.74224	4.78405	4.6836	4.95108	4.60765	4.06125	5.82804	5.60638	5.799	5.09518	12.4594	0	+
A0A369K020	1.199	0.544724	0.712405	0.819596	108.779	108.489	118.654	109.856	72.5236	79.8735	83.3606	69.8599	79.5364	89.2794	86.7795	95.1858	23.5981	21.5262	20.1081	22.0916	34.9707	35.9377	34.2695	32.0822	17.073	0	+
A0A369JI40	5.47632	5.97797	5.35332	5.36461	1.90559	1.39979	1.57727	1.89149	3.39151	4.44446	4.91876	4.6905	10.6839	12.0266	10.2051	11.3853	11.53	12.0654	9.66762	10.0842	14.8106	13.1229	15.823	14.6523	13.3464	0	+
A0A369KF41	3.68716	4.72475	4.27179	4.02707	0.852967	0.851948	1.21012	0.775076	2.05237	3.13665	2.72059	3.02396	14.9317	13.3882	13.9718	14.6846	13.8691	13.171	10.7339	12.3017	15.879	14.2174	16.3224	15.3625	15.6114	0	+
A0A369JN93	43.6876	43.4404	37.8497	39.0563	38.0045	32.5367	35.1365	35.6045	15.0505	17.0498	13.97	13.8718	9.20825	8.62416	8.507	9.09056	4.87014	4.60458	5.30731	5.82088	8.70479	8.62113	8.42576	9.87152	16.3007	0	+
A0A369JN75	2.13221	1.93213	1.94319	2.72264	1.81927	1.41297	1.40844	1.03882	1.91972	1.69254	1.3421	1.37012	3.54476	3.82677	3.9641	3.70435	2.64296	2.51944	2.34601	2.70593	4.62467	2.83783	3.55112	3.94271	7.04101	0	+
A0A369JWV0	18.8003	13.3443	13.1765	17.0403	4.01979	2.73792	3.07978	3.69482	4.24912	4.88546	5.15323	5.40133	8.3867	8.3735	7.73276	7.72566	8.51728	7.71843	7.71832	7.7539	7.30745	6.32217	8.11287	6.85993	8.9324	0	+
A0A369JH95	2.55075	1.34313	0.873936	0.758148	193.315	183.712	184.755	162.927	97.932	84.6408	83.5583	79.335	143.004	143.997	127.66	142.25	40.6128	38.9174	36.4275	37.9981	94.8823	99.1393	98.6789	91.3577	16.3349	0	+
A0A369JX94	5.41649	6.37973	7.20982	9.3939	3.62229	4.37363	3.79661	4.14103	5.17952	4.13076	4.2844	4.14982	4.82945	4.8889	4.26074	5.51924	7.40412	5.80444	6.67356	4.80191	5.89162	6.79814	3.90402	6.7513	2.32292	5.00611e-05	+
A0A369IXZ6	0.475539	4.17208	1.02064	2.61821	2.32861	3.0627	2.55668	2.42451	11.6637	8.10735	9.79536	8.77468	9.83753	10.7471	10.2573	8.63903	11.0952	13.9657	11.3888	12.1991	15.4079	12.8604	13.8625	11.5409	9.45753	0	+
A0A369K1D6	19.7212	11.1063	12.2411	13.7078	15.8691	16.211	15.8364	16.3982	14.4732	11.8159	13.3983	13.51	8.45929	7.99288	8.87621	8.86879	9.33173	8.97188	8.86129	8.98084	9.6274	9.30418	8.96352	9.939	5.07647	0	+
A0A369KA09	3.85192	3.19785	2.87836	2.79129	6.36516	6.10319	5.78945	5.03508	5.9061	7.40522	6.9008	8.46894	12.0653	12.6069	12.9895	12.81	12.2373	10.4515	13.4598	11.8269	11.7242	12.2805	12.4801	11.8409	12.0157	0	+
A0A369JVP3	52.6549	74.3858	83.3406	96.8153	28.66	21.7053	24.87	21.8954	10.7493	9.55427	7.89303	9.67459	22.1188	25.7808	26.6607	24.6284	32.3493	28.2719	30.0055	31.2938	19.9914	21.0193	21.8024	20.9626	8.06052	0	+
A0A369JPP6	1.3023	0.956398	0.72597	1.05062	1.1373	1.21509	0.989961	0.766903	0.693529	0.720008	0.384502	0.947491	1.66351	1.91471	2.29688	2.52128	2.27905	1.88457	2.7164	2.26756	3.23152	2.33216	2.82348	3.48898	7.32063	0	+
A0A369JXF6	17.9531	17.4925	17.2538	12.5687	10.1317	9.84477	9.588	8.54485	20.4184	20.0798	16.1885	18.4065	15.1574	14.4347	14.1656	12.1601	12.139	9.56121	9.99388	10.8194	11.4513	10.6169	12.5756	11.1242	6.32602	0	+
A0A369JH43	2.53535	2.30044	2.054	1.53789	3.06726	3.9151	3.42628	2.75442	1.03574	0.465899	0.507932	0.322558	7.91419	7.79047	7.19454	7.43861	18.5675	17.1105	17.5132	18.667	14.1364	14.8132	13.317	16.9244	16.4448	0	+
A0A369K203	11.6446	14.2962	13.4586	9.73804	4.29447	4.97462	4.78639	4.43855	5.63657	6.04455	7.21493	6.39283	21.6207	22.7045	23.0595	20.332	11.0473	11.3575	11.1159	10.1605	17.6544	16.4573	14.8875	15.4751	12.5568	0	+
A0A369JMY5	0.400671	0.517063	0.369952	0.481265	0.687012	0.67382	1.03226	0.949904	6.89393	6.41836	6.99501	10.4086	9.39899	9.76402	8.37193	8.6013	5.42572	7.90888	7.65098	5.49331	9.78392	8.6081	8.20025	9.83137	9.84604	0	+
A0A369JZK5	21.6822	20.228	13.343	12.4328	51.1823	46.5965	44.5193	45.1998	65.828	49.2328	53.6816	50.3079	117.253	118.001	112.801	112.089	99.8292	106.203	107.689	112.43	132.811	109.724	117.331	127.172	14.2786	0	+
A0A369KA18	4.00534	4.21457	4.05056	2.84628	37.6455	34.8708	39.0637	37.7192	29.1114	24.1963	23.349	25.8546	28.1306	29.5078	27.3522	30.1637	35.545	40.4325	36.5778	35.1761	41.1345	35.0411	39.2919	38.3254	13.8595	0	+
A0A369JAD7	11.5921	10.7702	5.15489	6.87675	7.47548	6.63643	6.87208	7.02155	3.65031	3.46946	3.77834	3.49953	12.3589	12.3352	12.1757	14.2805	17.36	15.9576	16.6815	17.4572	16.0256	15.8712	14.8496	15.5709	9.66021	0	+
A0A369JCP1	1.42035	0.645573	0.512677	0.896736	0.461543	0.268365	0.72369	0.485164	2.40144	1.75627	2.32538	1.9522	7.34346	7.42038	8.08858	7.90316	7.34485	5.98376	5.88349	6.54475	7.71319	7.17417	7.77974	8.82598	14.6409	0	+
A0A369J6T7	1.05604	1.06068	1.19927	0.970603	0.93955	0.674917	1.1963	1.23682	9.28845	9.14929	8.34353	8.52414	10.0468	11.3743	10.6985	10.8821	10.1659	8.15796	8.93046	11.2384	7.73803	9.8821	9.99821	9.52963	12.9138	0	+
A0A369JSV9	8.29886	7.0636	8.96389	6.60876	41.9812	40.3511	46.1924	50.2678	27.5964	25.6324	24.7935	29.8789	56.9678	52.9097	51.5434	54.2221	52.0737	56.5495	50.2864	56.4112	42.4312	40.684	41.5574	45.7256	13.6956	0	+
A0A369JIS2	1.66108	0.0592085	1.0094	0.298058	35.6121	27.8411	25.2628	35.961	47.811	34.624	34.4903	27.095	23.0211	20.4612	21.7361	32.824	9.96418	10.0256	10.8465	11.0812	9.6951	10.901	10.7556	12.7998	7.68247	0	+
A0A369J1U4	1.40874	3.12967	3.23701	2.48104	1.85984	1.73213	1.84803	2.23767	1.17299	0.862598	1.02041	1.55532	2.91585	5.64391	6.07081	5.73972	6.53694	6.85457	7.22415	6.93211	7.87825	6.51657	7.31959	7.07592	9.09405	0	+
A0A369JTU6	0.263706	0.508913	0.100501	1.04794	5.02577	4.3829	5.5356	4.33168	3.61666	3.06251	3.40916	3.54687	4.01758	4.42026	4.05141	3.1696	3.98853	4.55167	4.45534	5.92066	2.96713	3.59599	2.95707	3.86387	7.90135	0	+
A0A369K4M7	1.77748	1.76567	1.71941	2.71628	0.874529	1.71745	1.07429	1.03042	4.52104	5.6679	4.3691	5.34515	11.4423	10.4837	11.0376	9.46681	7.23989	6.92277	8.59246	6.59876	9.49905	8.54094	8.81229	8.21693	12.8239	0	+
A0A369JX03	1.11316	2.09696	1.96863	1.99532	11.8287	10.9336	9.85386	10.8675	11.7869	9.86485	12.3721	10.3255	17.4504	17.5261	17.2175	18.3202	10.3165	11.1197	11.2633	11.0559	16.996	15.4644	14.9852	17.4704	14.0223	0	+
A0A369JY18	50.1436	57.1808	49.8309	55.5899	30.6676	25.4722	29.0768	26.3865	25.688	21.5894	21.7147	22.8185	16.8236	19.1219	18.1924	20.3717	21.1027	23.488	19.5257	21.6084	23.662	17.1429	23.4933	22.3434	11.9603	0	+
A0A369K7I8	1.03314	1.2623	0.995485	1.04432	0.345911	0.384218	0.711423	0.66199	5.50821	6.39162	6.50858	5.87139	8.19335	7.6131	6.35209	7.72689	7.58946	6.10486	5.09666	6.76844	9.20065	7.93294	9.15056	9.4422	12.3539	0	+
A0A369JWA4	1.20714	2.23365	1.69213	1.45978	6.14317	5.30702	5.57661	6.3884	6.85431	6.65634	4.64827	5.69438	5.11529	4.73554	5.22923	4.77953	3.34796	3.23465	4.42967	3.77976	5.37358	4.56315	4.72255	6.2425	7.03731	0	+
A0A369JXY3	2.88991	2.81687	3.25768	2.27788	7.28891	8.73021	8.23226	8.95702	2.02361	2.32889	2.53281	3.34047	3.27821	3.36696	3.41972	4.09422	2.24904	2.95221	2.74578	2.67003	2.72822	2.1897	2.13856	3.1242	11.0939	0	+
A0A369JZ96	3.67313	3.77522	3.30294	2.25933	1.50495	1.29547	17.4161	13.1906	7.88364	7.86994	7.90263	7.54233	9.54679	8.41461	9.28336	8.79533	11.2833	12.9257	10.031	12.3169	8.86198	9.99715	9.25818	11.4271	1.26113	0.00147257	+
A0A369JA78	0.537163	0.212075	0.217017	1.14186	10.4564	13.4244	10.3284	9.47514	6.13556	6.35269	7.57681	5.57791	16.0096	16.3372	13.5963	14.9117	38.7123	40.906	40.5774	45.4284	12.9077	12.9729	14.2923	13.6493	16.4712	0	+
A0A369K5Q9	6.30449	6.82386	6.72039	7.21942	34.9791	38.9764	36.878	35.5744	8.98231	8.48989	7.26111	9.70141	14.9074	14.6165	14.9906	14.5253	5.77604	6.92902	6.50763	6.90059	12.1167	11.5979	11.6549	10.42	18.6674	0	+
A0A369JY10	0.511426	0.423523	0.468778	0.927269	0.550134	0.687352	0.404494	0.78332	0.722165	1.66448	1.23311	1.63739	3.50344	3.97344	3.41757	3.26569	3.30843	2.57447	2.69233	3.25941	3.69449	5.02014	4.33452	3.54436	9.86792	0	+
A0A369J2W3	13.7685	12.2441	12.7099	15.3319	5.11052	4.26139	4.86118	3.31685	4.94695	6.14223	4.10616	4.77044	14.2792	15.4346	14.5216	14.8228	16.6671	16.7989	17.3362	15.7925	13.4561	14.8551	13.9635	15.5408	13.1475	0	+
A0A369J6V3	2.84073	2.00157	2.34735	0.349989	1.68787	1.38177	1.81278	1.43012	6.62495	5.60036	5.43854	5.64855	26.083	28.6205	28.0156	25.5915	15.4111	12.7234	12.4073	12.7586	19.4226	20.8771	22.1085	19.4562	16.6816	0	+
A0A369JQF7	2.55228	2.23196	2.13566	0.639678	0.744126	0.916155	1.12977	0.976071	8.28145	7.50799	8.78705	7.20346	10.6756	13.2728	10.1071	11.3744	16.4825	15.2939	14.3392	15.247	17.6175	14.967	15.9379	15.3445	14.2025	0	+
A0A369K8Q1	6.89101	0.189133	0.286325	0.220027	1.22014	1.68991	0.812887	0.929879	3.26564	3.94921	2.95335	4.24295	1.91938	1.95602	1.80802	1.97893	2.76473	3.09078	4.29039	3.18398	0.855186	1.71763	1.12224	1.44343	0.949984	0.00450088	+
A0A369JFS3	3.73374	4.63303	4.69719	4.55593	3.07217	2.35553	2.44461	2.44909	3.3715	2.21736	3.24832	2.72814	2.86474	2.61387	2.32426	3.45972	2.75664	2.89458	2.84523	3.22308	3.04584	2.59507	2.49423	2.86875	4.38114	0	+
A0A369JG54	2.26416	3.82658	4.565	3.25364	8.31312	5.99151	5.54559	4.86332	2.38814	2.64967	2.37373	2.25721	2.84502	3.84772	4.03572	3.14646	4.09638	4.81289	4.55266	4.26441	2.96481	3.2558	3.49249	4.00187	4.08006	0	+
A0A369JUP6	0.628492	0.430527	0.526407	0.35967	2.09924	2.71601	2.2076	2.3855	5.17344	4.75233	4.98506	4.7564	3.59077	5.1749	3.26647	6.38388	5.34172	5.1715	6.93004	5.99619	3.78776	5.05836	4.17123	5.22407	7.21709	0	+
A0A369KIQ6	0.960672	1.30467	1.4492	1.66256	3.3394	3.59488	3.12781	3.20193	5.55987	6.21275	6.73557	6.42169	5.5903	5.06436	5.22621	6.06665	8.81415	6.85649	7.03611	8.01249	6.45093	5.67715	7.55782	6.39726	10.1895	0	+
A0A369JSL1	1.02793	0.451712	0.572942	0.337621	2.16891	2.19225	1.92329	1.86447	16.2504	13.9654	15.9014	12.7344	37.7092	36.7287	34.4353	36.7552	33.6744	30.581	32.8803	32.8996	34.0402	37.8958	35.3313	33.2877	18.7629	0	+
A0A369K6W1	1.69241	0.388185	0.122131	0.365827	0.219742	0.0822981	0.174188	0.392861	62.8226	59.7711	65.5703	59.3648	65.7225	59.8663	57.9563	62.0733	79.279	80.7625	77.5108	73.8785	45.7586	47.1883	47.3821	48.292	20.1516	0	+
A0A369JUQ3	1.12387	2.1261	2.03332	1.41354	1.65321	2.24682	2.09242	2.42637	2.88195	1.72461	2.37928	2.85867	5.74267	5.84809	5.82854	6.83909	3.58027	3.52598	3.58316	3.98935	5.44302	5.84514	5.89708	5.60623	11.1611	0	+
A0A369KBZ4	3.79423	7.85209	7.8505	8.63904	26.0901	23.6439	25.0676	26.6694	10.9316	9.1877	8.79633	7.71333	26.1017	25.0452	26.6927	23.4684	44.7972	41.3878	42.2758	40.0174	36.7806	36.4263	39.7012	40.8967	15.4212	0	+
A0A369KCN9	0.11629	0.130514	0.139576	0.118979	0.111371	0.354333	0.922827	0.873512	1.27779	1.88436	1.5886	1.2489	6.9224	6.12208	6.63875	7.51604	4.93058	4.56531	3.68935	3.91064	4.91621	4.05955	5.63306	5.424	12.5921	0	+
A0A369KFK6	5.71301	6.43167	7.34392	9.51681	5.08728	6.12893	5.88073	5.10363	4.35312	3.52034	3.59581	4.20116	4.60546	3.4758	4.84248	4.86912	5.52181	4.88131	5.71538	5.57131	5.57211	4.75428	5.27767	4.55186	3.37567	2.57317e-06	+
A0A369JYY2	0.159208	0.252339	0.742934	0.423206	0.169556	0.239432	0.317599	0.233784	2.37444	2.52892	2.23002	2.29827	4.19304	5.43939	5.49214	4.93358	3.54228	3.46237	4.3703	4.04267	5.07611	5.64166	4.84964	6.10102	12.6852	0	+
A0A369K338	1.00768	0.876505	1.20092	0.886405	3.25901	3.56445	5.11427	3.60005	14.3869	14.4777	15.6772	15.1655	13.9865	15.0969	13.8309	14.5094	0.718353	1.10979	0.528755	1.43971	4.054	4.01887	4.96461	4.21909	18.3246	0	+
A0A369K2V1	2.46522	3.59642	3.82193	2.58415	26.4665	24.5641	26.9136	28.0365	11.1741	13.1402	11.7726	14.0495	18.0316	14.825	16.1983	16.3326	26.5033	23.5071	23.9389	24.0079	17.5285	18.1577	18.4932	19.469	14.4652	0	+
A0A369K497	0.839797	1.30828	1.51293	1.23049	0.160541	0.177913	0.410934	0.22675	9.61349	8.63528	10.6188	7.99244	16.6677	15.2801	15.6283	16.0049	12.3977	10.7871	14.4965	12.5172	13.1115	13.5341	16.0327	13.6274	14.0676	0	+
A0A369KH52	0.239729	0.491771	0.0866247	0.162521	0.233487	0.952186	0.820041	1.09169	5.81525	6.90647	5.73656	6.26488	10.6056	10.4301	9.93982	8.74664	9.95023	11.5757	9.47443	11.1581	10.8541	9.98368	9.71055	11.4116	14.4226	0	+
A0A369K434	1.57813	0.960026	2.22621	0.968524	23.3288	20.1239	19.4444	16.0235	16.6383	14.5345	14.7792	18.0154	25.2994	25.9578	23.6642	23.8185	30.0639	31.387	29.7765	28.7542	25.0796	25.8477	25.9531	25.9481	13.7334	0	+
A0A369KBC4	3.91923	2.62154	3.27967	2.81645	26.2952	33.4322	36.2319	30.1604	10.7037	8.46937	8.5344	8.58715	14.3608	12.6139	15.1866	12.5087	12.7648	11.699	12.8001	12.2715	13.1153	13.8844	11.6474	12.8969	11.5925	0	+
A0A369K981	0.385618	0.423103	0.685324	0.406592	1.60795	1.86079	1.90605	1.52678	18.1839	17.0737	14.4469	15.5393	51.3851	50.6653	50.5009	50.4517	16.1724	18.4352	15.4382	14.8425	35.8446	35.564	32.1626	37.816	19.9566	0	+
A0A369J1K1	3.56045	5.03474	3.72555	4.60934	4.01283	3.74518	3.02501	3.2559	9.76965	7.46908	10.1848	11.4858	10.9849	13.1965	12.1497	10.3113	14.5365	13.337	10.6824	11.3201	12.3267	9.34907	10.5165	11.7397	8.06592	0	+
A0A369K4T8	0.857419	0.686715	0.680091	0.621335	1.74586	1.18053	0.824879	1.52793	7.6491	6.54052	8.28296	7.35625	6.57659	7.0274	7.74421	6.61837	5.89234	5.62503	5.75488	6.75478	6.15276	8.83762	7.0542	6.82626	11.3503	0	+
A0A369JXJ2	0.298082	0.13492	0.674662	0.211862	0.499507	0.43893	0.370398	0.377731	0.507148	0.962764	1.16453	1.24681	4.96136	4.73421	5.28136	4.57996	3.15122	4.6605	4.84772	3.59951	6.26164	6.34119	7.10852	7.73133	12.6531	0	+
A0A369JXN1	1.50643	2.39251	2.08516	2.23922	2.37414	2.68687	2.60985	2.71238	8.35545	6.27043	7.03123	6.86254	10.5846	10.7404	10.6194	10.6927	8.74948	9.15166	9.05899	8.83493	10.5348	9.33391	9.76858	11.3064	14.3292	0	+
A0A369JNU1	0.2922	0.243571	0.288904	0.424603	0.871974	1.12005	0.746728	1.00305	4.39604	4.68796	5.13237	5.9862	7.38183	6.55964	7.71472	6.20981	5.45808	5.90588	5.50064	5.32697	12.7954	5.14551	6.58957	5.93854	5.54903	0	+
A0A369J7L7	0.141709	0.151012	0.179767	0.124355	1.31203	1.18195	1.19093	0.882026	5.0904	3.97501	5.1704	4.68802	9.2593	10.8785	8.27505	9.46984	9.61096	9.03013	9.09972	9.40743	7.51725	6.62104	7.98524	9.03052	13.4509	0	+
A0A369J0J4	0.177741	0.190762	0.0574556	0.210051	1.02574	0.673712	0.21894	0.164742	99.4208	87.5968	93.6526	88.8267	15.9926	14.7078	16.302	14.3311	2.13019	3.98348	2.26331	2.10275	0.837578	1.00391	0.925281	1.03072	20.7741	0	+
A0A369JN44	7.05633	12.1812	9.69206	9.93847	6.94548	5.53964	6.36843	6.41884	16.5473	13.0031	14.4099	16.0661	27.5805	27.3273	26.0048	25.1115	9.82938	11.1713	10.5158	9.8032	23.4747	20.5105	20.8789	20.633	12.7133	0	+
A0A369K0J9	0.35137	1.04426	1.04932	0.428962	2.5517	3.30006	3.1359	2.6299	4.22771	2.98018	4.19998	3.88177	5.63434	5.91886	6.88125	5.56153	9.69476	8.82447	9.20673	8.38086	6.28203	5.93889	6.39998	7.25811	12.7044	0	+
A0A369K928	2.09162	0.631121	2.515	2.69213	0.641195	1.39552	1.70116	1.91882	5.42561	5.35853	5.99414	5.74738	6.05771	4.95004	6.10586	6.86508	5.46426	7.18196	6.5577	5.62171	6.79366	6.90259	6.04957	7.32619	8.91859	0	+
A0A369JDS4	1.1973	1.55329	1.14508	1.31579	1.04639	0.278485	0.325963	0.540818	0.865431	0.909608	1.07262	1.34774	3.99066	5.02364	3.73308	3.57895	2.30321	2.66795	2.39099	2.20878	3.78529	4.24594	4.14471	3.14477	9.75744	0	+
A0A369JQM2	11.7531	14.066	10.9045	12.6342	39.2423	37.4431	41.5178	40.2612	37.5977	32.309	37.4989	38.4342	64.3061	66.6764	68.6467	65.5285	86.4361	83.8042	84.5776	80.8654	64.2365	75.1256	75.1126	80.038	15.4882	0	+
A0A369JW23	2.18446	2.1567	1.70376	1.42105	5.27362	3.5603	3.73098	4.0973	3.40225	2.04502	2.49839	1.71218	5.79023	4.42401	5.12696	5.33401	4.80301	5.77734	3.97289	4.82184	5.43647	4.91247	5.34209	5.49624	6.59221	0	+
A0A369K8W6	0.107655	0.303479	0.0819144	0.149294	2.64177	2.18492	0.589868	1.12685	7.37939	6.50616	6.56905	6.42088	6.96033	7.39897	6.75418	7.31467	4.2669	4.90869	5.49261	4.56687	6.78197	7.64746	7.12691	7.14182	12.9915	0	+
A0A369K743	0.40596	0.605882	0.3527	0.559198	0.230231	0.167853	0.194278	0.178255	0.603233	1.19851	0.709373	1.42617	1.67038	2.41483	2.14104	2.88607	2.90211	3.86977	2.87241	3.37682	3.44526	2.4681	2.82654	3.12835	9.22399	0	+
A0A369JLZ8	0.496137	0.661912	0.269162	0.655188	0.829394	0.534441	1.06993	1.39345	14.2832	9.33285	11.3795	10.932	7.56821	7.1584	8.69043	7.17285	8.7814	7.81049	7.98561	7.30509	10.3848	9.24415	9.24146	9.20943	11.2857	0	+
A0A369JMR2	5.67336	8.06405	8.94205	6.26476	12.5215	10.9013	12.8878	13.7674	4.409	5.45335	6.00726	4.99175	7.32044	5.71433	6.30383	5.78292	2.86812	3.28378	3.0272	3.09908	2.46945	2.74728	2.99759	2.76072	10.0475	0	+
A0A369KCU1	2.63707	7.09537	6.22116	0.429746	0.812336	0.851716	1.13278	0.959739	3.09635	3.36786	3.16346	3.88567	2.07894	2.3193	1.63979	1.58117	3.49268	3.21603	2.94647	3.68345	2.24864	2.6666	2.0042	1.79464	1.51063	0.000637389	+
A0A369J0W7	0.495301	0.349717	0.453192	0.529419	3.92342	3.65048	3.43425	3.17541	2.59673	2.76908	2.96741	3.90315	3.67219	4.32244	3.93538	4.714	5.05899	5.48061	4.27211	5.13279	4.77611	4.93409	4.21571	4.56269	10.0693	0	+
A0A369K2A7	7.02824	13.3049	11.9062	16.404	0.698733	1.15764	0.786714	0.634268	12.6362	10.2485	10.3324	10.687	7.19196	7.28439	7.32134	7.92759	11.9012	11.0857	12.521	12.0101	9.59603	6.7261	8.07266	8.73148	6.60194	0	+
A0A369JLA4	0.531795	0.159051	0.414274	0.0970314	4.92791	4.85353	5.27038	5.19417	1.71327	1.6214	2.41416	2.87198	6.1512	6.57535	5.46527	8.3997	3.57355	3.38444	3.50976	3.34876	6.56828	6.73678	6.63916	6.9227	10.7942	0	+
A0A369JTG6	1.3096	1.01714	1.2663	1.7349	0.948099	0.836806	1.00571	0.885675	9.99368	10.8536	9.45119	12.3505	9.11267	10.596	10.0075	10.8293	3.07737	3.81792	4.9104	5.45241	8.38191	7.5382	7.85354	8.43913	12.5791	0	+
A0A369JQ39	12.2276	8.24798	4.84752	7.23829	21.9067	22.7321	19.4177	17.9856	40.983	37.2428	35.0119	36.7376	36.3869	35.9362	35.0198	32.1505	21.0197	18.8901	19.6318	20.7777	30.6298	33.9562	36.4999	35.7541	11.7297	0	+
A0A369JBD9	1.4218	0.949725	1.01302	0.856955	8.34938	7.04214	7.12107	6.43097	10.6274	7.24832	8.903	7.11051	13.1273	14.4522	13.6623	11.6531	12.51	9.17217	9.84107	10.545	13.3272	13.742	13.3093	12.6842	10.4765	0	+
A0A369JFL8	15.6717	15.317	19.7708	15.3809	2.64727	2.65733	2.28281	2.01869	5.23319	4.30524	1.68159	1.44197	11.841	12.5318	12.0492	12.6698	9.4848	9.1329	9.12493	11.1325	11.1301	10.3845	13.2241	11.475	10.2684	0	+
A0A369JDX4	22.7138	33.8667	30.4417	34.8771	53.6519	43.4859	48.2112	49.2137	3.86908	4.22905	3.74294	2.80472	19.0422	20.2794	19.0974	19.1728	39.0226	37.6432	40.2805	36.0863	41.4162	36.4176	40.5381	40.4025	12.1651	0	+
A0A369JXM1	0.52511	0.287582	0.612831	0.782449	0.752193	0.381049	0.684716	0.954149	1.34579	0.909518	1.30575	1.17551	2.43422	2.59962	2.26909	2.88807	3.66488	3.11448	3.12183	2.77638	3.61318	3.53756	3.17961	3.35187	11.8549	0	+
A0A369JJQ9	2.36463	1.94527	1.44418	0.287064	0.276667	0.254537	0.519965	0.21135	1.53931	1.88135	1.48778	1.54046	1.50448	1.72567	1.93304	1.87914	1.32313	1.39653	1.26613	1.51876	1.86536	1.23138	1.4975	1.54491	2.97407	7.52351e-06	+
A0A369IZ25	0.519415	0.339922	0.883111	0.786688	0.90514	1.24948	1.5472	1.22731	1.9419	2.84925	2.77372	3.00275	4.33321	3.3957	4.34483	3.86667	4.30522	3.36616	4.08882	4.47522	5.76407	5.6199	6.94873	6.912	10.9068	0	+
A0A369JI95	0.231209	0.308783	0.126446	0.398185	1.27097	0.887602	1.51515	1.44968	5.08651	5.48587	4.92569	5.10071	3.17275	4.86766	3.93081	3.55892	4.17564	4.32842	5.14664	3.36491	7.01152	7.35078	6.52476	6.58314	11.9839	0	+
A0A369J3T0	7.06117	10.1947	7.20505	8.36415	3.41262	3.08153	3.15046	2.72517	3.03044	4.11549	4.23147	3.3085	3.71053	3.8392	3.60928	3.54421	1.90594	2.33106	1.75576	2.80028	2.92108	2.78074	2.94864	2.86383	8.42596	0	+
A0A369JU88	1.07108	0.88973	0.489227	0.926374	4.36141	4.76361	6.77402	4.51953	4.206	3.42552	3.60519	3.33342	3.59219	2.70975	2.74011	3.48609	2.09193	2.54332	2.41208	1.29866	2.30043	2.68456	3.01035	3.69495	6.20675	0	+
A0A369K8F2	0.286575	0.482666	0.771884	0.931152	2.883	4.61832	5.00487	5.2339	5.23906	3.95476	5.41463	5.37797	9.42144	9.7589	8.69003	10.3197	8.61577	10.6744	10.3594	10.2226	11.5014	9.27204	11.0189	12.3545	11.1172	0	+
A0A369JKP6	0.404961	0.527161	0.772732	0.703566	1.73011	2.09181	1.80524	2.12543	1.8197	2.378	1.79083	2.5179	1.44273	2.75218	1.89393	2.51513	3.48862	2.99407	3.03551	2.70257	2.51282	2.56207	2.20983	2.87462	6.33515	0	+
A0A369K5R2	4.79258	4.59366	5.75284	2.75966	0.796465	0.725629	0.785719	0.765851	4.36453	4.14253	4.5441	4.23626	13.1336	12.4658	13.5391	13.1002	11.8602	11.7898	10.0116	7.30883	16.3289	16.8643	17.8903	14.8417	12.0777	0	+
A0A369K229	2.03411	1.60275	1.63498	2.11989	5.16737	4.65206	4.77026	3.78969	5.46737	4.10385	4.65167	4.71961	7.75269	6.65202	7.15764	5.60949	3.54328	3.25046	4.121	4.26499	4.83667	3.31983	4.66567	3.88706	7.04091	0	+
A0A369K7T9	5.37437	5.965	2.9124	5.04751	1.4339	1.35708	1.45055	0.9165	8.54968	6.8995	8.2614	8.05354	8.34779	7.29014	8.93542	8.31523	1.97475	1.71948	1.27558	1.37471	3.18217	3.68608	3.39636	2.92826	10.583	0	+
A0A369JTK1	5.24291	8.4995	7.67035	8.73339	6.30775	5.54728	5.9787	6.60335	6.80503	8.37553	7.79342	6.91002	14.8761	13.0169	16.1895	12.8299	15.1668	14.395	14.366	13.0571	14.4184	11.5225	17.1168	15.0447	7.68255	0	+
A0A369JYQ3	3.78358	5.7938	3.43922	4.97099	5.26365	4.61212	4.77623	5.10984	4.82795	6.62556	5.77641	3.71026	7.95626	7.7512	6.17424	6.1976	3.83216	2.3398	4.25637	4.26538	4.25946	5.1943	4.31288	3.48234	2.79213	9.93789e-06	+
A0A369JVM4	1.38465	1.23226	1.57177	1.10039	1.44886	1.58034	1.90639	1.35798	2.21992	2.34167	2.38094	1.66904	3.7122	5.62545	3.38218	3.47465	4.49969	2.96464	2.91896	5.8311	5.03953	3.74291	3.9023	3.8316	4.44147	0	+
A0A369JN55	1.97838	1.59635	1.04985	1.17957	14.8418	12.9958	13.5837	11.6605	38.9717	37.5274	43.6228	38.6409	17.969	15.4473	17.4739	18.6934	14.5546	15.2335	13.2928	14.1292	17.1424	13.6726	13.1935	15.1025	15.2753	0	+
A0A369JPD1	0.10003	0.221758	0.190741	0.0555577	3.62225	3.66267	3.53859	3.30745	10.2103	9.11535	12.4946	10.1605	18.4765	19.4706	16.9975	19.3948	16.3509	14.4937	15.5936	12.7401	14.5282	16.1223	15.7252	14.2168	14.1429	0	+
A0A369JM05	7.61723	2.06418	8.66636	7.19558	0.707498	0.464838	0.495683	0.700412	8.33387	8.8945	10.7862	9.00477	12.8456	15.6499	14.396	16.8357	22.6124	29.7279	28.2935	27.084	21.9342	22.4341	19.1061	22.6151	11.4848	0	+
A0A369JW83	2.51062	2.30494	2.78772	2.37948	1.94687	2.75036	2.10642	2.08309	3.29971	3.71029	4.57718	4.10254	7.79212	5.7443	7.43368	8.68933	9.17106	7.67889	7.4887	7.77613	7.55685	8.29802	7.16152	7.72607	10.0436	0	+
A0A369K772	2.90727	2.41655	3.37338	2.64174	1.32073	1.07537	1.28866	1.59134	1.61157	1.80023	1.80138	1.11718	4.92413	5.75666	5.39529	4.81551	3.62272	3.4933	3.86508	4.84223	5.73618	6.73393	5.94842	5.89826	11.07	0	+
A0A369K197	4.42563	4.5931	3.35452	3.85425	3.45075	4.83703	5.72228	5.1975	4.2209	4.28111	4.87822	3.49972	7.10827	9.15634	8.71141	8.08596	11.3501	11.4132	10.9808	10.6887	10.0521	9.90997	9.05057	10.727	10.8492	0	+
A0A369JW47	0.478168	0.696019	0.345789	0.283721	0.391401	0.888625	0.558726	1.03523	0.456354	0.970262	0.768618	0.798555	5.62024	5.7818	5.99206	5.59426	8.40829	8.41399	7.85062	8.30296	7.40058	7.83087	6.71054	6.94756	18.6634	0	+
A0A369J7Y4	2.02222	2.36112	1.63888	2.00698	2.3847	1.86323	2.16591	2.1137	6.65465	5.4349	6.31246	4.909	7.58998	8.06916	7.79766	6.26142	7.48376	8.90696	8.94846	9.64126	8.57457	9.38753	7.70127	9.15932	10.9973	0	+
A0A369JJD0	2.69203	1.34178	1.9823	1.07249	9.72806	9.41211	9.67287	10.2648	3.46851	3.89601	4.46307	2.71619	8.30562	8.52762	7.79532	7.30733	9.49457	9.24384	9.79362	8.44494	8.21286	6.69403	8.12786	8.13827	11.9969	0	+
A0A369K9A5	8.58322	20.5301	22.7334	22.4698	9.16955	7.7508	8.41748	8.24428	5.24515	4.3176	5.5812	6.1826	5.61471	5.53428	5.15251	3.78687	8.35598	8.22332	9.64786	9.12084	6.46538	8.19431	8.03036	9.24973	4.50089	0	+
A0A369K1F3	1.31803	1.22165	0.680538	0.753356	3.2256	3.47062	3.91324	3.84903	0.361736	0.969182	1.16983	0.836606	1.60364	1.46267	0.977661	1.07926	5.31405	5.42626	9.75651	5.83396	5.83421	4.06327	6.50643	5.55727	6.75323	0	+
A0A369KAT5	8.18373	7.16978	6.43599	6.85404	17.0477	17.3996	18.5388	17.7935	9.19512	8.91595	11.0952	9.30794	5.25066	5.45733	4.52738	6.00902	8.00313	7.36259	8.11429	7.91508	6.90531	7.45273	6.54831	8.7434	12.977	0	+
A0A369JBV2	0.871302	0.604616	0.287132	0.437549	2.54176	1.56102	2.78363	2.37369	2.82772	2.95342	2.74135	2.64883	6.62536	6.03297	6.39853	6.46991	3.69973	4.1063	4.27983	4.33265	7.05359	8.3089	8.7034	7.25608	13.3668	0	+
A0A369JGT3	0.220197	0.59035	0.391858	0.301674	2.34716	2.42201	1.64683	1.73706	1.83382	1.70462	1.35512	1.89491	2.07603	2.03947	2.84956	1.34439	3.25566	2.82996	2.44131	3.49085	2.06309	1.76582	2.03731	2.60132	5.77894	0	+
A0A369JSC8	16.4859	19.0394	18.6142	15.8704	4.18932	3.97017	3.93442	4.3503	23.5276	19.9782	21.2705	21.264	54.285	54.8669	52.4247	52.323	41.9352	39.5528	44.1367	43.8053	38.6899	42.7302	40.3376	44.1033	17.9337	0	+
A0A369JTV5	9.97637	10.9276	11.4131	11.1368	28.5369	28.6989	29.8903	29.8676	6.41017	7.47338	6.75119	6.64338	9.19165	9.67286	9.55854	6.96133	5.26648	5.89369	5.79069	6.66919	7.1048	7.59664	6.9715	6.12552	18.2881	0	+
A0A369JVF3	8.50008	1.53279	1.89908	1.8272	5.32989	3.75896	4.38575	3.39002	20.7403	12.9178	14.2373	14.8993	17.4606	17.6924	15.9755	14.3953	11.1041	13.8124	13.695	13.9565	12.5954	13.6012	14.2898	14.2484	7.11349	0	+
A0A369JYB4	1.81778	1.89482	1.73693	1.41714	2.91857	3.40819	3.26936	1.96034	5.86423	6.97125	7.1713	6.40088	5.99285	5.70902	5.53624	10.0039	6.57191	5.76725	6.0142	6.05746	8.22263	7.73989	7.67606	8.28201	6.93004	0	+
A0A369K652	1.03492	0.406691	0.4418	0.381197	3.5858	3.27781	2.86172	2.36162	5.67085	7.454	6.60397	6.96542	22.9382	22.3168	25.0045	27.2699	13.8462	13.3593	12.2329	12.2323	18.6217	17.8138	16.706	18.7804	15.5298	0	+
A0A369JT19	0.669096	0.866073	0.38311	0.545122	1.59107	1.57353	1.62781	1.51274	0.680155	0.82095	0.598551	0.946673	2.32438	3.7425	2.65298	2.43973	3.61188	3.06123	4.12057	3.89765	4.2987	3.40694	3.1624	3.42439	9.01542	0	+
A0A369KA25	7.58534	7.75674	8.66638	4.17396	39.3583	31.6749	39.0069	40.4047	23.5998	20.1888	22.7461	22.1742	16.8535	17.337	17.834	17.6312	7.9677	8.41301	8.32231	8.39627	13.1278	18.3121	14.3946	15.7517	12.1271	0	+
A0A369J8W6	1.67122	1.82238	2.0622	2.20146	0.839518	1.16457	0.699443	0.879106	0.650935	1.17266	1.9952	1.46927	2.01439	1.69402	1.80555	3.15137	0.822726	2.579	1.03433	1.5026	1.96952	2.06148	2.34609	2.47514	2.02235	0.000147477	+
A0A369KF75	1.49848	1.38391	1.67718	1.12717	1.1439	1.66815	2.05312	2.16131	4.23721	4.72106	5.73416	5.74981	4.44665	4.80562	4.51268	3.95659	4.23059	4.63479	5.24769	4.78883	3.25871	4.20956	4.41823	3.5796	8.5651	0	+
A0A369JPK0	29.7905	15.3051	19.522	16.096	94.5797	83.6332	88.7365	75.4926	88.4499	79.3727	78.3806	65.1589	45.8546	47.58	50.4087	44.524	58.2908	45.1344	54.9413	58.3642	51.2063	58.5186	57.4151	51.096	9.17799	0	+
A0A369JY59	0.97804	0.291539	0.440466	0.171976	1.97178	1.57009	1.42952	1.92726	3.48457	3.32799	2.54756	3.53477	2.6931	2.89147	3.58938	3.3384	5.08676	5.34193	4.45109	6.35114	3.17625	3.19958	4.20213	3.40161	8.86819	0	+
A0A369K136	4.31332	1.21647	1.61511	1.05215	6.80367	5.86305	6.90232	6.23431	2.4089	2.73585	4.04845	2.1124	4.49652	3.78639	4.97465	5.30282	4.60629	5.27234	5.18485	4.82636	3.71934	2.91552	4.68011	5.80395	4.25098	0	+
A0A369K8V5	3.62439	1.46005	1.63742	1.35223	190.852	159.193	200.426	167.504	595.035	476.916	566.004	546.403	220.663	225.15	225.864	223.307	83.9534	106.42	84.5786	94.5771	109.428	107.408	83.5405	110.659	15.5735	0	+
A0A369JI07	0.81724	1.45555	6.06766	4.05178	41.6145	42.1681	44.8731	42.7696	13.8105	10.2752	10.2475	11.6626	41.4234	40.5846	38.0304	40.4706	33.5462	35.3468	38.0792	33.0048	45.2164	43.5079	42.9239	49.393	15.7761	0	+
A0A369J588	3.83786	2.13072	2.09071	1.99996	14.2342	9.98661	9.62348	10.4996	1.99697	3.50041	2.0994	3.17315	8.96973	10.8912	10.5897	9.04146	10.5959	9.33504	8.47053	10.6587	12.7145	14.1192	10.7579	14.0301	8.82732	0	+
A0A369JMI2	1.84579	2.29543	1.78562	1.73682	3.2116	2.66789	2.83966	2.8921	5.71789	3.5162	4.13412	4.25103	9.5899	9.94932	10.0349	9.86354	6.42963	6.75611	7.91079	8.77102	10.6661	9.22313	9.58024	11.6323	11.4047	0	+
A0A369JEK4	1.65814	2.14356	2.29387	2.10032	2.32415	1.50176	2.12619	2.28562	3.75716	3.99765	3.86732	2.9597	4.43267	3.87854	3.95862	3.30436	3.97088	3.58433	3.99655	3.71425	3.78978	4.13364	3.99934	4.07982	7.27898	0	+
A0A369JP71	4.70556	5.83831	4.42788	6.84315	9.95956	9.12782	7.94204	7.72052	9.877	8.56164	8.54273	8.91839	7.05371	8.4445	7.82588	6.99703	6.33271	6.9741	8.74867	8.35236	4.39499	2.98659	4.51195	5.50244	5.04672	0	+
A0A369J7L9	4.00616	5.4742	4.99233	4.99869	1.6245	2.02635	1.80747	2.37942	14.4418	13.1711	12.5075	12.8513	16.5755	18.6796	20.1803	19.0687	23.9836	27.2369	26.3407	26.4544	31.2767	31.3742	31.4726	30.7097	18.4705	0	+
A0A369K5Q6	0.170444	0.437229	0.321753	0.231695	0.76594	0.976573	0.921444	1.12736	2.84311	2.44467	3.23206	3.03084	2.51748	3.04029	2.819	4.16584	1.62951	1.55264	1.69483	1.4541	2.91495	3.47902	3.23392	3.88267	8.9446	0	+
A0A369JRY9	0.472742	0.301234	0.492949	0.652241	2.30511	2.27424	2.42801	2.8988	6.56256	11.155	7.98913	13.1819	4.51545	4.9214	5.34939	4.63382	6.35026	8.7419	8.56261	6.73042	4.94855	5.89189	5.9714	6.46748	6.68415	0	+
A0A369J5A2	2.00769	1.64958	1.91287	1.50194	0.983933	1.13924	1.12016	1.05947	4.2328	1.92385	2.91814	2.93383	7.00855	8.89332	7.90681	8.70411	5.05874	5.75474	4.65892	9.56899	5.28821	5.27552	8.84359	6.84147	6.20033	0	+
A0A369JGF8	16.8691	16.8001	17.5786	11.77	7.19888	5.69527	6.76651	6.59654	1.41168	2.26956	1.70513	2.94025	6.15196	6.87573	5.90943	6.10942	21.2315	16.0076	20.2023	19.6851	12.2388	13.7696	13.9114	14.1686	10.6379	0	+
A0A369JAR4	0.486156	1.27557	1.00653	1.50775	2.70576	2.98318	3.59078	3.76295	4.80609	4.8274	3.94826	5.14331	4.10299	4.51837	4.16067	4.54721	6.36358	6.027	5.30328	6.21037	3.77272	4.02439	3.40066	3.74111	9.99967	0	+
A0A369JLF2	2.46981	2.01368	2.10915	1.57503	0.659741	0.324229	0.63199	0.401729	0.272147	1.0535	1.00481	0.87843	5.09998	3.99556	4.03502	4.26654	3.34061	2.34523	2.56221	3.53935	6.07131	5.47639	5.61582	4.06123	9.45345	0	+
A0A369K4T3	0.281089	1.10404	1.04539	1.46745	0.686226	0.487046	0.548019	0.559236	0.38908	0.495827	0.328458	0.304561	0.882194	0.319082	0.0524376	0.209493	29.0832	30.9949	32.7673	31.7814	12.7559	9.90484	12.5504	12.6041	19.6878	0	+
A0A369J678	17.917	24.3306	23.7749	23.9918	10.2616	8.36708	9.34669	9.79998	3.75701	3.32459	3.78508	2.52386	15.7653	14.5975	14.9894	14.1191	4.58159	4.40986	5.02231	5.51762	9.06288	7.31217	9.14858	8.05163	11.812	0	+
A0A369K7U1	2.10308	1.64501	1.70373	2.70567	0.241522	0.229471	0.689821	0.115077	4.42769	4.40465	5.4235	6.27109	11.5695	12.2668	11.5048	13.6149	9.30225	7.97395	10.0718	10.8001	11.3453	11.0013	10.8539	12.2888	13.3615	0	+
A0A369K912	1.01396	0.925223	1.42126	0.878678	10.1343	9.97783	9.89965	9.94309	9.50633	10.5481	7.11314	8.61411	16.2298	15.0477	15.2953	11.7464	15.56	15.4432	16.395	17.1401	13.9499	13.7719	13.6842	14.5006	12.0315	0	+
A0A369J7P3	9.75865	7.99941	9.43612	8.64012	3.93354	4.7118	3.30873	3.30367	8.25785	7.48301	7.56072	6.92319	8.5316	10.1528	9.47659	9.73103	12.8364	11.4642	12.2409	11.834	9.48829	10.1483	11.2822	11.4224	10.121	0	+
A0A369K648	0.0451504	1.02217	0.945885	1.41446	0.417737	1.15231	0.811193	1.18113	3.65139	3.475	3.40276	4.51263	3.19996	2.88271	3.17091	3.00494	4.56969	4.19094	4.48222	2.82184	3.44892	3.57855	4.52234	3.66431	7.59708	0	+
A0A369J1Y0	1.04717	1.71395	1.27246	1.73091	1.12371	1.43228	1.5004	1.33465	1.58576	1.91072	1.25536	0.865335	2.36818	2.43658	2.65495	2.0859	4.23842	4.68855	3.96158	3.56192	4.75603	3.90264	4.37856	4.13031	9.88135	0	+
A0A369JYY6	0.82032	0.275109	0.334493	0.522017	3.54948	2.30224	0.990741	3.14071	13.1405	11.6394	9.57014	11.8407	37.1891	37.2005	37.1697	36.5533	25.1078	31.1207	26.8069	26.7528	31.3848	27.3288	32.9136	29.998	16.6648	0	+
A0A369JFQ1	2.15989	2.56175	3.13178	3.98265	1.25353	0.723291	1.61308	1.1912	0.130539	0.246942	0.396975	0.147112	0.750114	1.46555	2.04032	1.32483	2.55464	2.37921	1.84562	2.72571	2.92887	3.25755	3.53655	3.3344	6.87246	0	+
A0A369J7G7	0.680572	0.116827	0.363783	0.217797	26.496	24.3234	25.5324	22.0342	29.6306	29.3382	29.8266	30.0153	32.5353	46.0886	45.4052	49.675	29.1106	28.4457	26.5474	29.1149	41.3925	39.8836	45.0194	43.6639	11.2892	0	+
A0A369KHD3	66.4229	58.2654	59.9085	58.7565	0.729856	2.23268	1.33485	2.21377	5.92724	5.36034	5.63912	6.24737	1.56813	3.36442	1.54197	3.4323	4.60057	4.15722	4.15454	4.48675	2.75159	2.0727	2.53091	2.54154	19.8235	0	+
A0A369JYT6	11.3882	10.0704	12.1943	13.7768	1.92693	0.974044	1.38084	1.52773	11.9331	11.2434	11.8173	8.85202	17.3656	15.4153	15.7982	16.2142	18.9401	18.9795	19.5004	18.8842	19.5319	17.2468	18.1971	20.3419	13.145	0	+
A0A369K6J6	0.325759	0.88131	1.57921	1.57283	1.25111	0.789965	0.787994	1.08553	13.9252	10.2107	13.0609	10.3538	15.6957	16.1413	16.0074	16.186	15.597	13.1479	15.0206	15.3105	16.1757	15.5529	17.207	19.1481	13.7429	0	+
A0A369K7A9	2.09001	0.900901	1.05275	1.92342	0.809046	1.14192	0.259497	0.998325	2.99763	1.42945	1.66139	2.16144	8.24747	7.47094	5.34491	8.56168	6.11299	8.91564	8.40517	10.3607	7.29496	7.92703	7.39129	6.85406	8.87891	0	+
A0A369JZ73	0.836454	1.07145	0.744771	0.655943	6.25517	5.36661	5.72961	6.09949	1.72598	1.03409	1.4455	1.84441	9.21976	8.41546	5.91661	7.92242	8.14576	11.6796	9.97613	10.9465	10.6787	7.43426	11.1747	10.3027	9.44697	0	+
A0A369J6N0	0.376156	0.463428	0.600471	0.0292743	0.735942	0.728555	0.513818	0.223435	3.88017	4.32229	4.59578	4.6502	7.02156	6.11899	6.22924	7.36967	6.76982	6.88567	7.15831	6.99589	7.46461	7.31919	7.36295	8.21334	16.1011	0	+
A0A369JKN9	38.2297	27.8828	37.706	29.1994	11.2966	8.12336	8.79449	8.30846	9.40306	10.5397	12.3119	11.6517	5.87248	7.07897	6.46433	5.99733	8.46516	11.1914	9.28318	8.50841	7.28326	6.11825	7.03801	7.64581	10.3991	0	+
A0A369K052	0.246329	0.209116	0.280719	0.145391	0.363882	0.157522	0.261149	0.308117	0.223874	1.43247	1.21339	1.08947	1.74714	1.85657	1.65211	1.33282	1.40988	1.74135	2.04781	1.23472	2.12264	1.84683	2.3808	1.39504	6.07322	0	+
A0A369J4Z3	0.249961	0.274588	0.403734	0.429355	28.0563	21.267	28.3873	20.8895	18.3162	11.5739	14.3554	15.3628	19.0881	20.7428	25.3443	24.2847	19.1388	27.5171	20.2887	22.3136	29.6621	27.1786	30.2424	28.5592	9.25157	0	+
A0A369JU20	1.37241	0.710669	1.51042	1.29506	1.59428	1.62001	1.87174	2.81534	2.86305	3.22284	2.77413	3.26936	8.82266	9.63308	7.99819	7.42734	3.27939	4.99404	4.42905	4.66809	6.28832	5.19761	6.51203	5.93174	10.7048	0	+
A0A369JR94	2.35226	5.62887	3.75623	4.21483	2.08842	2.12247	2.49092	2.96401	9.75733	9.73034	8.26158	8.16787	6.11592	6.94927	7.5947	7.10126	6.93815	8.08948	9.76593	7.6462	6.21864	5.43594	6.5471	7.42903	7.21087	0	+
A0A369JJ14	0.086274	0.118158	0.0935891	0.0585192	4.49006	3.49807	3.25446	3.17932	10.1654	9.87669	9.81536	7.76042	7.61191	8.65616	11.1795	7.33858	9.31851	10.5216	8.98048	9.01532	6.79788	7.58902	8.14334	7.23368	10.052	0	+
A0A369J7Z8	2.20843	0.928229	0.386842	2.62475	3.81781	4.72916	4.67807	4.48616	3.48944	3.12445	3.38884	2.80262	3.30667	3.22397	2.88362	3.52303	4.80571	3.69439	4.34512	4.94348	3.97351	4.09901	3.02771	4.08522	4.89584	0	+
A0A369JVL6	1.01401	0.912357	0.11553	0.88143	12.9136	10.8381	10.6206	10.5704	5.03614	4.74617	5.17975	4.43472	6.14462	4.85201	5.58945	6.35767	4.61186	4.45752	4.93384	3.9414	5.67149	6.10068	6.99313	7.29719	11.8241	0	+
A0A369K0F5	0.736153	0.780588	1.30668	0.98984	0.146315	0.830202	0.14757	0.104067	4.05217	5.75342	5.24242	4.71043	5.73397	5.84801	7.26729	4.37738	9.93432	7.61444	8.65543	8.63061	4.8543	7.30769	7.69657	6.46225	9.63697	0	+
A0A369J247	0.784379	3.02784	2.45049	3.51726	5.85012	6.37625	5.10175	6.28043	1.7677	2.37919	2.14834	2.44136	2.35571	3.18832	2.69548	3.07668	3.9574	5.87928	7.07927	5.39939	4.41087	5.5016	5.22438	4.536	5.55856	0	+
A0A369K6J3	1.00264	0.826274	1.29323	0.65286	3.28569	5.93749	6.87222	7.13769	4.05968	4.34706	3.66093	2.91391	11.7805	11.8475	9.74755	9.02029	9.47033	7.49491	8.82059	9.2816	10.7104	13.8764	10.2048	13.3144	8.75975	0	+
A0A369JBC6	0.202462	0.321049	0.215495	0.179721	0.0337087	0.0326943	0.0252721	0.0289876	1.67717	1.7309	2.15831	2.09316	1.88468	1.93523	1.8052	1.80297	2.45092	2.07954	1.86112	1.80058	1.69343	2.03034	1.92715	1.27076	10.6791	0	+
A0A369JIZ5	0.530299	0.178944	0.217291	1.16575	2.60838	2.85145	1.40816	2.15988	14.222	13.3658	13.6778	12.9641	7.93648	8.30557	7.54369	7.28812	1.39389	0.447919	1.04831	0.355559	2.20743	1.94573	2.34571	2.18897	17.6553	0	+
A0A369JLL3	0.201148	0.0968633	0.11539	0.071793	1.252	1.83231	2.50258	1.40125	2.27905	1.28871	1.57305	1.49094	3.17299	3.5453	2.88336	2.42677	1.82442	1.83144	2.2214	2.26668	2.47761	3.16246	3.18062	2.64667	7.23159	0	+
A0A369K488	15.162	19.2549	14.8878	14.5445	14.0199	14.4834	15.1287	11.836	19.4428	16.2939	17.8667	15.8189	19.2621	16.8315	16.8001	18.0027	21.042	19.4065	18.7825	21.8898	18.6718	15.8517	22.131	19.9446	2.80781	9.95025e-06	+
A0A369J5G2	4.79223	4.64894	3.38499	3.89473	4.0927	3.08541	3.40007	3.08381	2.00946	1.22869	1.56511	2.11489	7.46605	8.11013	7.92142	7.81851	56.7	59.9924	52.1614	55.0117	9.08722	9.08428	7.87309	8.72769	20.113	0	+
A0A369J1Z2	0.10794	0.623526	0.329989	0.146627	0.188854	0.383538	0.275902	0.389666	2.34096	2.16842	2.08582	1.62395	2.35113	1.67327	1.68363	2.80103	4.71288	4.11352	4.1971	4.71145	3.51727	3.21206	3.7744	3.20627	11.8495	0	+
A0A369JKD1	0.938906	1.06333	1.28246	1.1445	3.1792	2.22964	3.29273	4.27815	6.68101	6.24286	6.77018	6.39825	2.32852	2.43754	2.88755	2.13753	2.01542	1.44048	1.5949	2.21545	1.68873	1.41435	1.98963	1.80483	11.1905	0	+
A0A369J860	3.33664	6.36893	6.03944	6.14192	11.6115	10.559	10.0994	10.3636	3.15213	4.4776	3.03936	3.95021	2.65234	2.91042	2.28797	2.72852	3.43628	2.62861	2.52741	3.21931	2.68792	2.79746	3.90147	2.79674	10.0994	0	+
A0A369IYB3	0.511467	0.237734	0.182203	0.325419	0.126178	0.120946	0.0920135	0.0728362	1.39298	1.28313	2.07728	1.64552	3.86468	3.96918	2.56741	4.32166	2.04136	1.22074	1.30182	1.28207	3.0539	2.68959	2.55704	2.68724	9.14524	0	+
A0A369JA40	0.109495	0.414506	0.370395	0.224123	2.53109	3.10327	3.84876	3.24485	1.70423	2.08373	1.3332	1.98575	9.41869	9.77685	8.55121	8.54209	7.38582	6.50834	7.5046	6.82967	9.44766	9.41092	11.2223	8.75094	13.8852	0	+
A0A369JKP4	0.352968	0.50137	0.324213	0.222019	2.12046	0.305577	0.809395	1.11685	4.03193	3.7112	3.83738	4.5268	12.2764	12.0339	12.0077	11.552	7.67851	7.82412	8.17819	9.60929	10.5276	8.84503	11.9307	11.9596	13.4885	0	+
A0A369JGJ3	1.66637	1.39063	1.24741	1.32974	0.0931513	0.67838	0.840688	0.627476	4.61936	3.67254	4.74539	4.91969	10.8483	9.61405	9.43866	9.7542	8.30162	7.91458	8.37977	7.68113	9.94114	10.6355	10.7593	10.4558	17.1062	0	+
A0A369JZD9	1.31136	3.47839	2.26073	5.30536	7.44199	5.88188	6.18886	7.05516	9.2144	7.04473	7.7776	7.88096	12.8262	13.7934	14.1565	12.7422	1.88186	1.78032	3.04467	1.90883	8.57897	8.76293	9.30872	7.98722	10.5958	0	+
A0A369K9T0	17.6346	22.4032	24.1055	26.3033	15.0623	11.8204	14.5842	14.2578	10.255	8.29707	9.76179	9.48906	8.21879	8.47636	8.14344	8.76927	5.41963	6.80205	5.0169	5.74687	10.254	10.0803	9.67239	10.2283	9.20914	0	+
A0A369JFR5	2.59575	3.80453	3.09918	3.83531	0.252145	0.092175	0.316815	0.406904	0.796951	0.964781	0.88395	1.00258	2.19419	2.49302	1.8753	2.28601	1.34305	1.98644	1.77557	1.28613	2.08087	1.8351	1.91974	2.6628	8.35979	0	+
A0A369K6V9	0.170719	0.205646	0.236129	0.199408	0.208866	0.187066	0.167926	0.183592	0.491177	0.653263	0.58512	0.599569	3.24371	4.22737	3.72399	3.06454	2.69716	2.22961	3.32742	3.69094	3.64441	3.70044	3.52715	3.43267	11.6037	0	+
A0A369JWY4	1.44805	1.30114	0.702856	0.981675	7.01333	6.30957	5.99721	6.57011	3.83201	4.25346	4.33549	5.33098	10.4306	10.7857	11.0788	10.86	3.8093	2.87204	3.4233	2.86357	6.07789	7.93859	7.07669	6.77396	13.8174	0	+
A0A369JFT3	8.89107	7.26196	8.22626	8.30382	3.24761	2.5065	1.30432	2.21479	2.10466	1.72339	0.976248	1.43212	1.39453	2.50051	1.81522	2.79055	1.24263	1.9835	1.84022	2.61558	1.23116	1.8349	1.55319	3.23333	9.53558	0	+
A0A369JKE1	2.64719	3.08141	3.59158	2.50649	4.08575	4.36529	1.20925	3.20244	13.504	6.68416	7.31084	10.0198	9.29528	12.7551	11.1275	9.17253	7.29829	6.94122	7.13775	6.95331	6.52961	6.47234	8.38686	8.20237	5.10768	0	+
A0A369JY97	0.301715	0.258195	0.225369	0.740375	6.38753	7.154	6.38059	5.12449	13.5037	13.7233	15.393	14.2671	47.662	49.4045	50.5796	48.1326	19.1678	19.8538	16.7345	17.5176	34.206	36.5299	37.753	33.6572	20.1982	0	+
A0A369JUN3	0.357032	0.620067	0.342078	0.458031	0.651532	14.4277	0.529071	0.634167	0.738118	0.684903	0.661631	0.749342	0.762366	0.747209	1.10462	1.08727	5.36321	5.24367	5.34994	5.5496	2.22601	1.53714	1.62028	1.12326	0.937423	0.00473684	+
A0A369J8J9	1.79723	0.820659	0.990336	1.26412	11.5675	9.12495	9.47759	9.53633	17.1219	16.3545	15.9573	15.493	44.8269	41.9874	43.7441	45.0761	51.4037	48.7846	47.7686	49.2497	50.4253	51.8115	52.5902	53.0652	22.3649	0	+
A0A369K0K8	0.234929	0.229121	0.323589	0.324777	4.52342	3.5958	3.86486	2.94417	2.5613	2.33773	2.67986	2.06659	3.50493	3.88076	3.54768	4.01127	1.7513	1.73499	1.43734	1.40981	2.8049	2.34093	1.99347	1.84015	9.44839	0	+
A0A369JF29	87.2643	85.6112	77.0343	95.6629	53.8488	50.15	51.5863	42.3358	34.3226	32.5341	26.0928	23.3499	22.3957	23.3566	22.5645	18.5091	32.7832	38.7001	37.63	37.1809	32.8205	30.8132	34.4492	34.5785	11.9105	0	+
A0A369JP02	0.788645	0.460123	0.968808	0.839696	1.81761	1.33429	1.60823	1.64886	2.67211	2.54512	2.2479	2.75127	2.64006	1.75687	1.7876	1.86328	1.37731	1.38598	0.697135	0.773769	2.30267	1.29123	1.82765	1.88943	5.39233	0	+
A0A369JK93	0.700801	0.410043	0.763359	0.453191	0.919572	1.96015	2.1034	1.23736	2.51363	3.44216	3.17569	2.9612	2.41894	3.1361	3.55634	3.18316	5.80929	5.47565	5.57601	4.45529	3.79386	3.6077	3.23112	3.39558	9.62094	0	+
A0A369K3K2	2.14556	2.39016	1.00478	2.69726	9.79953	8.55945	9.96246	10.276	5.18287	5.73465	5.27954	6.43691	7.01797	5.68416	6.15253	4.93652	1.98619	2.006	2.01216	2.65404	3.59172	3.95982	4.24744	3.95258	11.026	0	+
A0A369J0G4	1.18892	0.750141	0.662947	1.31841	1.40807	1.19029	1.24123	1.27794	4.68722	3.51931	4.47263	4.09252	7.11461	7.52348	7.21027	7.66943	11.5092	9.27474	9.50147	9.44677	8.36884	6.76123	9.3213	8.82177	12.5176	0	+
A0A369JUK6	4.87721	4.41221	4.65372	5.17758	18.1806	16.1872	16.7829	15.2906	14.3655	14.4433	13.1392	13.5419	23.9937	26.0221	28.1711	26.7197	13.7914	12.9601	12.6544	12.2137	21.0268	19.0801	20.2787	20.8996	14.4422	0	+
A0A369K238	0.338098	0.218599	0.469697	0.520983	1.56438	1.46771	0.994486	1	4.1275	4.56857	4.79693	4.03565	0.739534	1.04978	0.541676	0.529992	1.83227	1.42652	1.58846	1.35417	0.126263	0.353679	0.490263	0.425964	13.2866	0	+
A0A369K552	22.1847	30.2654	31.4046	36.3211	0.49409	0.435636	0.287604	0.386554	11.4509	9.44827	9.3837	8.95619	6.65452	7.11333	6.57346	6.33179	38.2134	44.4923	41.1074	43.4284	5.24583	7.15665	6.49486	7.26026	13.1141	0	+
A0A369JFC3	11.6512	19.5673	14.4755	16.6742	6.69212	6.44159	6.60915	6.8032	2.2817	1.93686	3.3507	2.6338	2.26384	2.03817	2.16609	1.95203	1.18398	0.497785	0.870363	1.15357	1.92849	1.88795	2.25743	1.68987	10.0478	0	+
A0A369JGT9	0.0921565	0.928332	0.574251	0.393156	0.387857	0.45842	0.390073	0.337154	7.85281	5.67537	5.91748	7.26725	6.08419	6.09412	5.92255	5.91012	7.48511	8.5878	7.80067	6.30108	4.67844	5.16189	3.87859	7.21768	9.6884	0	+
A0A369JR16	1.94339	2.76571	2.86331	2.5896	23.5133	20.7002	22.3037	20.5773	26.5706	24.7055	22.0003	21.1192	32.1477	33.6884	34.571	33.2065	31.9912	38.9493	33.6939	36.8736	37.739	40.4235	38.5305	38.5259	14.5117	0	+
A0A369K411	0.19864	0.152771	0.151901	0.21017	1.83372	2.16964	2.25134	2.36243	2.45528	3.00445	2.9626	2.34222	1.73454	1.57267	1.94141	2.04695	3.11415	2.46224	2.22465	2.72927	2.85558	2.51011	2.18648	2.48519	9.19093	0	+
A0A369K6M0	2.40912	3.89666	4.09363	3.94103	1.49225	1.47883	1.53753	1.81767	3.1332	2.9383	3.83568	5.08316	3.69462	5.11175	5.16027	4.24554	4.41911	3.2212	3.53507	2.9887	4.92596	3.91221	5.73907	4.84908	4.07927	0	+
A0A369JP20	7.58886	9.75552	12.0054	8.81573	0.88955	1.74814	1.16766	0.664647	3.29302	3.20749	2.43685	2.27542	3.90176	4.68512	3.97892	4.13751	4.35686	5.70717	5.47368	4.45096	3.13448	4.02233	4.42661	4.21729	8.36274	0	+
A0A369J8K4	14.8979	11.1576	11.0965	9.36699	10.0312	9.51299	8.60932	9.40968	12.4615	10.0934	10.7869	11.3062	38.8603	45.3285	43.4412	42.5863	69.8285	74.2444	73.9368	69.1417	67.6625	66.6647	66.3776	65.4231	20.2228	0	+
A0A369JL65	0.905554	1.0235	0.778165	1.03162	3.7673	2.76961	1.72969	2.77039	3.34326	4.82403	3.69983	4.5063	1.76847	1.89492	2.30772	1.47271	4.02206	4.66991	4.24665	4.37663	2.80668	3.42303	2.85113	2.79059	7.10653	0	+
A0A369K0E4	1.09229	1.23799	1.03316	1.45324	0.872854	1.93253	2.01146	2.55954	3.22519	2.82097	1.8821	2.91408	1.55365	1.29095	1.55491	2.1553	2.07693	3.00855	3.13696	2.23662	2.19723	1.99546	1.53328	2.58203	2.49572	3.68211e-05	+
A0A369JUV3	6.49275	7.38132	6.22197	8.55163	7.61338	7.14826	7.48253	7.11466	8.6266	9.25536	7.17973	7.45743	5.12328	4.83348	4.82156	4.63639	4.37573	4.52522	4.78892	5.26503	4.48267	5.42679	4.75073	7.22428	4.72187	0	+
A0A369JVZ2	2.37466	3.38057	3.19214	3.62683	5.40888	5.10044	4.11116	4.91705	13.8209	11.6095	12.0402	12.5901	10.2597	9.34852	9.10276	9.93712	12.3758	11.2637	11.9329	12.3325	10.4789	10.3281	10.23	9.86337	13.6844	0	+
A0A369K034	1.7832	3.43442	1.93409	2.68075	6.01983	5.82085	5.195	5.6823	2.88314	1.76867	2.58666	2.2158	6.04836	4.9375	5.55847	5.15106	3.77508	4.09439	4.20218	4.62929	5.47002	6.05328	5.98712	5.48883	8.64204	0	+
A0A369K0T9	1.37793	0.765893	0.557125	0.721503	0.603082	0.649864	0.611143	0.603016	0.552571	1.54417	0.491171	1.24125	4.87411	4.42113	5.868	4.21218	4.53524	2.97357	3.49685	4.52341	4.67978	4.24288	5.20122	5.19158	9.75423	0	+
A0A369JT49	0.242859	0.294413	0.336492	0.224367	1.30285	0.709064	0.822496	0.636231	0.53811	1.23053	1.14938	1.07808	2.89167	2.6526	2.83634	3.15387	2.56925	3.22331	1.60024	3.0932	3.6812	4.1622	9.03003	4.31164	4.41361	0	+
A0A369JB29	0.279153	0.651518	0.658499	0.515711	1.35064	1.62629	1.14598	1.25226	7.64355	6.09672	7.02879	6.30325	33.1144	32.0218	34.0855	33.1034	16.2275	15.1912	12.1339	14.8642	27.1183	27.8605	22.8057	27.8941	17.3087	0	+
A0A369K6G7	0.477479	0.429863	0.675312	1.07111	2.42414	2.24184	3.65497	3.90896	1.95414	1.84747	1.9721	1.81848	3.67914	3.79996	2.41799	3.96595	2.47799	2.88124	1.67658	2.09978	3.57888	2.57748	2.85534	3.30486	5.01861	0	+
A0A369K0Z4	7.52195	8.10431	6.58095	7.96174	3.19987	1.98578	2.33954	3.09782	1.19968	1.86529	2.14489	1.80481	2.22871	1.60246	1.04789	1.40761	4.11937	6.13962	4.83933	4.68124	3.39092	2.57012	2.36852	2.84339	9.80347	0	+
A0A369JMJ8	3.33369	3.30472	4.89917	3.00007	13.8049	12.6035	11.9495	12.4782	16.1481	13.7544	14.4529	13.0671	9.13295	8.38563	7.76333	8.05705	12.1809	10.3397	12.6193	12.6648	10.1784	13.6557	13.1985	11.9032	9.34776	0	+
A0A369K529	7.22183	5.47572	7.7608	3.66153	4.89413	5.30233	4.61249	4.71509	5.51527	3.47747	6.19669	5.01002	3.71621	1.85509	2.17516	2.62443	5.86361	3.41726	3.51365	5.69624	4.40045	4.08697	5.40914	3.17273	1.79588	0.000264909	+
A0A369J7M5	7.45155	6.19069	6.51148	6.68016	2.03228	1.78743	2.04817	1.52919	10.2616	8.78878	8.87654	7.03856	8.26625	9.24057	8.5739	10.0884	19.1244	19.5412	19.3021	17.1691	17.7796	17.0167	15.9807	17.5705	14.6917	0	+
A0A369K3J7	0.315022	0.295724	0.199504	0.261107	0.860408	0.501344	0.575183	0.777386	5.46941	4.02743	3.77522	3.75881	1.21549	1.09941	0.706015	1.06084	0.979661	1.72058	1.44814	1.54766	1.22983	0.706351	1.08738	0.838229	9.52992	0	+
A0A369JI60	6.79089	7.49093	6.27063	7.6903	0.877714	1.4609	1.54451	1.73492	2.2562	2.85209	3.024	2.90208	1.57607	1.52395	1.32658	1.27532	1.88077	1.89673	2.45343	1.72613	1.0001	1.40744	1.69065	1.37692	12.8526	0	+
A0A369K869	0.30602	0.284814	0.385446	0.352022	7.93185	7.39941	9.23053	7.66748	8.61391	8.84171	8.03283	9.07051	7.10341	5.71587	7.65654	7.82504	12.2924	9.4411	7.86006	9.42984	9.78785	9.93602	8.1402	9.05367	9.17863	0	+
A0A369K4N7	3.08152	4.59746	6.51366	5.18178	3.62729	4.00908	3.60154	2.59624	5.96104	5.74132	5.44681	5.00283	8.84248	7.72271	8.70453	9.04923	9.54496	9.90869	9.26409	8.99153	8.808	10.273	9.57812	10.1304	9.05114	0	+
A0A369JRU0	10.1265	10.1389	7.56897	10.1096	26.5507	23.0641	23.6323	22.373	9.45173	8.88954	11.2718	9.7737	5.06116	4.74446	4.5751	4.55012	5.63838	5.74361	5.27496	6.61282	4.10855	4.12694	4.71637	4.86501	14.3211	0	+
A0A369JIJ3	2.80671	1.24637	1.61254	3.35216	8.58506	6.80952	7.5143	7.98055	4.60055	5.38108	5.70491	6.32822	5.68032	5.26258	5.46533	4.46338	7.97553	7.77715	7.84127	8.59866	4.11782	4.0979	2.5975	4.04813	8.38704	0	+
A0A369K8R3	0.436905	0.929628	0.94521	1.06	1.04855	0.938706	0.994651	0.100789	5.09836	5.87681	5.03717	5.50195	10.5636	8.97704	9.51631	8.41379	6.70314	8.31788	7.51213	7.77038	10.5758	11.8989	12.1014	10.2202	13.8846	0	+
A0A369JXY1	0.254279	0.327077	0.173767	0.206064	2.06249	1.51256	1.69842	1.78808	8.70397	7.03955	6.72049	5.73268	9.50749	10.0589	8.174	8.46584	9.66282	9.41878	8.75292	10.0753	8.51935	7.48029	9.21282	9.21144	12.3053	0	+
A0A369K1Q3	6.28772	7.65585	9.86253	8.44761	2.0507	0.802403	1.89144	2.6097	2.31613	2.16717	3.03318	3.31956	9.43787	10.4414	9.81759	10.6301	7.5285	7.98172	8.55228	7.49581	8.03395	8.449	7.16227	9.16024	9.97772	0	+
A0A369JPU8	0.283382	0.0757838	0.180098	0.11641	3.6932	2.22087	2.46439	2.09398	1.25959	2.1369	1.02768	1.84835	1.28999	1.56927	1.59446	1.57523	1.02952	1.15829	1.2864	1.22398	1.2357	2.01197	1.69821	1.74955	5.35729	0	+
A0A369K6D1	63.5105	65.3074	70.2428	71.1008	128.571	121.025	116.116	109.503	56.229	48.5929	50.0797	50.43	59.2608	49.3081	57.7533	50.1147	95.5276	67.3566	94.6761	83.381	64.626	65.9177	61.2852	63.1132	9.36604	0	+
A0A369K1E8	9.03646	11.0488	13.0435	10.5291	11.4282	11.6512	12.0309	11.3258	11.9798	11.7219	11.1266	12.8384	13.4269	13.8208	15.1383	14.0132	19.4233	17.7296	17.5846	16.9501	15.2615	15.962	15.6067	15.9701	7.93789	0	+
A0A369KB35	0.373081	0.530158	0.962627	0.981668	0.509571	0.571025	0.84639	0.913121	3.38859	3.32531	3.3391	3.48126	3.75358	3.16214	2.80863	3.45595	4.34102	3.53594	4.04482	4.01523	2.71742	2.78903	3.11406	3.14507	11.9832	0	+
A0A369JD20	1.77483	2.92353	3.052	2.84757	1.9123	1.74681	1.86076	2.34937	3.55767	2.04909	1.33202	1.61114	2.87421	3.15094	3.04635	2.98222	3.61693	2.94343	2.92143	2.977	2.95496	1.52751	3.32211	3.04593	1.08225	0.00274427	+
A0A369JXM0	1.57974	1.12883	1.26529	1.25083	4.27906	3.2577	3.7043	3.43729	2.32549	2.59183	3.09719	2.80081	2.98762	2.82131	2.56518	2.60332	2.94784	2.65787	2.75014	2.92711	2.362	2.85345	3.55132	2.80383	6.35253	0	+
A0A369JP11	16.8023	16.7796	14.099	17.1924	76.4366	65.1377	75.1082	69.3139	42.1725	34.5455	32.8198	34.531	46.4444	44.8104	45.7222	41.6571	59.9918	58.953	54.263	60.859	55.8769	53.635	47.7381	54.4157	12.4811	0	+
A0A369KCF5	0.678209	0.696415	1.0379	1.51463	1.9008	1.84556	2.54704	2.09333	5.86343	5.16643	5.64018	5.87166	6.16708	5.73221	6.05628	5.87586	6.45609	5.7967	6.61091	7.46603	5.39838	4.98361	5.02854	6.24825	11.96	0	+
A0A369K7X5	2.93744	1.43802	0.969229	0.503709	43.5648	42.0286	44.4923	41.5884	26.638	24.7221	25.0693	23.5743	86.7378	78.5852	77.8646	85.8735	229.238	209.072	206.8	214.01	117.668	117.682	115.012	112.454	20.8776	0	+
A0A369K3Q2	0.304285	0.812899	1.00451	0.0386963	0.685461	0.940877	1.44744	1.14571	3.26082	2.92129	2.11754	2.13295	8.60526	9.44232	8.07343	8.70535	6.014	5.5696	5.65687	5.82249	7.86228	6.57844	8.15222	6.26452	13.262	0	+
A0A369JRN8	10.2647	9.08367	9.7056	6.57609	52.7565	52.918	50.6785	49.7898	13.3909	11.3612	12.2632	12.3486	34.3062	34.9107	35.497	36.5121	53.6576	52.2556	47.2717	48.7736	53.9434	53.4442	53.082	50.7564	18.3472	0	+
A0A369JP32	0.165631	0.172907	0.290356	0.149639	5.94845	6.84512	4.82087	4.00072	0.98407	1.77611	1.21692	1.99872	2.31116	2.13085	1.57199	1.85683	2.59705	3.20622	2.75438	3.18601	2.05405	3.00222	2.70249	1.88239	7.64021	0	+
A0A369K7M9	1.49924	1.76937	0.843193	0.945303	0.605719	0.494508	0.0983078	0.327775	3.95232	3.55475	3.62656	3.12841	2.56526	2.50906	1.68826	2.06552	2.29222	1.81658	2.89051	2.10148	2.19335	2.47945	3.29247	2.06257	7.11823	0	+
A0A369JVD1	0.945203	0.476493	1.1733	1.03252	1	0.884645	0.81385	1.51105	23.9436	17.1815	22.3429	21.336	42.9679	43.7679	37.495	39.3017	19.6399	20.492	16.1277	21.4764	27.2998	18.4346	30.081	29.2731	12.1285	0	+
A0A369JJC8	3.19662	3.4407	4.41492	2.22664	2.79558	2.86714	3.14279	3.12764	3.49173	4.42913	4.56095	4.42405	2.06265	1.51391	1.34517	2.04708	1.79746	3.05295	2.87412	2.25795	2.45093	1.41721	2.18339	2.27413	4.2667	0	+
A0A369KAZ1	4.36954	3.89747	3.73013	4.20105	0.697935	0.871709	0.810019	0.74552	11.3367	10.1216	10.6386	9.50348	6.58039	7.69277	7.9822	6.36353	0.142799	0.270877	1.61181	1.07877	2.68934	2.84426	2.87691	2.45707	14.1544	0	+
A0A369K0W1	1.33432	0.913471	1.3351	1.29879	0.0789074	0.301281	0.465758	0.276748	4.67445	4.14697	4.24318	5.57926	17.2119	16.7919	18.5194	17.0999	4.04579	4.81502	4.04425	3.64086	9.57399	9.63432	9.35104	10.6151	18.6463	0	+
A0A369J9T0	14.7128	11.4895	11.3531	11.3923	39.3733	35.5149	40.7787	38.5256	33.2939	31.6862	35.7885	35.1637	28.025	24.7668	25.824	30.5107	24.9938	23.2408	25.1557	28.3026	26.4335	20.193	31.215	28.8852	8.68632	0	+
A0A369K8Y7	0.199363	0.215051	0.685866	0.531403	1.14577	0.913037	0.621633	1.03863	5.45215	5.26976	4.96105	6.18387	1.97205	1.90979	1.38438	2.07702	2.23617	2.40531	2.34642	2.37645	1.80918	1.40071	1.96053	2.04253	12.8936	0	+
A0A369JFN7	0.301407	0.297423	0.327955	0.29304	0.302472	0.353293	0.30077	0.391916	1.11469	0.730268	0.803809	1.14271	2.96375	2.92624	2.58293	3.7952	3.83889	3.81796	3.48907	3.19758	3.44317	2.90389	2.9434	3.02853	12.3945	0	+
A0A369KBK0	0.92796	1.13489	0.853142	0.844496	3.53106	2.74939	3.98178	3.85509	3.90225	4.43114	4.19562	4.96752	3.69414	4.02843	3.34329	4.47131	4.80296	4.34646	4.62996	4.52	3.47166	4.06691	4.5156	3.2501	8.14903	0	+
A0A369K761	0.358146	1.29547	0.263065	0.214103	5.27922	6.52954	4.33289	4.17302	2.79015	2.9865	3.86856	3.94719	8.09056	6.40707	7.19964	6.9062	4.9303	5.28293	4.17284	4.26792	5.78956	5.62385	6.64926	6.71989	8.83263	0	+
A0A369JPN9	31.0524	30.8106	28.8475	33.8696	14.1743	11.4069	12.6092	14.5208	2.65488	3.06136	3.61998	3.58687	2.12244	2.16568	3.06754	2.61128	3.60863	4.2057	4.65055	3.97563	1.36101	2.05695	1.55799	1.8335	17.5096	0	+
A0A369KC13	1.09864	1.33935	2.4421	3.53505	3.64186	3.82768	2.78832	3.17861	0.262259	0.343111	0.386886	0.0996243	9.81583	10.9424	10.5584	8.40866	23.7156	21.2888	20.9142	21.7362	25.0766	26.074	28.9414	24.5755	16.6166	0	+
A0A369JLI4	1.12118	0.937795	0.950572	0.945082	0.848649	0.987279	0.758462	0.879077	4.99155	3.38719	3.94127	4.02905	3.14821	3.06803	0.948213	3.0767	3.21611	2.0412	3.02769	3.16122	2.49439	3.26026	2.79491	3.253	5.7134	0	+
A0A369J3H4	0.170414	0.0836054	0.375952	0.128435	11.0045	11.2174	9.53805	11.9317	2.75871	2.19363	3.69937	3.57893	1.85574	1.01787	1.26739	1.11029	1.19978	0.69519	0.456163	1.29423	1.49774	1.54415	1.92348	1.31515	14.4254	0	+
A0A369JFP4	1.61322	1.28244	1.4817	0.847196	0.0985917	0.729921	0.203791	0.336119	4.72266	5.07735	4.65794	4.38808	5.39198	4.51591	4.25802	5.68811	7.00335	6.38449	6.46228	7.5652	5.70445	6.01092	6.56032	6.10722	13.1024	0	+
A0A369J9U8	0.805368	0.717195	0.565529	1.06747	1.02323	1.1761	1.06748	1.46583	2.93737	3.33352	3.67312	3.13699	3.34232	3.00864	2.19701	2.94082	2.68823	2.97128	1.92625	2.3732	2.82794	2.32697	3.05611	3.1486	7.69183	0	+
A0A369JM95	0.15202	0.103685	0.0980302	1.14301	0.70603	0.908399	0.478415	0.971761	3.15171	3.11425	3.23396	3.32382	1.92135	2.12786	2.15678	1.99327	2.09774	1.46964	1.51485	2.41706	0.695964	1.69337	1.58336	1.02952	7.6657	0	+
A0A369JQG1	10.5358	14.4868	12.4116	15.0562	20.3693	18.6103	16.8946	18.1659	8.45533	7.87877	7.81754	7.21674	19.7636	20.0268	17.4879	19.3387	25.6889	21.9926	23.2661	21.0606	19.1501	20.9666	20.9433	24.0878	9.02836	0	+
A0A369JKI2	0.619798	0.217792	0.200373	0.155419	10.7172	9.71692	12.256	11.0836	7.74272	5.61475	5.20262	5.19488	22.7823	20.2524	21.3306	21.9733	44.4723	60.241	60.7455	58.1832	40.6948	40.7317	38.4799	44.3481	13.6373	0	+
A0A369JH98	1.5514	1.25502	1.83369	1.27735	1.50887	1.82579	1.77304	2.51161	1.67337	1.71096	2.78306	2.01914	2.43575	3.35526	1.74137	3.12567	2.49904	2.32203	2.1291	2.03673	3.42336	2.97143	3.01591	3.70462	3.33539	2.5641e-06	+
A0A369JZR5	0.349801	0.272463	0.31496	0.110262	0.448143	0.411209	0.682052	0.662048	1.29765	1.11428	1.58461	1.41862	2.83908	3.03306	3.064	2.67849	2.37877	3.37813	2.65262	3.3792	3.3751	3.81711	3.31947	2.50813	10.0713	0	+
A0A369JQ90	0.509114	0.0223876	0.977321	0.196368	1.06328	1	1.23273	1.15165	0.523504	0.529672	0.808129	0.627871	1.22777	1.50052	1.28429	0.810328	2.36912	1.86712	2.00109	2.11654	1.58241	2.36076	1.40446	1.09728	5.07526	0	+
A0A369K1U6	6.77372	9.85403	13.2909	11.872	71.0408	54.368	64.4193	69.3108	38.6696	27.4634	28.5677	34.9472	29.4988	29	28.9776	25.5625	52.651	51.2755	55.9796	59.9479	35.9983	31.1135	37.1375	37.008	10.7712	0	+
A0A369J5B3	1.06387	0.0700245	0.408345	0.416216	1.25693	1.835	1.50041	1.73572	8.62424	8.81801	9.14203	9.7123	15.1823	16.2538	15.0768	16.5958	11.5016	11.2705	9.99812	10.9016	13.6793	13.2151	14.0637	14.7443	17.9706	0	+
A0A369JK33	1.90779	2.18807	2.12019	1.94379	4.30108	1.58359	1.69056	3.51835	1.95934	1.38503	0.847397	1.09237	1.93527	2.00524	2.21967	2.13507	3.49881	4.6339	4.11394	5.61744	2.84061	2.96137	3.32343	3.63033	3.88204	1.32935e-06	+
A0A369J5N3	9.93077	9.23882	11.0047	10.5841	8.84816	9.10901	8.4537	8.18673	4.01118	3.97765	4.23329	3.46772	3.26462	3.43211	3.79313	2.88437	4.01993	3.50501	4.21061	4.02096	2.32641	3.01377	4.59139	2.00091	11.5443	0	+
A0A369JQU2	2.16639	1.91342	1.99632	2.11528	0.235026	0.199936	0.272107	0.709044	0.550515	1.46106	1.26574	1.11313	0.450656	0.730815	0.896519	0.982398	0.630019	1.12612	1.19463	1.05936	1.14578	0.701517	1.01839	0.991036	6.04745	0	+
A0A369JHR6	1.32968	1.06144	1.19566	1.19044	1.09385	1.48002	1.43673	1.2308	2.1003	1.12652	1.95005	1.41837	1.39471	1.33998	1.42963	1.68132	1.2291	1.1131	1.48447	1.87023	1.59586	0.743777	0.936631	1.62325	0.442758	0.0557118
A0A369JIM5	0.338317	0.232866	0.297291	0.256559	0.859245	0.594045	0.679771	0.897514	1.09325	1.59563	0.888789	1.38884	2.89045	2.44996	2.66786	2.12627	3.2201	2.46846	2.94054	2.64859	2.92406	2.36831	2.30827	3.51803	8.86834	0	+
A0A369KFB3	1.54429	0.953824	2.77105	1.1829	2.36413	2.30116	1.86869	2.65095	4.23426	3.16828	2.64119	2.52216	2.25606	2.58873	2.39645	2.2139	2.74066	3.30876	2.88473	2.48191	2.50414	2.33399	2.63928	2.76429	2.01282	0.00014721	+
A0A369JER8	9.64536	12.0202	10.3116	9.92482	43.7636	37.514	39.3909	39.1134	32.2571	27.5905	25.1997	30.1777	27.6577	31.9688	28.7344	30.1056	17.1927	17.4678	15.8184	18.2499	23.085	23.3833	28.9225	24.4015	11.2074	0	+
A0A369JTT5	1.63589	1.32608	0.958679	0.851761	31.1429	27.0625	28.6151	26.2165	18.9688	14.9287	14.611	13.3386	9.16552	8.07457	8.28299	7.59448	3.05317	5.3352	4.28311	5.20913	7.01239	6.02187	6.40469	7.37999	14.0449	0	+
A0A369JXP5	3.17827	1.73679	1.87144	1.89498	2.23755	1.9096	1.65847	1.92649	5.54206	6.55246	4.54573	3.4798	4.11198	3.49866	3.6864	3.85764	5.92431	7.28521	6.24577	7.49405	6.52499	5.36999	6.24107	7.44154	7.17084	0	+
A0A369J9A4	0.390813	0.142487	0.743874	0.174058	0.259376	0.519364	0.985569	1.89515	3.95284	2.81881	2.81696	2.88064	2.05133	2.03032	2.03633	2.03872	1.16617	1.27173	1.62979	1.27383	1.85053	1.24618	2.35135	2.18302	5.86946	0	+
A0A369JJJ6	1.48396	1.24031	1.49311	0.875663	2.63191	1.87111	2.37698	1.91431	0.264329	1.32059	0.388016	1.28232	2.87766	2.49224	3.23831	2.62399	2.18446	2.05711	2.20035	1.73983	2.60566	3.7784	3.51678	3.44477	6.37763	0	+
A0A369J9E5	37.2668	32.6826	26.9904	29.5815	7.61677	5.56418	6.51689	7.18589	20.5282	16.8325	15.7634	17.0399	20.1409	20.3625	18.8272	18.1944	28.9962	25.7307	29.2846	29.8559	24.0206	25.7744	24.359	22.3348	9.93178	0	+
A0A369J763	1.993	2.19073	1.43591	2.47118	4.0656	4.2219	4.06763	3.55898	1.23893	1.09036	1.36106	1.41881	2.91577	2.46567	2.68787	2.4509	2.10831	2.13866	2.15821	2.67111	3.34405	2.67945	3.48902	3.59209	8.16048	0	+
A0A369JEG0	11.0777	7.15756	5.32298	8.27227	6.99217	6.28862	6.83358	5.55118	9.44796	7.08579	7.05033	5.38845	6.71608	7.08845	6.53624	5.83924	6.35266	5.07793	6.22918	6.81671	5.71422	6.81473	7.41872	6.83917	0.366309	0.0921942
A0A369JP73	2.80989	3.325	5.22885	6.79578	0.231311	0.603013	0.390469	0.606098	2.21045	2.17506	2.07686	1.58236	2.81708	3.45132	3.34504	3.27477	2.52897	2.37277	2.58724	2.33746	2.76762	2.93801	3.54097	3.0122	4.53874	0	+
A0A369J8I9	1.64888	3.02426	2.52262	3.71662	1.48322	1.41558	1.6346	1.70346	0.33714	0.106846	0.88266	0.196192	1.72042	1.83491	1.54835	1.41442	3.19831	3.03455	1.98359	3.38502	2.32196	2.99517	3.30373	2.50394	5.23597	0	+
A0A369KCL0	1.83202	0.73485	0.404038	0.352522	1.25764	1.00465	1.57505	1.63838	3.14299	3.05454	3.51714	3.77071	13.1433	11.1851	13.3883	11.2884	10.479	9.93894	9.39029	10.3283	11.3013	12.0411	12.7584	12.3121	15.416	0	+
A0A369JFN4	3.86379	3.71735	4.34114	4.85332	2.22679	1.63913	1.42868	1.39731	1.85415	1.30657	1.38308	1.17306	1.36092	1.59525	1.09154	0.896151	2.20409	2.96988	2.771	2.0757	1.98018	2.07479	2.15592	2.02015	8.02974	0	+
A0A369K3T2	0.132847	0.161006	0.108443	0.150583	1.19316	1.38518	1.73389	2.05807	4.66255	3.79059	3.1744	2.32813	4.02543	4.81486	4.98947	4.75961	5.62017	6.17048	3.53207	5.6259	3.42846	3.69719	3.73781	5.11499	7.17646	0	+
A0A369J9E8	0.482651	1.34705	1.32969	0.865358	3.14491	2.88911	2.10605	1.48895	0.933121	1.43116	0.452592	0.558602	3.98263	5.32782	5.23641	6.01098	1.95238	2.03367	2.73519	1.86422	7.63981	6.61955	6.51577	5.13158	8.75128	0	+
A0A369JGG3	17.0005	20.583	12.7264	20.8065	10.1369	8.13296	8.4842	6.92969	3.64524	2.37513	3.53307	3.56485	1.71422	1.4544	1.12591	1.62122	1.59308	1.60776	1.03782	1.15436	1.20758	2.14298	1.83315	2.74839	9.80334	0	+
A0A369JC01	9.76649	12.2008	8.21167	11.5799	5.70762	7.09708	7.33246	7.9945	7.82606	6.48993	5.92844	6.36212	8.21337	7.55149	7.55862	5.63306	6.1923	5.55311	5.10972	6.12478	5.73419	6.7054	9.58679	6.97252	2.9703	7.51644e-06	+
A0A369KGH3	0.517418	0.399108	0.318352	0.514868	0.771166	0.546888	0.85422	0.639524	4.27993	4.6811	4.10988	3.74847	2.97064	3.76764	3.42316	3.55711	3.17148	3.35785	2.33714	3.36456	3.66509	4.09888	5.14478	4.54187	10.7526	0	+
A0A369J8P4	2.99876	3.42737	2.89314	2.42973	1.8337	2.67856	1.59146	1.73752	2.36296	2.34851	2.38971	3.1892	2.99419	3.3143	2.07422	2.31576	3.96916	4.82055	4.81904	5.46443	3.47035	3.16593	3.15118	3.14054	5.47373	0	+
A0A369JKH2	0.696129	0.815106	1.16662	0.99643	0.822702	0.451515	0.556068	0.505811	1.03789	1.05347	0.716891	1.18233	1.70924	1.81133	1.99382	1.97197	1.78545	1.28311	1.31017	1.41491	1.21535	1.37084	1.882	1.65864	6.04359	0	+
A0A369JVH1	0.378627	0.676059	0.154025	0.664515	2.36471	1.81328	2.40495	1.29681	2.50357	2.44592	2.25836	2.37864	3.08092	2.64844	2.83391	2.87834	2.01483	2.5079	2.37339	2.3791	2.64042	3.01797	2.79978	3.14601	8.45851	0	+
A0A369KA31	0.263433	0.589384	0.738406	0.406727	1.54565	1.98418	1.44423	1.45642	4.54619	4.19989	3.4378	3.82064	3.44409	2.92788	2.54921	2.81463	4.16593	5.79598	2.79099	4.2527	2.65872	3.63528	3.43147	3.01817	6.50546	0	+
A0A369JN97	176.993	158.204	299.695	250.089	41.283	34.2277	33.09	30.3877	10.2477	7.77362	9.12918	7.85686	39.9285	31.0459	28.9357	31.622	23.7359	29.8513	22.9035	22.6711	31.3346	27.952	30.4229	32.1231	7.96561	0	+
A0A369J0T1	0.578448	0.410061	0.591188	0.311657	4.41857	3.52531	3.8953	3.9607	9.20168	8.04274	7.85985	8.40594	7.64747	7.31471	7.56826	7.238	10.5352	10.8568	9.09287	10.8376	6.66072	6.91338	6.77391	6.15623	14.7085	0	+
A0A369J1T6	5.00458	2.80101	4.21053	3.84632	22.2229	27.1521	23.5401	24.2727	7.4409	6.44094	5.63181	7.37137	26.0238	26.7039	23.503	23.2391	26.0705	27.3086	23.7927	23.0937	26.2949	25.5695	30.3434	30.292	12.9979	0	+
A0A369JUQ1	0.240482	0.187537	0.183944	0.236694	6.25217	6.116	5.93363	5.94639	32.2102	34.7216	35.1618	32.8721	24.5361	23.3385	21.7231	23.7983	24.7007	22.2005	23.587	22.9939	18.8867	19.94	23.4295	19.4117	17.2501	0	+
A0A369KCD9	0.214966	0.256036	0.165431	0.210729	0.243828	0.117678	0.0633272	0.076339	1.98218	1.55095	2.17701	2.38135	4.60008	4.85418	4.69398	4.70376	3.78459	3.01705	3.64325	2.91559	4.0754	2.94609	3.64287	5.05879	10.9362	0	+
A0A369IYQ5	3.6099	6.52231	5.89432	3.31245	0.273007	0.281379	0.443861	0.176955	2.00562	1.81851	2.93732	3.19143	3.02402	2.84536	3.0159	3.34517	3.15598	2.48936	2.93862	2.93822	1.67883	2.64226	2.33131	2.93489	5.08386	0	+
A0A369JTW2	0.228695	0.442866	0.898971	0.336119	1.81915	1.64905	1.25877	1.8719	3.91329	2.27809	3.02427	2.78204	6.89861	7.50365	5.79249	6.80195	3.50667	4.04067	3.59933	4.0375	5.82582	5.78118	5.9099	5.70926	12.216	0	+
A0A369JG85	0.748399	0.388685	0.604074	0.509008	0.176101	0.183353	0.376606	0.397517	0.91192	1.42587	1.28155	1.29182	2.32077	1.50129	1.48656	1.54175	1.68312	2.0553	1.31276	1.81321	1.55838	2.03078	2.06447	1.64149	6.78591	0	+
A0A369JUZ0	0.311083	0.356939	0.460617	0.397172	2.65704	2.7687	1.88639	2.86882	2.32315	1.75204	1.61572	2.00685	2.55172	1.65829	1.66112	1.95356	2.32682	2.81718	3.14743	3.17158	2.73487	1.58681	2.75578	2.30465	5.97651	0	+
A0A369JBB0	1.79847	1.74589	1.93817	1.22857	5.92337	4.52261	4.73308	5.36513	0.655883	0.859142	1.336	1.21402	6.39883	5.97955	5.41009	5.29565	3.0225	3.47916	3.2657	2.71324	7.15935	5.9902	5.97155	7.34447	11.0717	0	+
A0A369JXS2	2.99903	2.61226	2.33819	1.02464	2.02172	1.07208	1.70613	1.76454	1.45428	1.49222	1.83281	1.66055	0.940969	0.920318	0.920044	0.544903	1.28037	1.89358	1.18143	1.46133	0.8024	1.09927	0.780148	1.04219	2.68008	1.853e-05	+
A0A369JQV2	0.560012	1.05105	0.318282	0.0996788	16.7574	14.3456	13.3797	9.64793	73.9403	73.3695	75.3098	67.3476	69.8188	68.0274	69.2723	68.5311	90.4437	70.8997	82.7368	87.4802	69.8013	83.3315	71.8763	72.1264	14.8639	0	+
A0A369JGV4	1.10941	0.94273	0.202045	1.1626	2.38408	2.02058	1.75139	2.1162	2.97167	2.53036	1.93006	2.33341	6.94423	6.92906	7.5144	7.50081	11.8996	9.31322	9.82106	11.0866	7.8715	6.46417	5.68709	5.04827	11.6501	0	+
A0A369JBD4	11.6628	12.2458	9.25034	13.0468	8.5624	7.23615	6.65044	8.08789	0.529536	1.43389	1.13366	0.951995	0.997773	0.898256	1.01455	1.36929	7.20914	6.47763	7.70048	7.11824	2.97229	3.14639	1.99418	3.12017	11.9277	0	+
A0A369JC72	310.526	358.138	343.336	315.711	20.1748	23.5562	23.2537	23.4959	2.67015	2.20037	2.80803	3.18303	8.27532	8.46754	8.11499	8.53766	0.914733	0.900238	0.661008	1.01664	5.8521	5.71474	6.29713	5.31153	19.827	0	+
A0A369K1B1	0.319357	0.552921	0.781773	0.175648	0.583051	0.676609	0.962257	0.648237	3.99514	2.69689	3.75284	2.87804	4.13577	4.55987	4.2492	3.36751	5.97733	7.01967	5.55983	6.01998	3.59403	4.49574	4.28265	4.55838	11.2159	0	+
A0A369KIJ2	0.180598	0.302044	0.211206	0.240171	0.577135	0.385677	0.648765	0.408368	2.15852	2.06458	2.30074	1.74303	0.867728	1.02972	1.09651	0.835215	1.46253	1.5941	1.53552	1.38469	1.20683	1.50099	1.75237	1.10166	9.82536	0	+
A0A369K865	0.526556	2.30088	2.32961	2.02634	1.18555	1.03155	1.75542	1.65704	0.549531	0.771721	0.88094	0.863383	1.54809	1.25759	1.17281	1.7779	6.47178	5.97869	5.22182	6.95076	3.15878	4.03546	3.79392	4.38569	9.6654	0	+
A0A369JPR2	0.341149	0.289633	0.690419	0.326736	6.8727	5.25041	5.65584	4.6976	9.45442	8.84208	8.785	9.62434	4.37749	4.16681	4.44813	3.73929	5.25151	2.63743	3.54365	5.24225	4.19476	4.57102	5.33495	3.82224	9.76944	0	+
A0A369K201	6.79262	6.33706	5.73297	7.29267	43.591	38.384	44.3253	42.9989	25.7549	27.1359	26.5342	28.8442	38.8238	43.3501	39.5534	43.9168	65.1291	53.1724	50.8093	59.232	57.3927	58.8952	58.1041	54.7857	13.2526	0	+
A0A369K4I0	0.230616	0.112348	0.0910196	0.116434	0.31918	0.274448	0.38777	0.484109	5.95013	4.88188	4.80649	5.18267	2.98014	3.79509	3.2281	3.88914	2.87982	2.47246	2.56704	3.26248	3.44401	3.69371	4.01982	3.95734	13.092	0	+
A0A369KAK2	0.719871	1.24733	0.939939	0.104717	1.17701	0.910121	1.06123	1.0835	0.430183	0.443684	0.552272	1.06914	1.4246	1.6377	1.59422	3.74427	0.906441	1.274	2.12483	3.43372	2.01695	2.09021	1.27384	1.75522	1.59057	0.000502531	+
A0A369K2X1	17.9064	12.2992	6.96364	6.84632	37.0686	31.784	26.723	31.6834	11.7589	10.078	11.3647	7.97167	44.854	45.3248	41.5624	39.6451	37.15	43.5823	39.8852	42.7936	38.0361	35.646	39.0417	43.5264	10.489	0	+
A0A369JHL0	0.201166	0.531159	0.144871	0.320473	53.8151	46.7268	54.2384	51.8884	25.3806	23.9851	23.8951	26.9869	22.8978	23.0649	19.6694	19.7494	3.60046	3.90848	3.62179	4.11071	9.27607	4.85338	8.36407	8.21708	17.1228	0	+
A0A369K0G2	0.742238	2.02663	2.12637	1.16225	2.15832	2.13251	2.13082	1.30806	2.70422	2.29779	2.96231	2.75938	1.50702	1.20398	1.38167	2.47181	1.5253	2.3657	1.23521	0.9191	1.25168	1.02344	0.93614	1.48346	2.07647	0.000119891	+
A0A369JPQ5	2.3013	2.09194	1.50045	1.16559	1.09297	0.834411	0.947935	0.88357	2.35164	1.89011	1.62481	2.07692	4.48983	5.88626	5.69023	5.81775	6.69714	9.42634	8.73906	8.52797	6.36288	8.00364	10.0676	7.70045	9.7464	0	+
A0A369JCQ7	26.283	19.0687	21.5266	22.653	13.8473	13.2048	13.9533	14.9938	0.122587	0.134585	0.145417	0.119691	0.0628295	0.161821	0.345515	0.219157	0.734819	0.490513	0.417836	0.46767	0.458541	0.646415	0.879999	0.30648	14.9036	0	+
A0A369K359	0.410182	0.764469	0.661101	0.583753	0.205775	0.20245	0.172443	0.186914	0.273894	0.313913	0.21778	0.324231	6.07839	6.12802	5.23861	5.45562	4.85273	4.98127	4.70697	4.81807	5.61671	6.52197	5.51507	5.76092	17.3439	0	+
A0A369KA69	39.3399	27.2866	22.6611	25.3229	215.304	226.513	215.597	200.774	93.3253	73.2744	71.4485	77.6094	187.349	192.94	188.834	190.082	222.883	218.127	213.807	188.823	203.466	185.521	200.74	193.191	15.4725	0	+
A0A369J8R8	3.69835	5.17805	5.87074	4.20839	0.968772	0.851949	0.641979	0.581463	3.61396	3.78249	4.55054	4.39029	8.60289	10.0224	10.7091	10.438	11.072	10.8624	10.4824	11.9378	12.5927	13.7566	10.6323	12.91	12.5492	0	+
A0A369JHI9	3.5288	2.7286	3.0988	3.33234	2.90684	3.76404	5.00824	4.53362	2.23892	2.12567	2.0645	1.04591	1.39106	1.50059	2.04618	1.88076	1.39887	1.39564	1.27824	1.25167	1.15722	1.55957	1.72981	2.23045	5.61969	0	+
A0A369J9Y1	0.703134	0.900971	1.48459	0.877715	23.1371	20.1473	19.7048	20.0596	78.0728	60.4653	62.2423	65.7917	79.5084	76.0754	71.523	72.9171	74.8325	92.9128	106.343	95.6371	87.0803	82.7675	102.436	93.2618	12.0743	0	+
A0A369JNY9	0.442405	0.384561	0.355759	0.442084	4.3099	3.31592	3.40506	4.35721	2.85227	1.86154	3.18225	3.43318	11.5196	11.4112	12.6116	11.99	0.653082	1.52982	1.44501	1.83408	5.21305	5.39381	5.63507	5.14907	15.84	0	+
A0A369K213	0.618303	0.546956	1.10528	1.05964	2.71429	1.90459	2.3413	2.69243	3.32499	2.00879	1.71748	2.0212	1.66044	2.47916	2.46291	2.5518	2.78414	3.69619	3.41516	3.81261	2.35951	1.51503	2.9644	3.17275	3.95349	1.3369e-06	+
A0A369J696	0.355187	1.21845	0.273788	0.174562	3.66095	2.77221	3.18314	2.3938	8.81137	8.74227	8.81469	7.23594	13.6207	13.2347	13.9917	13.1381	16.9357	15.1567	14.8786	14.7838	13.2565	13.3095	15.2975	13.0906	15.5749	0	+
A0A369K9J7	7.06052	10.3503	10.5911	13.98	6.594	5.31218	5.9863	6.0725	9.31592	8.35279	8.78886	7.49423	5.0505	6.44742	6.79522	6.81544	4.6496	5.84662	5.799	5.97448	6.6578	7.28223	6.75665	5.9591	3.49858	2.59656e-06	+
A0A369KE53	73.4417	75.8567	100.404	103.098	74.2273	64.1546	71.4709	68.6483	18.785	16.7952	15.7464	14.7761	17.5668	20.3476	19.5103	18.8771	40.0093	46.3448	47.2535	49.013	36.2411	34.2468	36.8212	40.2167	10.2243	0	+
A0A369J6L6	7.58226	4.49205	3.31759	5.46023	0.00440099	0.0226764	0.110556	0.0770655	0.0551743	1.02542	1.43326	0.122281	12.833	11.7779	12.4471	13.1224	17.3309	14.968	14.6674	12.3854	18.7548	18.848	20.2064	15.6536	12.4563	0	+
A0A369JR54	1.56613	1.56746	2.2227	3.02373	1.53394	2.88736	2.24889	1.93682	4.07987	3.69771	4.74883	6.7365	6.44812	6.11754	5.95658	6.55544	6.38795	5.33883	6.21664	6.55643	6.08121	4.88017	6.14387	5.40975	6.95762	0	+
A0A369K2K8	11.8829	12.413	10.6004	9.68595	0.496304	0.808736	0.576661	0.447415	0.207924	0.266021	0.116588	0.128701	2.30369	2.55649	3.18446	2.51041	6.69164	5.55766	7.43745	7.52382	4.98747	5.98071	6.04147	5.40598	13.3481	0	+
A0A369K0Q3	0.204125	0.200732	0.2661	0.292755	0.11391	0.357452	0.399358	0.626073	1.28661	0.784077	1.02285	1.06952	2.93664	2.33497	1.56856	2.19624	2.40264	2.60999	2.55651	1.92587	3.2378	2.93174	3.64403	2.8588	9.52462	0	+
A0A369JDU1	0.206085	0.253112	0.208085	0.3575	0.288393	0.293076	0.136932	0.365556	2.9874	2.81847	4.23566	4.01475	4.99849	4.29858	4.08985	4.21152	3.31142	5.20976	2.62545	2.73534	3.33431	4.41414	3.8526	4.34601	8.00014	0	+
A0A369JJS5	0.402158	0.778533	0.285026	0.715509	2.89754	2.44301	2.20537	2.55383	5.27141	3.18514	5.05695	4.09984	3.1363	3.74023	3.8378	3.51981	4.45245	5.47507	5.22138	5.01636	3.46073	2.97636	3.6143	3.62494	8.55759	0	+
A0A369JWF8	2.77055	2.57327	2.8636	1.49105	1.50164	1.21869	1.46165	1.34664	3.05097	3.53891	3.62527	3.67963	2.22463	3.26972	3.00409	2.8533	2.84509	2.90953	2.52244	2.79756	2.50875	2.67776	2.61661	1.79797	4.68382	0	+
A0A369K2J4	2.23586	2.26691	2.24676	2.42929	3.9003	3.18239	4.47885	4.50539	7.39346	7.33097	7.88061	8.24608	6.96908	6.27162	6.43522	5.23912	7.06702	7.82636	6.85385	7.68164	4.08749	4.74801	3.66845	5.75915	9.1451	0	+
A0A369JN54	1.37431	1.01238	0.918286	1.20864	0.0735708	0.159294	0.154163	0.149207	0.163398	0.0998665	0.157121	0.356271	0.47344	0.655655	0.479169	0.642602	2.7376	2.08563	1.74189	2.02757	1.46069	1.06474	1.15398	1.59551	8.97228	0	+
A0A369JWU9	34.3226	69.9698	58.8476	71.0431	17.5814	14.9128	15.8072	16.9452	7.8392	7.17716	6.89837	5.20362	22.9888	23.2024	21.9085	21.2667	24.66	22.1587	24.1032	19.9636	28.3889	26.2101	23.5142	29.3859	6.68629	0	+
A0A369K3J5	0.444334	0.114594	0.176956	0.241188	1.0997	0.887705	1.58426	1.44381	2.40231	2.66067	2.21287	3.15016	4.05545	4.17669	3.77045	4.21198	1.85146	2.54743	2.67888	2.69549	3.30184	3.61576	3.57489	3.49494	11.534	0	+
A0A369JV42	1.0698	0.146554	0.836497	1.27335	1.28019	1.11001	1.33998	1.28802	1.93327	1.94379	2.03108	1.85917	5.97978	4.87546	5.60816	6.54972	4.87034	3.55648	5.18278	3.3944	7.31956	7.70361	6.9847	7.05424	11.7026	0	+
A0A369JS34	0.448612	0.874547	0.604787	0.944299	1.19317	0.68603	1.10276	1.24774	2.27652	2.60827	2.12284	2.80708	1.23256	0.952347	2.09552	0.80809	2.55913	3.76324	3.53317	3.97145	2.08522	1.76899	2.66402	2.34147	6.59572	0	+
A0A369JCJ8	1.04559	0.908446	1.8362	0.576128	0.164077	0.23447	0.227462	0.0920931	2.72053	2.00887	2.02514	1.10344	1.30008	1.85198	1.47575	2.05735	2.78306	2.09131	1.7579	2.28875	1.18203	1.10726	2.38006	2.05581	3.7234	2.63331e-06	+
A0A369K3S8	0.246913	0.157289	0.372451	0.180161	3.72616	3.08599	3.97474	3.85632	30.8509	22.0025	27.5783	27.2448	18.2595	20.2157	18.7112	19.8846	10.6853	11.2622	10.9493	10.7387	11.7952	11.7289	10.9652	12.3835	13.4605	0	+
A0A369JT35	0.650722	0.171159	0.121515	0.260181	0.162097	0.173261	0.167932	0.12328	3.24412	2.93398	3.29025	2.27766	4.53235	4.55981	5.77878	3.48782	3.64028	3.76274	5.22567	5.2169	2.4703	5.1468	4.27349	6.37629	6.5357	0	+
A0A369K5P4	0.499528	1.9045	1.78041	1.07827	1.71016	1.57711	0.961391	0.927896	1.58644	1.49178	1.81513	1.68259	6.14668	6.1037	6.86717	6.60543	7.79139	7.39482	6.07962	6.77535	7.08729	8.09471	7.21664	6.89909	12.9932	0	+
A0A369JXV9	5.30078	5.62992	5.02247	4.85548	21.2438	15.8219	17.9288	17.4282	44.3333	41.3837	38.6086	40.3327	35.4461	33.2154	33.7045	28.9972	55.6126	56.1446	50.9962	58.9371	43.1761	43.2575	43.9485	39.9481	15.1486	0	+
A0A369JZU0	1.15963	0.621796	0.852715	1.21018	5.89455	5.45099	4.60443	4.7422	4.97811	4.76668	5.64639	5.48899	10.5616	10.321	9.75192	11.2549	5.07945	5.27404	4.99333	5.16703	8.00354	6.66965	8.76357	8.94352	12.4079	0	+
A0A369KAS3	0.3401	0.235039	0.228381	0.343066	0.408733	0.516212	0.512953	0.431538	2.64881	2.83909	2.6653	3.24936	1.62913	1.76911	1.75794	1.27584	1.4987	2.00683	1.26179	1.65364	1.6969	1.00134	0.955864	2.04106	8.37432	0	+
A0A369JRV1	5.92497	3.89608	4.50876	3.30753	38.5063	35.5173	39.8782	29.9326	18.8109	17.7158	13.4268	14.5183	15.9765	17.1715	13.4656	14.351	23.0989	18.0702	19.4198	18.4195	16.8332	19.3288	18.0222	15.0532	10.1538	0	+
A0A369JQ54	5.81405	5.79856	5.71366	6.4907	4.34349	4.07892	4.94385	4.55759	11.8018	10.4386	12.8099	13.469	13.5948	15.5726	15.1942	18.3089	4.71441	4.54693	5.47638	4.75471	10.022	7.9823	9.6775	9.26694	10.4819	0	+
A0A369JP99	0.179321	0.152528	0.439189	0.170441	1.84773	1.79383	2.22476	1.92168	4.3975	4.14919	3.16799	4.21186	10.944	12.7606	10.2581	10.7152	7.03195	6.02014	6.49066	6.18696	10.3464	9.40753	9.31648	8.94571	14.5322	0	+
A0A369J6Q3	3.22801	1.88062	1.70675	1.96115	2.49475	2.21607	2.63058	2.81504	11.5067	9.22337	8.60909	9.02094	1.86858	1.16233	1.82658	1.17646	3.11145	1.31613	1.32247	2.45907	2.10347	2.55265	2.2884	2.26306	10.4397	0	+
A0A369JVS3	0.578797	1.34516	0.838974	0.6468	0.310951	0.224885	0.251762	0.243637	0.192778	0.394088	0.0702337	0.334766	1.86086	0.760435	1.4389	1.64652	0.919605	0.152533	1.54722	0.541215	1.72646	1.78744	1.2626	1.0932	3.44939	2.58816e-06	+
A0A369JT41	0.612877	0.59495	0.710681	0.447774	0.11665	0.0863276	0.104414	0.178754	0.339391	0.982385	1.4573	1.58855	6.68551	6.34509	7.94323	7.1309	4.6702	4.8844	5.08773	5.41115	6.4378	6.94375	7.76115	7.11475	14.5958	0	+
A0A369JM86	0.829096	0.598947	1.05227	1.43639	0.652592	0.684453	0.54436	0.715201	1.56799	2.16455	0.406921	1.8363	3.14478	2.52061	2.91287	3.3902	4.45853	3.5483	2.3588	3.69859	3.74726	4.43123	3.97349	3.69656	7.09954	0	+
A0A369K8H0	1.16088	0.834824	0.903336	1.2426	0.0904187	0.414608	0.247851	0.0903471	0.239436	1.15717	0.944543	0.759731	3.46552	3.56768	2.86189	3.45965	6.60913	5.30664	6.43212	6.67957	2.76624	3.4383	3.35955	3.86901	12.8237	0	+
A0A369K7Y9	23.5932	21.0001	27.1045	20.1949	20.5843	21.5438	21.2478	20.8535	14.6338	13.2568	12.3077	13.5738	4.1042	5.44063	4.63058	4.3594	5.55706	6.94998	4.83735	6.64917	3.85081	4.52248	4.0249	2.37234	12.8925	0	+
A0A369JCZ6	0.0460511	0.142511	0.147928	0.103991	1.98192	1.79993	2.2998	1.67977	1.86406	2.10553	3.46675	2.77301	0.265592	0.713973	0.435004	0.651578	0.540448	0.695361	0.654875	0.622833	0.434237	0.355479	0.771609	0.479471	7.77188	0	+
A0A369J9U0	2.02842	2.00319	3.51238	3.87732	3.57653	3.5594	2.44583	2.48625	1.4682	1.75201	1.42204	1.8557	1.1984	0.825375	1.38027	2.55784	1.23757	1.01306	1.47567	0.989229	1.84904	1.24524	1.4503	1.5036	3.08109	6.31912e-06	+
A0A369JC75	0.784341	0.797417	0.891868	1.15036	2.03104	1.3472	1.52875	1.74992	3.57759	3.51528	3.45601	3.52969	5.61981	5.7453	5.43319	4.66454	4.22553	3.75098	3.52154	5.02277	4.95777	5.90513	4.45564	5.86293	10.0808	0	+
A0A369J757	2.38304	1.95995	2.08551	1.86339	1.04341	0.713094	0.998984	0.872021	0.433926	0.325005	0.212064	0.174845	1.64276	1.53293	1.22795	0.640826	0.748442	0.787071	0.766657	0.938088	1.25844	1.294	1.13884	1.15611	7.18286	0	+
A0A369JIM1	0.313072	0.237886	0.119437	0.132721	1.221	0.882619	0.469991	0.813552	2.38306	3.23392	3.15078	1.40153	1.67453	1.24637	0.896979	1.21031	1.11959	0.700352	0.844749	0.994763	0.417158	0.846251	1.07646	0.576288	5.02984	0	+
A0A369JNC1	3.74483	5.07624	4.6564	4.22502	0.552109	0.575325	1.50522	0.947845	0.606662	1.39973	1.52152	0.796716	1.60233	1.97791	2.40591	1.68081	0.390996	0.884884	1.81034	1.24029	1.97739	1.43783	1.80745	1.18306	7.56119	0	+
A0A369K542	0.86288	0.817986	1.23314	0.998988	5.1236	4.05257	4.26194	5.88671	6.73776	7.46871	6.08922	5.97316	11.9151	10.2597	10.4097	10.3529	12.1269	14.0477	12.6519	14.418	11.6881	9.31369	13.4877	12.6671	11.1428	0	+
A0A369JQJ2	18.7709	20.5939	19.2259	25.707	21.2767	15.9124	18.0859	17.8917	23.9432	18.7093	19.2628	18.7317	14.5246	15.9124	14.514	14.0964	21.6265	24.2029	23.9976	23.018	20.5885	17.9685	20.3239	20.1622	3.33745	2.56492e-06	+
A0A369K4C1	0.328986	0.478615	0.462368	0.782998	0.427461	0.639394	0.16932	0.591582	2.11134	2.40291	3.2432	2.975	5.09742	4.33024	4.34215	3.67335	5.13633	6.27931	4.22758	4.62761	5.21192	4.19474	4.71112	4.52835	10.0184	0	+
A0A369JRN3	0.243613	0.236462	0.583978	0.25292	0.171249	1.50442	1.77996	1.38581	1.05866	1.7363	1.3962	1.72731	3.13892	2.86187	3.24999	3.34136	2.65586	2.80166	2.50873	1.80673	2.46199	2.15563	2.55195	3.32226	6.57448	0	+
A0A369K4U6	1.22762	2.92999	2.91667	2.73235	0.692542	1.18995	1.49084	1.46892	1.53879	1.40057	1.80558	1.38275	2.82356	3.63403	3.55278	4.66734	1.32501	2.16226	1.91918	1.79244	2.47991	1.82069	2.91727	2.45013	4.1272	0	+
A0A369IZB3	1.15376	1.43355	1.83136	2.61694	0.173369	0.184065	1.25074	0.545708	1.79945	2.09119	1.38056	2.31139	2.50439	2.26109	1.95788	2.47793	1.37538	2.31506	2.18195	2.05404	3.44756	2.94792	3.33778	3.63102	5.56608	0	+
A0A369JCN1	0.160792	0.195646	0.15953	0.311481	0.32577	0.282732	0.234486	0.260615	1.75345	1.96165	1.83414	1.39273	3.02769	2.37353	2.54224	2.73074	3.3262	3.85528	3.26781	3.25426	2.73061	2.8497	3.26986	3.43251	13	0	+
A0A369IYB6	0.317333	0.228214	0.412709	0.139643	1.66786	2.0375	1.58995	0.616217	1.51145	2.15393	2.05508	1.83126	2.9847	2.54191	2.59777	3.13824	2.66564	3.41099	3.59259	4.1628	2.3505	3.1821	3.10058	3.18154	7.40785	0	+
A0A369JPY7	0.257069	0.340466	0.310527	0.0714921	0.976376	1.16654	0.649513	1.00528	6.49344	3.9906	4.38809	5.39431	5.81621	6.02761	5.38562	5.64206	2.89854	3.28457	2.47601	3.56346	3.27953	2.81913	3.50039	3.8083	10.0626	0	+
A0A369K827	38.7467	49.7499	33.499	54.2651	12.2075	10.7867	13.0028	11.6064	4.25974	3.85719	4.03258	3.46216	5.20736	5.38665	4.67241	5.05292	3.65615	3.62376	3.72548	2.97222	4.57209	5.04609	4.33175	3.90336	10.1714	0	+
A0A369JVT3	1.22338	0.599425	0.837207	1.46326	0.0620682	0.182083	0.138299	0.335135	0.612493	0.666196	0.778071	0.72642	4.43359	6.29246	5.23537	5.28309	6.62857	4.87736	5.00256	6.37838	4.89951	7.38471	7.25538	4.92475	9.4751	0	+
A0A369JTS2	0.563614	1.27305	1.46008	0.96761	0.958007	1.05195	0.993914	1.04675	1.87554	2.21831	1.70054	1.17124	1.89564	2.24486	1.88064	2.49454	2.33638	1.75368	1.9282	1.94472	1.8248	1.52836	2.14597	2.78058	3.3382	2.56575e-06	+
A0A369JVJ7	2.29966	1.69305	2.34961	2.00711	2.98415	2.02249	1.92193	1.8211	11.979	11.3653	10.9825	9.6425	15.7261	13.2685	16.7263	14.5824	9.02008	7.98817	9.0526	9.15882	10.7386	13.6559	12.3523	15.2455	11.5971	0	+
A0A369JL11	27.7449	27.8807	29.0512	22.5598	70.3569	81.2452	92.5506	73.909	1.13537	1.35451	0.856588	0.817954	3.10951	2.44404	2.55937	1.99217	1.23578	0.799927	1.05734	0.651308	2.54034	4.54165	2.22937	2.26247	14.7904	0	+
A0A369JQ94	3.202	4.22633	5.43832	5.38261	5.80797	4.14165	5.52618	5.3978	2.96338	3.0561	3.18227	2.58267	2.62823	2.76369	2.34483	2.80757	2.71981	2.0878	1.59593	1.6242	2.93428	2.52321	2.53923	3.16608	5.57066	0	+
A0A369J2C4	0.798869	0.820025	1.47442	0.635326	1.05135	0.896499	0.838816	0.690421	1.91853	2.16227	1.6344	1.97858	0.786359	0.594079	1.12413	0.246613	5.86283	5.68068	4.93217	4.65287	3.70361	3.70741	3.99476	3.16244	11.8985	0	+
A0A369K377	1.77403	1.39364	1.68755	1.20608	11.1207	10.7876	10.3427	9.69306	5.09979	5.40969	5.31398	6.31718	6.38956	7.41577	6.47437	6.9529	17.7527	28.1494	17.5589	10.1268	9.08914	9.28129	9.9479	9.71904	4.93912	0	+
A0A369J7E4	0.759158	0.399416	0.491902	0.213924	22.7565	18.3548	20.2156	20.9924	115.811	98.3839	100.535	105.867	60.4285	69.1993	65.5851	66.3044	13.1864	15.3889	14.3968	13.9774	31.748	30.6265	34.7468	32.5812	17.4928	0	+
A0A369K5L4	10.0741	8.91006	8.38278	7.52255	79.0517	77.1255	63.4021	66.995	16.4064	13.1815	13.0239	14.7384	45.5706	39.3262	45.0658	39.5285	40.2042	36.8715	36.8496	34.8176	47.1133	43.9773	47.344	48.4872	13.3959	0	+
A0A369JYN3	0.30827	0.413232	0.227802	0.466243	19.6219	13.1924	13.0942	12.9141	134.307	115.868	124.208	113.746	28.119	26.7747	26.9389	29.9446	10.622	3.14488	9.97401	7.76587	9.43465	5.9868	8.96319	8.31716	17.4652	0	+
A0A369K2Q9	1.04407	0.637	1.31268	0.857072	15.8661	13.4458	13.1971	14.4862	28.5178	27.4884	24.9646	26.1192	20.9181	22.49	21.1888	21.8063	29.1836	28.5386	29.4764	30.7054	19.2544	20.3079	21.2689	22.6999	16.4453	0	+
A0A369JSB5	3.8476	4.52337	3.89831	5.37261	2.78249	2.19315	1.43786	2.87875	6.42755	5.20626	6.40034	4.82244	1.42092	1.64593	1.52128	0.942899	3.21924	4.06144	3.03745	3.19827	2.51638	2.50874	1.65356	1.87844	7.33259	0	+
A0A369K6L6	15.8021	16.1258	17.0489	17.9736	51.7987	53.5158	49.7301	48.3845	14.5422	11.9964	11.5283	12.004	20.9077	20.2034	16.4752	19.6056	60.532	65.1973	55.2647	61.0022	38.0814	38.7528	39.2715	40.9761	16.1869	0	+
A0A369KB87	1.64532	1.31587	1.28941	1.26477	6.96652	7.36447	5.56793	6.56637	11.4414	10.0067	13.5511	13.2477	12.7743	10.1465	11.1091	9.35288	8.62683	8.06765	8.8488	9.29431	9.45216	9.96984	9.56907	9.41271	9.85958	0	+
A0A369K8F1	1.13968	1.63029	0.861447	0.601798	7.15818	5.24557	7.31783	7.28596	1.65597	0.743269	1.4045	1.41424	5.19763	5.51017	5.04933	5.34235	7.11576	8.51789	7.88422	8.55207	8.51926	7.25923	10.2153	10.5217	10.2517	0	+
A0A369JLD7	4.84139	5.81684	6.20521	5.48366	4.51236	3.49504	5.23085	4.38512	5.33772	4.19225	5.69188	5.85925	2.95781	3.68331	2.22025	3.07629	1.68762	3.149	1.88606	2.21759	2.26831	2.86753	2.71934	4.22621	5.25484	0	+
A0A369JQP3	6.41225	4.70458	3.59804	3.18997	42.7493	36.9083	33.1287	33.2641	29.0772	21.7072	20.565	21.9813	20.9337	18.7926	18.9466	18.2207	18.1413	20.1824	18.2804	17.724	14.875	16.3904	15.191	16.0232	10.1359	0	+
A0A369JZQ3	14.5525	0.256491	16.4056	0.342749	3.54033	4.35689	3.72547	3.93072	3.60116	2.75659	3.3881	3.14278	1.90569	1.617	2.09679	1.58258	1.35381	1.98302	1.22325	1.3725	1.65211	1.975	2.34457	1.71207	0.773332	0.00954241	+
A0A369K024	0.417366	0.185227	0.127706	0.117345	1.20295	1.24955	1.1511	1.07928	1.70716	2.07222	2.01818	2.6678	2.00083	1.41007	2.35434	2.80305	4.72514	4.30171	4.32167	3.44384	3.11653	3.25353	2.56372	3.5551	9.02288	0	+
A0A369JPL9	0.632809	1.03904	0.844705	1.69519	0.141842	0.0929215	0.20711	0.159775	0.971845	1.22534	1.03671	1.20431	0.744203	1.42229	1.56626	1.71337	2.75411	2.55219	2.90999	1.8351	2.16922	2.48446	2.30993	1.61855	6.36013	0	+
A0A369JG77	6.22893	7.57184	6.13777	8.97343	13.3703	12.1238	11.764	11.5604	36.5302	32.128	32.089	28.3324	60.0135	52.7352	60.8477	50.2806	39.7975	43.7411	49.422	53.9803	45.063	46.7417	41.4913	40.2378	11.874	0	+
A0A369JGM4	12.3615	14.0834	16.8669	14.3384	3.15934	2.32275	3.04758	3.40395	2.96847	2.5048	2.17799	2.65792	2.12273	2.46981	2.08291	4.03039	2.88679	3.15453	3.15258	3.41494	4.39828	2.85423	3.27761	3.95307	11.8353	0	+
A0A369JZF3	0.321866	0.187634	0.652311	1.09999	0.999503	1.15648	1.12287	1.26552	3.26932	3.23242	3.43968	3.26889	2.91563	3.02167	3.50948	3.18191	2.74022	2.41753	2.52095	2.34633	3.70426	3.44138	3.99021	3.72606	12.3435	0	+
A0A369KAA9	0.571331	0.355029	0.57548	0.348473	5.17731	4.97212	5.80045	5.82575	1.51066	1.95324	2.13661	2.42256	8.52844	8.77533	6.61835	7.16523	6.90802	8.80069	9.28848	8.55479	7.3125	7.06857	7.3439	6.57868	11.6276	0	+
A0A369JDK1	5.80452	4.91982	5.65673	3.31483	1.51377	1.40241	1.47441	1.28961	1.87517	2.54539	2.91199	2.59404	4.3871	3.21136	3.3543	3.65741	2.13732	1.665	2.4787	2.6451	2.49637	2.57505	2.38792	2.20763	5.81927	0	+
A0A369JUH9	1.47995	0.11288	0.498813	1.45998	26.8513	21.9048	24.99	22.7695	28.2103	28.6008	29.5045	34.0901	20.7614	20.3966	19.3356	21.6915	19.3059	13.233	15.243	15.1574	17.9108	17.9773	18.3341	10.1194	10.178	0	+
A0A369JUQ8	0.714677	0.892299	0.75514	0.667255	1.04667	1.01858	0.996175	1.1499	1.75868	1.83762	2.02886	2.70881	4.78703	5.92321	5.59324	4.99701	2.22019	2.89202	2.45322	2.41312	4.36412	4.61459	6.03263	4.93402	11.0646	0	+
A0A369JTG8	1.24427	0.591924	0.136078	1.32408	2.54776	2.77257	2.72403	2.38339	0.803007	0.509478	0.79799	0.697631	2.50035	2.76837	3.19841	2.51287	1.78538	1.80316	2.15356	1.98174	2.71757	2.65054	3.3244	2.07747	7.14775	0	+
A0A369JK98	31.7453	45.3111	43.1629	33.4431	14.101	9.84181	12.005	13.7201	1.07717	1.0223	1.18085	1.07139	1.75153	2.08543	1.94445	1.46762	1.84093	2.33585	2.00819	2.24125	1.18724	1.14377	1.03133	1.09492	11.9372	0	+
A0A369JTI9	3.70378	4.07905	4.49673	3.46594	2.46185	1.91963	2.73236	2.54741	11.9705	9.88851	8.8623	7.22192	12.5667	13.995	13.4506	9.31702	24.5406	20.3917	18.3499	22.5092	17.4083	17.0363	19.6516	16.8336	10.8015	0	+
A0A369JGK6	8.3261	7.49462	6.95475	7.41075	0.370002	0.135529	0.270129	0.184744	1.40391	1.32447	1.37798	1.00131	0.612163	0.670764	0.321875	0.557454	1.1238	1.41079	1.2489	1.48992	1.11163	0.98734	0.801532	1.01586	17.2097	0	+
A0A369J8L4	11.8146	8.30642	13.2677	7.68974	11.6163	11.2297	12.4502	12.6724	16.1929	11.6858	13.4789	13.4946	12.669	10.0595	11.5823	10.7777	13.1639	14.1299	13.923	16.2154	12.5503	12.4772	14.0141	13.372	1.8538	0.000221021	+
A0A369JV15	3.46237	3.39367	2.64163	4.31698	4.53469	4.37589	4.8197	4.04881	3.93374	4.1544	4.62318	4.91277	10.4932	10.9404	11.7413	10.7351	20.5468	18.7921	19.7959	19.5798	16.6502	13.5748	17.2107	17.7513	14.8606	0	+
A0A369J9N1	6.34005	7.93429	7.4547	8.44182	130.675	102.487	116.461	117.432	46.9967	45.0832	42.9563	47.1365	67.5824	71.7132	65.6596	61.2537	168.736	178.485	188.538	192.904	121.339	122.327	127.567	128.741	16.3291	0	+
A0A369JU17	0.384266	0.306323	0.473964	0.341409	0.00747675	0.0153251	0.0775995	0.453839	2.32759	2.96481	2.87891	3.18683	4.63058	4.18534	4.4822	4.73722	3.69701	3.40202	3.87921	3.33971	4.03844	5.00884	4.26878	4.01756	13.812	0	+
A0A369JXN7	1.83152	1.0626	1.36911	2.23588	4.41985	4.81326	5.82725	5.50099	5.44183	6.23322	6.26077	5.2065	17.0907	15.4006	17.1505	17.1981	9.57986	11.4629	10.6162	10.6127	18.6366	14.3129	16.9306	15.3779	13.5056	0	+
A0A369KCG7	0.287793	0.334647	0.166207	0.204891	1.32112	0.859887	0.974482	1.0617	4.17809	5.66683	4.04293	3.8533	7.80684	9.17357	7.12087	7.42558	3.25084	5.30917	5.33875	4.70875	5.40205	4.60954	6.07837	7.27824	9.41254	0	+
A0A369JR44	0.790226	1.00864	0.882402	0.664243	0.226738	0.30569	0.207769	0.371599	4.88284	4.93277	4.28725	3.53948	5.72999	6.13599	6.5687	5.24493	6.99351	6.77234	6.21523	7.69176	5.46783	5.68825	5.59754	5.52339	13.5668	0	+
A0A369JJ70	8.71949	3.17357	4.92119	4.00382	5.90248	4.76195	5.4746	5.15119	9.48363	6.91186	7.1171	5.60373	5.22833	4.8012	5.05497	4.00244	6.24863	7.25513	6.37933	6.59256	5.02833	4.38099	5.8232	6.09689	1.03979	0.00323194	+
A0A369K071	1.19475	0.688058	1.19146	1.61195	0.468641	0.487664	0.13243	0.185396	2.10339	2.27475	2.26751	2.10661	14.6563	3.00792	2.03119	2.3054	2.95097	2.66645	2.6621	2.70869	2.90147	2.05771	2.86183	1.97976	0.883488	0.00590421	+
A0A369J6R4	2.80823	2.86638	3.51903	2.62314	4.93222	2.96629	2.85471	3.86862	2.59628	3.20457	2.83023	2.8437	3.5903	4.34185	4.51607	4.34656	3.47696	2.82839	3.12259	3.91038	3.56977	4.26217	4.03624	3.32827	1.74765	0.000307416	+
A0A369J4I5	1.00136	1.24735	1.19984	1.43184	2.81179	2.82613	3.06871	2.65891	1.52689	0.941114	0.72951	0.745329	2.21582	2.15937	1.50649	1.10667	0.314709	0.0921216	0.121478	0.155181	0.695612	0.616918	0.379605	0.0508191	8.29587	0	+
A0A369J0H4	2.35625	1.90077	1.93259	1.75344	4.48974	2.83816	4.35197	3.81742	4.34223	3.98348	3.51609	2.83499	1.47277	1.84058	0.76007	0.960839	0.115723	0.325062	0.412467	0.478216	0.827265	1.32757	0.685536	0.703075	8.13685	0	+
A0A369JA35	23.2629	24.3705	18.9064	21.9128	9.07635	7.32445	8.07853	7.74345	0.973665	1.16833	1.30191	1.44159	1.93635	1.50194	1.83724	2.05787	1.03935	0.393497	1.08746	1.23171	1.60988	1.69308	2.44871	1.61772	15.3186	0	+
A0A369JRG3	1.5283	1.94891	1.44082	1.4145	3.93992	2.44389	3.27382	2.20166	1.1854	1.70795	1.40969	1.22892	2.22347	3.18239	2.74046	2.78231	4.16354	2.48618	1.72592	4.48847	2.78398	3.34533	3.02031	1.71508	2.06156	0.000129422	+
A0A369JLC5	16.7232	14.3902	16.8627	17.2608	16.7993	16.1599	15.6322	14.7108	6.18952	4.89777	6.10495	5.54176	4.35291	7.57774	4.00741	6.62715	6.24172	5.45996	5.48334	5.44225	6.51906	6.82638	5.4656	7.02295	11.8858	0	+
A0A369KD25	2.07989	2.28278	2.5328	5.94205	1.14726	1.07801	0.661891	1.0479	1.51253	1.60709	1.53477	1.5591	0.344643	0.381904	0.736228	0.756133	0.771669	0.618607	0.784544	1.14428	0.090058	0.517245	0.287129	0.401899	3.23196	3.82531e-06	+
A0A369K9P8	142.407	112.323	108.168	127.566	129.473	117.383	122.688	114.97	80.2326	67.4547	75.4087	61.4277	30.096	26.9438	24.2837	25.0837	50.6866	62.208	61.3804	59.2424	46.3738	49.9771	47.4519	55.8867	11.3768	0	+
A0A369JE50	49.9154	50.9758	46.3965	48.5995	119.316	98.6366	99.0936	98.4804	79.4208	65.5491	60.108	76.2553	30.0644	26.9005	29.5008	25.2278	49.5661	50.8756	53.2144	47.8631	38.134	34.3334	38.9965	42.7581	11.037	0	+
A0A369JGD6	1.8184	2.093	2.32478	1.85136	0.380585	0.292666	0.355077	0.391294	1.65013	1.05358	1.40994	1.73848	2.96192	1.7783	2.79081	2.27024	2.47975	3.10023	2.93731	2.46148	2.13591	2.26305	1.74032	2.36319	7.2117	0	+
A0A369JCX5	16.3601	18.251	11.8998	18.8137	7.22799	6.02275	5.68174	6.19145	1.04761	1.24337	1.69834	1.07522	1.25107	1.76454	0.727702	1.27362	1.5998	1.15874	1.90158	1.21336	1.12187	1.78613	1.77953	1.94327	10.9511	0	+
A0A369K026	3.99949	1.9522	1.21925	1.24109	3.10348	1.99699	4.73821	4.23204	4.03327	6.076	4.88074	6.32096	2.08721	4.48681	3.78245	6.10504	5.69796	4.84263	4.00497	5.16851	4.78668	4.19155	4.34012	3.93081	1.9143	0.000184116	+
A0A369JBD7	1.27261	1.93091	1.34153	1.226	1.68299	1.52299	1.48094	1.39188	0.334895	0.345224	0.287934	0.272711	0.744923	0.852315	0.962436	0.740539	0.734483	1.03157	0.768407	0.512197	0.587362	0.930331	0.665309	0.808283	6.80556	0	+
A0A369JKE6	4.60098	5.35129	5.39544	5.16597	1.88822	2.84452	1.471	1.29508	0.70623	1.28518	1.07686	0.814201	0.954476	0.511649	0.759585	1.25546	0.39245	0.360582	0.47428	0.5982	0.0850504	0.366278	0.163617	0.258527	11.7309	0	+
A0A369KDS1	0.262356	0.463199	0.299329	0.284511	0.3778	0.387198	0.381604	0.395906	0.185464	0.175577	0.637664	0.680949	1.45681	0.947196	0.773385	1.20542	1.14823	0.397379	0.472163	0.935763	0.949375	1.02548	1.18758	1.23038	3.79565	2.64288e-06	+
A0A369JZD0	0.376215	0.262142	0.227389	0.224147	1.43793	1.32199	1.39175	1.46151	1.03319	1.19799	0.809806	0.592936	3.48103	1.89934	3.29276	2.59556	1.31109	0.908261	1.40379	1.34492	1.9538	1.59056	2.51483	2.29539	6.60129	0	+
A0A369JAE3	0.412225	0.397306	0.399431	0.461854	1.23897	1.22009	2.32618	1.71183	28.8476	25.6511	21.9314	24.8035	4.90401	3.73956	4.83739	4.22816	1.11545	0.958314	0.465275	0.490031	0.734208	0.918329	1.3545	1.50967	15.3413	0	+
A0A369JUH1	0.260305	0.381203	0.324889	0.575612	0.271253	0.199604	0.114627	0.0685219	1.23521	1.83756	1.66743	2.04733	1.9259	1.8456	2.35386	1.05295	2.05065	1.63512	0.979554	2.20305	1.36645	2.49101	1.50051	0.901366	4.26188	0	+
A0A369JT87	0.485827	1.14047	1.31565	0.586004	0.482472	0.431628	0.582164	0.579553	1.02325	0.400222	1.29412	0.812243	0.31895	0.349	0.340016	0.211789	0.217041	0.258677	0.318996	0.321037	0.164276	0.133213	0.19536	0.176028	3.17273	5.07937e-06	+
A0A369K3T7	0.869018	1.06639	1.34655	1.63877	5.28381	5.40125	5.46875	5.28458	1.97343	3.28481	3.02243	1.39629	3.16178	2.3586	2.82986	2.92094	1.4831	2.62021	2.83094	2.88063	1.11799	3.53739	3.25994	3.57575	5.28286	0	+
A0A369K4X5	1.14072	1.28677	0.347508	2.01609	0.43158	0.318431	0.241121	0.422138	1.3586	1.38144	1.16455	0.539744	0.420124	0.721842	4.99609	0.627133	0.986187	1.24844	1.01918	1.5019	1.03064	1.43907	1.2863	0.921384	0.245267	0.185184
A0A369J6Q2	41.2019	29.7575	29.1142	52.4645	2.73038	2.1047	2.46913	1.8504	1.16318	1.45692	1.00054	1.70376	1.70117	1.90141	2.40791	1.22072	2.33522	2.21233	2.08322	1.77758	0.810162	2.27718	1.24812	1.6473	8.65811	0	+
A0A369K340	0.350348	0.530966	0.619683	0.484467	0.855594	1.39312	1.61287	1.26268	2.55156	2.1633	2.32277	2.19817	4.95246	3.42355	4.26752	4.72353	2.5664	2.70488	2.02455	3.01765	4.01731	3.64626	3.80023	3.65153	10.0535	0	+
A0A369K427	0.143937	0.382694	0.888977	0.67286	0.250706	0.706243	0.73525	0.553868	5.23464	3.64638	3.43944	3.50841	4.41834	4.24757	4.00317	4.17289	7.5598	6.78446	7.83124	8.03062	4.30944	3.6721	5.38686	5.83609	10.8962	0	+
A0A369JTE9	6.38443	7.73873	6.95378	7.67027	15.592	13.8832	16.0315	12.9562	9.67924	8.82574	9.0856	9.37237	4.77601	4.70246	4.47483	4.49034	1.28852	0.843798	1.08439	1.30826	2.8379	3.07168	3.40616	3.23804	14.4712	0	+
A0A369JZ31	0.177307	0.0645772	0.169145	0.24024	0.736197	0.894593	0.912963	1.34078	0.372579	0.701555	1.04029	0.676601	1.68959	1.44151	1.5864	1.88202	0.946716	0.995491	1.1638	1.15238	1.52241	1.38808	1.60709	1.7004	7.91076	0	+
A0A369KGS9	0.305566	0.321566	0.364685	0.30564	0.875048	1.14747	1.21236	0.865658	4.44445	4.07135	3.94579	4.90639	8.30068	8.5642	7.84802	9.24633	5.76275	6.14699	6.0361	5.52348	9.16121	8.71208	10.1099	9.51745	16.4357	0	+
A0A369KA27	2.30468	3.85021	2.58781	2.8522	2.47341	2.08627	2.56236	2.50132	6.54941	6.27377	5.98091	6.55249	3.25362	3.29623	3.68243	2.96794	4.44085	4.19574	3.1577	3.98531	3.79603	3.50698	3.96554	3.41513	8.74507	0	+
A0A369JV54	2.22494	3.88755	4.57647	2.38426	5.25229	4.42383	4.20978	4.71713	2.2176	1.898	2.80149	1.51481	4.32032	3.67502	4.04034	3.74694	11.0198	12.9505	11.6887	11.8038	8.23027	8.53121	7.66123	6.58634	11.5747	0	+
A0A369JK68	1.58769	1.88429	0.0638328	1.83272	0.54021	0.528189	0.501338	0.591079	0.582096	0.363253	0.291239	0.272257	1.51256	2.51749	2.35791	2.69096	1.23872	2.90599	2.62511	3.07075	2.46206	1.17504	1.33855	1.13311	3.48645	2.59403e-06	+
A0A369JWU4	0.772158	0.544641	0.675571	0.62167	8.71586	6.98471	8.76463	5.21776	1.41834	1.22689	1.47457	1.35721	1.78921	2.01595	1.52094	1.5476	2.18649	1.07431	1.35827	1.22511	3.40029	2.64362	3.45957	3.48207	8.80701	0	+
A0A369JTM3	2.71886	1.48412	1.89614	2.07351	14.5511	15.0851	16.5893	16.4948	15.0071	13.0636	13.9141	14.5277	14.4708	13.9472	12.3286	12.2255	19.367	19.8414	16.4415	23.4492	15.5401	16.3671	16.023	15.9247	10.6767	0	+
A0A369JXD5	1.99863	1.88699	1.13768	1.48393	4.00807	3.66463	3.03148	5.2304	4.18132	5.28967	2.35472	4.34587	7.54289	7.55717	5.73975	5.45582	6.38689	8.35051	8.15336	8.83467	7.08031	6.60384	8.75289	6.9286	6.67055	0	+
A0A369IYK3	0.136836	0.145593	0.242115	0.0443004	1.87537	2.08106	2.39085	2.21741	6.55223	6.29227	5.20683	5.35983	7.53175	6.99484	6.58014	7.06214	8.2815	7.69308	7.63687	7.14507	6.75537	5.78715	7.33238	6.80869	13.8645	0	+
A0A369JKJ3	0.209232	0.368139	0.50178	0.146737	1.02512	1.12248	1	1.04583	2.74141	1.95362	2.48135	3.00669	4.50808	4.45905	1.84897	4.03207	3.32797	8.08669	5.88494	1.58634	2.16361	3.76571	4.33612	7.00622	2.5325	3.31899e-05	+
A0A369JB43	1.2759	1.25072	1.23828	1.16671	1.40613	0.943548	1.02314	1.1808	1.96037	1.90512	2.19086	2.06271	3.79275	3.62433	3.29365	3.04814	5.62108	3.31485	5.55259	5.94529	6.6907	5.70459	6.02209	4.92876	8.79306	0	+
A0A369J3Q8	0.957918	0.264699	0.550117	0.218343	0.892607	0.772389	1.14164	0.756615	1.60898	1.00645	1.52539	1.2767	2.48789	2.50997	2.10251	2.97743	4.44074	4.84664	4.37464	3.7783	2.32451	2.72809	2.79601	3.18861	10.6345	0	+
A0A369K381	3.12165	0.388976	0.350016	0.196563	11.9004	11.087	11.7658	11.8973	23.9951	22.8587	24.5962	22.2365	59.8953	65.4469	70.6827	73.8826	54.0069	46.0727	47.1454	54.6288	84.3378	78.1916	79.0157	80.199	16.6227	0	+
A0A369JI11	0.885348	0.615174	0.277876	0.563541	7.27213	6.61902	7.16099	5.92282	0.698899	0.943697	0.96769	0.921782	0.687676	0.651986	0.810435	1.02245	1.3018	1.22116	1.37341	1.06554	2.9465	2.94557	2.93642	3.72895	14.5727	0	+
A0A369J343	1.05104	1.41714	0.234379	0.865762	14.6172	12.879	10.7067	11.6368	10.6213	9.86304	9.61668	8.02058	19.5615	21.0616	22.4009	21.1503	16.6564	13.7328	13.8473	16.532	18.0223	16.1298	15.6787	15.685	12.4587	0	+
A0A369J1E2	0.276777	0.425877	0.34047	0.572731	0.584286	0.606065	0.487158	0.499721	6.16465	6.27519	4.53932	6.90027	12.8814	12.0203	13.4033	13.5005	12.0495	9.66625	11.1387	8.4933	12.6446	10.9081	10.8018	12.5986	13.2598	0	+
A0A369K140	0.452794	0.292778	0.409724	0.280782	1.06796	0.229575	0.339383	0.173222	2.32042	2.51224	2.35217	2.63591	2.20883	2.56664	3.42569	3.90052	0.989321	2.52481	2.18883	2.14045	1.62544	2.25279	2.76064	2.14746	5.98294	0	+
A0A369JGF2	0.904145	1.51317	1.91584	2.55035	1.15394	0.567979	1.51371	1.82477	1.21956	1.97213	2.24437	2.65099	0.808658	1.66835	1.86996	0.850669	2.80784	2.55651	2.96252	2.25807	2.18932	1.49877	2.73472	2.4918	1.83436	0.000236495	+
A0A369J8N6	1.02931	0.490737	0.485854	0.455287	5.23679	4.88543	5.1911	6.80464	0.396574	1.12335	0.809579	0.95554	0.608965	0.715248	1.37703	1.72133	0.705333	0.426503	0.766948	0.165131	0.773405	1.47976	1.29703	0.885541	10.1245	0	+
A0A369K6A6	7.64608	10.4332	10.3959	13.4754	35.7992	23.0701	24.4686	20.5041	18.4062	16.246	12.84	13.0136	15.4874	16.9429	17.0388	13.4216	4.1111	3.98975	4.72859	4.66151	9.16135	4.76236	9.61139	4.68455	6.15123	0	+
A0A369JV52	0.722973	0.843114	0.616225	0.346883	1.34715	1.38522	1.85977	1.28529	2.23125	1.3008	1.97315	1.8639	1.99704	1.75536	2.17825	1.56625	1.2804	1.25832	1.27636	3.53495	2.49337	2.10242	2.40633	1.88245	2.01519	0.000147254	+
A0A369JQA8	0.6712	1.96796	1.2322	1.80853	0.363524	0.251063	0.544817	0.487064	2.09067	1.25903	2.02503	1.34189	1.16364	0.827456	1.39773	1.81491	1.58018	1.6438	2.20762	1.58043	2.04089	1.70457	2.70361	1.7335	3.1947	3.81801e-06	+
A0A369JEB1	1.13721	1.3737	0.887284	1.3821	3.90683	4.54624	4.33006	3.73881	2.65733	3.82694	3.30831	4.20088	3.5663	3.55675	2.91809	3.59113	3.24703	2.96889	1.67171	3.02261	2.71988	1.6296	2.61101	2.58382	5.51328	0	+
A0A369KAG6	1.3196	0.969707	0.994929	1.23239	2.22346	2.38817	2.70028	1.86467	0.849425	1.69823	1.68689	1.40987	0.485498	0.931568	1.02442	0.624338	0.911722	0.695348	1.16171	1.21546	0.76766	1.29485	0.727718	0.417471	4.91404	0	+
A0A369JKF8	1.44708	1.90593	1.26344	1.83209	3.50857	2.3937	2.96438	2.67261	1.7067	1.46792	2.14323	2.51272	4.71988	4.32812	4.16648	3.87842	2.08725	2.46639	2.09674	2.71512	4.02674	4.02465	2.88384	4.02057	6.6497	0	+
A0A369JCS7	1.27501	2.7207	2.78823	3.956	5.17901	5.15053	5.7164	5.46446	2.61658	2.51923	2.52487	2.41083	0.290895	0.926858	0.746753	0.486763	1.31964	1.40229	1.60821	1.34611	1.09244	1.62941	1.45092	0.866373	8.90886	0	+
A0A369JU13	2.6369	2.20794	2.52749	2.79644	0.127527	0.245874	0.0672809	0.0686461	0.185999	0.071972	0.537669	0.0800992	1.26959	0.588753	0.592911	0.89038	1.81837	1.48342	2.53408	1.69113	1.23677	1.56485	0.569914	1.43196	7.88999	0	+
A0A369JUV5	0.127369	0.164429	0.109299	0.183853	2.78433	2.19645	2.91676	2.30174	17.757	13.9296	14.3533	13.2522	8.7536	8.13688	10.4011	9.76797	34.7391	26.9372	25.539	26.5512	14.5464	6.92235	20.0772	13.8775	9.02401	0	+
A0A369JRL2	3.44081	3.47977	3.21566	2.86365	0.149493	0.0616989	0.277533	0.23998	0.758419	1.14292	1.26971	1.36633	5.65802	5.45074	5.17304	4.92445	2.48897	2.85509	2.58531	3.4741	5.47708	5.4978	5.63111	5.22497	14.8323	0	+
A0A369JV96	1.94749	2.33056	2.16466	2.67202	0.43395	0.420829	0.319504	0.420049	1.25996	1.01778	1.43611	1.04364	3.44439	3.46893	2.75127	3.37962	3.31166	3.63066	4.07002	4.26025	4.47714	4.2099	4.48025	4.64875	12.6297	0	+
A0A369JQI1	0.532105	0.037897	0.0564088	0.150603	1.21286	1.21094	1.14857	1.11999	1.01857	1.48431	1.8395	1.28971	0.360763	0.423649	0.796049	0.493518	0.975379	0.885432	1.39426	0.553977	0.75478	1.01606	1.30013	1.34808	4.49741	0	+
A0A369JJ29	0.377089	0.481541	0.497422	0.58933	1.08749	1.25036	1.87237	2.20508	1.8134	1.63032	1.96409	1.86883	1.18059	0.960303	0.847827	0.84491	0.592336	0.707448	0.370146	0.697014	0.387253	0.534399	0.752328	0.856202	5.9542	0	+
A0A369K3A5	0.424079	0.596668	0.545254	0.590099	0.627938	0.66586	0.422053	0.534135	0.500443	0.354341	0.999222	0.227004	0.558862	0.613217	0.524819	0.69004	1.17413	1.50458	0.892873	0.530503	1.75913	2.18396	1.49279	2.48483	5.31128	0	+
A0A369JAZ4	18.468	13.6911	14.1854	15.5319	7.09464	5.95776	6.60927	6.69213	11.1896	10.0438	7.91011	8.04683	7.95604	7.12293	4.29545	3.11194	2.02925	2.92077	2.37048	2.30618	1.93445	1.51732	3.66544	2.89736	8.59687	0	+
A0A369J2L3	0.646796	0.11438	0.128688	0.183015	3.31925	2.75197	2.38777	2.35041	3.09545	3.79555	3.14525	3.95871	5.45961	6.25331	4.96351	6.12996	3.39611	3.79798	4.50558	4.37783	7.67842	6.77427	8.15953	4.58217	7.95355	0	+
A0A369K297	2.75199	3.61947	3.72051	3.53837	1.57524	1.55957	1.22423	1.19846	4.83187	3.51241	2.88001	2.63764	3.5913	3.0082	4.33502	3.50672	1.84902	2.02139	2.31144	1.84634	3.2664	2.67388	2.95903	2.99578	4.55418	0	+
A0A369JJN2	0.211493	0.299723	0.154696	0.225312	0.457003	0.1736	0.202053	0.702978	3.04438	1.80672	2.79991	2.70546	4.98136	4.59012	4.6799	4.36143	3.06367	3.82248	2.95548	2.665	3.67435	4.5584	2.90064	2.79953	9.62947	0	+
A0A369JDW7	11.2997	10.2127	9.26538	13.5037	4.24322	3.41186	3.70977	3.16817	1.82938	1.62858	1.34657	1.83748	1.31752	1.32853	1.50257	1.22738	1.1359	1.48816	1.11741	1.25508	1.16743	1.62166	1.63058	1.2128	11.6481	0	+
A0A369JEI2	0.378816	0.587531	0.890856	1.05243	0.375936	0.556895	0.338449	0.393696	1.42056	0.997904	1.23339	0.952522	1.45872	1.07914	0.945566	1.34408	1.52489	1.64259	2.10088	1.68819	1.68348	3.0577	1.71399	2.34503	5.11789	0	+
A0A369J648	3.58463	6.08942	5.39343	4.84169	5.10893	4.83302	4.34304	3.62828	2.83435	2.35164	3.30429	3.27052	11.4488	9.66146	9.14628	9.41912	6.79205	8.69782	7.31533	8.41129	7.7771	7.53133	8.4123	8.84335	8.59079	0	+
A0A369JF09	17.6725	14.3714	11.4377	14.0978	38.6984	31.2087	30.6599	28.6941	11.0866	11.3157	11.3892	12.2765	59.7188	57.4813	58.1933	54.316	67.7448	67.8269	75.7605	87.49	70.9644	68.535	69.1066	71.7675	13.4016	0	+
A0A369K4T9	28.4331	61.2593	64.4648	74.6393	12.0294	13.9615	9.42745	10.8219	21.5639	23.4762	17.5413	17.3441	21.3604	19.2005	19.6799	19.6618	27.2838	26.2559	31.0832	27.6436	20.645	18.7221	13.4025	21.3012	5.07549	0	+
A0A369JQB6	1.13384	1.95021	1.55717	1.66955	2.38672	2.77052	2.18434	2.96391	2.0579	2.05031	2.13278	1.93703	2.28873	1.93986	2.44715	2.71704	2.38644	3.75891	3.05951	3.67868	1.96954	2.81285	2.34321	2.23559	3.44005	2.58481e-06	+
A0A369JMB5	0.238849	0.150879	0.132364	0.13368	6.97598	7.07613	7.20497	7.20661	39.1126	38.016	36.962	38.5707	63.043	63.5918	60.9948	65.6278	35.0325	37.5044	35.3284	36.0571	29.3729	37.1961	32.6648	33.2571	19.7035	0	+
A0A369KAN0	2.42058	3.218	0.239179	2.34164	7.89704	7.19579	7.15348	8.10471	5.16594	4.94953	3.68505	4.1493	5.49343	5.92225	5.51896	5.04323	7.95118	7.19833	7.10012	8.07868	4.907	4.48357	4.73467	4.45624	8.26112	0	+
A0A369K771	0.236398	0.286275	0.305741	0.413126	0.271932	0.237703	0.239828	0.172826	0.923408	0.767357	1.22129	0.702868	1.52318	1.18601	1.05699	1.19929	1.18682	1.32975	1.15614	0.90309	1.13611	0.718438	1.34946	0.994581	6.45118	0	+
A0A369JJG4	2.17864	2.16451	3.06908	1.93048	0.858089	1.60128	1.39573	1.55361	2.03727	2.20006	2.4361	2.09762	2.27125	2.70229	1.9705	2.65911	2.17505	2.35588	2.06287	1.90962	3.09768	2.44069	3.12026	2.95558	3.80005	2.64375e-06	+
A0A369J3U0	3.91431	6.33774	4.79585	9.83401	14.3392	12.3145	11.3389	10.5072	8.48986	7.1549	5.8751	8.83165	6.76221	7.73293	8.04651	5.92641	3.83916	3.42906	4.59365	4.57138	7.8202	5.69485	7.21466	7.59878	4.56921	0	+
A0A369JBD3	4.65025	4.19103	3.88414	4.02341	0.62982	0.67754	0.259971	0.24312	0.88412	0.532929	0.312082	0.341355	0.426533	0.72446	0.412013	0.733941	0.921131	0.887062	1.05107	1.48267	0.881627	0.601581	1.04079	0.994765	12.7873	0	+
A0A369JRZ2	0.663148	0.430462	0.171375	0.585967	4.74855	4.74832	4.11505	4.12982	7.62122	6.58799	8.57148	7.17793	16.5895	15.2015	14.6256	18.328	12.4084	14.0447	15.5634	13.9734	17.3461	16.3476	11.3793	19.0556	10.162	0	+
A0A369J7D4	0.462578	0.398199	0.387965	0.353207	0.223435	0.334758	0.202689	0.454343	1.20159	0.493663	1.09506	1.65595	2.39973	1.51827	0.825949	1.35158	1.92504	1.6383	1.00432	2.74509	2.04412	1.6633	1.10827	1.16442	3.0203	6.29129e-06	+
A0A369JM31	0.591273	0.857497	0.769056	0.532297	0.196853	0.106181	0.0994432	0.0594571	1.92689	1.24439	0.968411	1.3636	3.71418	4.69435	4.83626	3.45933	0.915155	1.32425	1.16644	0.77273	2.98567	2.9048	2.99317	3.11396	10.8161	0	+
A0A369JD40	3.69251	4.05029	5.37816	5.83381	3.22181	3.09027	3.12883	3.50799	4.77407	4.62602	3.91648	3.98017	7.69807	6.0498	6.97016	6.05193	14.2197	14.295	15.3744	14.3586	12.2275	11.0112	13.1992	12.0061	13.783	0	+
A0A369KGW4	0.943133	0.67271	0.470415	0.742727	0.137163	0.0972459	0.369388	0.341594	0.779987	0.646944	1.08093	0.912578	1.81653	1.6991	1.42094	2.05018	1.75918	1.86929	1.29923	1.66162	2.21365	2.80476	2.25683	2.51711	9.46816	0	+
A0A369K1P7	2.54043	2.52572	2.35563	2.65925	0.55824	0.616904	0.958052	1.03598	0.744782	0.901927	0.847643	0.858145	3.24942	2.66775	3.26315	2.87867	5.02591	5.35405	5.17699	4.8706	4.36016	4.33903	4.92861	4.56908	15.6913	0	+
A0A369JHY6	0.614488	0.666152	0.30573	0.185922	1.24989	1.15703	0.945353	0.566685	4.13701	4.26684	4.34322	4.65549	6.16454	6.14104	6.13966	4.6091	5.49905	5.70535	6.01639	5.35156	4.77035	3.33429	5.81697	2.73894	8.85426	0	+
A0A369J175	0.303695	0.360141	0.298524	0.248593	0.248366	0.173211	0.182976	0.42207	0.282661	0.797223	1.02564	1.42425	2.92996	2.13171	2.13107	2.46089	3.13945	3.22485	2.70657	3.47606	2.30484	1.90549	2.67339	2.83219	9.62747	0	+
A0A369JE33	0.36362	0.221547	0.404491	0.24207	3.24065	2.53007	2.27903	2.69989	3.65234	2.56368	2.68562	2.9755	4.12925	3.84121	4.19638	4.30616	1.94285	2.19514	2.05427	2.05972	2.69433	2.16985	2.45717	2.05937	10.3968	0	+
A0A369J720	16.184	21.4541	17.8568	24.1114	3.81237	3.7274	2.85597	2.97965	1.32515	1.70534	1.57937	0.828752	2.50033	3.28223	2.38019	3.22035	2.71109	2.29448	2.13145	3.06462	2.0936	2.19467	3.0965	2.2254	11.324	0	+
A0A369JBU0	0.443834	0.55241	0.43059	0.691201	9.99985	8.97656	8.05411	11.2141	12.5936	11.5516	10.1459	12.6102	12.9784	14.4078	14.0489	13.2808	20.6895	25.7152	30.9126	24.2182	27.2571	20.9438	29.716	26.6787	10.1748	0	+
A0A369JF33	1.29716	1.16583	1.09291	1.03076	0.183167	0.230301	0.226544	0.496812	0.422803	0.412568	0.550025	0.347556	0.345062	0.413351	0.433165	0.465051	1.09084	1.05635	1.2266	1.31265	0.884432	0.834532	0.539611	0.815625	8.75795	0	+
A0A369K4X2	0.666889	0.326088	0.665017	0.474287	1.09772	2.01763	2.15145	1.74955	1.47243	1.04685	0.723309	0.875894	0.641705	0.58464	0.278062	1.04371	1.48332	1.41165	0.591684	1.82364	1.00408	0.86127	1.15912	0.567192	2.81806	9.95644e-06	+
A0A369JJX7	6.70863	8.66081	10.5425	7.48789	40.221	29.155	28.8889	29.3761	1.80252	0.895259	0.835221	1.00511	0.491682	0.951897	0.323035	0.89462	2.27542	1.85711	2.10664	2.08364	2.18345	2.16046	2.40472	2.29276	11.9419	0	+
A0A369K8J5	0.174727	0.525142	0.470407	0.373679	2.0612	1.41656	1.75557	2.60135	2.02401	1.52297	2.42925	2.20996	1.09373	0.734649	0.471804	0.353726	2.14855	0.206383	0.275808	0.442855	0.625098	0.595383	0.520306	0.743363	3.74444	2.63591e-06	+
A0A369K622	11.8206	8.65859	6.92534	9.96876	36.5342	31.248	28.0409	33.2045	29.326	22.6778	26.0607	27.4967	17.189	21.1032	14.4569	15.4959	19.0814	19.9645	19.6104	21.899	20.9371	16.4396	20.5859	23.2722	7.88193	0	+
A0A369JGN6	0.293214	0.242955	0.12794	0.387646	0.449294	0.226608	0.19274	0.434842	0.586712	0.801071	0.541741	0.819177	1.0438	0.438892	1.32343	0.846882	1.22247	1.12886	1.12788	1.13234	1.00809	0.997413	1.17422	0.990882	5.49294	0	+
A0A369K670	17.6871	35.1736	24.9709	14.3877	26.3617	23.0557	25.3447	21.8024	11.9596	11.3419	10.0499	11.3101	4.37174	3.72876	4.04309	2.9616	3.58466	3.69109	4.19673	3.60341	2.84838	2.88672	2.64943	2.56871	6.92231	0	+
A0A369JH42	0.162339	0.227909	0.298584	0.203151	0.309322	0.238735	0.279131	0.286543	0.308649	0.315012	0.396281	0.233789	0.586296	1.33656	1.61867	1.28858	0.701205	0.989502	0.815505	0.894917	1.83674	2.40712	2.85039	2.097	8.24165	0	+
A0A369JK61	0.623566	0.933886	0.804656	0.742906	4.08722	3.42565	3.79493	3.75995	3.4415	2.8256	2.80639	2.58639	3.04756	3.00018	3.27481	3.14453	3.96463	4.02212	3.66765	3.81796	3.36694	3.05943	2.8789	3.21206	11.6806	0	+
A0A369JNV0	23.673	12.2814	14.735	9.77535	5.54232	5.15892	4.79536	4.47581	2.8206	2.88137	2.8518	2.68308	6.90867	7.58417	6.37293	7.28954	5.67253	5.90361	4.37422	5.32346	7.79229	7.26064	5.85087	7.3416	4.32339	0	+
A0A369K5R4	1.91617	3.98971	3.55633	3.3218	41.7566	34.2282	37.3151	29.5677	6.83948	6.12687	5.34788	5.24819	10.7476	10.9877	10.4478	10.7001	11.6744	12.3442	13.4012	13.4895	9.98971	9.07279	9.45958	9.06697	12.2473	0	+
A0A369JPD6	0.516179	0.28111	0.340226	0.423248	0.144425	0.089853	0.272836	0.182271	2.43179	3.04687	2.71716	2.56315	3.10593	3.55226	3.17785	4.26522	1.09242	2.33489	2.20164	2.33253	4.29772	4.80388	3.91831	4.31937	10.8253	0	+
A0A369K9J9	0.104558	0.353257	0.201286	0.119806	3.41738	3.48086	2.97073	3.73784	6.77556	7.65999	9.94458	8.86105	9.29728	7.52643	7.60518	7.25306	5.34043	5.80297	5.78499	5.1371	6.94348	5.41344	5.97193	7.0515	9.97563	0	+
A0A369J097	2.07246	2.64809	2.40744	1.77218	0.384127	1.22349	0.891599	1.2536	2.90193	2.60301	3.2454	3.14598	1.97865	2.45366	2.644	1.9595	2.76504	1.62969	2.60677	1.95209	2.67798	3.23414	2.07303	3.76049	3.93517	1.33378e-06	+
A0A369K1P4	51.5806	93.8039	76.7538	80.8972	31.3356	29.8354	29.2289	25.2964	12.7679	11.7125	12.7928	11.2831	9.13009	8.9622	7.75479	9.48621	3.87445	4.18541	3.52326	4.30329	6.38156	8.16302	8.96607	6.70883	9.59736	0	+
A0A369K9K8	1.75936	5.10104	3.5358	4.56898	2.60254	2.27554	2.50405	2.54353	9.4465	8.42619	8.94628	8.61895	20.4833	21.5685	19.4158	21.5134	2.568	3.66014	3.51017	3.22079	5.70171	6.42356	6.75409	8.20691	15.0399	0	+
A0A369JSV5	0.908247	1.70142	1.22671	1.03946	0.536078	1.39581	0.53329	1.71286	1.65983	2.2888	2.2107	2.45027	2.57283	3.05962	2.26218	2.28504	4.05652	4.00962	4.31931	3.88926	3.73576	3.28783	3.70456	3.62108	8.7623	0	+
A0A369J9G0	1.25343	0.794949	1.31712	0.743521	0.144264	0.110317	0.260298	0.175105	1.42286	1.20569	0.829848	0.805733	3.83513	3.61118	3.36872	2.94586	2.65604	2.71504	2.9016	2.30335	2.68724	3.37108	3.38234	3.35923	11.1725	0	+
A0A369JPA7	0.174652	0.238574	1.08767	0.237938	0.639584	0.77901	0.68109	0.435494	0.48759	0.510447	0.349269	0.583978	1.37229	0.789527	0.59191	0.669804	0.108776	0.233654	0.264695	0.0723553	0.526902	0.316682	0.511811	0.634434	1.57017	0.000528257	+
A0A369JTN5	1.22932	0.245133	2.62282	2.50484	1.13549	1.10819	1.10217	1.40047	0.920789	0.79524	1.20686	1.33187	0.707287	0.471828	0.179803	1.0129	1.25335	1.2158	1.04388	1.20984	0.897768	1.31655	0.82544	0.964897	0.798171	0.00856243	+
A0A369KCZ8	0.242968	0.430923	0.496025	0.40405	0.216421	0.361696	0.489121	0.292906	1.46754	1.22864	1.17916	0.726547	3.041	3.83584	3.14896	2.55756	2.37519	2.37703	2.75734	2.70232	3.332	1.7343	3.51156	1.70817	6.82822	0	+
A0A369JC85	1.53283	1.29422	1.23767	1.45227	1.84535	1.80817	2.19631	1.96977	1.20782	1.8958	1.89655	1.65541	2.40335	1.75991	1.93288	2.65773	2.76196	2.28989	3.11661	2.94233	2.13553	2.3442	2.51587	2.34451	4.59612	0	+
A0A369JYP8	1.43729	1.1314	1.35325	1.30249	1.95086	1.22928	1.81376	1.60734	2.29349	1.97318	1.49356	1.73584	2.64752	1.68323	2.20344	2.59279	3.74562	4.80126	3.66292	3.35371	3.02952	1.99453	2.35121	2.32192	5.9624	0	+
A0A369JJ82	33.7915	22.6984	31.3386	25.3521	4.15916	4.83574	4.05252	4.32245	3.05124	1.88633	2.57271	2.54568	4.37676	3.65176	3.82529	3.54087	5.63631	6.97017	6.32389	7.56705	5.95864	5.17085	5.36636	5.76833	11.0489	0	+
A0A369JBI6	1.46848	0.891127	1.79082	1.26652	1.95475	2.50635	2.73507	2.32489	1.40628	1.81923	1.65828	1.86425	1.63906	1.86556	1.14224	1.68658	1.25376	1.51389	2.02389	1.88396	1.27961	1.82866	0.702774	1.88059	1.86689	0.000210463	+
A0A369JXB9	0.36109	0.355264	0.0545189	0.553096	0.329395	0.333823	0.217072	0.198851	0.0387291	0.647835	0.841832	0.342881	1.21048	1.21658	2.03176	1.05468	0.430955	1.17275	0.471007	0.550982	2.12396	1.52174	1.16591	1.15946	3.96973	1.33824e-06	+
A0A369JC20	1.67332	2.81423	2.0177	2.01023	7.4213	6.04868	7.36212	12.2492	2.01592	1.61318	1.96525	1.88038	1.65318	1.71354	1.84499	1.59162	0.714767	0.661021	0.922648	0.628546	1.25137	0.880268	1.67013	1.68552	6.58883	0	+
A0A369K612	4.54743	10.2031	4.77935	3.35136	10.5341	10.0666	9.21798	9.95953	5.10987	2.93304	4.42967	4.5144	4.67833	4.47783	3.75674	4.43091	3.04341	3.64648	3.02121	3.84472	4.18404	2.68448	3.48859	3.70149	4.74342	0	+
A0A369JJG1	0.399465	0.368413	0.163479	0.485765	0.156149	0.135762	0.11238	0.15835	3.81737	3.79797	5.31891	5.65723	8.45535	7.96275	8.30066	8.23859	2.8238	3.03791	3.43966	3.13911	6.08967	5.91134	6.53704	6.51519	14.6069	0	+
A0A369JGA5	0.275362	0.666182	0.3281	0.23949	0.44849	0.374356	0.326091	0.344072	0.990108	1.20068	1.65818	1.51363	1.63555	2.08099	1.81818	1.47044	2.16542	2.26627	2.11472	1.88855	1.12828	1.82255	1.69704	1.79844	8.25202	0	+
A0A369KC14	12.4981	17.4769	18.9513	16.1786	10.5782	11.1855	10.128	14.4974	24.5201	22.0067	21.1838	19.7469	14.4385	14.0187	13.5776	14.2694	31.7416	33.4358	27.2261	29.2583	27.2394	24.8499	28.2673	29.7306	9.23404	0	+
A0A369JI85	0.293816	0.454372	1.10964	0.594209	0.242269	0.234277	0.240823	0.188399	0.733815	0.819009	0.809476	0.44111	1.90159	2.17113	2.23274	2.20639	1.43269	1.44604	1.66825	1.13719	1.60005	1.98575	1.61778	1.96754	9.13227	0	+
A0A369JE93	1.28846	1.42566	1.68213	1.27976	5.09514	4.78861	4.29543	4.64948	2.87018	1.46279	2.53369	1.53137	0.943955	1.07167	1.34863	1.64399	1.24723	1.16178	1.39555	1.18272	1.89473	1.74188	1.63651	1.30141	9.35554	0	+
A0A369JZS9	1.0558	0.707176	0.837352	1.43167	0.296965	0.266859	0.283995	0.26783	0.97612	1.71058	1.24047	1.05338	1.88235	1.71509	2.20939	2.47666	2.26027	2.58814	2.77486	1.03578	2.9943	1.38578	2.42245	3.08492	4.20912	0	+
A0A369JM94	6.44348	4.58577	5.86499	7.29045	11.9454	13.2202	13.7257	11.4244	1.6612	1.75731	1.60605	1.91492	1.74151	1.89218	1.83459	1.41337	2.82811	3.11416	2.95576	2.68652	1.84557	1.84529	2.49733	1.87622	13.6918	0	+
A0A369JS41	0.175267	0.171155	0.259925	0.0786068	0.238288	0.186595	0.191119	0.143643	0.67364	1.05314	0.771673	0.502604	1.23772	1.56099	1.32045	0.791242	2.39495	1.41314	1.98039	2.51081	1.54824	1.95381	1.57524	1.47725	7.60467	0	+
A0A369J9B6	0.791459	0.965069	0.348726	0.437747	1.61448	1.0862	0.994785	0.782794	2.11312	2.17039	2.04016	2.08577	1.88336	1.42286	2.31656	1.34649	1.12198	0.469404	0.222395	1.22205	1.64541	1.76806	2.09061	1.65442	4.62018	0	+
A0A369K7G7	0.486617	0.386144	0.678203	0.4145	1.08574	1.02303	1.50155	1.09786	0.393843	0.736369	0.417027	0.662934	1.3008	1.47723	0.997666	1.50947	1.8684	2.14955	1.71536	2.45847	1.75513	2.04392	2.18306	1.39308	6.92903	0	+
A0A369J604	0.318984	0.361381	0.50947	0.423874	0.548516	0.612445	0.340545	0.338645	0.714094	0.969369	0.684915	1.20397	2.85029	2.13972	2.30825	2.40069	2.233	2.18804	1.77525	2.21415	2.44957	2.9416	2.77809	2.69065	11.592	0	+
A0A369JSZ5	6.83325	0.939031	0.843267	0.249212	2.7877	1.99032	1.85073	2.00397	32.4868	21.7771	28.6158	23.916	61.6728	57.9584	60.2789	65.9655	37.905	39.0446	36.3	38.0648	51.1604	42.3339	55.3882	57.5792	13.5998	0	+
A0A369JLF0	0.693716	1.15028	1.45385	1.24727	3.67326	3.77738	3.83635	3.54242	6.14577	5.52214	6.08416	6.69099	8.24614	8.21685	7.35247	6.70708	8.27035	8.23729	7.57591	7.56525	7.93162	6.4171	7.05234	7.50307	12.3444	0	+
A0A369KFJ0	1.14477	1.36481	0.771778	0.945255	1.55218	2.16709	1.09271	1.60895	0.794926	0.59728	0.831806	0.717102	1.02094	0.441682	0.690823	0.822659	0.830502	1.02929	1.18206	1.64927	0.8818	1.06583	0.859627	0.902381	2.53561	3.32001e-05	+
A0A369K4S1	6.57022	7.99573	7.96846	9.25002	3.28913	3.68885	4.17193	3.47535	2.20332	2.64859	2.6017	2.08799	2.09446	2.04305	1.71783	1.73725	3.02896	2.66411	2.99027	3.24502	2.3499	1.45791	2.70501	1.23678	10.0287	0	+
A0A369JSH5	0.154508	0.12445	0.0360845	0.181063	0.698498	0.557648	0.715775	0.822865	0.252836	1.34366	1.19348	1.20806	2.5684	3.12487	1.76329	2.77424	1.87224	1.38777	1.98375	2.21224	3.92212	2.91282	3.18802	3.30705	8.31465	0	+
A0A369JPH5	0.351547	0.674323	0.390908	0.361048	0.463575	0.532533	0.608883	0.645618	0.490664	0.384879	0.444315	0.417859	1.2356	0.771248	0.935503	0.758932	0.546753	0.751936	1.01107	0.614379	0.635661	0.863603	0.750628	1.11241	2.79747	9.94098e-06	+
A0A369KCV2	1.31554	1.60319	1.43774	1.23675	0.641723	0.645045	0.901314	0.713589	4.38804	3.27333	3.16049	4.51886	1.51275	1.47878	1.16709	1.36217	0.0891058	0.0426842	0.108049	0.0418637	0.391167	0.314107	0.211093	0.350485	10.723	0	+
A0A369J4J8	9.99824	8.25368	8.92451	10.8257	43.6613	40.402	45.528	40.5507	17.5495	16.3889	15.0521	16.3994	18.927	19.7271	22.1275	19.9913	43.9171	47.626	40.8797	38.921	35.434	35.0866	30.9128	37.845	13.2193	0	+
A0A369JWW3	1.12344	1.37293	1.53607	1.2233	1.81685	1.62151	1.13548	1.2551	3.23001	2.808	3.16062	3.73564	1.63114	1.34893	1.42465	1.60936	2.01866	2.88449	2.46762	2.48517	1.62502	1.53236	1.72589	1.42979	7.584	0	+
A0A369JP58	9.6684	10.5134	10.9522	6.7355	6.46109	5.72888	4.86529	5.98786	4.36235	5.07618	4.95596	5.92494	3.33908	3.78393	3.14246	2.54926	6.13654	5.9688	4.71673	5.77116	4.23692	3.85306	4.52303	3.24799	6.18964	0	+
A0A369K2W4	17.5194	9.76226	15.7165	19.4504	20.3244	19.7738	18.5012	18.1812	2.15916	2.19962	1.90647	1.26385	19.3537	17.5511	17.0266	19.7816	14.0029	12.9565	13.7737	14.1016	17.2363	18.3646	17.6893	17.5535	9.02603	0	+
A0A369J2R2	0.125068	0.135769	0.14341	0.157283	2.79702	2.71963	3.13128	2.88499	1.76141	1.60077	1.52825	1.76149	1.91785	2.15706	2.28298	2.18068	1.27445	2.13878	1.3632	1.28603	2.47398	1.62876	2.27739	2.45152	9.3073	0	+
A0A369JX66	0.532923	0.35995	0.366464	0.556642	0.151651	0.332025	0.120825	0.140016	1.08928	1.29318	1.03747	1.32115	2.35554	2.63994	2.06707	2.51599	1.96914	1.951	1.64083	2.03029	2.49193	3.70743	3.27957	2.97738	10.8687	0	+
A0A369K4J4	0.369986	0.334134	0.18433	0.246542	0.655689	0.957124	0.736781	0.750729	4.28467	4.4418	4.025	4.63414	10.2782	10.3293	10.5041	9.71906	4.84252	5.2269	4.70911	5.31372	6.87497	7.64361	8.96439	8.10363	16.4813	0	+
A0A369K712	0.317039	0.150947	0.286204	0.345227	0.667146	0.413749	0.468764	0.408926	1.013	0.571974	0.865726	1.02263	0.577064	0.772926	0.610459	0.513643	1.88502	2.0869	1.51387	2.17893	0.850944	1.05945	1.19871	0.933047	8.63435	0	+
A0A369K5J6	0.359703	0.606867	0.449547	0.51697	1.41177	2.20152	1.61779	1.40514	1.33121	1.958	2.30069	1.85862	1.60144	1.96559	1.34617	1.39256	2.51574	2.2469	2.88934	2.22009	2.1943	1.91536	2.86377	1.80078	5.31067	0	+
A0A369JYE8	6.3829	4.73127	5.31027	7.66159	2.38273	2.23029	2.19762	2.40689	1.76728	1.39286	1.49485	1.50689	0.795676	1.23526	0.749651	1.08717	1.40861	0.9995	1.04129	1.62449	0.815188	1.21835	0.638667	1.12457	9.0244	0	+
A0A369KDP6	0.399298	0.214401	0.0281399	0.342354	0.531914	0.173955	0.607688	0.725044	1.88003	2.04703	2.3941	2.01707	2.51552	3.86898	3.20589	4.5332	5.69161	4.13585	3.60617	4.5106	5.2904	4.87914	5.03802	5.11705	9.78562	0	+
A0A369K4L9	0.496909	0.413743	0.256651	0.41011	6.27935	5.90684	5.93102	6.74755	6.613	6.58422	5.8624	7.43821	5.43895	4.99426	4.6994	3.95778	2.9028	2.31053	1.03132	2.62607	3.66596	3.74308	4.02524	4.1904	10.9356	0	+
A0A369JPI0	0.120963	0.128734	0.156813	0.0876125	0.481151	0.211919	0.251912	0.256388	0.69764	0.699623	0.276172	0.555452	0.37287	0.597484	0.908017	0.315553	0.899411	0.969306	0.433473	0.700988	2.00081	1.97089	1.8329	2.1835	9.3235	0	+
A0A369JV27	0.750828	1.9917	1.65252	0.320126	0.844303	0.968952	0.787531	0.73103	4.01951	3.69605	2.6741	3.01343	3.63138	3.0474	3.77884	3.92326	2.84095	3.09357	3.26282	3.53799	5.07739	4.39663	4.20744	4.69984	8.21341	0	+
A0A369J5T0	0.300174	0.0715173	0.362624	0.321557	0.358966	0.595705	0.290246	0.554503	1.0586	0.723883	1.27175	1.08534	0.600445	0.511845	0.737007	0.5117	0.321875	0.64554	0.772969	0.685502	0.487625	0.752556	1.00672	0.352865	3.05553	6.30915e-06	+
A0A369JJV8	0.822601	0.345109	0.457322	0.1701	2.94039	2.60896	1.84368	2.28535	3.17624	3.29062	3.6065	3.47872	2.05043	2.06857	2.38	1.81123	4.21635	4.86885	3.95516	4.76031	2.27093	2.30658	1.80284	2.15261	10.4076	0	+
A0A369JJ31	4.6305	5.21034	6.85309	5.53608	2.17004	1.8961	2.55496	2.59756	2.8937	2.84692	2.47047	2.21259	4.4752	4.65387	4.32506	5.108	7.02362	6.86951	5.94368	6.29034	5.08462	3.96321	4.12532	5.42077	7.73134	0	+
A0A369J9S5	0.604442	0.473984	0.411806	1.04133	0.0929221	0.0470489	0.0544175	0.0548909	2.78843	3.22509	2.78272	2.9977	8.15767	7.31894	9.50485	7.4403	6.30848	6.2623	5.7439	6.03799	7.82574	8.38048	7.86951	9.96621	13.2763	0	+
A0A369K3R0	1.75429	1.50685	2.15284	1.47415	0.283889	0.192952	0.175739	0.166601	1.40644	1.94769	1.43922	1.53127	1.34453	1.07489	0.785051	1.3362	0.688518	0.545169	0.449669	0.388842	1.91164	1.49831	1.36632	1.61037	7.57561	0	+
A0A369JAS5	1.16804	1.62584	2.5813	2.31203	3.85362	3.34308	4.12765	4.44434	1.43105	1.15245	1.02963	1.32986	4.44012	4.44538	4.92624	5.64293	5.71684	6.133	5.73493	5.68576	7.53225	8.79944	8.71806	7.99007	12.2816	0	+
A0A369KAG9	0.613775	0.514926	0.416168	0.693458	0.583424	0.195622	0.548978	0.492766	6.80671	5.62895	6.18081	6.12385	4.21662	3.66279	4.20967	4.68771	2.25371	2.80504	2.36747	1.27216	3.01572	2.53866	2.51271	2.78316	12.615	0	+
A0A369JHX8	0.218029	0.26401	0.155661	0.416273	0.0987333	0.196005	0.216511	0.0730551	1.00566	0.685514	1.02329	1.08144	1.85402	1.23315	1.46432	1.41613	1.57016	2.02951	1.69146	1.38849	1.3518	1.59224	1.04223	1.38655	8.51666	0	+
A0A369JIU2	0.56748	0.855101	0.869755	0.644511	0.721065	0.702144	0.684041	0.708549	0.364963	0.505131	0.735136	0.176257	6.13945	5.88848	5.55106	5.41471	3.41641	3.55789	3.02317	3.38126	5.95643	6.09209	5.7105	5.43876	17.7793	0	+
A0A369K703	3.9262	3.35826	3.96103	5.38208	35.1852	43.7669	32.0614	29.8785	50.5224	40.3886	44.3097	40.6897	105.359	101.508	103.245	106.85	56.5011	56.5423	54.278	61.8615	108.14	106.965	107.112	112.756	17.7551	0	+
A0A369K4Y7	4.07277	2.48085	3.06121	3.99848	1.42098	1.26036	1.60956	0.872282	1.29155	1.07016	1.3759	0.821817	3.43629	3.86227	4.0048	3.73154	5.84499	5.89033	6.07125	6.4013	6.2383	6.5399	6.80424	5.38621	11.516	0	+
A0A369K5R6	1.04437	1.05425	0.883474	1.05137	1.40882	1.25838	1.28062	1.21074	0.778997	0.563831	0.780605	0.691666	2.6929	3.06709	2.86748	2.19539	1.93625	1.84651	1.58497	1.93336	3.27716	3.99162	3.23796	3.60118	11.3674	0	+
A0A369JGB7	2.03911	4.14098	5.12958	4.51687	7.5275	7.47908	7.88889	8.91006	1.29852	1.33595	0.81233	0.708801	1.17079	0.988237	1.09851	1.30584	1.22925	0.738113	1.08778	1.19866	0.986169	1.22192	1.2127	1.17117	10.8306	0	+
A0A369K4Q2	3.35409	2.2203	3.84178	3.01218	0.645406	0.189879	0.499054	0.0678575	0.424319	0.37557	0.231999	0.331215	1.99539	3.76844	3.22216	3.70994	10.2406	11.4078	10.133	10.9239	9.74847	9.42359	9.52196	8.91894	15.7212	0	+
A0A369K4B6	0.254686	0.226404	0.234232	0.264134	2.10541	2.08581	1.60426	1.93001	6.75119	5.63579	6.13163	6.76544	4.48685	4.81598	4.90957	5.00384	6.13667	5.20291	5.98707	5.6652	4.2886	4.34759	4.02217	4.35281	14.7759	0	+
A0A369JFB2	0.647859	0.666906	0.438639	0.542587	3.38332	2.46066	2.64999	1.98513	4.15121	3.39443	3.00197	0.770016	4.45517	4.77472	4.23057	4.07523	1.23707	1.67045	1.87623	1.85085	3.82481	3.49725	3.90384	3.888	5.57829	0	+
A0A369JR50	0.597754	0.694692	0.358852	0.423457	2.22965	2.15859	1.82421	2.42039	5.83573	4.44996	3.24586	3.32919	3.91121	3.40532	3.95765	3.02847	3.10862	3.53363	3.0475	3.17726	3.61057	2.8539	3.59662	3.5359	6.32288	0	+
A0A369JZS2	8.04532	9.00707	8.06835	8.94644	7.72681	7.9788	8.03124	7.45902	2.03917	1.68565	2.22043	2.0681	0.888567	1.67179	1.70011	1.61033	1.01555	0.73938	1.42762	1.44698	1.52629	1.57277	1.19455	1.29238	17.1238	0	+
A0A369JB36	0.376757	0.502813	0.93002	0.168981	0.223812	0.277883	0.0386475	0.232823	1.16805	1.33561	1.43005	1.24646	0.238478	0.268372	0.283614	0.45521	1.74688	1.64846	1.73439	2.1465	0.36925	0.356989	0.224025	0.151328	9.49806	0	+
A0A369JJV3	0.571271	1.14751	0.629368	0.483795	4.60509	2.35284	2.53776	2.24408	0.200303	0.613317	0.191854	0.492957	1.13755	0.685927	0.679275	0.678489	0.316885	0.700272	0.433382	0.35564	1.07154	0.865249	1.13222	0.564777	5.00009	0	+
A0A369JY92	12.8056	16.5338	21.0321	16.7995	31.2438	30.454	29.4162	27.1944	2.59153	3.5407	3.42532	3.3789	1.80785	2.48275	2.32243	2.13545	0.635309	0.710892	0.617317	0.674474	1.76634	1.27428	1.0963	1.88652	14.815	0	+
A0A369J4Q8	5.37329	8.00206	5.07491	7.30728	6.27198	5.04961	5.5876	6.60316	1.34922	1.99228	0.974549	1.69724	0.704259	0.73881	0.738044	0.667498	0.432851	0.451673	0.418321	0.75046	0.213201	0.136255	0.137399	0.111688	10.4496	0	+
A0A369JPR7	1.95345	2.36343	1.92908	2.64842	1.95114	1.96618	2.3962	1.86917	2.48887	2.36632	2.41324	2.64078	2.38522	2.70993	2.79657	2.56201	0.524542	1.58066	0.443687	1.7963	1.85871	1.71217	1.27961	1.66592	3.99626	1.34183e-06	+
A0A369JZ34	0.989735	0.625905	0.862717	0.62107	10.1186	5.60002	6.06081	5.2133	5.77414	5.3757	6.24244	5.31166	4.38714	5.38595	5.20284	5.77013	4.41363	5.01911	3.8991	4.04997	5.22094	4.74093	5.19011	5.52924	5.47737	0	+
A0A369K0F4	0.526211	0.743905	0.696621	0.448391	2.06256	2.2199	2.23893	1.82543	2.12827	2.02617	2.25179	2.08519	1.74135	1.95804	1.5857	1.97328	0.380416	0.926502	0.830745	0.872011	0.65395	0.60279	1.31247	1.47557	7.55473	0	+
A0A369JID4	0.917304	1.03367	1.01752	0.759958	0.599247	0.870811	0.54291	0.685724	7.98995	7.60241	7.80075	7.61985	5.18363	5.33546	5.58487	4.53982	10.5934	10.1801	9.47699	10.3026	7.56023	5.3349	5.9746	7.1834	14.7289	0	+
A0A369J9C6	0.290534	0.427596	0.389197	0.107932	0.230464	0.490142	0.29092	0.358267	0.346015	0.5043	0.884053	1.18894	1.35705	1.45768	1.75855	1.71037	2.69567	2.90845	2.90182	3.28907	2.2601	1.56496	2.16534	2.32604	10.3194	0	+
A0A369JLQ7	0.409187	0.237419	0.26657	0.34735	0.572215	0.278334	0.238539	0.309433	0.11001	0.055377	0.206366	0.140355	0.44784	0.814415	1.13248	0.872386	0.934915	1.016	0.60797	0.770121	1.67793	1.7811	1.05705	1.04566	5.5933	0	+
A0A369JVP1	850.86	874.997	1117.06	938.521	529.233	465.217	554.489	501.863	146.62	108.503	129.269	110.496	12.8592	14.9888	14.084	12.5183	96.2016	91.7478	84.0517	80.9993	47.7527	49.6583	58.733	56.7911	14.3871	0	+
A0A369J9S9	0.59405	0.859818	0.0898483	0.0781716	1.23615	0.349473	0.660195	0.70484	0.291507	0.840505	0.658831	0.411069	0.684262	0.975195	1.12814	1.83521	3.25402	2.25704	2.64426	2.38303	1.39974	1.67504	1.44583	1.61817	6.15316	0	+
A0A369JAK9	11.4387	15.6157	14.9131	14.1247	0.387816	0.278809	0.249556	0.288032	0.676744	0.672198	0.763343	0.810757	0.421419	0.290911	0.423604	0.872124	0.944673	0.977995	1.12055	0.523707	0.870059	0.812763	0.459881	0.619193	14.4796	0	+
A0A369JDK2	1.173	0.999903	0.27673	0.735027	4.90028	4.73562	5.09085	3.41516	15.4708	15.4637	15.6067	15.8592	9.4287	9.08222	9.59325	8.2363	7.04341	8.05426	8.09659	7.02505	9.57668	8.95459	10.2577	9.01558	16.2277	0	+
A0A369J8C2	0.685612	0.614914	0.896875	0.998555	1.43836	1.04523	0.866018	0.815961	4.8911	4.02629	4.48091	6.05562	6.32741	7.07133	7.72768	5.45926	5.15025	6.00779	4.78463	4.95641	6.18601	4.58822	7.27981	6.67282	8.89315	0	+
A0A369JLM9	0.240137	0.233146	0.260395	0.182778	2.66398	2.54699	2.73863	2.65215	2.72236	3.48385	3.1529	3.36455	3.9126	3.45422	2.08945	3.68416	2.31944	2.59701	2.14071	2.24345	3.71972	2.99565	2.65376	3.55346	7.46667	0	+
A0A369JMR4	0.102923	0.216736	0.202761	0.179168	0.313956	0.229262	0.299806	0.37454	1.62569	1.25376	1.48349	1.95299	2.56868	2.89011	3.07118	3.21118	1.58863	1.86396	1.67469	2.08383	2.46536	3.81408	3.04332	3.01535	10.4681	0	+
A0A369K633	0.689751	0.664289	0.153044	0.807964	3.28938	3.57554	3.01199	3.5392	4.20871	4.02512	4.51656	4.92338	1.98196	2.31481	3.135	2.52986	0.50939	0.446014	0.611357	0.603955	2.72784	1.72424	1.54927	1.51656	10.1405	0	+
A0A369J8D4	0.163162	0.0702263	0.364666	0.1664	0.768546	1.14431	1.01807	0.604189	1.91509	1.59263	2.82903	1.97029	0.795428	1.25288	0.694615	0.84404	0.787827	0.342478	0.683612	0.761419	0.320054	0.539673	0.271691	0.437085	6.41869	0	+
A0A369JMD8	3.6892	3.72716	4.45301	5.00365	3.25435	2.35872	2.81283	2.84126	1.52202	1.44569	1.43518	1.34944	2.01914	1.95369	1.37888	1.62833	0.73272	1.12767	1.13875	1.14455	1.39239	0.753888	1.29894	1.46834	8.93537	0	+
A0A369J802	8.12118	7.55576	9.49992	8.11911	2.73405	2.80497	2.23649	1.97591	1.15309	1.44833	1.59258	1.41755	0.847059	0.704413	0.969886	1.07226	0.77391	0.553327	0.407245	0.238365	0.909116	1.03352	1.21063	0.716457	14.6103	0	+
A0A369J537	0.421491	0.584051	0.630372	0.736756	3.31633	2.37573	2.37713	2.39149	1.86939	2.23727	1.71411	3.31092	2.67238	2.29473	2.4627	2.38892	4.96469	4.71425	5.21773	5.17677	3.67154	2.85145	3.35973	4.2917	8.67658	0	+
A0A369KE66	0.488296	0.665483	0.602577	0.386187	1.02422	1.07136	0.782113	1.12963	3.34933	2.94925	2.56702	2.659	3.34208	3.70098	2.95442	3.62249	1.66256	2.27943	2.23619	2.46827	3.20866	2.54623	3.06703	3.1377	10.2298	0	+
A0A369KA55	0.0653151	0.414683	1.86295	0.234699	1.0614	1.71984	1.64697	1.62725	5.34895	4.41883	4.48162	4.49632	6.12656	6.43391	7.38789	6.98811	3.61781	3.87792	3.69407	3.73521	3.96033	4.07059	4.24049	4.32043	11.3002	0	+
A0A369JJE5	0.237562	0.235177	0.364594	0.194684	2.56302	1.97627	1.85354	2.20805	2.27894	2.00716	1.57929	2.19915	3.63095	3.02576	2.84876	3.7179	2.26422	1.87541	2.61541	2.10603	3.45496	4.23139	2.91859	4.61715	7.83297	0	+
A0A369JFC9	0.3738	0.962729	0.396914	0.968025	0.320891	0.20802	0.564456	0.279009	0.824215	0.31788	0.609499	0.589036	1.24008	0.932292	1.09875	1.21825	1.00977	1.37593	1.4204	1.69459	1.67851	1.14142	1.24347	1.56389	4.90671	0	+
A0A369JYB1	3.35272	1.77368	1.34212	0.904719	1.17494	1.14335	1.63491	1.51142	2.1789	2.78705	2.83377	2.98804	2.44204	3.8427	3.32141	3.52684	4.12731	3.77794	4.64321	5.19952	3.94458	4.13767	3.56595	3.61836	5.22319	0	+
A0A369KA85	0.739079	1.61789	0.727286	0.583379	0.809515	0.56067	0.55833	0.621704	0.765101	0.693878	1.20358	0.742482	2.47058	2.30018	2.06105	1.95882	0.295379	0.551088	0.901901	0.52441	0.999899	1.15823	1.63736	1.31513	5.73549	0	+
A0A369JDE1	3.19873	2.81362	3.58552	3.63859	0.610438	1.63437	1.72306	1.79702	0.0724954	0.0497321	0.0578612	0.44318	0.283072	0.341716	0.473231	0.368601	0.698208	1.46952	0.582289	0.666591	0.235542	0.934449	0.563257	0.189192	8.54985	0	+
A0A369JTP5	3.50273	4.97991	3.20312	5.60037	1.26295	1.68686	0.949567	1.43098	0.962765	1.02196	0.910843	1.16303	0.344311	1.04994	0.792985	0.952588	0.927247	0.701026	0.484381	0.74628	0.644972	0.593385	0.957069	1.65417	6.86733	0	+
A0A369JCD3	2.20399	1.08835	1.3052	1.16903	0.798456	0.931456	1.74485	1.23378	1.43881	1.67289	1.46212	1.84703	3.4836	1.72623	2.20914	3.55067	3.6245	3.58904	2.91435	2.46195	3.58697	2.89234	3.10355	2.46179	3.95295	1.33645e-06	+
A0A369JB12	1.89198	2.29897	2.49366	3.58193	6.26408	4.1034	5.21719	5.85963	4.45254	4.24786	4.65457	4.4762	8.47215	8.11129	8.07418	6.40664	8.69132	9.56821	7.36428	8.90185	8.40326	5.46865	7.64413	8.68956	6.73452	0	+
A0A369JFC7	0.965462	0.891313	1.0275	0.966082	0.962329	0.576767	0.458116	0.943428	0.743807	0.708978	0.787987	1.37889	0.954258	1.16897	0.674598	0.73519	1.05176	1.45751	1.48429	0.806146	1.11229	0.66788	0.445268	0.665549	0.787536	0.00897521	+
A0A369KB85	0.369813	0.427366	0.155681	0.170658	0.081297	0.605727	0.32575	0.294789	0.21921	0.111751	0.197804	0.646424	0.680182	0.141831	0.180604	0.451826	1.46591	1.72664	1.74761	0.923027	0.377019	1.20635	0.830525	0.11197	3.70037	2.63071e-06	+
A0A369JWK3	1.70217	2.76366	0.935268	2.69693	2.23285	1.41493	0.751897	1.57549	1.20484	1.59493	1.06615	0.941812	0.641586	0.753093	0.664587	0.305358	0.62243	1.40287	1.06083	1.35858	0.67944	0.699221	0.7922	0.915396	2.14326	9.2289e-05	+
A0A369K057	0.348133	0.449413	0.364891	0.417291	0.12487	0.102148	0.0959323	0.0970761	1.7456	1.48545	1.15976	1.1788	1.76807	1.49275	1.88186	2.17669	1.86723	1.14588	1.40131	1.88603	1.34586	1.55473	1.65872	1.02821	7.55971	0	+
A0A369J6C1	1.63661	2.56164	2.06945	0.451191	3.69005	2.64628	3.6619	3.31473	1.40825	1.73807	1.36988	0.960809	2.24896	1.58867	1.10741	1.61305	2.88416	1.6358	1.8156	2.32336	1.98259	1.7344	2.11629	2.42828	2.91189	8.74727e-06	+
A0A369JT46	0.639296	1.53179	1.25635	2.40829	2.16305	0.180663	1.25548	1.58529	0.723624	1.48168	1.13141	1.42203	2.45513	2.66939	3.09935	3.91996	2.03157	2.83634	2.62252	2.27365	3.06277	2.12489	2.97629	2.95618	3.26565	3.83019e-06	+
A0A369JSB6	12.3791	7.91791	5.97637	9.81163	7.43705	6.22743	7.82195	6.4197	3.19679	3.46532	2.77743	3.08926	1.93089	3.08305	3.47885	3.75844	4.15687	2.13633	3.43747	2.72579	3.50104	3.3903	3.19376	3.66077	5.45161	0	+
A0A369K2W1	3.39646	5.66954	3.71325	4.28402	4.40777	4.55999	3.90278	5.0532	1.15461	1.06016	0.706447	0.853831	1.65889	1.16613	1.36703	1.48983	2.05119	1.5435	2.03546	1.86468	2.01524	1.59869	1.59001	1.29448	8.28183	0	+
A0A369K7Q9	37.2294	36.216	34.0317	41.1961	15.0486	12.3881	13.5028	8.98912	10.9203	10.299	10.534	10.6263	11.5461	10.9705	11.5037	10.8084	8.23715	8.32486	7.64023	8.69664	8.40386	7.43021	8.6956	9.23913	13.9772	0	+
A0A369JU37	0.245014	0.20659	0.298255	0.109594	1.7421	1.48029	1.88524	1.68968	4.34709	2.71761	2.88817	3.68476	0.318285	0.07001	0.300697	0.338224	0.292808	0.563408	0.566784	0.514261	0.281547	0.191362	0.346833	0.0892803	9.96034	0	+
A0A369JYE1	0.703472	0.240278	0.609263	0.175855	3.80154	3.23669	3.16993	2.14256	2.43357	3.19801	2.5277	3.14418	1.13957	1.25284	0.79307	0.875484	2.59058	3.44455	2.22651	1.86282	0.0689694	1.1281	1.56915	1.52261	5.65838	0	+
A0A369JIK0	0.0956987	0.140286	0.0881499	0.191671	0.427492	0.20194	0.568724	0.148423	0.186727	0.168229	0.150821	0.26253	0.4734	0.283393	0.545196	0.0886173	3.61199	0.326449	0.540943	0.343785	0.390006	0.617754	0.21433	0.094853	0.548598	0.0287478	+
A0A369JSV4	0.755339	0.0470906	0.391343	0.333976	1.07588	1.02287	1.26482	0.993376	2.76008	2.68855	2.54723	2.393	1.24406	0.994955	1.05022	1.06411	1.20969	1.55531	1.32595	1.61334	1.24236	1.00927	1.50468	1.29476	9.78716	0	+
A0A369K6M4	5.86813	9.73359	10.1778	10.0711	8.61364	7.3483	8.06576	9.79137	6.52053	4.00406	5.57611	5.24181	4.27883	3.02918	3.45987	3.15745	6.4431	7.24873	5.69042	7.66904	5.45344	4.40915	5.92514	6.59442	4.53185	0	+
A0A369J1D5	92.8071	95.1348	83.1546	120.697	53.1583	50.7253	55.4071	51.7672	111.513	92.4398	83.2073	73.8428	39.0544	38.5627	34.7817	40.6597	36.5307	37.4774	38.8776	35.0735	34.2124	34.7206	35.2592	41.7399	7.94672	0	+
A0A369JXI5	3.47739	3.04988	3.22905	3.33522	15.3615	15.4283	16.1818	15.4446	2.68596	3.55133	2.50099	4.55446	9.17423	9.72083	9.27506	10.4332	32.2212	37.0913	32.0327	35.7873	15.1806	18.2867	17.274	19.1093	15.957	0	+
A0A369JTL1	2.23406	1.11619	0.802004	0.897272	2.42073	2.66493	2.64921	2.70551	24.0544	15.9789	30.8179	23.8733	30.5054	28.1925	24.8356	27.5429	37.9681	30.0253	34.7469	38.305	37.3882	30.658	36.789	36.1326	11.1504	0	+
A0A369K0K2	0.35285	0.223349	0.306957	0.297486	0.172225	0.168995	0.146127	0.111188	0.375155	0.442975	0.124309	0.150641	0.859999	0.627331	0.609023	0.902691	1.24415	1.30168	0.77923	1.18039	1.54381	1.39075	1.22236	2.22009	6.93545	0	+
A0A369K9Z4	2.14372	6.93449	4.83281	9.97886	1.97853	1.52772	1.2292	0.737123	0.522155	1.23656	0.804613	0.627077	0.794924	1.36427	0.988548	0.605511	1.5922	1.34477	1.92933	1.76203	1.30196	1.21075	1.31946	0.964846	3.42986	2.58231e-06	+
A0A369J902	0.246673	0.217234	0.261119	0.141071	0.31777	0.49877	0.620901	0.294444	2.66755	2.53953	1.99676	1.83752	0.157377	0.160807	0.134767	0.203722	0.144587	0.487099	0.351333	0.121106	0.501391	0.366112	0.317953	0.523987	10.279	0	+
A0A369J8G0	5.48692	4.98485	5.0266	7.27832	3.03143	1.47658	1.57422	2.72861	1.6967	2.10024	2.16739	2.57699	1.42559	0.994898	1.17298	1.56413	0.50676	0.563395	0.627234	0.522418	0.590959	1.01111	0.990832	1.00045	8.5001	0	+
A0A369JL92	0.220465	0.21083	0.168888	0.344337	0.903433	0.921209	0.697639	1.36244	3.24772	3.56321	3.8851	4.94613	1.07668	1.7442	1.65103	1.90016	1.81968	2.14291	1.91691	1.88772	1.53877	1.75851	0.675812	1.53488	8.1191	0	+
A0A369K939	1.94677	1.54966	2.24248	2.00608	1.76428	1.74483	2.86139	2.57109	1.62825	1.02607	1.49292	1.64066	0.190605	0.225938	0.369203	0.085868	0.367506	0.103134	0.326481	0.457434	0.310682	0.33106	0.420829	0.3097	8.14068	0	+
A0A369JTV2	0.32381	0.0700476	0.22208	0.23433	0.134177	0.211695	0.241742	0.181806	0.578078	0.800045	0.846116	0.868613	1.25461	0.944496	1.20402	0.716689	1.31832	0.828227	0.85443	0.737299	1.54251	1.10045	1.8335	1.14009	5.94829	0	+
A0A369JMA2	0.410208	0.376965	0.595236	0.414294	0.121616	0.343228	0.111314	0.453943	0.689521	0.673145	0.757729	1.04698	1.51488	1.76289	0.855805	1.14122	0.870021	0.0907372	0.397538	0.334954	1.24784	0.385504	0.57671	0.664977	3.1582	5.07292e-06	+
A0A369KCP8	0.668854	1.0315	2.67972	1.82868	7.09857	6.71989	7.08166	7.71143	5.76619	5.97026	6.96745	6.02668	6.09239	6.49552	6.5775	5.73109	4.56403	5.52474	5.79283	5.23419	5.40897	4.42005	5.25296	6.27887	8.44757	0	+
A0A369K435	0.0736723	0.20797	0.181762	0.260181	0.471646	0.151867	0.181472	0.208428	2.04234	1.08751	1.57789	2.15678	5.87649	6.75515	6.00708	6.29899	3.41925	3.6415	2.86341	3.76867	6.81091	5.68141	6.10807	7.70198	13.1166	0	+
A0A369KBA1	0.834977	0.212758	0.232641	0.167412	3.15202	3.25601	2.1449	3.37454	4.86625	6.45581	6.50764	6.84073	6.39432	5.19731	5.25019	6.235	4.34376	6.95653	4.5057	4.33187	6.68521	7.07051	7.06781	7.90514	8.6362	0	+
A0A369JJB9	0.719013	0.725689	0.727032	0.664571	0.102209	0.0577046	0.162132	0.107843	0.144904	0.323986	0.282849	0.335853	1.2303	1.07495	1.08751	1.03531	0.831044	0.421419	0.505155	0.738813	2.58896	2.61809	1.45912	1.0078	5.02612	0	+
A0A369JV11	8.77282	8.95284	8.76555	9.15709	4.60849	4.81012	5.56579	5.09174	1.63609	1.05004	1.5899	1.26249	0.814103	0.485323	0.768445	1.18729	0.832761	0.748098	0.971073	0.605153	0.977181	0.909643	0.489571	0.805054	18.7387	0	+
A0A369KCZ1	0.78498	0.660224	0.640441	0.592967	1.91965	1.5604	1.20392	1.47704	1.93003	2.47019	2.28876	2.21083	4.06387	5.3309	4.02291	3.4846	3.98467	4.58403	3.32405	4.5248	4.0506	4.52919	4.57588	3.61107	8.78877	0	+
A0A369JNB0	2.05861	3.68905	2.96345	3.46379	3.66764	3.98413	3.38102	3.44473	7.95807	7.04923	6.39656	7.41896	4.72539	5.55771	3.65928	4.38462	3.24148	3.84337	3.91242	3.38213	8.32176	7.59809	8.77198	8.78944	9.60121	0	+
A0A369KGI7	1.51563	0.154013	0.783851	1.78799	0.200419	0.646857	0.473546	0.90911	3.30862	2.06359	2.39273	2.32735	2.24019	3.88146	4.31139	3.81122	2.98897	3.09002	2.02455	2.50917	3.10251	2.87437	3.85816	3.30153	5.37951	0	+
A0A369K7T6	0.243713	0.170054	0.267254	0.202461	1.35588	2.03729	1.29578	0.999574	0.961017	0.963877	0.756094	0.814356	2.35896	2.61754	2.31168	1.60669	0.496806	0.452846	0.189954	0.375139	1.55144	1.60689	0.895016	1.9242	6.51281	0	+
A0A369J837	0.588674	0.258211	0.159346	0.095563	1.70909	1.93458	2.06481	2.21642	1.57182	1.18907	0.407344	0.991056	8.30573	8.26906	7.03649	7.89499	5.37554	5.66506	5.02258	6.22546	5.73301	6.22484	5.66869	5.41509	14.6539	0	+
A0A369JS70	0.0343997	0.142742	0.166089	0.0210631	3.9797	3.45803	4.45162	3.89712	28.0978	32.3283	38.4699	36.4733	35.745	32.6016	35.8119	32.9545	9.23196	8.92132	10.4758	10.6524	27.3409	24.1674	27.8503	26.4317	14.4346	0	+
A0A369JW66	1.21114	1.78395	1.61898	2.23007	1.85053	1.91322	2.41983	1.81905	0.570015	0.875044	0.854202	1.11118	0.704404	0.185767	0.726615	0.334082	0.779212	0.953356	1.10834	0.712224	0.755963	0.795064	0.670484	0.832309	6.13388	0	+
A0A369JUE7	0.632703	0.217679	0.332112	0.335516	2.3043	2.04598	2.49214	2.53945	5.51682	3.77041	4.03395	4.15245	6.2309	6.14204	6.69022	6.36682	9.94134	9.20792	8.99619	9.20294	8.39114	7.71437	7.22159	5.9091	12.7468	0	+
A0A369J4I9	1.38734	0.262737	0.219002	0.665503	1.62139	0.515047	0.441368	1.38523	0.174727	0.308564	0.111907	0.120605	1.00205	1.14932	0.911744	1.08806	1.38141	1.58683	1.84986	1.04584	1.42299	1.40788	2.35719	0.948772	2.52766	3.31797e-05	+
A0A369K886	0.367211	0.384338	0.48503	0.581538	0.208618	0.137149	0.172835	0.184931	0.769394	0.444414	0.855096	0.600815	0.852749	0.643422	0.589797	0.593091	0.868795	0.67694	0.67288	0.770912	0.440852	0.460678	1.08566	0.210166	2.3038	5.49115e-05	+
A0A369K093	2.61199	2.83907	3.31032	3.60148	4.15964	4.94558	4.9305	4.84053	3.59585	4.0973	3.31817	3.48018	2.17606	1.73172	1.62428	2.25666	0.398386	1.38918	1.2996	0.79282	1.62905	1.8842	2.08211	2.18841	9.43591	0	+
A0A369JGQ2	5.34941	4.9516	4.50229	13.0381	5.10933	6.22615	5.72739	4.96686	14.5027	14.0065	10.7879	11.1826	14.8933	17.1816	15.3022	15.0765	5.32967	9.38988	10.02	9.13614	19.873	14.3422	19.8492	20.8436	5.83639	0	+
A0A369K225	1.68097	1.14505	0.750829	1.37239	0.703823	0.607248	0.813181	0.735138	1.58246	1.18289	1.55761	1.32506	1.0138	0.78986	0.561104	0.91671	1.20003	1.84634	0.906782	1.60217	1.20133	1.33343	1.7871	1.29126	2.30275	5.61147e-05	+
A0A369K1T5	0.771564	0.832006	0.937265	1.042	0.0734715	3.17393	3.07735	3.53999	1.35864	1.78858	1.51984	1.8491	7.2059	7.58805	8.05648	7.50708	1.95633	3.61654	3.94649	1.9165	5.52129	4.05424	5.41954	6.08466	7.67751	0	+
A0A369JI25	2.86565	2.74995	3.05626	2.99518	1.05181	0.75874	1.71563	0.856171	0.778033	1.1777	0.984331	0.607038	0.719611	1.20866	0.83611	0.610073	1.31941	0.854596	1.34431	1.26086	0.599831	0.808376	0.957127	0.724305	8.31943	0	+
A0A369JBX4	3.15171	2.93927	3.93503	2.20075	0.293414	0.396797	0.246297	0.205761	1.44792	1.17324	1.35887	1.21089	1.21246	1.1519	1.11986	1.04636	1.59454	1.51076	1.61016	1.47794	1.00119	1.10939	1.20692	0.996576	8.08675	0	+
A0A369K0I4	0.177028	0.147289	0.25744	0.303924	0.250629	0.152409	0.203304	0.208806	0.242011	0.430232	0.241307	0.438263	0.796888	1.02565	0.518687	0.13548	0.249271	0.497635	0.319072	0.827661	0.912811	0.51636	0.326916	0.542794	1.20722	0.00178014	+
A0A369JKC0	0.893726	0.863235	0.885389	0.592675	0.408575	0.372644	0.391872	0.453908	0.309454	0.358643	0.639057	0.350834	1.24979	2.25853	2.06624	1.75744	2.94536	1.73841	1.25301	1.61047	1.68503	2.43806	1.32129	1.85155	4.6847	0	+
A0A369J929	0.573087	0.715894	0.461335	0.734809	2.77304	2.4352	2.45933	2.33068	0.130598	0.0930233	0.181798	0.049688	0.853879	0.914483	0.751241	0.387618	0.818378	0.861801	0.66116	0.773059	0.663609	1.44376	1.17225	0.825359	10.1816	0	+
A0A369JNM7	10.5661	19.5803	19.6222	24.687	37.1367	31.1867	31.9258	29.6934	7.0938	5.04566	6.13478	5.57494	8.37217	9.27303	9.94833	8.87858	14.2741	16.5242	16.0788	15.2036	12.1159	10.5214	12.0049	12.6453	8.76999	0	+
A0A369K1H0	6.1154	4.24857	6.87286	5.84122	0.870364	0.613562	1.21688	0.742095	0.295593	0.636953	1.20576	0.661251	1.75931	1.77419	1.51083	1.57418	2.2032	3.76737	3.16219	2.58229	2.82208	2.12672	2.98196	2.83718	8.47999	0	+
A0A369KCI6	0.185976	0.342893	0.115641	0.132168	1.04762	0.84942	0.632304	0.973129	0.447019	0.47044	0.439456	0.533912	0.160362	0.136345	0.0275719	0.151519	0.277741	0.397983	0.360442	0.284998	0.194412	0.495356	0.107369	0.265857	6.39591	0	+
A0A369JM66	3.61023	2.6766	3.79515	3.15438	0.990016	1.00974	0.826972	1.01026	0.509876	1.03886	1.19626	1.12444	0.237332	0.310977	0.345672	0.738564	1.17273	0.850159	0.851504	1.02321	0.609417	0.521505	0.594099	0.852556	9.80912	0	+
A0A369JCG2	0.691581	0.990014	1.02735	0.945286	0.580483	0.252169	0.449231	0.244393	0.0906156	0.0785188	0.123582	0.102413	1.70298	1.52868	1.75205	1.50546	0.593026	0.839944	0.471406	0.6506	1.17138	1.19321	0.799934	0.888808	9.43635	0	+
A0A369JKK1	0.24142	0.759939	0.577193	0.916486	6.93356	7.96762	7.29189	7.48248	5.99592	3.5584	3.92069	5.30359	4.88208	5.86884	5.07653	5.8574	6.03141	6.61274	5.5708	5.08618	8.56184	8.91763	6.89039	9.0654	9.423	0	+
A0A369K557	0.233782	0.32768	0.314778	0.259279	0.451117	0.115118	0.178666	0.231789	0.298015	0.436215	0.294969	0.428111	1.19878	1.28916	0.805568	1.37993	1.09973	1.00235	0.598415	0.684717	1.01915	1.03485	0.952008	1.30268	6.60799	0	+
A0A369JGG2	14.7855	15.6798	21.0454	19.0854	66.1647	55.2377	55.6327	58.8164	23.507	19.49	17.899	19.4569	24.4668	26.4817	25.4825	21.1018	48.817	65.9074	65.0933	63.2068	51.1063	49.0771	56.1632	55.0621	11.059	0	+
A0A369JWD4	0.0229431	0.0829016	0.0477976	0.273492	0.764822	0.92121	0.945202	0.747707	1.41302	1.57573	0.959157	1.54789	1.71531	1.91825	1.62352	1.77848	1.60577	1.3729	1.65505	1.01456	1.93649	1.99057	2.06783	1.79507	9.16709	0	+
A0A369J766	0.212897	0.204162	0.346613	0.252409	0.153916	0.17732	0.212411	0.201954	1.49617	1.33048	1.82536	1.28218	2.02911	1.79662	1.61326	2.65267	1.10806	2.21768	1.71208	1.04644	1.50055	1.89444	2.43046	2.23997	6.38905	0	+
A0A369JU77	0.208805	0.0916278	0.237879	0.0564543	0.23293	0.156268	0.258293	0.0442549	0.0151261	0.0992502	0.659972	0.826723	0.20648	0.371682	0.441702	0.322463	0.0306013	0.562521	0.29691	0.0355571	0.414846	0.775946	0.412138	1.13387	1.18393	0.00191048	+
A0A369K6C1	7.78861	1.17312	1.05884	0.658011	23.3758	31.4021	21.3105	19.7154	24.6133	23.5513	27.7122	23.8901	18.0592	10.212	20.483	14.8002	7.2233	8.31498	7.75459	7.72956	12.1274	17.4988	17.5043	12.6844	6.92153	0	+
A0A369JJI3	2.64996	1.51209	3.57897	1.77873	2.05469	1.66071	1.90932	1.94358	2.42361	3.21024	3.01047	3.04139	2.66622	2.15641	2.86103	1.74904	3.02203	1.85319	2.60171	1.97819	2.12373	2.90613	2.65617	2.33665	0.645681	0.0172756	+
A0A369K2H4	0.328751	0.273291	0.559915	0.777001	0.966386	1.12699	1.10246	0.114841	11.6172	10.0066	7.41061	8.19531	9.49818	9.04859	8.78037	9.91927	9.07497	10.8293	10.0761	10.5906	8.71814	7.5693	7.49588	7.74087	11.5625	0	+
A0A369JGR9	1.76072	1.37952	0.779888	1.78818	0.991391	1.16545	1.35463	1.17037	2.97551	2.85062	2.42072	4.15188	0.686299	0.718634	0.503162	0.702412	0.241029	0.139531	0.413307	0.120595	0.236744	0.341646	0.119994	0.430429	7.71467	0	+
A0A369JFC4	134.95	93.6705	101.574	123.342	33.8301	29.2513	28.6694	30.2665	29.7414	25.031	22.6283	23.6754	15.3113	15.7402	15.2445	15.6658	3.25901	0.842232	3.16279	3.22569	6.17618	2.56033	6.49444	5.9814	11.9945	0	+
A0A369JMM1	0.960133	0.710659	1.70595	1.12586	1.09496	1.30658	1.16317	1.37855	2.76267	2.93578	2.50645	2.88516	1.30047	1.78081	1.74937	0.876489	1.6872	1.2745	1.29168	1.4284	1.67193	1.2079	1.90751	1.62291	5.36216	0	+
A0A369KDQ6	1.41017	0.529393	0.521951	0.680523	0.177641	0.463538	0.421703	0.392673	1.89803	0.902434	0.875212	1.37453	1.22302	2.32952	1.26234	1.07525	2.74108	4.29951	2.47601	2.48643	1.89944	1.76405	1.99448	2.13689	4.80064	0	+
A0A369JXX7	21.2272	30.4125	34.9282	42.337	15.7585	12.8232	15.5018	14.6202	6.31879	7.62891	7.66525	5.29226	14.7248	14.382	13.9076	15.1377	25.2841	22.6279	24.1985	24.0838	15.6902	18.1067	17.453	14.5101	6.37304	0	+
A0A369J7U8	2.73641	2.29136	2.72261	2.56101	3.00052	2.21188	1.93913	2.03376	0.241907	0.153937	0.161237	0.16448	1.98103	1.65822	1.51109	1.50193	0.338563	0.467017	0.121518	0.535891	0.751496	1.29669	1.24289	1.18104	9.58227	0	+
A0A369JN22	0.562118	0.410924	0.414041	0.559737	0.406659	0.0262942	0.622613	0.513965	1.7197	1.6957	1.76732	1.91639	1.75459	1.42125	1.53582	2.08299	1.1387	1.13714	2.22736	1.31026	1.90933	1.42451	1.60581	2.01437	5.93899	0	+
A0A369JG42	0.103191	0.541382	0.546627	0.274322	1.6666	0.955405	1.60087	1.40344	2.03029	1.4607	1.77237	2.03015	3.22357	3.97725	3.80576	4.4497	2.42346	3.02477	2.76271	2.44634	3.62121	3.51089	2.59715	3.64265	9.18518	0	+
A0A369K5W8	2.75772	2.47166	2.66192	1.5703	4.88889	4.51379	4.84172	5.66123	4.05013	2.39596	3.05318	3.58849	2.65278	3.33782	2.88075	2.25765	3.95217	3.88362	3.40209	3.9326	2.09391	2.13647	2.26951	2.56796	5.81325	0	+
A0A369J427	17.1469	37.7427	44.7604	39.7343	14.9141	12.5368	13.6768	14.6688	6.176	5.33763	6.46802	6.33833	4.57298	5.72288	4.79337	4.38828	1.77215	1.53079	1.36439	1.4558	3.42237	3.85251	4.67558	3.54835	6.77724	0	+
A0A369K2K0	0.31536	0.515612	0.513239	0.494116	0.354174	0.460664	0.469718	0.483365	0.636231	0.326984	0.288541	0.437718	0.506001	0.4716	0.529045	1.33467	1.00566	0.638924	0.332885	1.01823	0.253325	0.153521	0.928853	0.671571	0.406849	0.0713582
A0A369K6L1	0.34058	0.389249	0.374054	0.231386	0.224496	0.200056	0.209066	0.266572	0.927264	0.64024	0.632676	0.495465	0.485344	0.607717	0.450468	0.335572	1.01058	1.11053	1.10532	0.934283	0.881733	1.00025	1.31837	1.17946	7.76013	0	+
A0A369K2V7	6.73792	5.55961	5.72873	5.79436	0.799839	0.501596	0.65772	0.771488	2.31032	2.29213	2.73566	2.02777	0.0844846	0.580091	0.332715	0.262304	0.505569	0.19688	0.186702	0.15857	0.0510338	0.125676	0.234616	0.195235	15.5335	0	+
A0A369K671	5.03626	4.58204	3.577	4.23156	0.220485	0.239337	0.244231	0.231402	0.317188	0.151072	0.333649	0.236864	0.21226	0.190325	0.250856	0.0793408	0.0629145	0.522119	0.202646	0.422318	0.148875	0.030089	0.150136	0.129196	13.4576	0	+
A0A369KCE8	0.938554	0.733667	0.570916	0.692594	0.214501	0.125354	0.216038	0.212698	2.38391	1.84813	1.35636	1.39382	2.77998	3.42664	2.75043	3.68847	3.31588	3.30475	2.73785	2.60952	2.49591	1.56131	2.3643	2.38591	8.6525	0	+
A0A369JFB3	11.2116	14.3713	14.8385	13.7513	23.912	21.1117	24.6202	25.5375	24.4114	20.6174	18.8995	14.7217	9.27891	7.99654	7.98595	6.6234	10.875	12.811	11.0878	14.0962	9.51415	9.60588	9.48971	10.8933	7.76902	0	+
A0A369JA04	0.484207	0.618978	0.665599	0.821313	0.132861	0.165309	0.267699	0.228899	0.439241	0.588534	0.374814	0.332662	0.352034	0.132623	1.08492	0.136513	2.25593	1.88608	1.7741	1.4934	1.86009	0.869627	1.66823	1.18199	5.84151	0	+
A0A369J7Y5	0.392151	0.137295	0.185524	0.267571	2.04234	1.51756	1.83247	1.63835	3.83445	2.53068	3.2911	3.14333	1.17205	1.13714	1.48264	1.08112	1.23757	1.22997	1.38761	1.57097	1.24345	1.23447	1.44233	1.4011	9.41036	0	+
A0A369JFV7	4.95413	5.7646	4.1973	5.45217	3.3368	2.66387	3.41985	3.00756	6.09136	7.22405	6.43969	6.6321	0.904436	0.951312	1.42472	1.65095	0.0338837	0.880298	0.701759	0.606548	0.357558	0.301455	0.231959	0.422865	13.2329	0	+
A0A369JT04	0.498782	0.279707	0.276013	0.355312	0.181543	0.162629	0.132735	0.130754	2.0084	1.06953	1.1089	0.713287	2.20782	2.04602	1.70934	1.51186	2.17726	1.94432	1.69042	1.58638	2.43243	2.1559	2.41955	2.61095	8.17606	0	+
A0A369K1I6	1.947	1.06779	0.792276	1.34253	0.146027	0.170957	0.156445	0.131766	1.26362	1.9416	1.85739	1.91191	4.12506	4.219	4.28871	3.86534	4.8898	4.77643	5.01993	5.2273	5.29816	5.21726	5.70093	5.13096	14.942	0	+
A0A369KH91	5.71218	3.2724	4.57059	3.63259	3.13298	3.16587	2.25282	3.04246	1.39259	1.71328	2.24945	1.05704	2.34076	2.05094	2.32337	2.50891	3.02636	2.76671	2.87175	3.16502	2.33055	2.66743	3.61519	3.07238	3.83341	2.64901e-06	+
A0A369JF44	4.13522	2.14179	5.69023	5.21917	5.79286	6.42955	6.7061	6.94185	1.81628	1.26203	5.11022	5.25254	0.967514	0.894684	0.811721	0.951548	1.73117	4.35598	1.77781	2.02783	2.40184	0.73728	0.894195	0.972299	4.23119	0	+
A0A369IY26	0.235114	0.158721	0.137599	0.217886	0.214941	0.222492	0.0829667	0.175003	0.660236	1.04203	0.82305	0.369101	3.05042	2.634	2.72826	2.63907	0.921828	1.16924	2.09797	0.874415	3.96326	3.34583	4.84842	5.23647	9.62578	0	+
A0A369K0L9	0.556302	0.552347	0.552624	0.548864	2.61101	4.64772	5.16583	4.29737	3.89768	3.26068	4.0622	3.30206	0.582544	0.630138	0.659977	0.467415	1.01398	0.801064	1.54616	0.922265	0.80839	0.860311	1.108	1.41283	8.3962	0	+
A0A369JCV1	1.72592	1.77011	1.83895	1.24357	2.38322	2.80759	2.58179	1.41853	1.68536	1.51794	1.77151	2.00253	2.20492	1.58928	1.82005	2.2139	2.15028	2.4596	1.74666	2.47219	2.01607	1.99153	1.62994	2.06303	0.947016	0.00455572	+
A0A369JMQ4	0.295004	0.0515949	0.311981	0.341056	1.17735	0.62535	0.934676	0.531144	2.01789	1.96459	1.88437	2.12509	0.667801	1.00084	1.16581	0.984308	1.53747	1.52514	1.33064	1.95576	1.27949	1.02676	1.48473	1.3561	7.85355	0	+
A0A369JF38	9.24539	8.07689	6.62668	7.58873	4.1741	3.66463	5.1297	5.77785	3.56976	3.74696	3.22471	3.27439	2.39808	2.1135	1.94651	1.08342	2.91917	4.05957	3.25562	3.73715	2.81239	2.72529	3.34837	3.70873	7.91233	0	+
A0A369K147	1.25982	1.39444	1.46192	1.04381	0.495721	0.481642	0.36565	0.425309	1.86633	1.82349	2.43124	1.62538	1.30029	1.20539	0.780056	1.77931	0.964078	0.930783	0.831827	1.76632	1.14452	1.10368	1.11143	1.26471	4.12461	0	+
A0A369K8J7	0.639753	0.837598	0.487191	0.789815	11.8621	11.952	12.7528	13.1687	0.76452	0.609922	0.669513	0.446572	0.518619	0.796677	0.702862	0.204299	0.300047	0.305706	0.3336	0.808585	0.438674	0.429887	0.539262	0.514878	20.5383	0	+
A0A369KGT0	1.12629	1.47041	1.15668	0.97586	1.46576	1.35533	1.5695	1.74462	1.77942	1.75044	2.66683	2.02413	1.0512	0.78375	0.481666	1.13741	1.59102	1.23369	0.705411	1.02645	1.07423	1.24155	1.16812	0.793201	3.53383	2.60247e-06	+
A0A369J5T9	0.185963	0.134633	0.194351	0.29558	0.985794	1.02276	0.9076	0.878854	0.672915	0.244558	0.371702	0.579645	0.637616	0.694841	0.517706	0.380406	0.587899	0.791429	0.568556	0.697813	0.494668	0.53291	0.532701	0.344313	5.5684	0	+
A0A369JUL3	0.510161	0.452553	0.531842	0.565449	0.743431	0.765068	0.776652	0.886547	0.613224	1.16127	1.31103	1.50721	0.361338	0.851704	0.699785	0.716891	1.28048	1.52981	1.17084	1.21425	1.10592	0.869471	1.17315	1.10177	3.77677	2.64026e-06	+
A0A369J8P0	0.0357606	0.239244	0.091969	0.0749372	0.581703	0.496547	0.43204	0.579683	2.31343	1.82773	2.28232	2.51881	4.97837	3.68177	3.59579	2.37508	3.84718	2.50846	2.73238	2.80667	3.83039	6.4409	4.12863	3.20002	5.99334	0	+
A0A369JLB4	0.0248863	0.0312338	0.0649591	0.0578909	0.407434	0.179343	0.184189	0.518087	0.560573	0.440328	0.212681	0.564143	0.344231	0.557118	0.680463	0.500635	0.36676	0.148682	0.189536	0.200094	0.548277	0.31935	0.476166	0.507941	3.41328	2.57981e-06	+
A0A369JUI6	0.743183	0.871779	0.506739	0.12257	0.522114	0.88906	0.997201	0.785393	1.28755	0.944735	1.38427	0.973821	0.0385706	0.201255	0.209815	0.290108	0.0906209	0.231468	0.531663	0.443882	0.291935	0.18935	0.285205	0.232244	4.76498	0	+
A0A369J7U1	100.735	63.0849	111.09	111.774	30.6969	28.4735	28.0871	22.3062	9.62052	8.07981	11.346	10.3879	11.3153	9.85252	9.53299	9.50159	0.612228	3.79928	2.64813	2.7334	6.18778	5.18851	6.7141	5.40159	9.68023	0	+
A0A369KBC9	1.1725	0.884179	1.27068	0.912562	3.57354	3.97033	3.16126	3.45619	16.8986	15.9602	18.124	18.7977	5.59844	4.79654	5.30335	4.13673	6.96049	7.64314	7.87979	7.88261	6.2648	7.83548	8.77089	6.30282	14.4017	0	+
A0A369JQG5	0.442816	0.910775	1.63238	1.20257	0.856444	1.42617	1.16213	1.12107	0.771058	0.964802	0.949462	1.00845	0.560658	1.06121	1.14785	1.02844	2.40775	1.87352	1.61565	2.09146	1.42754	1.24684	1.81592	1.68833	3.26841	3.83142e-06	+
A0A369K0T0	0.0584508	0.0426624	0.0226645	0.0571847	0.0952592	0.131172	0.0561981	0.309909	0.344704	0.773753	0.201494	0.475297	0.939897	1.20212	1.98648	0.792794	2.20065	2.66372	2.76061	1.6185	2.09794	1.82675	1.50056	0.955795	6.42447	0	+
A0A369JNS6	0.73045	0.710473	0.334574	0.330744	0.385969	0.316132	0.36445	0.302736	2.49627	2.98254	2.49551	2.93795	3.81202	4.612	4.18315	3.3752	2.63246	3.42812	2.44681	3.2121	4.38466	4.12919	5.34006	3.6583	10.0062	0	+
A0A369JTH1	0.0815739	0.150001	0.141804	0.125572	1.2781	1.36306	1.40779	0.558085	2.95836	2.82387	2.66498	2.37035	4.04458	4.54391	4.51541	4.96744	4.98165	4.1993	4.99506	4.88178	4.33929	4.53294	4.48074	4.03769	13.5973	0	+
A0A369JQG9	0.440573	0.231096	0.334388	0.166584	0.182722	0.243538	0.496054	0.406576	0.740265	0.887491	0.823036	0.989874	1.39057	1.03549	0.91388	1.14425	1.02115	1.11654	1.309	0.961173	0.677048	1.71383	1.90331	0.673162	3.27271	3.83509e-06	+
A0A369J285	1.13969	1.1538	1.2372	1.01138	0.784034	0.820276	0.179462	0.792093	0.440525	1.05386	1.01333	0.9461	0.532965	0.592959	0.493734	0.246998	0.849065	0.43594	0.578501	0.775834	0.758491	0.766057	1.13916	1.00618	2.26174	5.85009e-05	+
A0A369JEX6	0.288158	0.164899	0.175753	0.147316	1.6765	1.5762	1.64962	1.6534	1.31109	0.823201	1.51869	1.37877	3.0126	3.0711	2.95017	2.81862	0.775251	0.374546	0.947099	0.84342	1.49337	2.02422	1.11125	2.29361	9.05297	0	+
A0A369JFA6	0.0591747	0.044406	0.0342822	0.27288	8.52078	7.65215	7.25489	7.23649	7.96504	7.50444	9.48861	8.24759	4.06782	4.11376	4.66365	5.06733	6.90948	7.38303	6.31597	6.79139	4.29197	3.49757	5.84538	4.49618	11.2883	0	+
A0A369JH57	1.97449	1.73889	2.15572	2.07698	2.31226	2.4671	2.54109	2.03959	2.73802	2.87253	3.18897	2.59359	1.76177	1.98385	1.79555	1.3603	2.03372	2.27363	2.18466	2.21477	1.25517	1.37722	2.33579	1.77082	3.92626	1.33289e-06	+
A0A369JWN9	13.0468	18.5126	18.5469	22.7503	10.5098	9.25101	8.40407	10.4546	6.07691	7.77556	7.9587	7.36045	9.7933	12.6188	10.9956	14.9309	9.20754	8.77558	9.33466	9.07235	16.7226	18.3018	17.4007	18.6854	6.37136	0	+
A0A369J7C0	1.74632	2.79652	2.79669	3.99312	7.67228	6.76661	7.49604	7.55134	14.0409	12.1628	12.4195	12.3841	4.15381	3.73907	4.66779	2.77725	10.2294	8.73494	8.63459	9.41119	4.3865	3.27842	4.88442	4.07896	11.8845	0	+
A0A369JYS8	0.36174	0.162127	0.438783	0.389869	2.77943	2.84917	3.13733	3.43581	3.56151	3.0692	2.84227	2.94972	7.56102	7.0187	6.29973	6.86047	3.95309	4.92732	4.65131	4.36059	6.13961	6.47313	5.31112	5.1797	12.5816	0	+
A0A369JJ55	1.98322	1.92702	2.56957	2.31061	3.84138	3.01913	2.8296	3.56764	0.442708	0.443058	0.482504	0.545589	0.153929	0.571457	0.375636	0.162637	0.264351	0.566202	0.467886	0.814309	0.6007	0.583335	0.562326	0.67726	11.3226	0	+
A0A369J956	1.50552	1.22724	1.35686	1.31352	1.20163	1.16973	0.955349	1.28947	1.0685	0.780358	0.508857	0.531148	1.51243	1.30281	1.47621	1.2559	1.1052	0.990287	1.09686	1.44134	2.38688	1.64597	1.98062	1.76553	5.07545	0	+
A0A369J9J4	1.18136	1.37283	6.85312	2.62839	0.901184	0.806364	1.12721	1.095	1.11187	0.995005	1.05284	0.993088	2.07369	1.91078	2.23199	1.80462	2.15454	3.19839	2.53281	2.93404	1.94279	1.43277	1.96903	2.01834	1.04182	0.00320235	+
A0A369K729	1.06686	0.0918016	0.104293	0.341952	1.58363	0.709198	1.41753	1.58068	0.139365	0.658454	0.394704	0.354336	1.29808	1.16081	1.22458	1.41798	0.216388	0.563951	0.507584	0.346944	1.379	1.04727	0.463043	1.7437	3.0573	6.31313e-06	+
A0A369JR45	0.515091	0.325011	0.125735	0.249852	10.8284	10.2307	9.61312	8.15184	5.40046	4.37981	4.6201	4.44306	4.23592	4.24038	3.89707	3.88431	2.55403	3.86005	2.97157	2.74547	3.50175	1.91824	1.79018	2.2386	11.5521	0	+
A0A369K562	2.94922	3.61976	3.37468	3.3393	5.67288	6.31794	6.72337	8.28585	1.93365	1.21875	1.71294	1.76773	1.94255	1.94218	1.66443	1.15323	2.91478	3.6201	3.15142	2.92983	1.84342	1.26826	2.32373	1.47627	9.18369	0	+
A0A369J5X9	0.874657	0.495419	0.581549	0.429524	0.288796	0.330538	0.311769	0.29984	0.202571	0.13153	0.0604464	0.248684	0.912455	0.683313	1.21336	0.890846	2.4063	2.15872	1.71403	2.8854	1.96515	2.04583	3.07578	1.37802	6.72125	0	+
A0A369JJF5	0.484358	0.332261	0.562257	0.309703	1.77335	2.10662	1.70545	1.16075	0.348721	0.428353	0.162972	0.154223	0.163331	0.21199	0.439467	0.0801772	0.863293	0.262099	0.320665	0.693799	0.427885	0.47232	0.381582	0.607398	6.55712	0	+
A0A369KAB3	1.52147	0.45423	4.91246	0.436802	4.39729	4.60296	4.94466	4.03904	1.56962	1.56691	1.30574	1.68253	1.77741	2.09522	1.99141	1.96007	2.09576	2.39612	1.97211	2.08541	2.2199	1.65535	2.35801	2.14117	2.64279	2.21948e-05	+
A0A369JVG8	0.798647	1.0001	0.546654	0.567425	2.7678	2.25434	2.38065	2.02323	0.79789	1.41958	1.27207	1.48239	0.267477	1.1863	5.29979	0.594613	0.871952	0.424656	0.410306	0.807878	0.901769	0.915064	1.05504	0.682708	0.866588	0.0063346	+
A0A369JSV0	2.86287	2.42461	1.98712	1.54972	11.162	8.91499	9.29483	8.76835	13.403	9.7259	10.1536	10.5868	5.93119	5.23333	6.1038	5.80775	7.79328	7.20497	6.1732	6.90768	6.28607	7.28677	7.81248	7.19224	8.5961	0	+
A0A369KEW7	0.095765	0.531623	0.303543	0.222688	18.7781	14.8161	17.6035	15.0909	46.7015	37.4414	38.1883	36.8081	26.77	27.2486	25.5744	24.7144	42.3202	44.6856	43.0127	47.1037	36.8983	37.7913	36.9344	37.1753	14.6219	0	+
A0A369JMH9	0.201043	0.103367	0.0844993	0.387655	1.3113	0.81094	0.41312	0.768804	0.97062	0.456163	0.629412	0.297367	2.14828	1.62886	1.44357	1.44768	2.89402	3.53073	3.37592	3.28853	2.84639	2.67248	2.87526	2.06282	10.0275	0	+
A0A369K994	0.669639	0.394917	0.166079	0.31397	8.70459	8.82523	5.91673	8.1215	8.66415	7.41658	9.35974	9.03474	11.4352	13.8298	12.5601	13.8131	16.6259	16.734	15.1005	15.0221	13.9685	14.988	14.5763	14.2825	13.4339	0	+
A0A369JZB8	0.155759	0.294162	0.206346	0.239431	0.667712	0.526589	0.563815	0.481244	0.578082	0.549883	0.653485	0.319908	0.815422	0.991007	0.740037	0.560496	1.33946	1.45154	1.6631	1.59877	0.441496	0.902616	0.875552	0.961072	7.66774	0	+
A0A369JF49	0.483331	0.451286	0.32413	0.355163	156.338	141.526	142.868	109.522	250.83	265.192	230.368	256.972	174.545	162.086	143.912	154.382	35.8994	29.0741	31.1815	32.4788	45.4981	41.574	47.8528	36.5196	15.5007	0	+
A0A369JM81	6.28543	7.29693	6.26851	6.81348	3.70388	3.34811	3.00282	3.07579	0.630194	0.834481	0.811292	0.587966	0.455949	0.509568	0.506958	0.23455	1.00829	0.5111	0.741592	0.658777	0.983734	1.27354	1.79255	0.66498	14.7555	0	+
A0A369JMZ9	11.3429	9.26796	6.17914	9.74995	0.9078	1.07309	0.327326	3.7837	0.341134	0.668464	0.816927	0.626124	0.725276	0.82487	0.962668	0.72806	0.516685	0.38347	0.259403	0.309769	0.529945	0.501527	0.445049	0.568578	8.40383	0	+
A0A369JBI9	98.669	172.712	133.829	151.741	37.9571	29.7158	27.967	24.199	17.5288	12.1415	12.5917	14.5238	13.9711	12.79	13.6312	12.9151	17.0417	14.9589	15.0727	16.4326	14.2744	16.5221	15.0146	15.0816	9.77199	0	+
A0A369JIN2	1.2865	1.63251	1.54005	2.01017	0.120234	0.131927	0.185304	0.114607	0.166155	0.240661	0.176952	0.237544	0.281146	0.537902	0.498365	0.298416	0.70484	0.527975	0.457537	0.808265	0.429603	0.0790879	0.565289	0.737897	7.70574	0	+
A0A369JLR0	0.421036	0.521269	0.247545	0.368606	0.882002	0.179811	1.04018	0.167953	1.73131	1.8595	1.6102	2.33956	1.79993	1.18176	1.57328	1.78685	2.26572	2.48839	2.36454	2.33086	1.47838	2.19587	2.55739	2.09661	6.90311	0	+
A0A369KB45	0.107382	0.377369	0.158754	0.093668	1.17964	1.05209	1.45241	1.03962	1.14329	1.10426	1.44091	2.0869	1.99879	1.52028	1.90982	1.59705	1.65187	1.20991	1.58098	1.5702	1.66913	1.87336	1.88898	1.58725	6.37849	0	+
A0A369K0F9	5.79502	9.684	8.68346	7.55064	37.0925	33.5667	35.4886	34.0155	18.9682	16.8014	14.5769	14.6938	8.30644	10.13	10.8452	9.20408	18.4254	18.7681	19.84	20.0628	14.2017	16.0574	14.844	14.501	14.1227	0	+
A0A369JFT0	2.7071	3.36274	2.04427	2.88398	11.5946	9.85446	9.69282	6.98822	4.83444	4.12375	4.99903	4.12234	3.05713	2.77988	3.18707	4.06143	0.618551	3.52379	1.93545	1.77715	3.2508	3.95203	4.02237	3.78983	7.33396	0	+
A0A369J9R1	0.576364	0.82522	1.02984	0.777231	0.125208	0.322483	0.442523	0.387964	2.66287	2.37414	2.3184	2.5504	13.3265	14.8809	14.8422	14.4062	7.56742	6.87852	7.35048	7.57955	13.3899	12.9557	13.2093	12.1619	20.2544	0	+
A0A369K664	0.0854675	0.141469	0.0742591	0.115358	1.59912	1.86921	1.63367	1.27628	3.30918	3.41602	3.84731	3.61255	2.75848	1.94871	2.46309	2.76772	2.91138	3.19563	2.28478	2.79836	3.09028	3.36779	3.42151	3.33842	11.4086	0	+
A0A369J780	0.504338	0.539634	0.319841	0.480022	0.244636	0.285373	0.226312	0.222647	2.02788	2.21899	2.20634	1.86236	3.03724	2.99004	3.0834	2.75085	2.04123	1.88149	1.7202	2.15023	2.72861	2.80221	2.72973	2.9357	15.9861	0	+
A0A369JIR0	1.53247	1.63005	2.23019	1.71361	0.232315	0.19306	0.350926	0.126604	1.03901	0.896662	1.14001	0.982907	4.07791	4.85506	4.43801	4.86266	2.63817	2.79691	2.97297	3.41536	5.33004	5.31084	5.65861	4.82628	14.3199	0	+
A0A369JT05	4.86851	7.47712	4.98787	6.7038	3.06044	2.64143	2.33869	2.77247	15.0084	12.7385	15.2349	15.3971	23.3192	24.1946	22.0893	20.4859	30.7104	31.7724	31.5283	34.0054	30.8462	34.7341	35.5638	31.3879	15.9118	0	+
A0A369JJF8	0.434502	0.225627	0.120012	0.776399	3.35297	3.6237	3.90173	3.3787	1.54591	2.66469	2.51628	3.08695	2.65281	3.33561	3.3334	3.32099	5.43033	4.58744	3.6069	5.20775	4.12497	4.71667	4.67805	3.93499	8.29006	0	+
A0A369K2V9	0.257539	0.481496	0.259365	0.108895	0.221	0.336748	0.223221	0.173101	0.217382	0.126193	0.330466	0.470005	2.64884	2.83675	2.39766	2.80343	1.58711	1.35961	1.45466	1.35917	2.38038	2.65435	2.27792	2.78979	14.381	0	+
A0A369K137	0.238777	1.57749	1.6981	1.78141	0.196471	0.236525	0.226412	0.223998	0.693236	0.496297	0.655366	0.921996	7.2951	4.33537	4.17348	4.50055	4.71172	4.41075	5.04844	4.21936	3.79293	1.40333	2.04582	2.13914	6.83654	0	+
A0A369JUN7	0.156285	0.123643	0.479596	0.299844	0.647729	0.58726	0.597072	0.928368	3.38717	0.524407	0.96654	0.867466	1.19029	1.57281	1.16685	1.85423	1.12912	1.15844	0.868225	1.05853	1.66114	1.95399	1.41907	1.70533	1.67964	0.000397493	+
A0A369J743	0.203723	0.186601	0.244763	0.147477	0.237576	0.132753	0.150546	0.39242	0.258606	0.116208	0.194286	0.237367	0.552947	1.05858	0.373736	1.16909	0.307088	1.17387	0.432854	0.354256	1.62476	0.738882	0.322251	1.8928	1.94928	0.000168726	+
A0A369JMT3	0.303887	0.296368	0.239097	0.275068	2.87722	3.40886	3.40918	3.89758	1.67093	1.55256	1.58139	1.45375	1.40889	1.35509	1.3494	1.0387	1.20153	0.981035	0.97247	1.55821	1.03017	0.756171	0.798058	0.76019	11.3431	0	+
A0A369JFB5	0.30443	0.14678	0.0729314	0.413676	12.8364	9.21824	8.61949	6.94753	5.90378	5.22852	4.6378	5.16846	3.35831	3.16306	3.08887	3.14963	6.19755	6.7345	5.79512	6.67245	5.74606	6.14427	5.18949	5.89	7.80154	0	+
A0A369KGM6	3.25969	2.80993	2.98241	3.30198	2.0921	1.86031	1.67252	1.82583	5.33643	4.78185	4.59558	4.1363	5.41159	3.25227	4.99138	5.58723	3.05219	3.55231	3.99397	3.64412	4.70155	4.65551	5.00134	5.28788	6.17614	0	+
A0A369JNP8	12.6592	8.41965	10.2401	8.44542	2.55571	1.95914	2.66733	2.85239	2.39443	1.94105	2.35066	2.18049	1.93488	1.88359	2.20818	2.18365	4.94174	3.89612	3.97915	4.13831	3.06302	2.79023	2.65316	2.77685	9.14013	0	+
A0A369K5H9	1.0354	0.201482	0.862945	1.03778	2.22273	1.30971	0.890705	1.2915	1.41184	0.713074	1.00174	1.03419	1.79302	1.20174	1.16629	1.05875	1.11359	2.39211	0.855753	1.05653	1.19354	1.38964	1.5837	1.63228	0.553535	0.027993	+
A0A369JPJ9	4.66219	4.69524	5.49716	4.21088	3.31321	3.99765	3.73969	3.55526	0.270306	0.18019	0.0799323	0.254208	5.39751	4.88975	6.11354	5.89475	12.3659	12.5002	13.2595	11.207	15.2228	13.6054	13.001	13.6598	15.8515	0	+
A0A369JE87	10.5065	12.0226	10.2732	8.17849	1.91624	1.95797	1.75588	1.69286	2.42181	1.92739	2.23538	2.29165	2.30541	3.5911	3.13876	2.96108	1.06535	1.4452	1.23562	1.61056	2.11573	1.89244	2.35656	2.85773	11.2781	0	+
A0A369JYR8	1.28418	0.407108	0.203883	0.285314	67.3517	77.4047	84.6804	78.1811	124.617	100.422	95.7485	107.778	66.3857	61.1116	67.9846	66.6948	11.2633	11.9534	11.9251	11.9755	44.882	38.1684	38.0434	42.9721	13.754	0	+
A0A369JNW5	242.315	698.816	562.708	873.97	5.74079	5.09557	6.44846	5.85904	2.42443	2.95045	3.7111	2.93661	2.74196	3.10285	2.53038	2.78924	56.4447	53.9386	55.2775	52.2456	6.39968	5.29976	6.67511	5.93694	5.88836	0	+
A0A369JA46	4.90025	4.43048	4.65522	3.29544	4.87292	6.20288	6.66096	7.02354	1.74222	2.20538	2.27759	2.86388	1.71	1.13252	1.66348	1.29994	1.10166	1.93092	1.48685	1.92755	2.49542	2.53713	2.59015	2.55817	8.76664	0	+
A0A369JL31	0.549178	0.357339	0.961105	0.316243	0.116497	0.220254	0.181077	0.279824	1.07577	1.14875	1.33831	1.3691	1.72801	1.09181	1.40255	1.17956	2.25429	2.04534	2.13376	2.72073	1.70417	2.12063	2.032	1.85883	9.03142	0	+
A0A369JYI8	0.358432	0.408504	0.596576	0.419051	0.480397	0.552376	0.471319	0.459502	9.36143	10.5932	9.99006	9.91389	9.52328	10.3214	11.3404	10.2728	14.7305	13.5427	13.9659	14.7737	8.44245	9.59774	9.17649	8.61217	18.1251	0	+
A0A369K2N9	0.805371	1.53488	1.04176	1.31443	1.93174	2.3043	2.12687	1.50824	0.770839	0.532073	0.556813	1.0405	1.82854	1.70233	1.33096	1.63412	0.968673	1.25883	0.990455	1.44712	1.32006	1.55041	1.54183	1.30967	4.32902	0	+
A0A369JXN6	0.193855	0.698217	0.807485	0.143554	3.058	0.0737912	2.47068	2.98345	3.84179	3.25369	3.05301	3.92314	2.06965	1.90247	1.7234	2.05857	4.23482	3.19302	3.47997	3.47214	3.14811	3.42877	2.84931	2.71499	4.74244	0	+
A0A369JDI3	0.428711	0.220191	0.239954	0.653248	0.121786	0.0903134	0.094603	0.0993433	1.13436	0.824378	1.0192	0.964342	2.30876	2.09389	1.91057	2.19205	1.52479	1.70863	1.51956	0.968987	1.82343	2.39025	1.8105	2.08601	10.1071	0	+
A0A369JLI6	1.28838	1.26563	1.21164	0.905037	5.02117	4.66002	4.67983	3.99734	2.36273	3.67697	3.30909	4.22788	3.63135	3.52181	3.37273	3.99769	1.37341	1.98675	1.78614	2.01565	3.60666	3.57505	3.9974	3.65666	8.33548	0	+
A0A369JYN7	8.69164	20.5629	16.6734	18.8373	2.32921	2.30785	2.45511	2.55747	1.69491	1.4154	1.1712	1.32469	2.0521	1.99212	1.81563	2.80277	2.35138	1.81309	1.84275	2.40263	2.73892	1.46134	1.7969	1.84707	7.2465	0	+
A0A369JBM2	9.91265	10.0523	12.3663	8.13174	2.73036	4.17406	4.4888	3.01687	0.289353	0.62292	0.56778	0.557692	0.309379	0.9736	0.751746	0.719412	1.30422	1.59048	1.85832	1.21423	0.465692	0.564542	0.319851	0.92989	11.1315	0	+
A0A369J7A4	3.76267	3.48496	9.2575	2.1058	0.843393	0.481115	0.723972	0.162871	1.82327	1.47415	1.19778	1.8229	0.803665	0.815029	0.922107	0.513913	0.541031	1.01154	0.999415	0.96906	0.54977	1.49153	0.866951	0.894335	2.54892	3.3241e-05	+
A0A369JZN7	0.118749	0.0998032	0.084185	0.192387	5.3864	4.34516	4.64219	3.67916	1.93928	1.85511	1.75174	1.90612	3.44414	2.51991	3.41131	3.37149	1.77893	2.02296	2.41032	1.61341	2.51991	1.36807	2.9079	2.03295	8.45965	0	+
A0A369JSG5	2.33826	3.33786	3.27107	3.72231	0.347982	0.50574	0.4425	0.420592	2.01055	1.3086	1.30174	1.29953	0.963169	0.31378	0.719667	0.136583	0.895907	1.1058	0.803267	0.878007	0.150883	0.985367	0.267286	0.621372	7.8701	0	+
A0A369K626	0.50095	0.321948	0.403397	0.68303	0.109428	1.18945	0.609029	0.964216	0.435589	0.687031	0.495993	0.343415	2.47361	2.84715	2.26771	2.84417	1.64602	1.42491	1.51151	1.15505	1.83941	2.40332	2.58307	2.11221	8.49832	0	+
A0A369K2U1	0.626197	0.3127	0.26632	0.370647	3.17865	2.87803	3.17431	3.2978	0.489382	0.22331	0.430116	0.512914	1.16076	0.709412	0.940854	1.08468	0.93209	0.976271	0.187614	0.509597	0.756724	0.750745	0.890213	1.0623	11.5036	0	+
A0A369J9T7	0.578091	0.517912	0.505067	0.438301	0.170626	0.148083	0.0761245	0.200401	0.216858	0.257142	0.35365	0.352961	0.224142	0.158402	0.171231	0.0616971	0.148134	0.182548	0.172675	0.221862	0.106789	0.128577	0.214963	0.171412	6.94855	0	+
A0A369JA37	1.74896	3.2109	2.86596	3.77641	1.1518	0.271761	1.03639	0.924608	2.28548	1.49418	1.93503	1.46804	1.376	1.0872	1.01682	0.81193	1.38779	1.67691	1.44184	1.36059	1.27113	1.23082	1.21002	1.29293	4.40393	0	+
A0A369JYF5	1.69533	1.36811	1.53308	0.983964	0.859791	0.154323	0.806355	0.183196	2.78239	2.32422	2.93664	2.99143	2.75792	2.07194	2.4807	2.22354	1.75305	1.84764	1.85301	2.30578	2.11477	1.61153	2.08869	2.30534	7.00216	0	+
A0A369JMH7	0.986824	1.77844	1.83102	2.36649	1.45499	1.50415	1.79762	1.90445	2.16153	2.83929	2.97313	2.47769	1.51037	1.55312	1.76949	0.825319	1.23867	1.33287	1.66653	1.02031	0.753125	1.42875	1.49087	0.867228	3.1984	3.81922e-06	+
A0A369JXT6	1.06761	0.564139	0.643888	0.695999	1.57045	1.75588	1.41851	1.83253	3.47975	2.8172	3.43016	3.29443	5.27181	4.86913	5.37948	5.41983	4.05682	4.04835	4.38424	5.3931	4.67559	3.74513	5.21505	5.34725	10.2979	0	+
A0A369J6U0	0.627268	0.51808	0.798146	0.604954	0.256784	1.2728	0.808184	1.27236	0.967424	1.71291	0.82298	0.804433	1.00035	1.83303	1.90489	1.29496	0.816144	0.558972	0.809198	0.598196	0.795693	0.90639	1.28309	1.02112	1.64099	0.000437686	+
A0A369K897	0.216045	1.39595	1.13376	0.417863	0.453867	0.389728	0.582079	0.512345	0.925596	0.358978	0.461935	0.168898	0.377323	0.367166	0.361367	0.512876	0.419803	0.332399	0.255781	0.840358	0.287682	0.318408	0.294489	0.659524	0.335527	0.111148
A0A369K7Q6	4.95045	6.01933	5.61764	4.85515	3.98468	3.62919	4.44697	2.86981	3.54275	1.74534	1.4655	1.78216	1.69015	1.74125	2.05236	1.37487	2.3509	2.94678	2.83825	2.46832	1.55871	1.19235	1.42406	1.75196	7.13852	0	+
A0A369K0W0	1.65524	4.24381	4.36806	4.7872	10.8615	9.29658	10.4644	9.78108	5.36509	4.11219	4.5396	4.35003	1.83615	2.22145	1.84506	1.62749	0.462696	0.419237	0.727418	0.682877	1.57217	1.3428	1.32139	1.43836	11.7235	0	+
A0A369IZD5	3.76675	1.27619	1.26009	1.10524	0.42805	0.542957	0.605729	0.844207	6.19046	5.7223	5.81838	7.59339	17.3537	17.672	17.597	19.4556	23.6141	22.1378	20.6065	20.9154	20.1001	21.4123	19.3504	22.2256	16.317	0	+
A0A369J5E3	58.9043	55.4042	55.6776	49.1573	10.6456	9.36682	10.7495	8.84588	0.444395	0.552401	0.473253	1.80222	4.72557	4.70524	4.77335	4.32221	3.21625	2.84863	2.81452	3.72277	4.08824	4.07802	5.00358	4.53926	18.3713	0	+
A0A369JMV1	0.144524	0.251166	0.234214	0.305862	0.640694	1.08082	0.879495	0.81817	0.227571	0.100354	0.121356	0.0979643	1.62862	1.61003	1.53574	1.86513	1.04264	0.729648	1.4334	1.27824	1.71974	1.2094	1.12063	1.76701	7.94162	0	+
A0A369J974	1.29043	0.338124	0.312124	0.298826	20.3244	21.4124	20.7148	19.29	40.4364	31.4263	32.7033	36.6219	3.33731	2.65734	4.08861	3.08752	30.1706	35.1831	36.3467	39.3075	12.8927	24.4172	14.3296	14.4448	11.3168	0	+
A0A369JC22	1.54846	1.20303	1.30862	1.51406	0.316021	0.309376	0.369179	0.231068	1.3791	1.17848	1.25467	1.41965	0.112957	0.491188	0.401582	0.524975	0.107514	0.389492	0.098583	0.125566	0.125496	0.0881313	0.394417	0.436327	9.68982	0	+
A0A369K4R1	0.202195	0.17205	0.0941164	0.213042	0.13123	0.244638	0.2088	0.197996	0.220554	0.221656	0.0397818	0.0829829	0.357372	0.59152	0.240634	0.220488	0.468303	0.224417	0.672687	0.361847	0.123067	0.377512	0.327673	0.403918	1.59027	0.000503571	+
A0A369K5V5	4.09898	4.33812	4.03545	4.89877	0.272671	0.401563	0.297557	0.23334	1.13861	0.891509	1.14668	1.75292	1.22337	1.51087	1.25264	1.5502	1.59238	1.50651	1.44893	1.63624	1.55207	1.39756	1.80244	1.46903	12.5588	0	+
A0A369K7Y1	0.678045	0.218791	0.288631	0.713342	0.127376	0.0498193	0.211375	0.0877928	0.31643	0.657431	0.728715	1.05485	1.15883	1.38438	1.02878	0.677687	1.52751	1.18628	1.72362	1.52611	1.23265	1.04885	0.91455	0.829856	5.53423	0	+
A0A369KDT1	0.0876694	0.214585	0.1579	0.128685	15.3711	14.413	14.3995	14.4922	8.9007	9.27703	8.22454	7.01006	7.42835	7.66535	7.05544	6.75475	13.6692	12.2254	10.6729	12.8557	8.6122	7.35896	8.4842	8.40692	13.9875	0	+
A0A369JWB2	0.0817711	0.0595514	0.166927	0.0346638	0.287071	0.451131	0.178678	0.264185	0.494691	0.337333	0.213772	0.195797	0.788527	0.901609	0.937189	0.711325	1.03492	1.6426	1.11809	1.44535	1.26756	1.04098	1.46797	0.7329	7.0044	0	+
A0A369JEM8	0.323392	0.281799	0.335549	1.01126	8.98916	7.50375	7.63469	7.8201	0.287866	3.57054	4.08663	2.33691	2.18575	1.53277	1.74489	2.20828	4.26867	6.09711	5.619	5.01518	5.90984	5.08904	6.48487	8.95765	7.35817	0	+
A0A369KA88	1.76673	1.8892	1.92175	1.14937	0.523105	1.30443	2.21595	1.51804	1.37931	0.684463	1.40768	0.827589	0.189301	0.476649	0.780049	0.48983	0.651626	0.712303	0.311975	0.607909	0.32036	0.447725	0.116092	0.392814	3.48903	2.59488e-06	+
A0A369JWI8	1.30831	3.52432	5.77657	4.36643	3.19321	4.41987	2.59787	2.91376	2.81878	2.11723	3.29195	1.50392	0.871041	0.480027	0.803499	0.738496	0.504891	0.96769	0.745106	0.47207	0.538774	0.83548	0.647381	0.632363	3.95461	1.33735e-06	+
A0A369JCI5	2.06874	1.88306	2.4425	2.64479	0.887309	0.80525	0.830223	0.668074	1.29956	2.6225	1.43676	1.64364	1.35918	0.881558	1.3169	2.09652	1.996	1.47702	1.96024	1.46277	1.10448	1.33532	0.994456	1.51717	3.00683	6.28536e-06	+
A0A369JPS9	0.3043	0.215752	0.240483	0.126141	0.153727	0.450489	0.448628	0.627754	0.927634	1.0727	0.821052	1.00444	2.14496	2.52338	2.49839	2.30321	2.04773	2.7582	2.55661	2.54715	2.91604	2.95801	2.54144	2.15938	11.4539	0	+
A0A369JWM8	1.3821	2.3096	1.86399	1.7335	4.22289	2.59767	3.86967	3.56774	10.5141	8.8509	7.66155	6.00197	3.49308	7.38485	6.54301	5.65277	2.07192	3.11331	3.36715	3.53238	6.02802	4.93082	6.49514	5.5569	5.44362	0	+
A0A369JFV3	0.977337	0.588551	0.569434	0.536061	1.06446	1.54433	1.54293	1.14659	2.56563	2.97715	2.95076	2.66668	1.0173	0.932118	0.59578	0.949743	1.62625	1.67395	1.4572	0.867141	0.928158	0.730847	0.82993	0.98528	8.64488	0	+
A0A369IYG0	1.58508	1.4488	1.58833	1.15988	0.735626	0.519588	0.800936	0.708959	1.00626	1.33967	0.797916	0.392385	1.15962	1.0994	1.22691	0.442426	0.531999	0.347825	0.528067	0.438133	0.462547	0.376677	0.757503	0.413528	3.51193	2.59994e-06	+
A0A369K5E4	2.39674	2.19013	1.75635	1.43039	3.79893	3.2452	2.96258	2.39087	1.60346	0.785679	1.06577	0.84334	1.67302	1.68872	1.58856	0.987553	1.66124	1.35614	1.3994	1.11559	1.70158	2.06084	2.15454	2.40036	4.83203	0	+
A0A369J3T9	0.0976708	0.532504	0.393427	0.522429	0.10854	0.204172	0.169131	0.150926	1.08682	1.0523	1.75511	1.70572	1.65061	1.51148	1.0441	1.35197	2.26076	2.70394	1.00358	0.50141	1.11133	0.696903	1.15074	0.8833	2.78805	1.11767e-05	+
A0A369KAV3	0.13775	0.421802	0.949324	0.647499	0.793527	0.683405	0.798295	0.972022	7.86457	8.7261	6.64863	7.25135	2.30987	2.35088	1.53134	1.90532	0.624262	1.17332	1.22571	1.27848	1.55005	1.42564	2.06836	2.44131	12.5368	0	+
A0A369J1A6	0.291875	0.459853	0.161497	0.413367	0.715974	1.15656	0.91354	1.13728	0.30439	0.908091	0.851553	0.692994	0.840451	1.19759	0.747379	1.05913	0.418099	0.596357	0.456499	0.630417	0.779165	0.778319	0.787352	1.01339	3.35137	2.56822e-06	+
A0A369JU32	2.16841	1.01489	2.00905	1.36254	2.83864	2.51995	2.36027	2.38463	1.41005	2.036	1.80488	1.4651	1.39842	0.779454	1.37391	1.03797	1.66755	1.38673	1.28365	2.45225	1.04058	0.895977	1.53364	1.41123	2.90314	8.7418e-06	+
A0A369JTM6	1.06597	0.79455	0.614917	0.905888	1.49964	1.11037	1.04242	1.68203	2.83672	2.53994	3.2826	3.05641	0.252807	0.28152	0.300419	0.161351	0.416137	0.317052	0.49695	0.570048	0.326642	0.436968	0.33431	0.331214	11.7135	0	+
A0A369JBS9	1.36636	0.736772	0.944235	1.56147	0.318729	0.878649	0.41306	0.60448	2.46794	1.87426	3.41742	2.36184	0.259276	0.012455	0.238735	0.212354	1.05696	0.799276	0.575355	0.641097	0.145917	0.222377	0.830687	0.121938	6.42232	0	+
A0A369J6L0	0.0528931	0.30299	0.32293	0.272522	0.422734	1.30073	0.605455	0.891982	1.11573	1.34383	1.45669	1.76402	0.988374	0.822616	0.880547	0.736439	1.16048	1.65772	1.41083	1.09571	1.07409	0.991028	0.772532	0.84204	4.74214	0	+
A0A369JTU5	4.07635	4.72612	5.12889	3.39006	11.2705	8.78335	8.11995	10.339	5.41815	3.77052	3.06945	3.70334	6.82149	6.30166	5.44019	5.07339	5.67668	6.30332	6.26872	7.59524	4.92135	6.24919	6.33167	5.86441	5.73904	0	+
A0A369JBA6	0.43423	0.514921	0.349867	0.619006	2.27169	2.72283	0.762356	2.45997	2.00013	2.2175	2.65983	2.56113	0.582621	0.559968	0.250178	0.786925	1.5485	1.05867	0.603255	0.757277	1.26801	1.21267	1.02789	1.31049	4.7232	0	+
A0A369JVP7	0.409008	0.314755	0.553118	0.417865	4.16277	3.94828	4.56801	4.6296	11.1459	9.25751	10.0269	7.87595	6.28247	5.07325	2.11144	2.69835	0.930897	1.23635	0.819114	0.92948	1.79085	1.47579	2.27895	1.31576	8.81577	0	+
A0A369JNP1	2.36097	5.31979	4.69909	4.31548	19.1921	16.8587	15.7133	18.1081	2.50109	1.94477	2.01723	2.33976	16.2458	14.6657	14.8406	12.9664	22.6145	23.5819	22.4176	23.905	19.9307	20.0571	20.4095	20.9121	15.5973	0	+
A0A369JPA1	2.78507	4.41916	1.99252	4.87574	3.26569	3.31709	1.23941	2.8268	4.87899	3.5052	5.05508	3.70998	3.93747	2.87005	3.58101	4.16895	3.45612	3.29311	3.97634	3.67316	3.24349	2.58935	3.03644	3.30825	0.835744	0.00719697	+
A0A369K189	4.19157	3.72744	4.0034	2.44164	4.88973	3.4407	4.76099	3.99221	2.24712	1.62392	1.25546	1.73062	0.646014	0.588659	1.02018	0.999005	0.263065	0.175301	0.59228	0.938592	0.528428	0.47383	0.592638	0.555183	8.86071	0	+
A0A369J6G9	0.29159	0.524689	0.34373	0.462064	0.0419687	0.0840822	0.0439522	0.0539517	2.48646	2.34757	1.89589	1.7152	6.4957	6.27786	6.03983	5.80164	1.95064	1.56071	1.88918	2.39727	4.24994	4.46006	4.69545	4.82439	16.2689	0	+
A0A369J3Y8	2.64498	4.07452	4.25041	4.22885	1.79938	1.48558	2.74566	1.37377	6.21369	4.46385	3.92226	3.62748	4.72801	5.68238	4.15053	4.34604	5.84125	4.45455	5.47161	3.40881	3.82725	6.6817	3.01792	4.3389	2.19732	7.54717e-05	+
A0A369J253	0.213228	0.208515	0.142339	0.170757	0.737892	0.251537	0.358608	0.36551	0.644998	0.627475	0.561234	0.419187	0.116816	0.437082	0.0790958	0.278441	0.177096	0.230905	0.234136	0.268586	0.0682345	0.161158	0.107776	0.196249	3.21564	3.82287e-06	+
A0A369JNF8	0.519417	0.298533	0.484451	0.305983	0.0293891	0.293012	0.258865	0.225475	0.602126	0.533967	0.614552	0.227616	0.839972	0.567643	0.248139	0.644905	0.152823	0.609742	0.729566	0.632101	0.792516	0.325176	1.03165	0.594515	1.10126	0.00258159	+
A0A369K1B2	0.431521	0.364888	0.527762	0.599686	0.271001	0.288728	0.550087	0.235386	0.524611	0.503764	0.419622	0.744533	1.29572	1.50141	1.65176	1.46532	0.529005	1.03074	0.443084	1.08281	1.17907	1.3713	1.62574	1.20469	6.68406	0	+
A0A369K9G1	2.46268	0.35117	0.11356	0.0784443	3.62872	3.04805	2.95847	2.84153	15.7605	14.0069	13.4764	14.5333	10.7558	10.2897	8.25759	9.59894	7.24215	8.08373	7.35811	8.14765	7.2814	7.44366	8.28917	7.03462	12.9625	0	+
A0A369KEZ2	12.1492	8.37936	11.1407	9.292	1.85349	2.13308	1.81652	2.08791	5.60266	5.00889	5.35542	5.46124	7.67563	6.8699	7.16121	5.8672	7.92922	9.57063	6.92473	6.69581	5.45439	5.70216	5.41465	6.74351	7.61175	0	+
A0A369K357	0.883496	0.877571	0.567967	0.601943	0.784047	0.698273	0.489097	0.901048	0.192562	0.140443	1.02592	0.416262	1.0716	0.979761	1.1441	1.27229	0.22796	0.151053	0.20656	0.284145	0.47944	0.438943	0.679292	0.657969	3.59563	2.61182e-06	+
A0A369JSE5	1.28318	1.02128	0.971165	1.54995	1.35328	1.82852	2.5214	1.62307	2.27644	1.76049	1.87031	1.74475	0.897819	0.644169	0.794832	0.853614	0.82275	0.859984	0.734479	0.457297	1.24284	0.632595	1.15828	0.925321	4.6654	0	+
A0A369JH00	0.604088	0.68253	0.495262	0.519517	0.609216	0.597511	0.346	0.17692	0.498828	0.914327	0.273015	0.69825	0.861908	1.04033	1.44167	0.410208	1.15685	1.28194	0.70448	1.91153	1.15459	0.803878	0.597865	0.449981	1.58682	0.000510562	+
A0A369JFQ9	1.21552	1.25293	1.57198	1.78836	0.285717	0.528163	0.189329	0.146881	3.41377	1.96108	2.58607	2.69022	5.17567	4.65483	4.88708	4.41515	3.36859	4.09916	3.42811	3.65063	3.21783	3.75535	3.83203	4.17542	10.8772	0	+
A0A369JPL8	1.26151	0.453799	0.259076	0.533505	0.503707	0.209178	0.515484	0.930387	0.323354	0.818504	0.739298	1.36696	0.98518	1.36657	1.25568	0.71075	1.50964	1.95643	1.6328	1.87273	1.11761	1.48189	1.36949	1.85465	3.386	2.57483e-06	+
A0A369JH87	1.33947	0.869648	0.946936	0.34838	0.268897	0.212289	0.133682	0.118845	1.4244	1.67797	1.83918	1.56078	1.56016	1.13058	1.37691	1.54824	1.48527	1.80182	1.34165	1.92313	0.912874	1.07759	1.19783	0.297975	5.38091	0	+
A0A369K039	1.98534	2.69625	1.93609	1.75996	0.253935	0.547946	0.58134	0.673653	1.24021	1.02702	0.614914	0.547201	0.90378	0.222716	0.242292	0.327191	1.05627	1.65538	1.32978	1.13672	0.517445	0.166431	0.435153	0.190082	6.2287	0	+
A0A369JDA6	0.493915	0.199788	0.180324	0.485124	0.229062	0.11376	0.0951455	0.308796	0.292372	0.431042	0.380331	0.320116	0.641671	0.654747	0.533599	0.565454	0.871596	0.0948957	0.539988	0.505847	0.552915	1.04048	1.29984	0.616692	2.37199	4.76773e-05	+
A0A369JYF7	17.5228	16.8105	16.3586	23.8707	4.27891	3.44448	4.07071	4.49428	1.14511	1.30318	0.518141	1.26107	0.487794	0.816832	1.13358	0.702669	5.26864	4.32407	4.84468	6.46015	3.36728	2.96037	2.55158	3.56952	10.7951	0	+
A0A369KGZ5	4.38456	6.60914	5.3756	5.89417	4.80893	4.12498	4.04779	3.31614	4.32702	3.85519	3.27555	3.75032	8.93391	7.96319	7.99534	6.37721	6.2821	7.95256	7.93746	7.62368	5.92385	6.29179	6.7876	7.60668	5.83938	0	+
A0A369JGN9	0.918668	0.902025	1.43723	0.845105	0.109118	0.667091	0.799427	0.939298	0.570396	0.691574	1.03505	0.467558	1.31151	1.48049	1.28942	0.86074	0.975097	1.33024	1.42069	1.39372	1.68128	1.04094	1.11895	1.09657	2.01625	0.000147387	+
A0A369J724	0.493893	0.992742	0.679671	1.03513	0.998825	0.738102	1.1218	1.0277	0.394624	0.219884	0.0734861	0.25348	0.934254	1.01602	0.752146	0.939781	1.06539	0.97486	0.997229	1.15039	0.765706	1.22351	1.10248	0.736499	4.309	0	+
A0A369JWH5	1.46552	1.94731	1.57728	2.13971	5.12619	3.88825	4.12916	4.58598	2.11123	2.08194	2.23723	1.98911	0.891816	0.953146	0.948046	1.10528	1.76945	1.45872	1.98899	1.53449	1.11189	1.64783	1.82654	1.4257	9.98181	0	+
A0A369K8S7	0.546413	0.699356	0.542195	0.625947	0.694986	0.575062	0.779374	0.654073	0.378568	0.741072	0.609701	1.23722	0.471373	0.229449	0.185956	0.283234	0.981724	0.894751	0.880771	1.14438	0.296923	0.851419	0.587485	0.745876	2.34327	5.00763e-05	+
A0A369J6Z6	2.11257	3.09636	4.16413	3.08561	1.55573	1.52431	1.10053	1.23306	1.25391	1.105	1.25987	0.751883	0.694859	0.596932	0.806317	0.7917	1.31556	1.5107	1.66549	1.09366	1.08588	1.21294	1.23241	1.06963	5.90626	0	+
A0A369JGX8	1.08092	0.950611	0.686331	0.811435	4.58881	4.09508	3.86279	5.09919	27.8489	20.841	23.8481	23.9372	24.7123	21.7975	23.4184	22.7783	19.8797	20.2501	18.3375	20.6326	25.4572	20.9398	20.6553	21.8681	13.5387	0	+
A0A369K5W0	0.207015	0.0744941	0.239282	0.183837	0.12456	0.386317	0.216943	0.157043	0.170938	0.220354	0.193292	0.402189	1.27485	0.701609	0.995963	0.950649	0.177123	0.110547	0.0913215	0.128394	1.50022	1.59257	0.272403	2.00999	3.94418	1.33511e-06	+
A0A369JAM5	12.3367	7.61311	8.311	4.6412	6.43947	5.90614	6.20498	5.64239	4.17653	2.82818	4.5287	3.16031	3.18956	1.06599	3.21471	2.8629	2.72746	1.94455	2.84687	2.33899	2.60576	2.65254	2.67307	2.79069	4.26402	0	+
A0A369KHU0	10.8957	12.3674	10.4206	12.5162	7.6423	6.29835	6.32859	6.87984	2.47826	2.40745	2.16696	2.28949	0.153436	0.30896	0.559777	0.646093	0.23437	0.326834	0.427638	0.450502	0.19159	0.288795	0.433027	0.453229	16.1967	0	+
A0A369J8E7	2.12564	2.31202	2.01692	2.15009	0.194781	0.774529	0.0700663	0.0621214	0.145977	0.219807	0.982599	0.157412	0.478437	0.467239	0.538537	0.647083	0.435135	0.234279	0.461064	0.3033	0.399925	0.709628	0.545293	0.760509	8.03743	0	+
A0A369KCF9	0.247451	0.154663	0.185429	0.227897	0.57114	0.773495	0.861892	0.500932	0.0876913	0.275321	0.0734316	0.217923	0.0279114	0.0577905	0.0840424	0.0940771	0.031116	0.114714	0.185094	0.0504708	0.0623775	0.0753513	0.0766542	0.0431886	7.25047	0	+
A0A369J591	2.3542	2.69024	2.14203	2.16673	9.85713	9.12831	10.985	8.95667	2.46132	1.58345	1.83465	1.86022	13.834	14.618	13.4791	12.2985	17.5053	18.2728	15.9015	19.3565	17.429	15.742	16.3109	15.1809	14.8288	0	+
A0A369JN96	14.9772	25.4222	11.5313	17.4332	364.992	371.706	404.929	291.775	161.234	174.066	149.38	175.901	90.6214	86.9325	72.0753	96.1911	43.1145	41.1455	31.5774	40.1035	57.837	37.7569	59.3876	45.6802	13.1803	0	+
A0A369KBX8	0.264412	0.79879	0.739976	0.459413	0.570363	0.767275	0.597203	0.604744	0.81591	0.899721	0.804683	1.18188	1.31167	0.649036	0.875296	1.3134	1.19319	1.61084	1.69504	1.79272	0.867194	0.945382	0.656043	0.786907	4.16244	0	+
A0A369K6N7	5.60073	3.50117	7.59208	7.38607	2.06494	2.07388	2.01145	3.25498	2.71104	1.89625	1.57389	3.01336	1.40258	1.57046	1.0014	1.19552	1.37931	2.29801	1.95304	1.79231	1.07938	1.58915	1.92401	1.42647	5.23154	0	+
A0A369JUZ4	6.09377	6.07709	6.21773	6.49631	40.1543	30.9025	37.1383	30.7212	1.94754	1.59786	1.35127	1.07261	14.9628	15.2379	15.9051	12.519	22.3448	24.8789	19.924	23.5993	22.8414	26.6232	20.5946	22.5518	11.8319	0	+
A0A369JWS2	1.13565	1.67628	2.113	2.31723	2.40417	2.00919	1.55914	2.13959	1.36721	1.26303	1.25775	1.13324	0.7607	0.852522	0.668525	0.839404	1.11505	1.14314	1.04613	0.956154	0.589525	1.14303	0.521643	1.03456	4.59451	0	+
A0A369JHQ3	0.125964	0.207386	0.0786778	0.184781	1.2523	1.33666	1.48946	0.537117	1.38755	1.908	1.30299	1.06059	1.34589	1.73733	1.90681	1.25203	0.345831	0.716607	0.595673	0.803199	1.077	1.7752	1.59906	1.46012	4.99713	0	+
A0A369J2Q1	0.506277	0.180454	0.179234	0.100577	0.431762	0.530783	0.72227	0.96232	0.775885	1.12238	0.664824	0.963851	1.04527	1.23411	1.10351	0.938613	2.11664	1.31801	1.72989	1.8874	0.625857	1.05927	1.05631	1.08884	6.0324	0	+
A0A369JPB9	0.82931	1.83344	1.93052	1.75667	6.36119	5.77676	5.03989	5.38648	2.43824	2.79185	2.75954	2.47516	1.21821	1.64656	1.12787	1.26233	1.61777	1.76206	1.38243	2.00635	1.10094	0.75471	1.25631	1.33728	11.2294	0	+
A0A369JA34	0.281882	0.142772	0.053649	0.0505747	0.732208	0.566298	0.648788	0.542914	0.341079	0.303169	0.783427	0.583465	0.995927	0.758198	0.626959	0.75068	0.348216	0.996294	0.846401	0.656563	1.00541	1.4528	1.41534	0.807687	4.06638	0	+
A0A369JDS5	4.97587	4.59909	4.52932	5.92641	0.37922	0.504804	2.34851	0.448999	1.5029	1.6643	1.43021	1.53357	1.09315	1.00292	0.974992	1.2131	1.78099	1.61418	1.4084	1.64357	1.41168	1.1003	1.14079	1.55275	8.4342	0	+
A0A369JTD8	0.377676	1.44772	1.1562	1.1175	3.61915	3.08949	3.14074	2.54183	0.34308	0.46029	0.288706	0.325294	0.0962162	0.177627	0.142359	0.122493	0.156891	0.376726	0.362556	0.388435	0.218227	0.128097	0.116758	0.132803	10.6881	0	+
A0A369JN86	0.317744	0.519609	0.445907	0.399718	1.7153	0.749827	1.26415	0.920621	0.799033	0.679078	0.588023	0.842633	0.772289	1.0671	0.81605	0.677814	0.652294	0.314371	0.631399	0.374269	0.887141	0.616882	0.53235	0.620763	2.69801	1.73267e-05	+
A0A369K7C2	0.644715	0.59632	0.650093	1.01283	5.99506	5.16678	5.05415	5.38078	3.28649	3.15603	2.64542	2.28357	30.3605	33.0237	27.8795	25.3023	5.85716	5.44133	5.15328	4.05613	8.68643	6.42526	9.57277	9.70661	14.0133	0	+
A0A369K1S0	0.0511775	0.0740878	0.168254	0.0123556	0.213951	0.14137	0.174178	0.0630858	2.33454	1.41174	1.17127	0.827253	3.3223	3.28422	3.36348	3.10925	5.69664	4.59071	5.0953	3.90624	5.0079	2.68407	3.33529	4.6433	8.7474	0	+
A0A369K3F3	0.246593	0.180678	0.387155	0.301104	0.0173702	0.0221229	0.0181489	0.0542967	0.172779	0.309475	0.143058	0.156661	0.202915	0.162721	0.147407	0.185199	0.522075	0.589122	0.564042	1.02165	0.389874	0.212859	0.710321	0.0950137	3.47865	2.59151e-06	+
A0A369K5Q5	13.4362	10.6151	10.7214	10.4019	21.3761	17.2958	16.9564	15.8452	1.90112	0.840674	1.43214	1.04544	6.86922	8.46882	7.74427	6.50495	7.40645	7.94771	8.77884	7.54378	8.66744	7.6491	7.97242	9.87744	10.3669	0	+
A0A369J0W4	3.07275	3.41159	2.28517	2.06798	0.710403	0.662642	0.733067	0.541776	0.160778	0.292006	0.186991	0.330069	0.627373	0.649511	0.923985	0.473536	1.24828	1.53775	0.892972	1.07272	0.590019	0.559066	0.782928	0.35141	7.80508	0	+
A0A369K3A4	1.58535	1.40866	1.3698	1.31474	0.771928	0.458878	0.239388	0.222575	0.532324	0.400992	0.581576	0.788043	3.90906	2.99844	3.99483	4.17369	3.57562	3.44661	3.59846	3.72048	4.49059	4.07953	3.91803	3.81694	13.0794	0	+
A0A369JV75	2.69809	0.286735	0.279149	0.240204	0.228798	0.162501	0.270984	0.243998	1.01796	1.78262	0.912007	0.869314	1.03643	1.41665	1.17886	1.23862	1.01429	1.11076	0.912325	0.972638	0.93045	0.695002	1.08626	1.08947	0.755655	0.0103262	+
A0A369J274	0.407736	0.3445	0.295774	0.356156	0.207381	0.23938	0.143797	0.151247	0.320618	0.304687	0.958116	0.264864	0.749836	0.801291	0.845566	0.466468	0.885844	3.28329	2.34354	2.0507	0.944353	1.19334	0.867467	0.802898	4.12296	0	+
A0A369K754	0.533988	1.19919	1.21837	0.840925	0.262708	0.18008	0.176761	0.231559	0.632086	0.621514	0.518161	0.489041	3.08081	3.36181	2.82397	2.54231	0.591921	0.885304	0.949042	0.753788	1.2271	0.884983	1.1869	1.41999	10.5155	0	+
A0A369J4J2	0.766329	0.294509	1.50261	0.891353	86.3579	80.3382	82.7947	77.6177	18.1378	14.2111	16.6654	14.9391	7.2541	7.6669	8.84563	8.3556	10.0661	9.0999	9.39347	7.9195	8.76308	7.34911	8.87028	7.33904	21.164	0	+
A0A369JCC3	11.6852	0.148876	0.188481	0.235492	6.531	6.55952	6.0744	5.35565	1.84011	1.69715	2.07971	1.47212	1.73202	2.28527	2.41317	2.51526	4.71242	3.7228	3.91888	3.70605	2.55781	2.64026	2.67039	2.58424	0.774582	0.00950087	+
A0A369K4S9	0.384273	0.2383	0.269135	0.335368	1.02215	0.870432	0.663785	0.826396	0.74946	0.122377	0.406698	0.369999	0.578164	0.360195	0.307416	0.383934	0.608748	0.449983	0.420578	0.615284	0.39993	0.561679	0.405167	0.264232	2.91807	8.75274e-06	+
A0A369JHE0	2.15719	1.68078	1.63774	1.3085	0.724895	0.689798	0.61314	0.473583	0.15517	0.397027	0.694186	0.0838327	1.0135	0.853235	0.675279	1.18133	0.588553	1.1083	0.9054	1.07234	0.776188	0.544545	0.794029	0.810911	5.2283	0	+
A0A369J8J5	0.371521	0.474479	0.323027	0.344774	1.10642	1.24948	1.26687	1.40971	1.08348	1.20224	1.14315	1.0352	1.73443	1.87449	1.90759	1.57881	0.71249	0.535365	0.767642	0.783604	0.754854	0.912758	0.758624	0.88654	11.1165	0	+
A0A369K8U8	0.32002	0.316477	0.443567	0.361748	0.176033	0.218455	0.119333	0.13693	0.554003	0.407215	0.220805	0.418457	0.354234	0.240403	0.253842	0.26243	0.319952	0.559074	0.62381	0.554909	0.37917	0.459904	0.238451	0.415455	2.81439	9.95334e-06	+
A0A369K7D4	3.6104	2.13328	4.00001	2.59626	1.38181	1.48027	1.14783	1.86335	0.710544	1.13765	0.66712	2.4794	0.463383	0.498868	0.48474	0.185478	0.564146	0.962989	1.13498	0.56102	0.415531	0.466324	0.514375	0.283044	5.01723	0	+
A0A369JZZ5	1.37934	1.36945	1.16381	1.35075	0.22006	0.21662	0.163853	0.162249	2.5755	2.61412	1.93429	2.57318	0.671326	0.130602	0.629335	1.21992	0.859287	0.0608959	1.11084	0.265884	0.120062	0.115522	0.330095	0.114276	7.52429	0	+
A0A369JE85	2.39273	2.84206	2.51074	2.84394	0.0389659	0.909508	0.438505	1.0483	1.12125	0.671447	0.873444	0.910974	1.25959	0.646014	1.01316	1.37096	5.49329	5.77003	4.76123	5.81137	1.51793	1.76447	2.01997	1.75453	12.3094	0	+
A0A369JNY4	0.477927	0.334166	0.270586	0.423103	0.431022	0.365782	0.376018	0.378877	0.366749	0.378613	0.314843	0.380721	0.183904	0.374834	0.439927	0.419038	0.667273	0.919339	0.597069	0.738834	0.250402	0.387705	0.212175	0.448672	3.98959	1.34093e-06	+
A0A369J835	0.206031	0.115053	0.193876	0.190789	1.08239	0.645078	0.595366	0.748605	0.738737	1.05735	1.3182	0.884543	0.623024	0.896325	1.06075	0.397211	1.4234	0.942732	1.45177	1.18803	0.909465	0.692211	0.98057	0.613891	4.17391	0	+
A0A369JE22	0.513209	0.563102	0.528006	0.526177	0.151646	0.154861	0.121442	0.128743	1.90945	2.26669	1.60017	1.76273	1.16204	0.960013	1.32191	1.04522	2.05299	1.94338	2.15441	2.67276	1.31244	1.17847	1.19605	1.76735	9.32415	0	+
A0A369JCZ7	24.4385	19.9082	27.6542	17.5267	2.68251	2.59953	2.53061	3.8962	30.5928	23.8225	27.9664	28.2847	38.7638	35.6176	37.9129	38.7909	26.8036	22.1464	23.467	24.698	30.3622	31.9698	31.9676	32.3684	11.5546	0	+
A0A369K7R6	1.60051	0.923995	0.971281	0.857543	3.3046	3.9114	2.58423	4.20036	1.62688	1.25092	1.24802	0.974425	1.37432	1.3904	1.20383	1.63565	1.91218	2.2695	2.29485	1.93002	1.9396	0.977678	1.21698	1.00361	6.13202	0	+
A0A369K1H7	0.0783731	0.216183	0.234741	0.249089	1.41183	1.34525	1.49374	1.46263	1.14767	1.53503	1.59167	1.47253	1.19253	1.06477	0.889124	1.30347	1.01889	0.678794	1.19226	1.27099	1.38443	1.02383	1.09825	1.12759	7.22376	0	+
A0A369JTV4	0.876418	1.42753	1.62247	1.98488	0.84306	1.37871	0.852047	1.26892	0.351721	0.558933	0.548277	0.731816	0.41941	0.40419	0.657977	0.59734	0.207836	0.528858	0.156388	0.201245	0.276618	0.193408	0.309595	0.433755	5.11918	0	+
A0A369JX44	2.36059	2.56517	2.7918	3.02317	1.74265	1.22465	1.36661	1.28805	1.14728	0.963769	0.668649	0.663345	1.40823	0.862716	0.917763	1.14653	1.08797	1.80036	1.26769	1.72142	2.43853	1.19293	1.65256	2.03034	5.20379	0	+
A0A369IZU7	0.531049	1.36621	1.8164	0.771058	3.25114	2.31732	2.66961	2.17567	1.4186	1.10857	0.983023	0.698421	0.319428	0.146524	0.348175	0.25113	0.989509	0.838607	0.968161	0.913856	0.724619	0.800425	0.94425	0.77867	6.31795	0	+
A0A369JVN4	3.02773	1.36525	1.00691	0.7814	11.9249	11.6114	11.5881	12.2354	7.4424	5.49289	6.43174	6.57972	4.25032	4.23904	3.98069	4.0053	4.63231	5.55806	4.33969	4.54785	4.58604	4.44528	4.20622	4.53381	12.9638	0	+
A0A369K791	0.19775	0.169751	0.327054	0.300376	1.80926	2.61291	2.63177	2.19522	1.81618	1.33936	1.6128	1.14348	4.47091	3.58292	4.10489	3.79284	4.35226	4.83354	4.1742	4.39355	5.23936	5.60701	5.10034	5.30913	13.833	0	+
A0A369JZ91	0.530769	0.0908626	0.100444	0.137002	6.03835	5.95316	5.19312	4.8322	27.6364	26.8104	27.8474	22.503	7.38499	7.98755	7.3147	9.01203	22.0323	22.9364	28.7049	25.8424	8.30776	8.45405	6.46071	8.14652	13.5781	0	+
A0A369JNK5	0.0842648	0.144201	0.0575207	0.0615757	0.254878	0.214082	0.221276	0.278262	0.397395	0.349687	0.318617	0.1727	0.185012	0.240697	0.191001	0.221022	0.107891	0.193005	0.1889	0.199969	0.3499	0.205767	0.251626	0.329791	3.48063	2.59235e-06	+
A0A369JTG5	0.863941	1.05564	1.42253	1.166	0.520004	0.50157	0.905776	0.411725	1.1572	0.561256	0.596179	0.459989	0.599176	0.649781	0.527736	0.656284	1.34919	1.50524	0.908296	1.31011	0.880615	0.85025	0.59961	1.2903	2.5411	3.32308e-05	+
A0A369K4E3	1.02247	1.57077	1.82338	0.493342	1.04866	0.75062	0.809194	0.558899	1.76197	0.846679	0.686808	0.848453	0.893244	0.950101	0.852804	1.14235	2.61177	3.23559	3.20354	3.00552	2.00735	1.30726	1.21344	1.89628	5.72967	0	+
A0A369K8A7	0.0286453	1.12988	0.602995	0.772325	8.67822	7.42387	7.92895	6.72274	1.07941	0.912684	0.974949	0.847125	2.65025	2.67987	2.60678	2.39278	0.308808	0.196636	0.346276	0.143457	1.48229	1.90015	1.65209	1.91771	14.1766	0	+
A0A369J6Z5	1.63917	1.41237	1.41817	0.17134	3.21937	3.44456	2.3802	3.25608	0.254334	0.608017	0.53673	0.289575	0.269157	0.0958966	0.136847	0.133219	0.126734	0.105894	0.448334	0.604967	0.0826858	0.508414	0.0945602	0.361851	8.16968	0	+
A0A369J4D6	0.359754	0.244357	0.23359	0.296356	0.194434	0.112692	0.364811	0.104319	0.184644	0.838289	0.102084	0.908615	1.66504	1.24541	1.32747	0.318198	1.61573	1.76681	0.841789	0.985055	1.20403	1.21152	1.51649	1.18164	3.47257	2.58983e-06	+
A0A369JIC5	0.438471	0.484018	0.531322	0.190238	0.825783	0.676007	0.834966	0.945702	1.54874	0.702201	1.58144	1.293	0.41269	0.54248	0.574181	0.486372	1.00601	1.30502	1.12267	1.03848	0.691285	1.0679	1.0715	0.914017	4.20371	0	+
A0A369JKI1	4.08524	4.69999	4.71131	4.38274	7.57801	5.53472	5.49212	5.00435	6.3373	4.82396	3.22654	4.08376	8.15204	8.54403	7.91058	6.18116	7.13065	7.62525	9.02099	6.68376	6.64643	3.91175	6.21467	6.95764	2.90398	8.74453e-06	+
A0A369JVD8	0.341449	0.407966	0.308746	0.337166	0.949258	0.540338	0.552858	0.840589	3.21879	2.94157	3.22179	2.39111	5.0009	4.02451	4.0665	2.88706	2.95604	2.11425	3.1643	2.1539	2.93016	3.35107	4.98798	3.75958	7.14673	0	+
A0A369JS89	3.10361	3.03515	2.48915	2.89626	1.08506	1.14499	1.09625	1.07084	1.59163	0.958076	1.29549	1.44375	3.54836	3.62591	2.03968	3.04499	5.32442	5.63127	5.33144	6.32667	6.01602	4.69788	6.30397	5.60612	10.3816	0	+
A0A369KG46	0.365714	0.174744	1.17865	0.62581	4.56595	4.32113	4.38311	4.21501	2.29465	2.14127	2.36399	2.89813	2.15347	2.08964	2.02857	1.97458	2.65592	2.76165	2.24658	2.77796	1.6388	2.27589	1.59539	2.33112	10.2152	0	+
A0A369JW48	0.170465	0.0869767	0.10735	0.0880999	0.157923	0.0528349	0.0833316	0.0494953	0.235164	0.21092	0.434213	0.271185	0.556226	0.428075	0.275547	0.479781	0.390512	0.865193	0.206698	0.639111	0.909645	1.09338	0.608137	0.258346	2.68074	1.85357e-05	+
A0A369KAH3	1.37643	1.44059	1.22189	1.17494	1.06835	1.03156	0.175414	0.300082	1.65987	1.64458	2.00231	1.52786	1.0564	1.02295	0.994882	0.947616	1.29543	1.20237	1.79061	1.14498	1.05042	0.612624	0.774278	1.03372	3.55707	2.60756e-06	+
A0A369J689	0.443831	0.597315	0.34656	0.547912	0.157209	0.0860684	0.0748239	0.290572	0.490303	0.579941	0.427153	0.546836	0.133719	0.139902	0.133804	0.118669	0.0780336	0.167687	0.0999097	0.0142878	0.263418	0.16357	0.368159	0.228721	6.25703	0	+
A0A369K7F7	0.355665	0.23585	0.26406	0.344331	1.93936	1.75204	1.62954	1.95338	2.22321	0.739323	2.97611	0.841697	0.191263	1.8189	0.470533	0.328459	0.870504	2.51575	2.57114	2.37997	0.424763	0.34234	0.410696	0.285406	2.7781	1.11663e-05	+
A0A369J856	0.111444	0.0901712	0.36552	0.973731	3.95053	2.50648	1.72782	2.27517	0.544126	1.35728	0.74784	0.961093	1.89683	0.730876	0.910311	0.332062	5.80454	5.44393	4.78331	5.54927	0.588819	0.802094	0.454764	0.541995	9.07771	0	+
A0A369JY48	0.122387	0.0779572	0.160636	0.138047	0.146607	0.0681834	0.122566	0.144666	0.127384	0.0800402	0.0924624	0.0755538	0.292022	0.25619	0.472299	0.171603	0.150939	0.3312	0.217775	0.247935	0.207191	0.177049	0.159537	0.313896	2.42415	4.28659e-05	+
A0A369JRX8	0.634753	0.798511	1.03698	1.11311	0.383649	0.348195	0.353687	0.435089	0.635858	0.72866	0.534598	0.608385	0.368238	0.163273	0.153045	0.255592	0.727506	0.496261	0.590442	0.803316	0.623222	0.722868	0.598592	0.55013	4.9865	0	+
A0A369JSD1	2.11101	1.62236	2.20429	1.74666	8.64113	7.52861	9.25035	9.52398	5.49151	4.46504	3.83762	3.66003	4.21163	3.52527	2.74162	2.33197	5.23408	2.52615	2.98409	5.76659	3.33939	3.35912	3.80947	2.40218	6.87123	0	+
A0A369JZK2	1.31726	0.675177	1.2052	0.800642	6.0702	5.15103	4.57671	5.64042	1.22953	1.70177	1.87606	1.73521	0.673156	0.594314	0.730618	1.52247	0.776898	0.879095	0.189078	0.672139	0.632501	1.6926	0.562974	1.56145	10.0321	0	+
A0A369JLU2	0.910112	1.64634	2.30349	1.50064	0.265724	0.355852	0.878819	0.457327	0.232136	0.0941117	0.243263	0.42744	0.304715	0.182705	0.0842448	0.137994	0.487498	0.412417	0.335432	0.406999	0.291687	0.293005	0.270803	0.228719	5.27502	0	+
A0A369JBK4	0.610026	1.28213	1.04922	1.21156	0.372589	0.308986	0.322152	0.591999	0.169794	0.0727714	0.207528	0.10829	0.294652	0.324218	0.460686	0.855325	0.809619	0.843437	0.733743	0.493628	1.10278	1.08172	1.22777	0.997955	5.3633	0	+
A0A369J1C0	0.271895	0.19141	0.306405	0.565006	4.28905	4.33726	3.66944	4.39681	13.8278	11.7268	12.2677	14.1249	3.84455	3.49019	2.68566	3.64788	9.87725	8.39208	11.0327	10.3706	3.91477	3.34714	4.51273	4.34682	13.5376	0	+
A0A369K9H2	1.24258	0.936305	0.449708	1.14029	0.288577	0.217195	0.572995	0.596849	0.684597	0.710472	0.723088	0.467792	0.568113	0.053742	0.0825878	0.0865861	0.427025	1.23696	0.92002	0.689151	0.671322	0.539464	0.952129	1.06152	2.14273	9.2261e-05	+
A0A369JM85	41.5653	51.1544	61.639	50.5846	31.5269	27.9821	31.1923	29.7503	12.5119	9.21673	10.5773	10.5469	2.36205	3.37481	2.41578	2.24006	5.87977	6.39825	5.41751	5.87218	4.57477	5.64453	5.48796	5.32973	12.5234	0	+
A0A369JUV8	2.95686	1.02963	3.29084	3.27891	0.225596	0.164778	0.185375	0.161632	0.404382	1.53491	0.310587	1.41815	1.64706	1.8713	1.7239	1.88256	3.49611	3.98153	2.48433	3.36335	1.74233	1.62487	1.83637	1.72518	5.22973	0	+
A0A369JHX2	0.199991	0.0933267	0.131034	0.0709443	0.454846	0.343651	0.197538	0.430457	0.441657	0.270318	0.336946	0.418676	0.923773	0.630214	0.527217	1.10756	0.955407	1.33773	1.12177	1.34529	1.44735	1.16217	0.778025	0.898285	6.14855	0	+
A0A369J7S7	1.21857	2.06964	1.6647	1.3848	0.808216	1.41463	1.47394	1.2258	6.54069	6.88442	5.98513	6.21377	14.0675	12.7594	13.5024	12.4824	18.1807	17.0985	17.6459	18.428	22.6729	20.5914	22.1007	23.4066	19.127	0	+
A0A369JVI4	1.07378	0.977108	1.03153	0.878457	1.89298	0.793553	1.37987	0.879253	1.61145	0.779146	1.22334	1.36717	0.212287	0.130117	0.144926	0.176385	0.204454	0.717354	0.449233	0.281832	0.325947	0.385765	0.644602	0.244897	4.34067	0	+
A0A369K1I4	0.269492	0.31894	0.139224	0.0738173	1.1188	1.48143	1.58136	1.06741	2.59155	2.41488	2.18922	2.02026	4.36518	4.41477	4.42693	3.80997	2.3516	2.35528	2.51636	2.48652	1.99499	2.14483	2.72095	2.31161	12.7301	0	+
A0A369JGY6	0.904426	1.0408	0.730793	0.640351	1.0229	1.28557	1.3588	1.26536	0.585253	0.71449	0.968175	0.736009	0.798224	0.757564	0.690879	0.924354	1.08958	1.1415	1.25254	1.30876	1.38148	1.36613	1.3015	1.0826	4.61822	0	+
A0A369JI24	1.26573	1.42203	0.93137	0.876729	0.30939	0.277418	0.244814	0.244217	0.596112	0.425409	0.297325	0.381163	1.42579	1.52592	1.20087	1.1165	1.35365	0.927668	0.74298	1.67726	0.935405	0.824506	0.616915	1.00078	4.81845	0	+
A0A369JMP9	0.0382825	0.181538	0.11761	0.176869	0.340067	0.239171	0.138315	0.230721	0.501542	0.543054	0.609222	0.773596	0.533231	0.678306	0.441806	0.671363	0.408667	0.364406	0.322981	0.673286	0.710384	0.664255	0.65492	0.479461	5.01701	0	+
A0A369JW90	0.0723488	0.372552	0.381722	0.819393	1.53351	1.25293	1.01689	1.57772	1.21843	1.09603	0.689805	1.04217	0.952778	1.55088	1.49387	1.01934	0.432233	0.419536	0.453201	0.495128	1.70939	1.70837	1.93747	1.58157	5.98189	0	+
A0A369JP38	0.32039	0.318073	0.270699	0.400249	0.363906	0.683368	0.473292	0.469432	1.25186	0.938223	1.22763	1.46377	0.398648	0.541013	0.200142	0.367469	0.487639	0.411616	0.296342	0.580888	0.391868	0.322411	0.614322	0.17355	6.10845	0	+
A0A369IYH2	1.44169	1.10152	2.72444	2.83333	5.60115	5.76443	5.17832	5.04629	3.78813	3.72523	3.12893	3.04856	2.98112	3.80893	3.28933	2.77304	4.0466	4.40683	4.11698	4.15139	3.10664	2.67568	3.269	3.19021	6.54676	0	+
A0A369JSS6	0.687923	1.95523	1.47794	1.63325	0.232046	0.362586	0.368599	0.164454	4.17072	3.66492	3.37876	3.0343	5.8691	5.32897	6.61164	5.42295	4.8637	1.28124	4.92485	5.77482	5.70461	5.07004	5.4804	5.57899	6.59406	0	+
A0A369KE11	0.948648	1.49426	1.46303	1.99442	0.676913	0.287565	0.683688	0.299939	2.38273	2.43772	2.38417	2.57279	1.95436	1.11964	1.94925	2.18895	4.59647	3.90588	5.04978	4.49269	2.4232	2.88964	3.1374	2.80495	9.77364	0	+
A0A369JC24	0.407436	0.397534	0.425933	0.332263	0.120968	0.0351722	0.165038	0.118549	0.34185	0.443669	0.533386	0.63516	1.08107	0.962625	0.764615	0.358319	0.756626	0.533698	0.395062	0.277413	0.664487	0.740223	0.919171	1.13642	3.63533	2.62123e-06	+
A0A369J5W0	0.269464	0.579646	0.729269	0.777874	1.00215	1.22224	1.26782	1.54488	2.0238	0.395024	1.86283	1.97808	0.999647	0.634071	1.19344	1.08956	1.48401	1.82596	1.62936	1.70168	1.22442	1.24769	1.53296	1.22699	2.13887	9.2205e-05	+
A0A369JFY1	0.485576	0.32224	0.309553	0.187851	0.597441	0.414859	0.348838	0.520237	0.626141	0.633831	0.615916	0.688244	1.23454	1.29167	1.01349	1.20707	1.15954	1.30037	1.2262	1.34771	1.07392	0.873182	0.997642	0.938959	10.0464	0	+
A0A369J7A9	5.00972	3.43238	2.80414	4.11821	0.916504	1.05165	1.01662	1.19182	0.714933	0.305918	0.399035	0.343167	1.79909	0.912738	0.745502	0.885941	0.873919	0.39563	0.33838	1.0932	1.56837	1.07321	1.24289	1.93485	6.81121	0	+
A0A369K992	6.36258	4.28037	7.85489	3.89306	68.1259	57.9248	56.2385	59.4904	57.993	76.7584	42.7009	40.2384	15.0099	14.1159	12.0201	12.5881	7.44773	6.79648	7.42951	6.49995	4.78837	3.43086	4.78442	4.80168	9.27676	0	+
A0A369J892	0.383641	0.227439	0.236888	0.292413	0.0394395	0.108893	1.21919	0.235715	1.194	0.591964	0.147434	1.11284	0.878244	0.714486	0.830387	0.691415	0.258912	0.512398	0.586273	0.634403	0.547929	0.734074	0.637445	0.407335	0.641545	0.0176365	+
A0A369JIX6	0.355846	0.960263	0.372278	1.42603	0.141495	0.254039	0.247404	0.228033	0.257802	0.390581	0.485786	0.231953	1.70021	1.33794	1.87832	2.00299	0.8261	0.64724	0.724326	0.415814	1.37111	1.11486	1.09641	1.32019	5.82416	0	+
A0A369JHI0	0.054647	0.160997	0.151379	0.063408	0.366841	0.178826	0.203391	0.180119	1.07499	0.856869	0.912575	0.670724	0.579295	0.385875	0.405065	0.412768	0.674457	0.741353	0.632485	0.134834	0.590839	0.974756	0.615257	0.834743	4.79523	0	+
A0A369J288	1.92779	2.32102	2.79954	1.45376	1.12643	0.711469	0.888333	0.926648	0.486996	0.660016	0.714033	0.510307	0.323005	0.335346	0.184448	0.561104	0.355641	0.631223	0.376974	0.350589	0.398736	0.236959	0.241117	0.217789	7.14703	0	+
A0A369K4U8	0.369198	0.694886	0.648312	0.735333	9.29022	8.02914	9.13324	7.44922	3.75902	4.05113	3.49274	2.24827	3.50042	4.11995	2.79128	2.97865	0.856775	1.19198	2.04167	1.05944	2.50335	2.32108	2.51677	2.59715	11.3394	0	+
A0A369JKI7	0.541594	0.656428	0.624716	0.523007	0.54106	0.644991	0.824979	0.661914	0.178021	0.131234	0.128471	0.67354	0.589317	0.610017	0.49751	0.414286	0.0703698	0.145906	0.432797	0.152771	0.281505	0.195563	0.163841	0.293641	3.32944	2.56328e-06	+
A0A369JKZ7	0.788347	0.791807	0.699158	0.662985	0.723255	0.568021	0.763412	0.743474	1.804	1.66072	1.72377	1.94329	2.55049	2.528	2.55323	2.62477	1.24166	2.34755	2.02604	2.54822	2.97628	1.73714	2.51015	3.00256	6.63822	0	+
A0A369J0H3	0.116859	0.260952	0.318331	0.669044	0.105861	0.166039	0.124723	0.137524	0.312517	0.478198	0.601812	0.52145	0.111808	0.0511405	0.134132	0.128602	0.114593	0.217756	0.185666	0.0925665	0.125181	0.181	0.154757	0.216671	2.98626	7.53059e-06	+
A0A369JR22	1.74703	1.58049	1.54748	1.91476	2.90377	1.58052	2.60657	2.5257	0.999215	0.848747	0.885575	1.14935	0.478664	0.659384	0.647508	0.653844	0.644278	0.694283	0.877264	0.26805	0.535521	0.181507	0.663938	0.690879	7.10092	0	+
A0A369JGZ7	73.4311	78.3889	93.0179	79.3974	0.875819	0.623855	0.790413	0.952994	4.00203	3.26501	2.95944	2.96113	2.63225	2.76227	2.78809	2.84158	1.8338	1.05761	0.815585	0.727092	2.01987	2.08371	1.22355	2.09201	16.5704	0	+
A0A369JFZ1	1.67707	1.87173	2.15485	1.72421	0.49609	0.431703	0.429617	0.421232	3.95327	3.65565	2.8098	4.23046	1.97447	1.80245	1.92703	1.6378	1.69738	0.965394	1.31913	1.15586	1.82253	1.37375	1.49904	1.44566	8.9308	0	+
A0A369JE37	0.127296	0.191397	0.211469	0.010833	0.121616	0.0994248	0.0938693	0.102238	4.85695	4.024	4.3523	3.76527	1.43125	1.28507	1.30056	1.0946	2.4408	0.826374	6.06967	3.20637	2.12034	1.58344	2.55076	2.1573	4.65227	0	+
A0A369JJD6	2.2945	2.03624	2.33984	2.02618	0.130525	0.343489	0.425738	0.0974943	0.75865	0.731901	0.669081	0.189936	0.730291	0.431511	1.12752	1.06493	1.67994	1.869	0.874786	1.3804	1.08752	1.00598	0.938343	1.15707	6.94129	0	+
A0A369K756	2.68598	3.32307	2.80281	4.81639	0.885767	1.38456	1.15279	0.889035	3.76707	3.33282	3.4004	2.51136	1.62845	2.41184	1.86727	2.16153	1.99058	3.10293	3.21839	3.07482	3.04133	2.33024	1.91621	2.99672	3.6559	2.62467e-06	+
A0A369JUH3	0.113887	0.567897	0.237553	0.247027	0.842211	0.314364	0.703364	0.591034	0.493564	1.28678	1.14029	0.819535	0.201849	0.562834	0.68819	0.557086	1.2008	1.28319	1.02349	1.08604	0.731842	0.756043	0.361725	0.7648	3.18435	5.08421e-06	+
A0A369JKC2	4.33946	6.34485	5.69245	6.39937	1.61965	1.54952	1.65626	1.51102	0.972918	0.677419	0.807665	1.08303	0.534143	0.51163	0.224017	0.575462	0.678179	0.86599	0.899192	0.988074	0.565109	0.806846	0.738966	0.403602	11.4979	0	+
A0A369JKD4	0.383179	0.534745	0.646787	0.449082	0.835078	0.718986	0.678357	0.796098	0.493628	1.38735	0.161267	0.20354	0.712874	1.01632	0.844845	0.908246	0.271084	1.0563	0.159827	0.171426	1.64059	0.891533	1.69777	1.80802	2.45026	3.92397e-05	+
A0A369JU96	5.59751	5.52916	5.27208	5.59596	2.08555	1.00647	1.13137	1.68537	0.82997	0.47956	0.191625	0.15951	0.0419685	0.106275	0.354682	0.0134356	0.309939	0.596687	0.012344	0.0611045	0.191646	0.266791	0.144102	0.198886	14.85	0	+
A0A369JHQ2	0.199895	0.156255	0.156924	0.273702	0.198183	0.164611	0.165621	0.165646	0.629892	0.586148	1.11929	0.913313	0.975553	1.07451	0.888483	1.08699	0.663459	0.466346	0.392019	0.487863	1.15231	1.02983	0.679585	0.879261	6.79228	0	+
A0A369K3K6	0.345062	0.551255	0.270002	0.188318	0.323909	0.21093	0.34267	0.186701	6.30028	8.75153	7.42627	8.07912	3.16049	2.67929	2.78304	3.14025	6.56868	5.94359	6.33051	7.23675	2.48774	2.79071	2.52903	2.30504	13.3335	0	+
A0A369JIB4	1.15152	1.68079	1.27407	1.74052	0.674062	0.978332	0.784849	0.929849	0.388966	1.14707	1.28364	0.78357	1.1481	0.933617	0.785273	0.375433	1.38816	1.58262	1.54857	1.08116	1.99533	1.55266	1.32986	1.70137	2.86417	9.97817e-06	+
A0A369JNE5	2.57294	1.4266	2.25717	2.65661	0.908541	0.736516	0.657472	0.745125	2.13787	1.81148	1.11841	1.58837	2.10256	2.25157	2.23393	2.27988	7.40379	3.48434	4.76316	4.90432	3.48727	3.43039	3.30876	3.76469	5.62145	0	+
A0A369K9Y6	1.01224	3.1731	3.00842	3.75198	3.03673	3.09922	3.62215	3.20731	3.94535	3.15987	3.1792	3.53861	2.3195	2.50564	1.96073	2.26149	1.53577	2.08014	2.73528	2.5855	2.37033	1.54352	2.42258	2.68386	1.50634	0.000651439	+
A0A369JMG4	0.648215	0.985882	1.22617	1.10986	1.60481	1.32094	1.34859	1.43491	0.324351	0.094326	0.0929916	0.224429	0.0867795	0.434437	0.0279652	0.362601	0.223652	0.195518	0.297102	0.11541	0.287915	0.323703	0.238173	0.435644	8.88	0	+
A0A369K660	1.33207	1.06017	0.818091	1.04896	1.31719	1.29686	1.43818	1.2717	2.66103	2.11204	2.57513	2.08043	0.620145	0.608977	0.826821	0.593172	0.905865	1.15233	1.03146	0.624821	0.383171	0.711855	0.747376	0.822461	8.39357	0	+
A0A369K080	1.11376	0.935228	1.23873	1.17927	0.0895274	0.330993	0.362806	0.343511	0.450532	0.167348	0.406417	0.173737	0.378531	0.379831	0.206357	0.155778	0.016694	0.282957	0.166006	0.248557	0.325532	0.102392	0.382083	0.0129183	7.00251	0	+
A0A369JR41	2.40996	2.33899	2.3182	2.50156	0.523306	0.773579	0.30081	0.498768	2.31867	1.73238	1.63712	2.25107	1.65753	1.21542	1.51148	1.38732	2.30437	2.20354	1.96842	2.29777	1.56516	1.93638	1.39812	1.8618	8.15555	0	+
A0A369JMC7	3.10616	6.36893	7.35114	7.58299	0.938413	0.719755	0.939063	0.933096	0.222545	0.112505	0.129186	0.24181	0.880552	0.739262	0.805668	0.888133	0.623646	0.496768	0.291202	0.540621	0.727809	0.749646	0.811292	0.510677	7.19514	0	+
A0A369JBN2	0.783873	0.634803	0.47778	0.577929	3.3949	2.45183	2.7298	2.34777	1.60238	2.0032	1.84853	1.75205	0.968785	0.140812	0.139509	1.21477	0.33586	0.379657	0.54827	0.569354	0.848883	1.26211	0.307448	1.26104	6.67463	0	+
A0A369K566	1.20691	1.02144	0.896406	1.08841	0.477088	0.487629	0.486145	0.376279	0.284955	0.0689873	0.26171	0.158141	0.411392	0.378462	0.304945	0.525069	1.39269	0.474154	0.551498	0.76703	0.559499	0.785858	0.482059	0.510087	3.89877	1.33067e-06	+
A0A369JWC7	2.67437	4.97001	4.69152	4.30247	3.47507	4.00497	3.86996	3.65776	6.12506	4.86143	5.01133	4.5565	1.44249	2.67988	2.07776	1.37366	3.60501	5.05955	3.83326	3.76144	1.28094	1.37204	1.34735	1.51439	6.20177	0	+
A0A369K9E4	4.06597	6.52738	5.55651	7.08271	0.0770642	0.100314	0.297816	0.0804044	0.114227	0.106313	0.180623	0.0546096	0.0994279	0.0354326	0.0321146	0.0396271	0.150843	0.109946	0.159448	0.117006	0.113503	0.199253	0.11918	0.0372934	10.6122	0	+
A0A369JG32	1.35057	0.939129	1.31867	0.860214	2.81939	1.75546	1.8338	2.50219	0.268892	0.266855	0.260743	0.447268	0.24813	0.550506	0.715941	0.248416	0.295411	0.0918863	0.344229	0.4963	0.239893	0.505564	0.564919	0.37417	7.55448	0	+
A0A369J463	0.641397	1.07383	1.08628	0.59291	6.45694	6.24348	5.33546	6.23687	1.55523	1.68738	1.99059	1.76434	5.47087	5.40539	6.27229	5.69142	8.48531	10.6925	9.50274	10.31	6.31305	5.93811	6.87844	6.97214	13.3673	0	+
A0A369JRX6	0.845081	0.0987535	0.671422	0.467048	0.0573184	0.178661	0.24815	0.398222	0.56567	0.593173	0.470624	0.659199	1.1845	1.11003	1.17644	0.93773	0.32478	0.55746	0.535438	0.962452	0.746896	1.07353	0.600937	0.609154	3.31421	2.56246e-06	+
A0A369JWA8	0.6395	0.776368	0.468475	0.560491	0.168962	0.190908	0.140004	0.119501	1.23135	1.23112	1.00609	1.15347	2.64421	3.6051	3.44196	3.47042	1.5533	1.21286	1.27878	1.70799	1.41474	1.38781	1.19299	1.12365	11.5386	0	+
A0A369JNC5	2.14407	2.77263	2.81915	2.38607	1.32	0.880305	0.957957	1.23682	1.35489	1.89403	1.52826	1.7505	2.29017	2.31131	2.07724	2.17128	1.88431	2.33343	1.88694	2.17307	1.68965	1.06227	1.93373	1.53104	5.3521	0	+
A0A369KCL4	0.340249	0.470631	0.437581	0.502786	0.799828	0.750285	1.00608	0.574087	2.56401	2.2885	2.78727	2.36404	2.23038	2.01748	1.87695	1.76443	3.80348	3.7665	3.50192	3.77559	3.58441	3.16036	2.9056	3.53616	13.6962	0	+
A0A369K7Q7	0.740723	0.26624	0.25458	0.193068	0.223583	0.207648	0.238902	0.224079	0.18331	0.164391	0.16792	0.259829	0.171884	0.143625	0.200283	0.179692	0.396431	0.351862	0.24447	0.357405	0.142555	0.134765	0.169898	0.22934	1.10855	0.00252706	+
A0A369JFE5	26.1571	25.8398	27.583	27.4412	2.44112	3.34498	3.33524	2.8593	0.291441	0.2397	0.420695	0.495259	0.63235	0.587898	0.770653	0.645486	0.221478	0.273726	0.336328	0.247034	0.66802	0.673081	0.760004	0.871934	24.4433	0	+
A0A369K424	1.71638	0.705726	0.547469	0.502047	0.754968	1.14224	1.10718	1.07812	2.76272	1.86933	2.14473	1.81642	2.53154	2.43914	2.16736	2.47812	4.86901	4.13147	4.29462	4.63918	3.38876	3.6236	3.51613	2.87014	9.71488	0	+
A0A369JSP6	13.8617	14.3844	16.2591	10.4713	1.84965	1.80613	2.37906	2.51386	0.665693	0.712849	0.689123	0.923228	0.336551	0.608157	0.71572	0.442596	0.611861	0.984487	0.58961	0.583039	0.904467	0.930151	0.988677	1.01221	12.0767	0	+
A0A369K9F4	0.227593	0.367468	0.563004	0.259624	0.472829	0.280662	0.350209	0.278396	0.580473	0.477618	0.306192	0.75135	0.380941	0.343536	0.290211	0.297448	0.279562	0.284579	0.138169	0.122378	0.0691798	0.316233	0.124711	0.158122	2.12172	9.94241e-05	+
A0A369J984	0.285133	0.258629	0.343161	0.401437	0.516759	0.724967	0.659965	0.600513	0.617519	0.626132	0.650247	0.533204	0.545417	0.644392	0.684349	0.52072	0.689976	0.431542	0.534113	0.563053	0.447573	0.698548	0.585471	0.650811	3.1206	6.33312e-06	+
A0A369J9N4	0.473067	0.308065	0.592459	0.411916	0.15999	0.0869481	0.0675314	0.138853	0.916336	1.14969	1.25051	1.28485	0.577832	0.962842	0.881327	0.309694	2.16334	1.45344	1.63367	2.0182	0.390969	1.38267	1.35211	0.836074	5.78171	0	+
A0A369KG63	0.669773	0.785533	0.677855	1.2791	1.14303	0.301164	0.280139	0.334575	0.238862	0.197493	0.146864	0.084021	0.121294	0.123296	0.355532	0.316768	0.239388	0.34225	0.257638	0.270505	0.258645	0.744009	0.479501	0.530318	2.25549	6.21383e-05	+
A0A369JEV2	0.984759	0.937983	0.841289	0.846313	37.1219	32.3229	37.6194	32.0201	25.8362	20.0983	17.9722	21.8477	16.4461	16.4212	16.3702	13.4265	4.50925	6.11986	4.02252	5.83993	10.6399	6.94302	11.6713	13.8354	12.2182	0	+
A0A369JVA4	0.0332461	0.0668556	0.139743	0.0895157	0.164064	0.171843	0.327276	0.0914192	0.204855	0.214726	0.220175	0.214976	0.881443	1.36362	0.182019	0.310009	0.143217	0.259737	0.0877468	0.107747	0.152334	0.464673	0.152237	0.534718	1.49114	0.000687815	+
A0A369JS35	3.35975	2.76343	3.19433	2.24155	0.891453	1.27863	0.761565	1.02254	0.294301	0.361942	0.267672	0.0683931	0.476809	0.367275	0.232987	0.199201	0.546301	0.322594	0.642878	0.188368	0.0944349	0.0971107	0.781428	0.796267	8.93658	0	+
A0A369JIC0	2.53427	3.8793	4.5268	1.91966	3.3931	3.06588	2.26072	1.48103	0.454338	0.551144	0.354408	0.366877	0.377243	0.367644	0.34277	0.35857	0.143931	0.421524	0.160971	0.322362	0.161828	0.517988	0.0911474	0.307554	5.92119	0	+
A0A369JUM7	3.51825	2.97275	2.89853	3.21115	2.40227	2.53978	2.89454	2.21861	0.695591	1.37249	0.654352	1.70765	1.36191	1.1057	1.12305	1.29876	0.82256	0.624818	0.417771	0.882092	1.21283	1.10089	0.95021	0.694154	8.66332	0	+
A0A369JZI9	0.769274	0.69672	0.657617	0.654995	13.3154	11.2423	11.1352	10.9723	0.34976	0.471171	0.917954	1.29415	6.50674	6.71162	7.74466	5.89773	14.7182	17.4873	16.0113	14.9527	17.3601	14.0792	16.8733	17.7868	14.1698	0	+
A0A369JI15	0.14174	0.0888416	0.0692163	0.0572249	0.527595	0.191858	0.444711	0.421809	1.92437	0.758433	0.879943	0.998689	0.859713	0.943166	0.824923	0.736364	0.297844	0.624326	0.576138	0.712084	0.497147	0.548854	0.497136	0.490808	3.75984	2.63678e-06	+
A0A369JTS6	0.382843	0.306321	0.322086	0.264509	0.288426	0.0857467	0.0844025	0.269031	0.689951	0.818053	0.279329	1.01846	0.262088	0.205903	0.199968	0.553531	0.298491	0.33294	0.255038	0.29231	0.553953	0.555341	0.244354	0.112372	1.86138	0.000213878	+
A0A369K6I8	4.51851	5.81176	2.00014	5.75448	1.20474	1.11417	1.57735	1.64065	0.641614	0.485121	1.01011	0.343287	1.26503	1.08953	0.855249	0.656997	0.411543	2.44308	2.79045	2.72285	0.756565	0.242143	1.14006	0.195107	4.2366	0	+
A0A369JI18	1.47408	1.9394	2.20265	1.11434	0.255068	0.339072	0.0792288	0.2498	0.357443	0.604881	0.514026	0.535109	1.06186	1.11254	1.02999	1.28749	0.503985	0.404709	0.224815	0.468629	0.758398	0.816571	0.45828	0.850398	6.36758	0	+
A0A369JE91	1.88049	2.47614	0.415098	2.64167	0.817674	0.591399	0.738289	0.7907	1.026	1.44596	0.90872	1.15816	0.735438	0.58294	1.09848	1.25106	1.1638	1.16198	1.07265	1.02274	0.725481	0.658917	0.591198	0.807468	1.69673	0.000367761	+
A0A369JF70	0.663149	0.890366	0.506124	0.576861	0.0336047	0.130162	0.297044	0.0795351	0.14785	0.187435	0.20291	0.202379	0.522676	0.364725	0.617011	0.244395	0.480325	0.826503	0.384831	0.733776	0.514591	0.667192	0.230695	0.482516	3.28358	2.55918e-06	+
A0A369K4S5	0.228381	0.294616	0.528758	0.343618	0.918861	0.783342	0.727765	0.824225	1.77927	1.98937	1.3903	1.51484	0.675573	0.362345	0.304479	0.288172	0.407391	0.72549	0.935776	0.147372	0.156962	0.127401	0.169658	0.104198	7.23076	0	+
A0A369J9P0	0.0569872	0.0394103	0.2738	0.0116788	0.241479	0.0230351	0.157875	0.177475	0.34639	0.296782	0.315647	0.349463	0.449746	0.274831	0.304489	0.519491	0.394398	0.414204	0.248903	0.468182	0.186818	0.44193	0.44748	0.0575029	2.01526	0.000147299	+
A0A369KAE9	11.9983	13.0065	10.9039	11.4878	0.786301	0.819072	0.704915	0.65501	3.75822	2.85935	3.61514	3.32464	8.56788	8.91243	8.37467	7.48121	6.9604	7.12904	6.45725	6.51149	7.12374	5.15188	7.16275	7.75526	12.7925	0	+
A0A369KA60	0.388876	0.539394	0.560999	0.346627	0.68161	0.679907	0.691895	0.627424	2.30043	1.67891	2.20817	1.62212	0.634913	0.805391	0.891454	0.817026	1.55353	1.41779	1.25164	1.48453	0.731864	1.11282	0.645115	0.953192	7.99431	0	+
A0A369JT54	0.749562	1.82651	1.94791	1.89585	1.322	1.98806	2.00337	2.13796	1.22976	1.28724	1.02698	1.10494	0.449613	0.421886	0.453937	0.23322	0.773455	0.790403	0.888639	0.893489	0.467946	0.248786	0.542673	0.187241	5.69175	0	+
A0A369JY90	0.998638	1.52107	1.64205	1.49559	0.332487	0.248818	0.364652	0.247376	0.231158	0.154592	0.138648	0.126271	0.352682	0.327155	0.231113	0.254449	0.105601	0.367029	0.529018	0.136848	0.266217	0.252195	0.135796	0.151719	8.49236	0	+
A0A369K3K8	0.154535	0.292038	0.328578	0.0378065	0.270424	0.559761	0.68006	0.29985	5.7375	4.18563	4.47114	3.11695	0.383684	0.265969	0.350977	0.504823	0.840037	1.57464	1.18239	1.70441	0.749558	1.62854	0.855513	1.44605	8.17799	0	+
A0A369K0R7	2.67718	2.73536	2.28727	2.1153	2.36898	1.36529	1.43066	1.62132	0.586787	1.15109	0.990774	0.852208	0.249374	0.255283	0.303772	0.190682	0.0752767	0.202049	0.254492	0.417004	0.273974	0.851247	0.507658	0.784151	8.52774	0	+
A0A369JXV8	0.187022	0.111164	0.0815344	0.176986	0.857846	1.23136	1.16624	1.12539	2.22669	1.84471	1.83941	2.55445	0.527421	0.582505	0.670406	0.483926	0.318293	0.506317	0.226872	0.521427	0.378405	0.450006	0.341088	0.344929	10.52	0	+
A0A369JT59	4.17777	4.64542	2.99561	2.8789	28.9916	24.7074	23.6471	18.5526	26.6165	15.8439	15.2686	16.8914	13.6338	14.0567	8.9482	10.5201	7.00746	8.14926	6.15184	9.09504	7.85038	7.54998	9.65025	10.7404	6.59827	0	+
A0A369JYP0	6.15404	3.92475	6.69858	6.52327	5.27343	4.84248	4.35774	4.38599	2.87517	2.21386	2.66934	2.23043	5.28757	5.13886	5.897	4.83058	3.63466	3.0956	3.61959	4.01695	4.98008	4.08344	5.80369	4.09455	4.43621	0	+
A0A369KA04	0.188913	1.8767	1.99789	1.34306	0.127274	0.426891	0.128986	0.332786	0.356823	1.07194	0.834245	1.19246	0.771998	0.755863	0.79088	0.482055	0.33353	0.416972	0.608589	0.220504	0.614101	0.574032	0.473556	0.663628	1.91588	0.000181818	+
A0A369KDP3	0.251029	0.191522	0.07769	0.310824	0.252168	0.329423	0.244552	0.245826	0.663481	0.391561	0.995659	0.663966	0.518172	2.55079	0.265211	0.503956	0.463401	0.588626	0.543631	0.609318	0.328472	0.509232	0.623334	0.370414	0.61862	0.0197655	+
A0A369JBN0	0.0943518	0.0671332	0.0841493	0.0889969	0.68249	1.34767	0.728285	0.508687	1.93968	1.75428	1.03295	0.98718	0.59408	0.35292	0.339732	0.430696	0.72055	0.158405	0.317966	0.227541	0.16467	0.326829	0.84809	0.204385	3.94634	1.33601e-06	+
A0A369KA22	0.469639	0.512946	0.527172	0.59239	0.162765	0.411884	0.395454	0.399891	0.202315	0.248334	0.184298	0.181386	0.942976	0.789739	0.724061	0.696897	1.35493	1.22724	1.20937	1.33333	1.24653	1.49631	1.36005	1.45024	12.4933	0	+
A0A369JH59	2.39625	0.823185	0.847238	0.768512	0.27852	0.37018	0.189741	0.560147	1.10564	0.282907	0.271344	0.306242	0.222907	0.594681	0.437996	0.233179	0.820282	0.692439	0.449214	0.513649	0.551609	0.403105	0.389058	0.415835	1.32386	0.00118807	+
A0A151W1V5	0.474754	0.428849	0.467223	0.66248	1.07578	0.811025	0.605198	0.756202	0.158242	0.0869849	0.0958699	0.0689146	0.000605154	0.0044444	0.00400813	0.0380833	0.0881252	0.0342898	0.0055838	0.0116386	0.0158012	0.0106244	0.0134142	0.00961321	9.30148	0	+
A0A369JF24	0.377705	0.163167	0.344667	0.262572	1.00393	0.480674	0.977563	0.877996	0.0874161	0.399602	0.264662	0.287086	0.0922186	0.123412	0.0836308	0.713777	0.00460885	0.303228	0.161823	0.323833	0.0681778	0.304767	0.18639	0.130325	3.08097	6.31712e-06	+
A0A369JH26	0.557723	1.26688	0.961383	0.917984	0.23752	1.03448	1.29959	0.20156	0.555737	0.923853	0.613107	0.774384	1.2132	1.31157	1.25923	1.01159	0.404016	0.352781	0.204885	0.342849	0.820471	0.652805	0.700003	0.581523	2.06744	0.000123412	+
A0A369JIW2	0.937596	0.994885	1.02524	0.846954	0.752137	0.755544	0.77568	0.772699	0.482078	0.820596	0.9759	0.983144	0.556295	0.599592	0.73368	0.385544	0.176407	0.124488	0.178474	0.400351	0.298306	0.261249	1.14028	0.462174	2.73435	1.48699e-05	+
A0A369JZM2	1.64017	1.10013	1.75109	1.59108	1.42709	1.43628	1.34007	1.28827	8.156	7.78306	7.51424	8.69802	8.89539	9.30453	9.77401	8.90188	8.67632	8.3693	7.30616	8.36248	9.01536	11.8373	11.9155	8.89923	11.8234	0	+
A0A369J768	0.605525	2.61164	2.29789	2.59212	1.79559	1.66257	1.41604	1.07239	0.384014	0.101971	0.121431	0.121376	0.125064	0.152633	0.115638	0.0822037	1.28058	0.359773	0.580576	1.03979	0.504512	0.155423	0.222764	0.414222	4.43609	0	+
A0A369JXM8	1.29611	1.26905	0.911588	1.02578	2.48135	1.7347	1.99358	1.7929	3.50085	2.70761	3.00019	3.76008	3.09944	3.2223	3.55445	2.68465	5.36507	5.32782	5.51118	5.70212	3.38461	3.62894	4.27631	3.71254	10.8989	0	+
A0A369KBI6	0.459213	0.540385	0.26792	0.456622	3.56349	2.89616	3.67015	3.36425	2.9965	3.06209	2.92518	3.38329	3.06631	2.72049	2.62581	2.81587	2.60328	2.05802	2.06444	2.11022	2.67862	3.28618	3.25796	3.41699	10.6837	0	+
A0A369JAN9	5.78022	4.02569	5.76961	3.76213	1.1572	1.05759	0.852375	1.26586	0.353437	0.66555	0.726109	0.689726	0.37924	0.265274	0.496749	0.153965	0.754584	0.796392	0.42353	0.988821	0.511825	0.45535	0.438843	0.245374	9.47471	0	+
A0A369J4G8	0.703762	1.04973	1.31959	1.22544	0.710285	0.552747	0.555147	0.423366	5.97561	5.82788	5.94774	6.29648	6.92132	7.0371	7.31211	7.53883	6.74029	6.92309	6.45937	6.04754	6.05683	6.18656	5.92918	5.44222	17.5386	0	+
A0A369KAD2	0.144784	0.0580781	0.108363	0.150947	0.0303754	0.0360862	0.318462	0.021644	1.86515	1.94743	1.04529	1.40812	0.699778	0.690527	1.35425	0.850908	1.92106	1.99423	0.869373	2.00943	0.819169	1.10081	0.575079	0.958494	5.55588	0	+
A0A369JJQ6	9.66899	11.2031	8.79429	12.056	0.299459	0.221945	0.166014	0.169335	0.135507	0.402795	0.315683	0.118613	0.00384746	0.152326	0.186982	0.100874	0.600527	0.261742	0.670764	0.644441	0.208715	0.0872469	0.144128	0.115045	14.1092	0	+
A0A369J4I8	0.241087	0.330873	0.441046	0.182782	0.274885	0.141774	0.272276	0.143677	0.111298	0.0827069	0.266671	0.165378	0.818443	0.838555	0.913014	0.9346	1.13342	0.807072	1.08617	0.954782	1.07378	0.999825	0.321378	1.00998	6.04417	0	+
A0A369JNM2	1.10049	0.593421	0.462928	1.73499	3.01463	2.33802	2.08005	2.55575	2.20923	1.98921	2.20781	1.99132	0.0898521	1.17363	1.1002	0.806393	0.0885157	0.991917	1.16207	0.658349	1.05687	1.13754	1.16292	1.51276	4.70235	0	+
A0A369JFL7	0.183253	0.246867	0.157258	0.140273	0.516596	0.651906	0.72756	0.2124	0.79891	0.811054	0.656508	0.635723	1.37021	1.23918	1.41033	1.1824	1.0897	1.12626	1.1304	1.82305	1.09572	1.62836	1.2292	1.63902	6.31309	0	+
A0A369JN24	0.522263	0.404343	0.427986	0.388351	0.586014	0.665488	0.631801	0.757318	3.21018	3.27841	2.9142	2.9491	4.52747	5.14251	4.31212	4.51002	1.47961	2.04789	1.15423	1.30508	3.1749	3.56264	3.37199	3.38746	14.2315	0	+
A0A369JIZ1	0.402158	0.757289	0.293699	0.876845	5.40278	3.97903	4.36418	3.78577	1.81045	1.30028	1.98575	1.04787	1.31185	1.08699	0.949452	0.933926	0.572243	0.467021	0.62194	0.674091	1.28078	0.446338	1.51682	0.935788	9.04011	0	+
A0A369JZH7	1.29496	1.1541	1.17673	1.0122	1.13881	0.896934	1.04442	1.16396	0.70047	0.590896	0.530831	0.687624	2.08792	2.35378	2.06022	2.29949	1.14353	1.48419	1.44215	1.16928	1.40597	0.932398	1.9911	1.68715	6.48161	0	+
A0A369JUC3	0.722494	0.415508	0.156456	0.250363	2.73867	2.1771	2.38128	2.3763	2.97158	2.73214	2.73344	2.62269	2.12267	2.1016	1.23823	1.9021	2.16471	1.45207	1.58091	2.65053	0.687247	1.40684	1.20167	1.35301	6.75474	0	+
A0A369IY82	0.396397	0.334516	0.353991	0.526653	0.588558	0.511812	0.114395	0.429721	0.389768	0.443241	0.331674	0.301528	0.111239	0.274621	0.340204	0.153523	0.0118468	0.035777	0.0492604	0.0996452	0.0788093	0.119988	0.087853	0.0606771	3.76151	2.63765e-06	+
A0A369JRZ8	1.12694	1.31088	1.04028	0.842859	4.2144	3.50738	3.50373	4.1643	1.07998	1.13791	1.31429	1.72858	1.90537	1.78901	1.51837	0.485734	1.04077	1.20731	1.31425	1.06566	1.0463	0.770344	1.09323	1.54732	7.86759	0	+
A0A369JN30	0.922188	0.783969	0.743925	0.633782	0.923257	0.806565	0.954906	0.771138	0.529031	0.587329	0.242447	0.205764	0.731921	1.12802	0.676099	0.757879	0.120812	0.131373	0.128689	0.174806	0.626809	1.49532	0.373067	0.595873	2.68741	1.85529e-05	+
A0A369JE95	4.55639	10.7987	6.33324	8.50415	4.43035	4.07727	4.4741	4.6401	1.80011	1.13634	1.4586	1.91163	0.859289	1.03444	0.991322	0.576217	0.0991094	0.817799	0.0505681	0.088884	0.740872	0.870106	0.516414	0.635359	6.85899	0	+
A0A369JTW7	2.60783	2.36837	3.78719	3.60309	2.70502	2.00757	2.13003	1.63331	0.742112	0.543442	1.30866	0.828435	0.558548	0.893049	0.806107	0.370778	0.396165	0.798897	0.774664	0.443732	0.900553	0.691601	0.516195	0.886914	7.03801	0	+
A0A369KHW8	0.311059	0.688686	0.471281	0.443241	0.592483	0.515343	0.5708	0.223915	1.33372	0.987736	0.896146	1.09534	0.986158	1.21057	1.20604	1.15462	0.361387	0.500276	0.438846	0.328015	1.16507	1.24865	1.13305	1.11557	7.41188	0	+
A0A369JWZ9	1.01296	0.686402	0.525791	0.491764	6.03476	3.80013	4.13476	6.59595	0.296108	0.181981	0.224416	0.326676	0.625225	0.482571	0.584578	0.568625	0.40254	0.718238	0.37798	0.650438	0.479126	0.484773	0.629848	0.444729	8.65736	0	+
A0A369JEP8	0.472351	0.617664	0.319188	0.39517	0.391371	0.306857	0.443883	0.385659	0.186203	0.369481	0.166088	0.458335	0.223966	0.223652	0.189421	0.320204	0.435089	0.38719	0.474539	0.518121	0.315631	0.230614	0.543536	0.554602	1.17101	0.00201354	+
A0A369K0Y3	7.81455	8.35796	7.66069	8.08796	5.01078	3.62818	3.83645	3.46353	0.321691	0.848058	1.13706	0.841879	0.203268	0.240411	0.17377	0.22192	0.188914	0.612962	0.227377	0.175879	0.379299	0.32985	0.184511	0.212791	16.164	0	+
A0A369J8L5	6.95746	8.57748	8.17844	8.99775	8.57418	6.72891	7.63356	8.07828	2.17504	2.18908	1.58925	2.84627	0.837279	0.915642	0.654663	0.7305	0.356816	0.11688	0.148255	0.448001	0.690476	0.290924	0.517359	0.577184	14.1965	0	+
A0A369JS60	0.424051	0.590863	0.462149	0.502079	0.669274	0.425461	0.458959	0.443668	0.473396	0.323666	0.371132	0.19674	0.878206	0.44781	0.444607	0.640856	1.0761	0.583083	1.49477	0.690185	1.15232	0.948214	1.10669	1.18609	3.47585	2.59067e-06	+
A0A369JQP9	0.371689	0.213476	0.0476698	5.29913	1.95875	1.62928	1.41154	1.94792	1.27583	0.789365	0.871021	0.9872	0.289673	0.10666	0.255607	0.184052	0.780733	0.591755	0.593217	0.45152	0.350607	0.606275	0.444895	0.411312	0.516608	0.0344563	+
A0A369K5A2	0.410909	0.491772	0.543238	0.565037	1.04833	1.27311	1.05745	1.20906	3.52747	2.08895	3.15274	2.53042	2.88876	1.22056	1.57006	1.57811	0.659758	0.635638	0.391988	0.856197	0.606035	0.372351	0.275433	1.10075	5.64838	0	+
A0A369K9L4	17.3068	26.0122	17.1399	18.7367	3.28806	2.09584	3.4467	3.38848	2.57541	2.13803	1.97315	1.26246	0.561425	0.624014	0.872967	0.319166	0.341818	0.199969	0.437374	0.257221	0.491607	0.690997	0.551847	0.703997	10.7126	0	+
A0A369KCW9	0.686166	1.1369	0.793995	0.651561	0.906223	1.33555	0.949839	0.32267	0.75683	1.20186	1.45506	1.45061	2.11706	2.07254	2.36017	2.64507	1.52256	1.68598	1.57045	1.04559	2.09652	1.45908	2.22286	2.25926	4.95502	0	+
A0A369JHU0	3.80031	2.76816	2.98546	3.63641	0.563879	0.501971	0.649272	0.665273	0.93995	1.09821	0.486593	0.851799	0.264826	0.0512988	0.171592	0.224239	0.0896893	0.0724919	0.141716	0.0918036	0.0676781	0.0817551	0.0492961	0.104711	12.155	0	+
A0A369KC28	0.498658	0.15748	0.321775	0.0953539	0.500749	0.377225	0.355385	0.397493	0.313577	0.225794	0.303441	0.278389	0.978636	0.812487	0.24829	0.39604	0.432396	1.23205	0.533375	1.0498	1.13846	0.98509	0.73755	0.929538	2.6198	2.46457e-05	+
A0A369JPY8	0.475761	0.826096	1.14262	1.23781	0.86349	0.743874	0.848212	0.857103	1.64948	0.806648	1.18906	0.991449	1.1229	1.15702	1.32758	1.43887	1.0845	0.806818	0.584956	1.05839	1.50519	1.18327	2.00682	1.14984	1.4467	0.000794074	+
A0A369K6L4	3.07959	4.08069	4.16644	4.99575	9.38708	10.3162	11.354	9.95482	0.496832	0.784602	0.588713	0.833388	1.82509	1.2451	0.791244	0.959107	6.82864	7.73296	6.71922	8.32041	7.00344	5.17341	6.47405	5.78754	12.4312	0	+
A0A369K9D3	0.674829	0.894536	0.16806	0.280031	1.99052	1.95668	2.00056	1.6852	3.98153	2.82598	4.04691	3.44339	1.52718	1.4052	1.61814	1.58624	1.34465	1.13445	1.15976	1.18891	1.5202	1.75717	1.54113	1.51062	9.31183	0	+
A0A369JLA1	0.389763	0.371126	0.326448	0.696908	5.11945	4.53666	4.9242	3.96979	1.88394	1.71426	1.62598	1.70383	1.55686	1.57546	1.31386	1.40967	2.08617	1.71015	1.83886	1.91052	1.83376	1.28289	2.23759	1.81756	11.5955	0	+
A0A369JEQ5	0.246807	0.669582	0.564702	0.688858	0.35922	0.384074	0.318095	0.40331	0.410358	0.409455	0.494119	0.39956	0.564817	0.444513	0.412877	0.442901	0.715989	0.487543	0.296344	0.691135	0.618039	0.510689	0.871228	0.445325	0.661808	0.015914	+
A0A369K9M3	0.390002	0.281273	0.2647	0.113999	0.068	0.0861604	0.114059	0.101598	0.167334	0.113869	0.116725	0.121051	0.0843443	0.0612003	0.0683701	0.140239	0.584245	0.24796	0.552603	0.585366	0.270501	0.187651	0.283972	0.217526	4.69437	0	+
A0A369K9N8	0.266928	1.23404	1.20448	0.849589	1.20775	0.566401	1.16347	1.04242	1.38503	1.21437	1.36078	1.20321	0.700662	0.881844	0.399017	0.193499	2.97082	3.16621	3.28063	3.6157	0.730229	0.854532	0.885392	1.23468	8.83054	0	+
A0A369JPJ1	0.530343	0.58133	0.708684	0.609356	0.142899	0.142607	0.174942	0.142911	1.32892	1.495	1.22303	1.73691	0.807195	1.01772	0.774041	1.08004	2.69823	2.60239	2.6707	3.01304	1.44466	1.79911	1.5402	1.86197	12.7867	0	+
A0A369K5K7	8.92762	0.887107	0.162602	0.643928	18.319	14.323	14.5697	16.297	19.7493	18.5158	19.5666	18.0628	17.0115	15.8878	17.9011	18.2215	27.6752	31.8806	32.1397	33.5582	17.3863	14.6128	16.2042	16.2382	10.1942	0	+
A0A369JNY3	0.142563	0.204145	0.21897	0.15244	0.0864376	0.200803	0.10053	0.142664	0.127121	0.0832693	0.215886	0.105115	0.0773801	0.197465	0.174042	0.10722	0.508527	0.579436	0.834387	0.646172	0.111295	0.211794	0.205427	0.356066	6.60114	0	+
A0A369JII8	0.240754	0.184088	0.152656	0.453205	0.141808	0.0845141	0.10009	0.125591	0.0741049	0.203766	0.0849211	0.0686109	0.2034	0.393327	0.863098	0.428923	0.908413	0.746462	0.897842	0.987626	0.0929947	0.840813	0.472089	0.439956	4.01007	1.34273e-06	+
A0A369J5N1	0.87955	1.52951	1.75056	1.48308	1.95619	2.19334	2.13695	2.24682	0.892791	0.865421	0.959758	1.08344	0.499785	0.542235	0.469153	0.817145	0.27653	0.295852	0.343217	0.351478	0.361281	0.569968	0.677099	0.563651	9.41866	0	+
A0A369JSC4	2.17823	2.08262	2.15802	2.1249	0.700289	1.4313	1.47636	1.4785	2.49234	0.442894	1.93805	2.52689	0.549587	0.203406	0.251569	0.708965	1.11385	0.364365	0.990842	1.04602	0.814099	1.13469	0.524297	1.28216	3.0936	6.32311e-06	+
A0A369JGQ1	0.0769173	0.402368	0.165601	0.116014	0.41575	0.395756	0.389313	0.666083	0.487177	0.731313	0.672921	0.357791	0.414307	0.568982	0.343256	0.214635	0.859737	1.27442	0.58647	1.09159	0.360849	0.536949	0.465376	0.756679	3.2002	3.82044e-06	+
A0A369JVN9	0.0611914	0.278326	0.369223	0.427394	0.163872	0.228312	0.206521	0.137606	0.236167	0.0961428	0.480654	0.257021	0.130088	0.0743585	0.327501	0.338139	0.294141	0.335003	0.353399	0.202176	0.313999	0.195657	0.128482	0.173486	0.170294	0.279566
A0A369KE72	0.0413843	0.636544	0.548214	0.51048	0.219099	0.18371	0.275211	0.219301	0.260285	0.168607	0.255045	0.526716	0.455949	0.613357	0.301069	0.929315	0.444152	0.462359	0.449447	0.638585	0.419119	0.50156	0.568454	0.717007	1.1369	0.00228891	+
A0A369JF14	0.832618	0.8213	1.08056	1.60015	0.343171	0.564383	0.200513	0.564858	0.188078	0.120771	0.342466	0.19582	0.0732215	0.0980958	0.122051	0.137858	0.385817	0.152184	0.286895	0.241985	0.0610049	0.284923	0.145395	0.0406233	5.43553	0	+
A0A369JLT2	7.50892	9.93723	12.3535	8.81888	2.34196	2.14832	2.22358	2.16367	4.30217	3.67818	3.63219	2.8233	1.76334	1.69868	1.63311	1.69385	0.632622	0.66719	1.04836	0.963085	1.13562	0.939414	0.656445	1.10911	9.67668	0	+
A0A369JP87	0.105039	0.114727	0.110196	0.214536	0.170793	0.0140678	0.210546	0.213245	0.141577	0.0611528	0.202819	0.0528587	0.183212	0.545405	0.537353	0.17445	0.190651	0.389443	0.129379	0.467479	0.527773	0.460484	0.168776	0.504407	1.63983	0.00043994	+
A0A369KGE8	0.279489	0.221699	0.275567	0.54652	1.41022	0.902124	0.965169	0.94969	0.271297	0.254241	0.492065	0.336393	0.733542	0.865534	0.579617	0.765936	0.900226	1.64209	1.17842	1.18471	0.750148	0.497383	0.782149	0.999553	4.79324	0	+
A0A369JGE1	0.455363	0.341022	0.48734	0.802882	0.791087	0.737702	0.879986	0.732606	0.421217	0.287512	0.279573	0.297931	0.375913	0.787881	0.569116	0.490753	0.781657	0.39781	0.501305	0.525665	0.68734	0.692333	0.69109	0.790181	2.66696	2.09747e-05	+
A0A369JI43	0.292821	0.378922	0.315227	0.285976	0.924368	0.449763	0.41035	0.258322	0.282526	0.74328	0.372646	0.28205	0.19334	0.228245	0.284876	0.219163	0.166924	0.230407	0.192701	0.178727	0.169822	0.20825	0.232656	0.18115	1.41725	0.000869411	+
A0A369JPI2	1.33665	0.662433	0.645312	0.567891	0.175788	0.524224	0.139313	0.153367	1.43928	1.44034	1.24645	1.04729	1.30175	1.70755	1.27459	1.48141	2.00447	1.93053	1.80664	2.20316	1.6858	1.93991	1.79378	1.85888	8.09067	0	+
A0A369K3F7	1.20894	1.02477	1.07377	0.690907	0.136242	0.225308	0.143961	0.126712	0.0390814	0.144577	0.213616	0.200465	0.439315	0.204937	0.272679	0.210299	0.0539293	0.0456748	0.186625	0.265555	0.301775	0.177651	0.32792	0.636421	6.40588	0	+
A0A369JUS3	66.8644	41.8026	43.7611	60.0977	41.4955	30.5364	32.7545	30.3709	5.94891	4.94872	5.36142	4.14326	5.28249	5.32644	4.63499	5.34983	2.88759	3.68333	3.22997	3.73554	4.38994	4.87745	5.31233	5.09816	9.78875	0	+
A0A369K812	2.92278	2.32463	2.39132	2.4745	1.4979	1.43965	1.41608	1.57806	1.24726	0.359461	1.07959	0.85126	0.363192	0.386293	0.321028	0.119499	0.415761	0.589773	0.595506	0.584131	0.580446	0.455506	0.419386	0.491927	10.2601	0	+
A0A369JQX5	0.219976	0.25573	0.339792	0.292299	0.716166	1.01023	1.41576	0.839004	0.310871	0.356509	0.585807	0.784448	1.44029	1.57301	1.53387	1.48098	1.58695	1.9702	1.8655	1.72646	1.68393	1.43733	1.70606	1.62813	9.12888	0	+
A0A369K773	2.84766	2.34301	2.22509	3.55079	1.62354	1.411	1.64936	1.14438	8.58291	8.85659	7.75584	8.63143	11.6099	12.4927	11.4641	12.5578	0.138233	0.156435	0.156046	0.258066	5.41709	5.38331	5.27765	5.6727	17.8139	0	+
A0A369JS69	7.20478	6.86709	8.47669	6.00755	2.65582	2.87966	3.02217	1.94049	3.76767	3.04885	2.78664	2.71214	2.53198	2.49384	2.47411	2.20153	3.89844	3.75879	4.3331	3.78708	2.98883	3.44226	3.51946	3.27024	8.73842	0	+
A0A369K354	5.68486	7.69671	8.66229	9.11423	2.06707	1.60284	1.64011	1.74398	2.73831	2.27463	1.76961	1.90987	0.695277	0.79873	0.708484	0.58542	0.533051	0.569378	0.623579	0.500987	0.605258	0.748309	0.526833	0.505384	10.57	0	+
A0A369JLH4	0.194054	0.1998	0.138979	0.229623	0.0657934	0.746669	0.517018	0.0745595	0.197853	0.275888	0.176508	0.199143	0.453611	0.139257	0.177545	0.292958	0.206153	0.4634	0.585674	0.646643	0.501526	0.516612	0.312669	0.314564	0.704883	0.0129811	+
A0A369KCF4	2.29043	1.84327	1.63422	1.29577	3.00618	2.40471	1.53446	2.51814	2.6783	2.09517	2.42357	2.15039	1.04391	0.554793	0.795023	0.456743	1.47238	1.11417	1.03227	1.37941	0.664305	0.759442	1.28411	0.575023	5.20344	0	+
A0A369K1C5	15.5131	14.5526	17.7461	18.9775	6.43521	5.81213	5.99991	6.30462	2.9464	2.2867	2.79015	2.75119	1.03387	1.18528	1.08669	1.23444	0.934491	0.733796	0.684561	0.678432	0.721936	0.553117	0.828107	0.79361	14.6977	0	+
A0A369JZY7	1.91363	3.91542	5.63994	4.47676	2.27294	1.76161	2.02312	2.26814	1.30442	1.08804	1.59604	1.16373	2.10425	1.88855	1.72269	1.70236	4.40269	4.55938	6.73192	3.62717	3.83269	4.9929	4.80264	3.96241	4.39612	0	+
A0A369K1C8	0.133198	0.132296	0.125781	0.0176163	1.4532	1.00393	1.12967	1.13183	0.248673	0.219933	0.616133	0.201763	0.128185	0.00713922	0.0120759	0.10486	0.193726	0.190089	0.241237	0.212633	0.19317	0.183236	0.145178	0.12521	9.23733	0	+
A0A369JDC7	0.13415	0.0851608	0.176385	0.19696	0.168451	0.0124872	0.262006	0.135357	1.16255	1.03898	0.981827	0.975266	0.505824	0.743333	0.890616	0.533417	1.06297	0.846883	0.931725	0.909886	0.540521	0.470808	0.497509	0.373532	9.38352	0	+
A0A369JUP1	16.5291	46.0477	55.5799	45.6796	0.77511	1.02581	1.14433	1.18844	0.2373	0.661713	0.208025	0.645694	0.182389	0.349866	0.555098	0.11524	1.0682	1.08014	0.646159	1.08865	0.305841	0.557549	0.252203	0.338068	6.47059	0	+
A0A369JCF8	1.43581	1.41589	0.850935	1.04837	1.51979	0.929757	1.29636	1.64984	0.625383	0.476599	0.476268	0.400445	0.16031	0.211912	0.143404	0.424227	0.325443	0.787138	0.345169	0.568275	0.437179	0.326238	0.111638	0.38739	5.92542	0	+
A0A369K700	0.873672	0.896331	1.07403	1.11982	0.196841	0.129891	0.143396	0.215991	0.875647	0.689018	0.408956	0.773238	0.199604	0.248282	0.229683	0.188286	0.151743	0.189461	0.153818	0.137765	0.192654	0.15341	0.217059	0.223558	9.18953	0	+
A0A369JGX4	0.207467	1.28262	1.0632	1.28924	0.86864	0.657646	0.104962	0.57995	0.513753	0.345219	0.333828	0.626186	0.318462	0.56124	0.619342	0.309828	0.32243	0.556608	0.430964	0.553963	0.0733087	0.190141	0.381764	0.374146	1.40035	0.000921621	+
A0A369K9I1	0.260534	0.146111	0.311157	0.148358	0.737337	0.587754	0.408795	0.517375	0.310861	0.265756	0.328825	0.362716	0.553093	0.668018	0.448572	0.734622	0.545132	0.376431	0.525389	0.163952	1.02056	1.02849	0.890886	1.09666	6.53379	0	+
A0A369JLT0	1.74047	2.20474	1.58256	1.57327	10.5141	10.3817	10.5626	12.4377	2.37515	1.61486	2.03503	1.59775	2.64203	2.48559	2.21737	2.31321	2.2608	2.11559	2.09246	1.81542	2.87233	1.96617	2.9312	3.27682	14.3721	0	+
A0A369J4R9	0.476904	0.441503	0.472897	0.41637	1.56746	1.41313	6.09748	2.51786	0.637063	0.395642	0.777562	0.707287	0.39228	0.38855	0.384694	0.811908	0.165544	0.196244	0.2745	0.181353	0.143918	0.176607	0.214946	0.171705	2.44928	3.92277e-05	+
A0A369KBZ6	5.2644	11.3514	13.006	11.9696	5.0825	4.16272	4.16326	4.46858	5.23907	4.82955	4.6263	5.20128	1.15291	1.30672	1.35083	1.40717	3.98047	6.02667	5.36724	5.04874	1.61574	1.19737	1.82508	1.86056	5.95711	0	+
A0A369IZL9	0.855663	0.648699	0.382557	2.02995	0.0804914	0.0855556	0.140421	0.23807	0.870807	0.89408	1.03015	0.89804	0.275768	0.39164	0.458407	0.298895	0.62927	0.0907502	0.436485	0.448574	0.0936886	0.141727	0.325704	0.231015	2.41656	4.28397e-05	+
A0A369JJ99	1.8686	2.98536	2.1177	2.29787	5.33595	4.44055	4.95321	5.37576	1.30385	1.61914	1.49279	1.90147	0.941774	0.792914	1.26354	1.23734	1.03211	0.864638	0.84035	1.08992	1.44059	0.678815	1.4624	1.17384	11.1502	0	+
A0A369JVY3	0.629851	0.652653	0.576304	0.723671	0.822353	0.726398	1.11275	0.722152	0.665997	0.661059	0.542304	0.399752	0.562709	0.774548	0.630072	0.41266	0.765215	0.363983	0.731293	0.64928	0.690208	0.704235	0.832874	0.56503	0.886218	0.00583582	+
A0A369JSE4	0.450563	0.530892	0.349921	0.571951	3.03871	2.51693	2.70681	2.849	4.58509	3.03516	3.26111	3.12004	0.604952	0.931284	0.832894	0.559258	3.95984	5.95141	4.62601	4.38209	1.40432	1.28439	1.74351	2.11084	8.76087	0	+
A0A369JXQ8	4.91704	2.06245	1.42573	4.08829	5.42123	6.47957	2.93254	5.05679	2.01261	1.54339	0.801853	1.81724	0.731408	0.151763	0.178808	0.367315	0.444393	1.25036	0.960465	0.425297	0.726998	0.465807	0.441316	0.599399	5.0496	0	+
A0A369JIA5	0.890865	1.6686	0.545583	0.801579	1.05654	0.800683	0.712046	0.566041	0.339984	0.322032	0.608696	0.46113	0.105593	0.669602	0.394445	0.594425	1.17383	0.664006	1.21895	1.03437	0.539166	0.383556	0.564196	0.703124	1.81103	0.000255549	+
A0A369J5B2	0.52663	0.753829	0.698121	1.05393	0.682634	0.438539	0.497651	0.511611	2.2345	4.78384	4.87578	4.98169	2.89331	2.9817	3.26342	2.78374	5.27132	5.89379	5.33849	5.38595	5.51397	5.36468	5.57724	4.74003	9.52335	0	+
A0A369JJD2	0.246298	0.201278	0.0811963	0.180232	0.529419	0.431847	0.474075	0.0858918	0.990055	0.275545	0.761495	0.235844	0.00901144	0.0384506	0.0812803	0.201734	0.110229	0.0386029	0.0969396	0.127855	0.131785	0.159873	0.0494444	0.123595	2.21776	7.18417e-05	+
A0A369JDU0	0.257392	0.662197	0.450134	1.09393	1.2721	1.76326	1.67017	1.60035	1.7159	1.79105	1.89445	0.984509	0.841434	0.64761	0.524339	1.02557	1.00116	1.11006	1.0139	1.09004	1.05302	0.609147	0.747853	1.0121	3.85808	1.32626e-06	+
A0A369JH31	5.66537	1.63795	1.53483	0.178592	8.31906	6.51148	5.16931	4.68742	11.4027	8.60357	7.74832	9.70171	10.5914	11.2764	10.6171	9.77897	16.9242	15.7772	9.44217	19.865	14.3386	14.5224	14.1582	14.0583	5.96165	0	+
A0A369JGW2	0.145816	0.403908	0.129411	0.24012	0.828621	0.948439	1.12088	0.93794	3.6207	2.56858	2.75519	2.51036	1.59452	2.15215	2.07547	2.40578	1.98891	2.23727	1.17249	2.23428	1.19418	1.85605	2.07217	1.13937	6.46902	0	+
A0A369K383	29.3659	25.7986	20.264	33.4589	8.01823	6.63665	8.09369	7.35467	2.09199	1.81123	1.53353	1.56427	5.31625	4.98217	4.58663	7.00465	13.9144	10.6933	13.0969	11.0581	13.4096	11.4969	9.02139	5.64347	8.44732	0	+
A0A369JBZ8	3.58898	6.35783	7.45323	5.76573	2.39454	2.06658	2.02888	1.8761	1.91597	1.53151	1.55994	1.64791	0.776697	0.920415	0.624213	0.74353	1.57931	1.82048	1.5597	1.67154	0.700996	0.652812	0.793067	0.707579	7.50093	0	+
A0A369IZI8	0.310601	0.446404	0.239321	0.467913	0.545096	0.171946	0.291376	0.31598	0.304714	0.381702	0.454731	0.806384	0.249152	0.247213	0.297844	0.269565	0.22213	0.224052	0.22843	0.197853	0.248744	0.139924	0.109448	0.195505	1.6143	0.000469327	+
A0A369K5Z5	2.74379	2.67876	1.96446	1.61054	2.16128	1.88607	1.96798	1.92499	1.05704	0.832266	0.840183	1.19112	0.78776	0.990467	0.757731	0.616788	0.744536	0.747987	0.817573	0.56775	0.810158	0.843977	0.750375	0.757508	7.24388	0	+
A0A369JQC9	0.134748	0.351379	0.383213	0.104162	0.319211	0.318368	0.523776	0.534083	0.538793	0.769787	0.343393	0.334889	0.561083	0.480382	0.43613	0.200619	0.0908969	0.131104	0.233857	0.0554006	0.3596	0.453724	0.349841	0.38229	1.9381	0.000172237	+
A0A369JKD7	1.24544	1.34108	1.22867	3.23454	11.2652	9.78477	10.3723	10.2343	0.113823	0.0742111	0.0833654	0.16679	0.164064	0.14845	0.143498	0.0916951	0.402132	0.252013	0.463313	0.129118	0.106957	0.108273	0.0829152	0.091524	15.8698	0	+
A0A369JE84	0.922215	0.684791	0.821676	0.907047	0.106933	0.0855441	0.0659212	0.289527	0.209309	0.128263	0.121275	0.14077	0.15256	0.161038	0.177372	0.141521	0.291693	0.137021	0.169163	0.246335	0.184491	0.281754	0.133833	0.183301	9.46164	0	+
A0A369K596	0.614136	0.745716	0.663208	0.769208	0.595181	0.569651	0.674967	0.724512	1.29307	1.01259	0.434402	0.993767	1.16431	1.13004	0.890903	1.14058	1.19563	1.07002	1.03481	0.918189	1.20938	0.551039	1.27384	1.26407	1.51891	0.000617577	+
A0A369JYQ7	0.174994	0.192741	0.0982715	0.158725	1.17043	0.450939	0.584807	0.526417	0.226805	0.0668375	0.352747	0.311335	0.646518	0.598359	0.598393	0.849916	0.0940078	0.235578	0.313344	0.241012	0.22627	0.0698818	0.258198	0.138708	3.8714	1.3289e-06	+
A0A369K564	1.5029	1.55154	1.1828	2.61581	2.1805	1.86428	1.88568	1.16915	2.43914	1.70383	1.67337	1.41919	2.44796	2.56687	3.56342	2.04581	0.469803	0.733269	0.638332	0.460333	0.577435	0.705833	0.888497	0.957575	4.33271	0	+
A0A369JG08	0.220798	0.136921	0.2138	0.171651	0.0890464	0.153051	0.125805	0.132821	0.655209	1.97267	2.01448	0.743198	3.04187	3.04031	3.30638	2.87206	1.95478	2.01536	1.84713	1.80716	2.20228	2.17815	2.31288	2.29622	9.46635	0	+
A0A369K5V7	7.78953	4.76607	3.18203	5.27398	5.70032	4.79752	4.91686	5.13528	25.9931	26.8294	22.969	22.771	20.1651	19.2754	18.4403	15.6967	30.1209	31.1455	33.8604	32.6102	21.8817	21.8322	22.5311	19.6258	13.8104	0	+
A0A369K7V4	0.17457	0.285277	0.363244	0.114915	0.108832	0.220476	0.410946	0.334948	0.461851	0.52609	0.506178	0.561496	0.195619	0.216513	0.227565	0.219602	1.32727	1.36985	0.981803	1.22143	0.629857	0.827974	0.683148	0.650299	9.38532	0	+
A0A369JBJ0	2.15624	2.99267	2.81322	2.29976	1.82631	1.79904	2.32964	1.96257	0.382702	0.371212	0.566402	0.671142	0.457309	0.283341	0.512016	0.196171	0.364786	0.318993	0.567789	0.4447	0.504161	0.353932	0.669923	0.325575	10.6724	0	+
A0A369JM09	0.125355	0.0996315	0.142734	0.0881847	1.14303	1.21592	1.25141	1.48895	1.39526	1.59453	1.38232	1.47127	1.71547	2.3982	2.2236	2.11515	2.14584	1.90033	1.98141	2.11971	1.85087	1.79503	1.6343	1.66619	11.4325	0	+
A0A369JUE6	4.38006	6.86646	5.74816	5.43609	1.75571	1.75392	1.91247	1.1576	1.99033	1.56512	1.69904	2.02999	1.1767	0.928243	0.933765	1.21303	1.36975	1.13976	1.24579	1.57149	1.38246	0.790216	0.533246	1.00644	9.46353	0	+
A0A369K696	0.203268	0.225317	0.228037	0.285305	0.102963	0.0680837	0.0554692	0.0862286	0.192327	0.0721713	0.196049	0.189282	0.081636	0.0668713	0.0561201	0.054445	0.115702	0.164475	0.0529142	0.174816	0.167005	0.0987141	0.14658	0.11137	3.86913	1.32802e-06	+
A0A369JKT8	0.707335	3.06579	0.863723	2.43665	0.906426	0.513889	0.244485	0.839865	0.908636	0.954213	0.855558	0.785568	0.412657	0.107993	0.0881306	0.0856694	0.714869	0.630952	0.540684	0.363894	0.517998	0.526887	0.403564	0.413487	2.24514	6.45554e-05	+
A0A369IZM0	0.444879	0.445433	0.646548	0.463028	6.46483	5.65133	5.57135	5.78519	1.815	1.17415	1.37048	1.20885	0.222702	0.1761	0.165501	0.204625	0.473192	2.16994	3.20702	3.6249	1.80701	2.8012	1.69341	2.43894	8.41656	0	+
A0A369K734	18.977	7.88755	20.17	20.2732	1.29078	1.60683	1.96183	1.60543	1.73987	1.44605	1.31811	1.60446	1.35205	1.6256	1.1987	1.22602	1.53882	2.27414	1.74718	2.08132	2.10803	0.967923	2.17035	2.05413	6.82928	0	+
A0A369KB97	11.1094	15.2135	11.4978	12.8251	4.88521	4.01792	4.18053	3.58089	12.1187	9.27717	7.68748	10.7464	8.87136	9.38373	9.2621	7.94862	7.97111	7.64431	7.88909	6.95847	8.84546	11.0571	7.75916	8.50453	5.85064	0	+
A0A369K4R0	1.71956	2.81214	2.43691	2.17537	0.42011	0.546788	0.574247	0.464785	0.165448	0.605565	0.563479	0.203284	0.240591	0.374184	0.181033	0.460799	0.726542	0.453343	1.08669	0.757702	0.165463	0.622233	0.675376	0.171072	7.60952	0	+
A0A369K4P8	1.14722	1.59428	1.17251	1.23889	1.27688	0.773458	0.684251	1.20629	1.12993	1.26973	1.35755	1.31712	0.806344	0.872286	0.60291	0.681168	0.589741	0.570549	0.797345	0.968406	0.532244	0.390807	0.583573	0.535877	4.47311	0	+
A0A369J7B9	0.564662	0.648635	1.54601	1.53052	0.527866	0.430764	0.411706	0.41804	0.661684	0.659435	0.552019	0.749075	0.908543	0.16886	0.855889	0.603991	0.609856	1.17532	0.262107	0.857829	0.945503	0.614268	0.937488	0.391131	0.666863	0.0155327	+
A0A369JCF3	1.8098	0.961185	1.43559	1.20081	0.20204	0.302459	0.116088	0.135636	0.485564	0.338237	0.368044	0.329891	0.213287	0.235843	0.365801	0.29828	0.599987	0.541267	0.528208	0.459031	0.455513	0.670621	0.613345	0.434961	6.86065	0	+
A0A369J761	0.390031	0.222699	0.241124	0.187154	1.48322	1.04991	1.63206	1.0926	1.31107	1.13914	1.58551	0.652134	0.33707	0.46759	0.338642	0.357399	0.950934	0.869804	0.802435	0.711408	0.35178	0.376315	0.363259	0.382636	5.88471	0	+
A0A369JA30	0.327435	0.349066	0.360531	0.926971	0.212194	0.187187	0.864061	0.104747	0.659787	0.331481	0.588369	0.465296	0.305515	0.277313	0.304805	0.332327	0.256005	0.368919	0.292348	0.323157	0.419614	0.396059	0.36698	0.377253	0.270598	0.160898
A0A369K8R4	0.91165	0.700568	0.769485	0.453379	0.736417	0.794911	1.00057	0.655543	0.690384	0.431021	0.475577	0.515233	0.0955062	0.413673	0.366542	0.534642	0.133548	0.107285	0.159994	0.208121	0.452393	0.23483	0.278455	0.282725	4.63425	0	+
A0A369JEU1	0.199162	0.273988	0.625868	1.0787	0.161951	0.152003	0.459161	0.158397	0.2677	0.203918	0.527072	0.589257	0.268441	0.261111	0.306583	0.388191	0.323941	0.437045	0.397292	0.79486	0.395913	0.378051	0.292034	0.436494	0.435502	0.0584761
A0A369K9M7	0.31364	2.17949	1.57845	1.85026	1.74675	1.26681	1.58227	1.53847	0.559002	0.505226	0.395199	0.386059	0.543895	0.718283	0.446782	0.646201	0.228583	0.302197	0.24049	0.335216	0.498681	0.460496	0.245876	0.670306	3.91402	1.33245e-06	+
A0A369JUL7	0.157639	0.136248	0.0407917	0.0325555	0.59775	0.385116	0.412881	0.402849	0.633896	1.05178	0.916288	0.679851	0.814798	0.868453	0.677344	0.708403	0.249784	0.437071	0.346256	0.280132	0.554813	0.32324	0.746269	0.482834	5.74255	0	+
A0A369K5T0	0.256789	0.270668	0.5729	0.229386	0.626497	0.284639	0.180412	0.489012	0.359404	0.371048	0.290487	0.320134	0.329552	0.252477	0.347586	0.50266	0.120504	0.249254	0.207465	0.145345	0.293578	0.263093	0.318028	0.26447	0.688949	0.0139849	+
A0A369JXC1	0.157579	0.107152	0.152122	0.278591	0.139127	0.0699818	0.0640132	0.101021	0.0189862	0.111547	0.201365	0.120291	0.0195998	0.0224859	0.172469	0.17386	0.423732	0.229584	0.0199279	0.226539	0.162859	0.182155	0.127778	0.156245	0.536402	0.030798	+
A0A369J5N8	2.05008	1.97185	1.79369	1.6753	0.224355	0.201064	0.172497	0.201222	0.118716	0.176667	0.358569	0.362065	0.102858	0.102467	0.253653	0.133491	0.0577581	0.210151	0.27109	0.0934929	0.106181	0.341431	0.244346	0.278191	13.5554	0	+
A0A369IYM3	0.434741	0.644475	0.60932	0.474612	0.090051	0.230209	0.260155	0.438189	0.505294	0.448376	0.395788	0.395017	0.508152	0.450245	0.564611	0.666878	0.494265	0.667594	0.919079	0.882348	0.775309	0.592216	0.617073	1.01019	3.11285	6.32711e-06	+
A0A369JMR3	8.63352	8.23634	8.44289	8.71649	5.35968	4.09649	4.75547	4.71217	4.5467	4.0315	2.89504	3.70531	2.92486	3.59778	3.2846	2.66393	2.36593	4.63183	3.18102	2.65553	2.35177	1.57029	2.07	2.26545	9.79796	0	+
A0A369JID5	0.506502	0.915375	0.723854	0.688657	0.795518	0.574956	0.544945	0.977036	2.93608	2.41588	2.32855	1.39966	1.31513	1.23692	1.19905	0.986011	2.44387	2.68923	2.5546	2.60081	1.34324	1.05496	1.49776	1.14208	7.08343	0	+
A0A369KDL5	0.0562626	0.427542	0.0502544	0.401014	0.51619	0.658866	0.291593	0.210655	0.910594	0.765368	0.706734	0.97878	0.0213701	0.0221113	0.00513809	0.0183912	0.147909	0.0318739	0.147575	0.124735	0.0935878	0.0636172	0.106019	0.00503511	6.28713	0	+
A0A369JNV2	1.09508	0.898824	0.428832	1.24516	0.809042	0.692416	0.601041	0.698436	9.31067	7.20547	7.05732	7.03103	1.08703	1.03883	1.51357	1.66541	4.93638	5.63071	4.96664	6.04704	3.67711	2.78719	3.99037	3.65263	11.5444	0	+
A0A369JB92	0.359762	0.465065	0.323067	0.319779	0.445077	0.488321	0.374727	0.55856	0.706663	0.931607	0.317623	0.751512	0.749424	0.993583	0.612576	0.315352	0.918954	0.335442	0.891081	0.804028	0.350587	0.210112	0.242411	0.28075	1.75145	0.00030401	+
A0A369JKH0	1.97699	1.4661	1.09292	1.55913	4.59522	4.81854	4.67095	4.02796	1.65264	1.42936	1.60299	1.63649	2.90248	2.60203	2.4998	2.59687	2.17157	2.35902	2.3003	1.92682	1.67588	1.85581	1.66487	1.30844	11.0934	0	+
A0A369JBT1	0.203497	0.184952	0.164402	0.194372	0.272322	0.198788	0.129855	0.269368	0.373114	0.202267	0.339877	0.251701	0.748036	0.385508	0.856024	0.324769	0.343215	0.341396	0.283488	0.424844	0.312094	0.601502	1.511	0.214748	0.954746	0.00440632	+
A0A369K6Y1	3.73266	6.85751	9.86325	9.68181	3.67406	4.07221	3.80167	3.95936	1.2035	1.30074	1.01969	1.26289	0.990191	1.0716	1.02858	0.896783	1.14485	1.14493	1.14249	1.21755	0.627169	0.555237	0.723356	0.735606	6.18413	0	+
A0A369K0Q0	0.196059	0.165568	0.184187	0.0796249	0.287783	0.18786	0.179517	0.665309	1.59989	1.21263	1.04611	1.31631	6.99667	7.11953	6.72939	5.81357	1.88977	1.7735	1.55516	1.95748	3.75744	3.24972	3.64442	4.01968	15.2306	0	+
A0A369K2N4	4.79822	4.83917	3.78695	2.09263	3.34322	2.11618	2.12561	2.49157	1.20319	0.543238	0.854258	0.802371	0.135312	0.12778	0.127984	0.132191	0.582208	0.572359	0.556227	0.562164	0.272741	0.226019	0.625664	0.418521	6.82491	0	+
A0A369K6L3	4.4908	4.87579	3.22614	3.88273	0.697368	0.603638	0.627497	0.466384	0.571357	0.225508	0.549212	0.597095	0.328369	0.662957	0.758643	0.250638	0.47983	1.40942	1.20166	1.3692	1.00185	0.879111	0.861454	0.794463	9.7663	0	+
A0A369JR74	2.85773	6.95193	6.16511	5.6238	3.2959	2.98502	3.20784	3.196	1.01562	1.16181	1.01335	1.02964	0.183473	0.242811	0.255477	0.125792	0.163848	0.162384	0.521758	0.542586	0.354461	0.388493	0.147298	0.158666	7.73421	0	+
A0A369J8K6	1.63177	2.28176	1.70863	1.99959	0.874788	0.66533	0.65874	0.621189	0.308333	0.390365	0.370561	0.614771	0.174249	0.685045	0.467428	0.0828429	1.23565	1.19998	1.03253	0.870404	0.332667	0.145887	0.290054	0.454322	8.23107	0	+
A0A369JVT6	0.771688	0.558146	0.468945	0.878149	6.59641	5.3873	5.04616	5.02287	1.07535	1.20758	1.11115	1.28109	1.61631	1.84909	1.68519	0.793514	2.20118	1.88098	1.91113	1.94856	2.73745	2.17532	3.02007	2.74015	10.7106	0	+
A0A369JCS1	2.30108	4.61081	3.90074	5.49153	1.9307	2.00787	2.2631	2.36982	2.17375	1.44469	1.38911	1.21501	1.57053	1.70045	1.60709	1.3322	1.47373	1.4527	1.52532	1.27566	1.47436	1.27043	1.39948	1.62321	4.54259	0	+
A0A369JSW9	1.14307	0.833647	0.839684	0.97571	0.190676	0.55253	0.290253	0.537027	0.257028	0.416211	0.432082	0.144423	0.592139	0.251921	0.335033	0.239948	0.394449	1.53074	1.98375	2.7529	0.176643	0.269905	0.299487	0.455665	2.9526	7.51409e-06	+
A0A369JJ87	0.625366	0.266935	0.310485	0.4293	0.243889	0.147803	0.0471993	0.141732	0.192317	0.437543	0.673671	0.405725	0.248911	0.231598	0.0980812	0.211661	0.325154	0.393417	0.241088	0.274736	0.230216	0.33716	0.312569	0.350798	1.71317	0.00035006	+
A0A369KA70	3.24527	3.62443	2.65286	4.35298	1.39906	1.36175	0.751337	0.907587	0.316727	0.576202	0.286284	0.359884	0.123353	0.213705	0.132523	0.127072	0.477646	0.659329	0.684178	0.440308	0.172434	0.058835	0.136417	0.19308	9.86516	0	+
A0A369K254	0.098838	0.226491	0.168592	0.48394	0.258667	0.637829	0.148461	0.369663	0.795778	0.682858	0.797368	0.607981	0.534707	0.435534	0.456352	0.486417	0.651583	0.332923	0.492681	0.831186	0.233827	0.227623	0.290424	0.152032	3.04958	6.30716e-06	+
A0A369JHJ9	9.7305	12.457	10.4121	9.60715	6.10468	5.19215	4.95396	4.64188	2.03305	1.96071	1.79148	1.69558	1.35611	1.24408	1.16117	1.10095	1.42511	1.34917	1.20933	1.44956	1.42942	1.1874	1.78718	1.30653	13.2423	0	+
A0A369JB65	6.11439	7.97271	7.42957	5.67225	1.59437	1.72407	1.70477	1.78807	1.33333	1.08501	1.15688	0.991901	1.29136	0.993909	0.999301	1.10915	1.76571	1.79633	1.4216	1.2807	0.506577	0.921648	0.847509	0.594316	11.5875	0	+
A0A369J5Z5	16.9908	12.145	14.0204	8.67969	2.69242	3.61495	2.70172	2.80415	0.29634	0.492663	0.403269	0.253705	0.992294	0.950353	1.13792	0.891271	1.26098	1.61656	1.41333	1.56535	0.743365	0.653865	0.703435	0.714566	8.87277	0	+
A0A369JBZ4	0.611568	0.360169	0.286254	0.116418	9.70139	9.27262	7.10679	8.51127	36.0792	49.9	43.5164	46.5611	6.79599	7.03695	7.29118	6.25036	24.1226	24.289	22.2405	26.6523	6.86896	6.76462	6.14482	5.94935	13.5309	0	+
A0A369K4S7	14.2734	11.0838	12.3988	8.51936	4.44114	3.31402	3.72384	3.08983	1.22452	0.87105	1.22509	0.853273	0.957803	1.15863	0.859359	1.0789	0.499481	0.569805	0.284467	0.496006	0.560404	0.785573	0.860632	0.859271	10.48	0	+
A0A369JIQ7	5.60881	10.5996	14.8599	6.67469	1.13189	1.58825	1.78768	1.56467	1.39619	2.27392	2.57259	2.07544	0.556887	0.867626	0.955595	0.871954	2.20882	2.60641	2.64312	2.69049	1.11107	1.17293	1.28391	1.38403	4.92864	0	+
A0A369JS17	3.1855	2.1578	2.06549	2.41355	1.72799	1.293	1.4181	1.46639	0.931345	0.708018	1.12293	1.01413	0.812297	1.15558	1.09477	0.68704	0.516915	0.400837	0.486167	0.801943	0.756788	0.945876	0.708941	0.518031	7.02041	0	+
A0A369JTZ5	5.02374	5.74774	2.9166	4.55504	1.89015	1.67521	1.78578	1.89484	0.236556	0.143227	0.16769	0.173482	0.182532	0.211267	0.159798	0.332261	0.589781	0.30988	0.252505	0.234919	0.364424	0.0901933	0.32544	0.256781	9.11659	0	+
A0A369KBD3	0.159231	0.142848	0.202715	0.137965	0.669113	0.204908	0.311743	0.400853	0.208704	0.184431	0.211805	0.232027	0.0743074	0.53538	0.343441	0.198958	0.311949	0.25773	0.160459	0.193631	0.3603	0.341957	0.221402	0.219978	0.773238	0.00954662	+
A0A369IYI3	0.241205	0.248045	0.239106	0.25064	0.229399	0.0691728	0.0923083	0.14056	0.151037	0.07625	0.12713	0.400329	0.0245287	0.249822	0.046469	0.132235	0.051515	0.106378	0.17058	0.228644	0.0618353	0.285823	0.0224578	0.237289	0.313319	0.126544
A0A369JG93	2.36203	3.75993	3.68003	4.9481	0.607671	0.561243	0.498281	0.397906	0.734104	0.774403	0.776791	0.517715	0.111755	0.112822	0.161018	0.118924	0.541337	0.475404	0.442015	0.302854	0.256204	0.257279	0.668393	0.379051	8.06507	0	+
A0A369JAJ3	0.644046	0.792432	0.600809	0.764451	0.886207	0.800327	0.811607	0.884124	1.05846	1.25734	0.878596	0.758918	0.427767	0.499792	0.471535	0.493902	0.521651	0.508395	0.594777	0.484207	0.60052	0.939183	0.911129	0.504201	3.44902	2.58732e-06	+
A0A369JZW5	0.965611	0.841882	0.769554	0.856061	3.24744	3.705	3.58445	2.71427	1.23411	1.01916	1.12181	1.15658	0.509657	0.453777	0.428177	0.522385	1.67449	0.576799	1.55996	1.47625	0.426766	0.252035	0.353917	0.39433	9.81412	0	+
A0A369JW38	0.41195	0.854179	0.849169	0.894787	0.46984	0.433231	0.349774	0.452778	0.434587	0.34706	0.197864	0.36623	0.276725	0.193509	0.30457	0.158951	1.45042	1.22867	1.30068	1.32722	0.225885	0.436292	0.374	0.259677	8.96984	0	+
A0A369K3F8	0.73278	0.863708	0.769609	0.723788	0.345227	0.11894	0.183244	0.135697	0.19154	0.131889	0.219075	0.324562	0.211257	0.37952	0.286641	0.197906	0.618338	0.371611	0.444569	0.501291	0.226103	0.176844	0.138885	0.267832	7.43075	0	+
A0A369JZC8	3.18283	3.4856	3.42153	3.92262	0.186647	0.172229	0.214283	0.147541	5.03065	3.59347	3.93502	3.30042	3.22655	3.06718	3.04205	3.2123	4.17933	4.21784	4.72186	3.92898	3.76309	4.41517	3.13299	3.20969	8.95027	0	+
A0A369K8C5	0.248571	0.337943	0.237306	0.575405	0.426573	0.180445	0.225778	0.173912	0.270318	0.381865	0.373428	0.547701	0.48138	0.433726	0.160793	0.174914	0.589552	0.253345	0.526678	0.444828	0.35067	0.307969	0.297001	0.374934	0.412982	0.0684534
A0A369K7J5	26.16	19.3236	27.2923	22.9353	4.45686	4.09462	3.47443	2.50028	0.314572	0.157696	0.292488	0.269537	0.501433	0.349682	0.394549	0.482678	0.403828	0.320909	0.108041	0.407699	0.493806	0.919653	0.517943	0.699185	13.4524	0	+
A0A369JGX0	0.0579291	0.1128	0.192695	0.177932	0.157083	0.0443706	0.0721589	0.0977441	0.0465338	0.123069	0.0520654	0.0552062	0.224923	0.187984	0.19343	0.0740811	0.104675	0.287937	0.12742	0.218372	0.133573	0.257133	0.0905239	0.257212	1.0092	0.00359413	+
A0A369KE25	0.192919	0.521825	0.191463	0.304295	0.683375	0.666334	0.272994	0.25935	0.135064	0.189195	0.560884	0.144439	0.257077	0.193987	0.216073	0.384778	0.341983	0.109034	0.289254	0.340916	0.153901	0.398296	0.140919	0.111954	0.508684	0.0359907	+
A0A369JCZ2	3.35336	4.14033	3.85832	3.70557	0.466686	1.15567	1.11319	1.15343	0.317134	0.222477	0.115291	0.140413	0.438557	0.377835	0.418252	0.239673	0.120952	0.0972043	0.124676	0.135898	0.0900105	0.194113	0.216297	0.0729322	14.3989	0	+
A0A369J7D7	0.258294	0.351811	0.364338	0.0852327	0.848472	1.00388	0.519605	0.611153	0.83023	0.235667	0.469877	0.686943	0.670487	0.209795	0.186369	0.183399	0.487493	0.41686	0.603883	0.755326	0.726799	0.875814	0.887658	0.975842	2.69575	1.73214e-05	+
A0A369JSU4	0.161441	0.115184	0.113975	0.272296	1.19812	0.816653	1.2106	1.11967	0.138486	0.572087	0.643098	0.42551	1.09287	0.805499	0.823926	0.967867	0.796952	0.925901	0.894285	0.752192	0.941157	1.2984	0.677247	0.987253	5.54901	0	+
A0A369JHW9	0.2507	0.180429	0.114914	0.258833	1.04728	0.926056	1.02308	1.12666	0.390158	0.228925	0.165817	0.213696	0.226189	0.290876	0.255212	0.274668	0.142806	0.148684	0.131137	0.150533	0.235928	0.222704	0.221994	0.259963	12.5025	0	+
A0A369JVN3	1.33488	2.07427	1.92053	0.450846	0.503296	0.544877	0.827318	0.428475	1.32473	1.16796	1.15785	1.21517	1.17665	0.933544	0.974047	1.07205	0.746415	0.252509	0.182384	0.668233	0.0409739	0.744536	0.131687	0.623544	2.64915	2.22017e-05	+
A0A369JEP7	0.303448	0.180986	0.358116	0.309112	1.07375	1.10247	1.69587	1.477	2.45357	4.28166	4.42472	3.91472	5.3056	5.74368	5.6874	5.62862	9.28263	9.1002	10.4487	12.1492	7.6898	10.2216	7.37255	7.33641	10.6503	0	+
A0A369K1B0	4.76335	6.82095	5.00344	8.7014	1.8469	1.49647	1.8954	1.78346	2.14554	1.80112	1.79369	1.7649	0.384083	0.299964	0.366059	0.44554	0.359112	0.509193	0.443806	0.544492	0.521098	0.407012	0.290302	0.117775	8.09352	0	+
A0A369J817	10.0476	10.2716	10.3179	10.8333	1.34006	1.00955	1.24307	1.26595	0.902651	0.7291	0.423904	0.753006	0.483398	0.40712	0.35744	0.44711	2.16227	1.69212	1.89392	1.20455	0.883564	0.352382	0.846392	0.898503	20.1298	0	+
A0A369K6W3	0.350017	0.784287	0.934937	0.630952	3.5493	3.07179	3.18629	3.63505	0.215163	0.264989	0.252324	0.310167	0.116873	0.0652299	0.124465	0.140023	0.218959	0.188111	0.253336	0.200074	0.0465661	0.0934986	0.0774149	0.0855549	15.6699	0	+
A0A369K592	1.42173	1.13739	1.19808	1.45768	0.80111	0.74303	0.557323	0.598049	0.196095	0.276058	0.155921	0.199536	0.0244041	0.0971726	0.094773	0.0488838	0.602464	0.456268	0.54929	0.515369	0.184165	0.132695	0.0464419	0.466618	10.0205	0	+
A0A369JJZ0	0.505132	0.407239	0.27147	0.322949	1.0055	0.717129	0.325146	0.505921	0.205729	0.239852	0.132294	0.21007	0.207302	0.103917	0.136947	0.118434	0.0915941	0.185877	0.242691	0.102739	0.0025039	0.121503	0.136864	0.102377	3.82046	2.64638e-06	+
A0A369JY82	2.19567	1.39462	1.40631	1.37174	0.938076	0.905282	1.25161	0.76333	1.12836	0.93751	0.772991	0.871435	0.533225	0.384677	0.318397	0.491134	0.906751	0.840221	0.685176	0.552414	0.430206	0.396738	0.715593	0.528619	5.08948	0	+
A0A369J739	3.88253	3.91032	2.69978	2.9341	2.71966	1.23846	2.24269	2.56649	1.11448	1.14744	1.02611	1.00327	0.264207	0.133528	0.115839	0.0753965	0.137548	0.13566	0.174717	0.0549915	0.181366	0.452362	0.138113	0.172382	9.08931	0	+
A0A369K9K0	0.358394	0.537369	0.439752	0.388963	0.49666	0.746429	0.842568	0.721589	7.07935	6.02741	8.28973	7.7333	3.53741	3.5042	3.86204	4.71045	5.22153	4.18572	5.33523	5.34428	3.59678	4.3919	4.13126	4.07088	11.6161	0	+
A0A369IZH7	0.824805	0.852197	0.942492	0.8826	0.764011	1.06311	0.699995	0.679982	0.617143	0.537917	0.320687	0.387335	0.724216	0.656343	0.570316	0.608855	0.527418	0.587266	0.387178	0.673231	0.589064	0.349666	0.353714	0.481358	3.70336	2.63158e-06	+
A0A369JSH7	1.7474	1.67771	0.964278	0.803996	0.0811372	0.104592	0.236899	0.131437	0.316855	0.28017	0.310802	0.280069	0.165988	0.189719	0.186004	0.195188	0.154787	0.178531	0.253607	0.202754	0.168625	0.148695	0.192094	0.15551	6.11911	0	+
A0A369JI04	0.266174	0.388771	0.355279	0.238621	0.462228	0.301615	0.498892	0.29455	0.104627	0.0868084	0.0951812	0.110037	0.0631242	0.0692937	0.0756943	0.050207	0.147197	0.0854187	0.0984007	0.103863	0.153142	0.0522587	0.128958	0.117844	6.46013	0	+
A0A369J8B8	0.273759	0.365488	0.316529	0.499959	0.294382	0.26391	0.238751	0.286962	0.235295	0.140517	0.228117	0.118734	0.134539	0.164896	0.209162	0.162137	0.173714	0.185479	0.165668	0.160061	0.259589	0.231874	0.149941	0.33214	3.02856	6.29327e-06	+
A0A369K7M4	3.66853	3.49453	3.5703	3.42688	1.91626	2.57421	2.17001	2.60219	2.30767	1.85186	1.80074	1.99073	2.1268	2.16306	2.06361	1.92766	1.72717	1.95419	1.53618	1.53616	1.50743	1.11411	1.70692	1.40719	8.89842	0	+
A0A369JB74	2.15567	2.06914	1.8428	1.7548	0.124584	0.090311	0.190172	0.090688	0.192481	0.25563	0.165448	0.230336	0.107783	0.130255	0.105375	0.182984	0.186877	0.247269	0.275616	0.172701	0.279102	0.349982	0.493401	0.455073	15.0139	0	+
A0A369J827	0.340978	0.0735126	0.221639	0.232493	0.324087	0.204446	0.15878	0.302886	0.0575798	0.0578614	0.0472648	0.057517	0.0719307	0.256926	0.218675	0.116326	0.111397	0.17374	0.0941363	0.0949885	0.16592	0.231509	0.105674	0.0911953	1.73064	0.000323872	+
A0A369K906	1.04711	0.584848	0.644406	0.535135	0.682808	0.644743	0.560465	0.627914	0.293862	0.29544	0.298757	0.294661	0.409857	0.346489	0.25872	0.31776	0.313272	0.388257	0.202996	0.259055	0.154391	0.216313	0.16563	0.154658	5.28312	0	+
A0A369JXL8	0.171013	0.261455	0.305739	0.176949	0.902802	1.09902	1.29743	0.621801	1.22014	1.11624	0.872551	0.925284	0.834009	0.702672	0.456423	1.05758	1.71135	1.79011	1.63986	0.994888	0.876494	1.01321	1.59183	1.42319	4.27154	0	+
A0A369JLD3	0.327278	1.19852	0.993606	0.865076	0.413414	0.290526	0.468591	0.590096	0.415563	0.30303	0.305025	0.0895222	0.378439	0.350432	0.281095	0.260474	0.331878	0.300458	0.328657	0.327165	0.22224	0.106672	0.174004	0.171442	3.26382	3.82897e-06	+
A0A369KFU7	0.513432	0.371985	0.376274	0.28225	0.0986412	0.0940283	0.0728242	0.091745	0.842625	0.625972	0.797688	0.843449	0.849192	1.01534	0.732842	1.01012	0.89105	0.722217	0.809783	0.754508	0.641151	0.603185	0.835378	0.913717	7.95676	0	+
A0A369JLW7	2.7562	2.73507	1.71055	1.40796	0.256142	0.175093	0.530614	0.193223	1.03737	1.2014	0.890982	1.09315	3.34888	2.87764	3.67898	3.74597	5.04749	5.34693	7.3887	5.47313	5.82798	5.6259	2.95488	5.50113	7.54918	0	+
A0A369K6Z3	19.2111	43.485	28.6225	28.6168	42.9496	35.2109	40.4915	45.5274	70.6031	57.5482	53.3643	54.3558	10.35	9.8612	9.47318	9.39404	32.4856	41.6717	35.6445	42.2509	11.3411	10.0865	9.73397	12.1715	8.53097	0	+
A0A369KB86	1.00278	1.75749	1.04918	1.13921	0.251835	0.175655	0.189012	0.277912	0.620028	0.435777	0.503468	0.934331	0.430057	0.229879	0.267237	0.320223	0.517076	0.505376	0.893073	0.487854	0.35597	0.463554	0.331754	0.504903	4.92861	0	+
A0A369JXF1	2.05689	1.89177	2.10359	1.8782	0.159849	0.131127	0.120958	0.160123	0.133148	0.126291	0.184242	0.394578	0.649528	0.566601	0.736435	0.506086	0.717108	0.691213	0.517742	0.830983	0.748565	0.675968	0.839065	0.983143	13.1269	0	+
A0A369K6G3	111.003	110.032	109.553	125.785	23.5452	23.8292	20.3707	21.7178	10.716	9.14789	8.64924	9.21948	6.8287	7.47593	8.02869	6.95635	1.14397	1.55991	1.61935	1.91314	4.13519	4.14417	4.14314	4.94073	19.2161	0	+
A0A369JNS7	0.874619	1.27484	1.06747	0.87847	1.31053	1.02115	0.986881	1.09965	1.07188	0.798066	0.8158	0.715028	0.822812	0.877117	0.644169	0.560668	0.722868	1.42677	1.17037	0.956402	0.567924	0.496853	0.613898	0.788046	2.1401	9.2233e-05	+
A0A369J701	0.915859	1.03772	0.74049	0.653889	0.811192	1.13602	1.2284	0.952606	0.273635	0.296563	0.26677	0.0165606	0.212667	0.210272	0.177833	0.183357	0.198758	0.11989	0.0836371	0.102166	0.0959708	0.10805	0.180473	0.139129	8.83579	0	+
A0A369K7P3	5.69597	8.67764	7.68524	8.27332	1.87039	0.373466	1.72856	1.8582	0.57385	0.114232	0.143737	0.24786	0.326406	0.13895	0.247257	0.253172	0.11422	0.130675	0.119773	0.17025	0.26617	0.217099	0.160362	0.128378	11.3538	0	+
A0A369JNG6	0.270805	0.300925	0.447824	0.346143	0.163986	0.21815	0.257595	0.392158	0.422475	0.296425	0.363851	0.356791	0.305188	0.332808	0.368183	0.446119	0.627449	0.671145	0.973775	0.607151	0.222226	0.204587	0.238929	0.28041	4.95742	0	+
A0A369JGD2	0.603317	0.487128	0.468938	0.751344	0.267885	0.745121	0.710375	0.787781	0.258848	0.261806	0.274421	0.269691	0.260251	0.301896	0.202767	0.226099	0.179803	0.225985	0.130121	0.14959	0.295794	0.372746	0.216939	0.448148	3.83862	2.65076e-06	+
A0A369KFQ4	0.472908	0.495756	0.667596	0.380275	0.348824	0.324169	0.256292	0.26014	0.697762	0.672051	0.598003	0.59233	0.254137	0.480892	0.206116	0.199654	0.7171	0.919664	0.782596	0.545515	0.194872	0.175294	0.169795	0.194709	5.92092	0	+
A0A369K1K5	1.34696	1.00458	1.55808	1.05297	0.509261	0.426373	0.44273	0.389721	0.453134	0.238249	0.528812	0.493368	0.980036	0.152767	0.864581	0.813485	0.973769	0.936052	0.854544	0.861556	0.858232	0.589565	0.722454	0.909572	3.67752	2.62726e-06	+
A0A369J5I2	15.6101	16.2901	21.2973	19.9931	2.16867	1.83791	1.97102	1.83854	0.727487	0.417024	0.532691	0.508174	0.0995034	0.127547	0.0317014	0.0971591	0.433975	0.422702	0.188199	0.545009	0.333496	0.254387	0.219791	0.148217	13.5763	0	+
A0A369JRK3	0.944263	0.659073	1.27672	0.351544	1.82856	1.57191	1.91083	1.96806	6.6744	5.50434	4.8463	5.90738	17.6336	19.2637	17.7133	17.0998	4.25422	4.67558	3.59387	4.49712	5.83483	4.65069	6.74166	6.92377	16.0656	0	+
A0A369JJL0	3.22337	2.38881	3.96725	1.71084	0.336543	0.305054	0.2923	0.307895	0.436692	0.255976	0.455426	0.441886	0.304751	0.469466	0.135762	0.0624176	0.766324	0.773921	0.686367	0.597961	0.336553	0.479987	0.418727	0.318606	6.57237	0	+
A0A369JT83	4.03451	5.26116	6.13194	4.50547	16.7634	17.4105	17.7269	15.2869	12.8136	11.4716	11.6188	11.8518	8.12064	9.1308	7.45789	8.55092	11.0311	11.5536	11.9909	11.4114	9.01665	6.66268	8.63682	7.96966	11.6703	0	+
A0A369K8U0	1.27528	1.05539	1.45574	0.747089	1.78397	1.8396	1.88073	1.76628	0.0887622	0.0916521	0.102384	0.0841079	0.283443	0.271549	0.271993	0.0578125	0.222742	0.12431	0.10996	0.0794459	0.077075	0.0793413	0.25455	0.0978178	11.9528	0	+
A0A369K211	263.731	235.243	194.302	201.75	41.3588	38.9292	38.1154	38.3605	22.9336	22.7941	16.8844	19.2382	17.0644	15.944	17.2069	16.3962	4.6608	4.94699	4.69941	4.22468	9.40468	8.26267	7.68749	8.1066	13.6915	0	+
A0A369J7U0	0.303159	0.301108	0.165418	0.958117	0.154185	0.163052	0.228455	0.419897	0.129967	0.100744	0.0948565	0.122918	0.107191	0.130919	0.290526	0.535188	0.369199	1.03528	1.02499	0.412406	0.505376	0.299341	0.223669	0.556541	1.40717	0.000905593	+
A0A369JX42	11.1137	14.6414	11.7252	11.3679	0.350993	0.328954	0.355096	0.339695	0.15023	0.140425	0.134728	0.172396	0.243722	0.234815	0.160069	0.158717	2.28498	2.09659	2.3429	2.37258	0.730594	0.952486	0.802778	0.865345	14.3703	0	+
A0A369JAV4	3.52084	11.3239	10.306	9.74285	3.01446	2.86072	3.07111	3.10287	0.41505	0.26297	0.1684	0.542837	0.354753	0.482828	0.444012	0.635133	0.636358	0.491455	0.464577	0.670646	0.677439	0.300998	0.4891	0.691499	6.21581	0	+
A0A369JQY2	0.568854	0.740917	0.394563	0.834799	0.475943	0.323787	0.385221	0.384748	0.250922	0.247252	0.307691	0.376946	0.838454	0.362472	0.594983	0.684275	1.18042	0.160497	0.22514	0.223462	0.355159	0.971788	0.677926	0.303642	0.390952	0.0790809
A0A369JGE3	1.00718	1.36329	1.06746	1.05144	0.573701	0.548958	0.593122	0.498945	0.69706	0.456917	0.436881	0.545445	0.590049	0.554947	0.512309	0.389606	0.575728	0.0680448	0.548682	0.657693	0.502623	0.441318	0.588315	0.550413	4.46933	0	+
A0A369J854	22.9236	48.5399	49.7894	54.8918	5.59637	6.12642	5.20241	5.77863	0.269303	0.22499	0.233046	0.194476	0.0925869	0.0536271	0.0543031	0.0423949	0.175061	0.562638	0.646837	0.203909	0.238297	0.135528	0.102517	0.053472	8.04054	0	+
A0A369JK54	1.8416	1.55334	1.47513	2.18493	0.384493	0.512494	0.590928	0.550752	0.207811	0.212368	0.099731	0.288245	0.0685035	0.0617831	0.0519429	0.0628598	0.123427	0.271585	0.189102	0.182827	0.0948399	0.125601	0.069708	0.175907	11.0296	0	+
A0A369JKU8	0.573453	0.80472	0.76186	0.880336	0.293521	0.286492	0.291708	0.352331	0.544775	0.403422	0.394417	0.401945	0.210477	0.152483	0.131433	0.0967495	0.321644	0.389149	0.588431	0.381611	0.129589	0.112116	0.0797885	0.120531	7.78327	0	+
A0A369J832	2.5354	1.21983	0.611123	2.07749	0.989763	0.672697	1.03811	1.01201	0.131097	0.111752	0.0606097	0.106295	0.300322	0.118226	0.116009	0.231856	0.133845	0.150192	0.205759	0.209268	0.0704764	0.127536	0.108287	0.0678141	4.46711	0	+
A0A369JEL9	0.621034	1.14975	1.325	1.61039	0.18531	0.151411	0.120154	0.134585	0.187849	0.239795	0.159136	0.142208	0.13255	0.108477	0.354393	0.325054	0.398674	0.294189	0.159284	0.361268	0.317711	0.108611	0.157238	0.258978	5.67189	0	+
A0A369KH78	0.0198797	0.0702477	0.153982	0.177667	0.028204	0.0415312	0.171184	0.0950435	0.454914	0.264014	0.239646	0.272503	0.0615785	0.0654187	0.192742	0.16404	0.161802	0.172013	0.2059	0.147071	0.173781	0.126694	0.159796	0.139436	2.78182	1.11732e-05	+
A0A369JJT5	0.114179	0.256785	0.165134	0.135719	0.442897	0.280275	0.309433	0.503298	0.424187	0.385001	0.436373	0.223384	0.254218	0.493055	0.504909	0.476586	0.238244	0.394118	0.290124	0.265583	0.256151	0.311601	0.295591	0.551142	1.56828	0.000529289	+
A0A369JT34	0.27729	0.421491	0.386327	0.418013	0.243485	0.245941	0.239225	0.319276	0.394351	0.605609	0.591073	0.553488	0.265908	0.572609	0.292055	0.470352	0.12369	0.339429	0.483353	0.326301	0.408818	0.264488	0.261727	0.390019	1.55141	0.000552913	+
A0A369JJH2	1.23477	0.431383	0.316755	1.33881	1.23044	1.37446	1.37342	1.39121	0.902132	0.393133	0.517073	0.427531	0.401512	0.086029	0.378237	0.30174	0.473383	0.383429	0.319372	0.363001	0.119774	0.145896	0.15707	0.0929858	4.64115	0	+
A0A369K9W9	2.49579	1.90545	2.18271	1.49443	0.449031	0.529947	0.433033	0.457938	0.505945	0.30306	0.324675	0.39608	0.321101	0.188336	0.251534	0.221144	0.291529	0.826116	0.895258	0.74449	0.651009	0.856345	0.846005	0.702409	8.02396	0	+
A0A369JU83	1.20727	1.19896	1.20832	0.768034	1.01326	1.12037	1.21982	0.887273	1.24663	1.17887	1.29117	1.39	0.244223	0.212868	0.229137	0.216899	0.42685	0.391676	0.339936	0.164091	0.308958	0.330781	0.401914	0.186053	9.58833	0	+
A0A369K6M7	0.289352	0.386771	0.181163	0.55825	0.359007	0.148531	0.152487	0.210592	0.180391	0.0970011	0.266934	0.0632323	0.134944	0.107028	0.0927946	0.337311	0.323467	0.362171	0.377794	0.311768	0.636162	0.759577	0.394706	0.471523	3.031	6.29921e-06	+
A0A369JLG6	0.637683	0.448202	0.633902	0.906273	1.16827	0.961815	0.968644	0.991352	0.567194	0.714369	0.577869	0.6448	1.35932	1.10126	2.86776	1.48254	2.09639	1.57737	1.51883	2.00843	1.04034	1.21798	1.37063	0.885641	3.23011	3.82409e-06	+
A0A369K294	0.362993	0.274454	0.239045	0.2108	0.28404	0.177387	0.211136	0.182406	0.187328	0.278716	0.163648	0.184447	0.182207	0.325656	0.193758	0.24648	0.255665	0.32572	0.321976	0.258317	0.292193	0.376064	0.355072	0.351518	1.91543	0.000181763	+
A0A369K509	0.141026	0.161157	0.146854	0.0872595	4.09393	4.49492	3.16573	3.66962	0.252884	0.410829	0.208444	0.180563	0.088239	0.10348	0.0907892	0.120071	0.13478	0.240299	0.251624	0.240983	0.0592443	0.100945	0.0891963	0.203474	13.5043	0	+
A0A369J7S5	0.814629	1.32069	2.26061	1.86276	0.637467	0.751404	0.79767	0.895324	0.773878	0.724107	0.591477	0.620994	0.590071	0.563912	0.613203	0.550743	0.335888	0.434316	0.510712	0.552258	0.608284	0.595953	0.591638	0.673195	3.67498	2.6264e-06	+
A0A369K162	18.2523	30.4245	19.0685	28.0018	0.967354	0.943683	1.01889	1.14017	5.05787	5.097	4.90726	4.83507	1.92931	1.82129	2.40743	2.33648	10.264	8.58364	8.53269	8.46889	4.47847	2.09492	5.49276	4.13835	8.59803	0	+
A0A369JR19	0.623493	1.29082	1.30653	1.20758	0.837142	0.63185	0.930329	0.934847	0.172908	0.274355	0.360677	0.284234	0.130227	0.133461	0.233379	0.112546	0.0773601	0.13093	0.194268	0.0861344	0.0869695	0.157129	0.0792544	0.176254	7.53804	0	+
A0A369JNX3	0.811371	0.564845	0.471555	0.661406	6.91294	7.24427	6.37078	6.02162	1.57052	4.98045	4.78718	5.09011	1.54805	1.37482	1.35501	1.13948	4.17773	4.2736	4.66892	4.11832	2.1908	0.899787	1.86316	1.83253	7.92739	0	+
A0A369K0S8	0.359767	0.39872	0.295063	0.310474	0.630733	0.43478	0.403211	0.510207	0.202392	0.172469	0.145041	0.144661	0.361023	0.291726	0.451374	0.318709	0.409244	0.496296	0.340206	0.303386	0.219053	0.733969	0.22185	0.0524274	1.13918	0.00226722	+
A0A369JWW6	0.207594	0.148076	0.281844	0.208848	0.562743	0.434961	0.45144	0.442516	0.532411	0.394363	0.293762	0.496676	0.146508	0.149508	0.144241	0.0783638	0.33069	0.543058	0.484679	0.532567	0.193156	0.321495	0.315865	0.197792	5.25427	0	+
A0A369JT71	2.63528	5.95195	3.72278	5.7991	18.5638	18.2558	18.7355	17.7087	0.144406	1.75063	1.7597	1.69096	4.51032	4.73334	4.7112	4.78476	7.40848	9.31576	8.16711	6.73888	8.3375	6.44186	7.1491	9.12613	12.8799	0	+
A0A369JW22	1.64144	1.31557	1.25691	1.30317	0.793622	0.845233	0.723735	0.695701	0.247565	0.3664	0.237383	0.226666	0.303077	0.408286	0.449869	0.405532	0.204168	0.748836	0.4144	0.564708	0.201478	0.10506	0.170847	0.25161	8.92305	0	+
A0A369K2K6	0.214738	0.206342	0.279873	0.394003	0.300843	0.173462	0.192049	0.33907	0.428536	0.259359	0.449097	0.44846	0.409328	0.311918	0.35564	0.345817	0.249194	0.132372	0.238477	0.241907	0.196588	0.170721	0.27897	0.218829	2.15665	9.11577e-05	+
A0A369JKW9	0.310755	0.318571	0.579075	0.356444	0.670406	0.69552	0.507	0.819358	0.365849	0.25439	0.208691	0.1671	0.290138	0.267899	0.314702	0.240678	0.14024	0.469976	0.19814	0.14915	0.222719	0.250057	0.232065	0.10357	4.15799	0	+
A0A369JU48	0.941839	0.823619	0.842995	0.96411	0.149382	0.090042	0.114377	0.129311	0.155355	0.103046	0.0922104	0.0796787	0.0643806	0.0559461	0.0570716	0.0708258	0.0766512	0.0575968	0.0538894	0.0477154	0.112356	0.0405683	0.0429175	0.0167398	16.0886	0	+
A0A369J8G8	4.02389	4.19871	2.44652	4.06082	0.997867	1.16551	2.47283	2.20947	0.65689	0.388158	0.681969	0.563802	0.055264	0.0176711	0.0708932	0.0451058	1.22869	1.31184	1.13689	1.1926	0.153958	0.126941	0.0602041	0.128701	8.0002	0	+
A0A369JAT2	1.96282	1.25692	2.20076	1.56306	0.32318	0.5604	0.335295	0.24285	0.0571593	0.0608468	0.108594	0.16795	0.0338095	0.0892682	0.0629233	0.053356	0.237409	0.0807544	0.0573554	0.194665	0.157435	0.293713	0.208644	0.187029	9.10761	0	+
A0A369JFH2	0.617058	0.296201	0.17119	0.497833	0.724996	0.421939	0.657769	0.919651	0.321162	0.373182	0.786652	0.846621	0.499568	0.198829	0.372454	0.200899	0.228921	0.399039	0.182207	0.291434	0.3112	0.168251	0.196879	0.227212	1.94531	0.000172289	+
A0A369JNF3	0.316776	0.362384	0.558396	0.10909	2.59107	2.36146	2.50285	2.23107	0.719049	0.508078	0.491493	0.550747	0.397841	0.512377	0.59486	0.438606	0.421808	0.443356	0.446069	0.383296	0.503226	0.445657	0.388195	0.394086	14.2624	0	+
A0A369J8L3	0.363342	1.151	0.664212	3.11779	0.0214122	0.12743	0.116696	0.154764	0.331268	0.287914	0.343242	0.368344	0.00594512	0.0098828	0.00799506	0.0384626	0.200798	0.144704	0.0698519	0.171185	0.19396	0.131068	0.167737	0.133357	1.76592	0.000291018	+
A0A369JQ55	0.472864	0.424709	0.386014	0.306122	3.79667	2.49904	3.34538	3.15868	0.238792	0.14898	0.209718	0.201653	0.254581	0.246567	0.211171	0.190073	0.14561	0.137763	0.177368	0.186598	0.131976	0.182992	0.201525	0.204921	12.3934	0	+
A0A369JBB4	1.43755	1.8423	2.19623	1.28308	1.15594	1.91858	1.60364	1.22374	1.89203	1.38414	1.4066	1.27037	4.49465	5.75752	5.2031	4.52309	4.97147	2.85682	4.20102	3.81173	5.3419	3.29501	6.5066	5.93173	6.43456	0	+
A0A369J7B8	0.572647	0.558161	0.543643	1.01835	1.87623	1.62465	1.62641	1.66527	0.252521	0.337984	0.292967	0.289884	3.35107	3.21289	3.45419	2.95534	0.813425	1.08082	1.09904	0.915537	3.43511	3.11286	3.55416	3.83269	14.3165	0	+
A0A369KFK0	0.162996	0.136727	0.178366	0.188845	0.0886038	0.0938177	0.113948	0.0832533	0.135932	0.111123	0.147603	0.104394	0.171722	0.21565	0.13092	0.241688	0.168045	0.194544	0.228767	0.104156	0.106574	0.116955	0.0950683	0.130536	2.4793	3.67985e-05	+
A0A369KCN2	2.80614	1.63934	1.78347	1.12456	2.23887	1.7177	3.32924	3.32768	3.52223	2.15945	3.64517	2.79606	3.959	3.59195	2.93804	3.54282	3.90009	7.55937	6.25225	9.36428	5.88137	3.17564	6.572	6.73192	3.60991	2.6178e-06	+
A0A369JX18	0.29904	0.580963	0.920687	0.490141	0.966104	0.855061	0.766608	0.954109	1.94694	1.36199	1.63078	0.875045	0.585453	0.575773	0.450056	0.491715	1.12201	1.18407	1.07579	1.20272	0.730858	0.434816	0.820732	0.819063	3.89046	1.33023e-06	+
A0A369JYD3	0.364734	0.196552	0.25991	0.204946	0.681558	0.663155	0.776296	0.609096	1.17006	0.880283	1.34617	1.10829	0.960764	0.962939	0.813125	0.873687	1.80384	1.78565	1.9011	1.63738	1.33116	1.26583	1.36341	1.66238	10.5659	0	+
A0A369JDB4	0.557582	0.318399	0.68028	0.449607	1.05099	0.983462	1.17206	0.982116	0.201315	0.566364	0.568474	0.535713	0.772106	0.196537	0.736396	0.721089	0.656461	0.577109	0.724863	0.650943	0.633788	0.141359	0.518696	0.614176	2.6855	1.85471e-05	+
A0A369JX01	13.6163	10.2999	13.0864	12.4041	9.05129	11.0788	8.97846	6.99524	1.89103	1.84865	2.1172	2.01425	1.46619	1.1914	0.976083	1.09737	1.03134	0.548883	0.760093	1.0796	2.05722	1.81144	2.09833	1.74607	12.2386	0	+
A0A369IZL5	0.960047	0.48238	0.692273	0.544649	1.20083	1.12741	1.03997	0.899216	0.281524	0.408928	0.389011	0.345587	0.983577	0.905181	1.19248	0.869524	0.769904	0.642878	0.483589	0.653046	1.06395	1.02455	1.4034	0.941085	5.15286	0	+
A0A369K266	0.309381	0.198264	0.130594	0.164984	0.231254	0.274823	0.251375	0.233751	1.22099	1.43754	1.23549	1.08723	0.586336	0.561913	0.520351	0.366332	0.571971	0.767463	0.664556	0.60496	0.667726	0.658631	0.597081	0.686881	10.6605	0	+
A0A369JBT2	0.404314	0.281263	0.478198	0.369722	1.40698	1.07763	1.29959	0.202062	0.164499	0.6677	0.940385	0.707197	0.792975	0.447764	0.475416	0.734147	0.438875	0.48805	0.527583	0.69052	0.629373	0.311031	0.240689	0.688807	0.973729	0.0040937	+
A0A369JPV3	0.44511	0.145789	0.254865	0.30293	0.289457	0.310167	0.245729	0.235994	0.138069	1.02207	0.234362	0.634945	0.195965	0.648024	0.148811	0.120789	0.214722	0.255302	0.232951	0.32433	0.19039	0.297136	0.189685	0.301822	0.3236	0.119152
A0A369JU74	1.27624	0.905784	0.880529	0.727583	5.75609	6.68089	6.23855	4.18914	0.607165	0.602651	0.813992	0.793072	0.304213	0.285229	0.128605	0.15009	0.13318	0.201206	0.192517	0.154835	0.34706	0.154558	0.0748178	0.203382	11.3434	0	+
A0A369J9M1	3.62514	3.71084	3.63866	2.28203	3.02918	2.32736	2.63239	2.71746	3.85758	2.56628	3.10699	3.00575	0.474474	0.578419	0.47392	0.440665	1.87484	1.97354	1.53051	1.91921	0.594857	0.580658	1.2379	0.777083	7.95702	0	+
A0A369JKF9	0.61624	0.537365	0.434082	0.49984	0.137846	0.0719403	0.183987	0.0904466	0.223829	0.201143	0.138066	0.218501	0.200945	0.178243	0.336348	0.301747	0.23735	0.36501	0.305242	0.296315	0.110895	0.360112	0.440425	0.353528	4.37885	0	+
A0A369JM60	0.981298	0.486996	0.397685	0.457549	0.58345	0.715562	0.731046	0.544539	0.167225	0.16539	0.193634	0.210884	0.134851	0.116405	0.157377	0.184684	0.160448	0.14593	0.129252	0.193582	0.174686	0.0988724	0.202644	0.131306	5.23527	0	+
A0A369JE10	9.40922	8.2705	8.41065	8.04252	1.32961	1.5623	1.38918	1.47985	0.28512	0.348371	0.339587	0.380069	0.226454	0.19678	0.148647	0.36914	0.179267	0.255434	0.254158	0.216934	0.363574	0.481518	0.340524	0.620541	18.925	0	+
A0A369KJ43	0.36718	0.241193	0.232623	0.392326	0.147699	0.0313425	0.272954	0.186646	0.101478	0.306304	0.419709	0.0508917	0.252538	0.342025	0.501402	0.0663273	0.443818	0.256041	0.437745	0.0866387	0.236817	0.249029	0.264806	0.0821243	0.241874	0.18866
A0A369JTU1	0.452682	0.383999	0.469191	0.358493	0.193616	0.201072	0.289694	0.193447	0.217595	0.135167	0.0701175	0.146168	0.0380499	0.103981	0.0488559	0.0499083	0.0509138	0.0170075	0.0977858	0.100921	0.0610625	0.107811	0.133965	0.0952348	8.06077	0	+
A0A369JAJ0	1.64908	0.173189	0.545116	0.610937	0.347133	0.225286	0.320102	0.390945	0.643281	0.414806	0.34785	0.346305	0.133573	0.121553	0.134182	0.147366	0.29781	0.289119	0.350311	0.312464	0.116613	0.0765327	0.144673	0.142387	1.4041	0.000910059	+
A0A369JIY0	0.192389	0.117763	0.228073	0.159663	1.98836	1.31809	1.58629	1.17032	0.606932	0.809827	0.674646	0.470448	0.581519	0.48496	0.527398	0.59474	0.111215	0.128414	0.187945	0.156872	0.245055	0.100502	0.193054	0.126322	8.57608	0	+
A0A369JL40	0.231477	0.539039	0.394507	0.463447	0.544345	0.0847338	0.11308	0.175718	0.128278	0.0897805	0.0932264	0.0746617	0.0315299	0.112323	0.0263018	0.0808437	0.137387	0.101568	0.128354	0.119859	0.0855947	0.102374	0.0879943	0.0585611	2.83161	9.96264e-06	+
A0A369JPU0	2.33332	3.97867	3.27191	4.1891	2.51158	1.75522	2.12102	2.19977	0.53333	0.454024	0.541841	0.411879	0.310962	0.353494	0.287128	0.203838	0.583062	0.39128	0.221221	0.355701	0.285162	0.268251	0.278523	0.261922	9.26805	0	+
A0A369JYI4	0.0756384	0.22311	0.14914	0.40483	0.07356	0.272798	0.0757444	0.060559	0.128219	0.103231	0.0431471	0.0728031	0.12476	0.0557301	0.0918456	0.0703981	0.14127	0.129007	0.152854	0.121494	0.0982515	0.0976596	0.0808177	0.0927509	0.757866	0.010229	+
A0A369JL69	5.10337	4.28461	3.20786	5.21621	1.24129	0.915576	1.36185	1.23115	0.475503	0.518317	0.441692	0.327601	0.336994	0.416988	0.325092	0.376122	0.192512	0.375746	0.333776	0.278292	0.305338	0.134731	0.304646	0.370658	10.45	0	+
A0A369JVR9	0.958526	0.725693	0.609535	0.33694	99.7116	87.2251	96.2953	114.719	334.604	301.52	310.332	380.498	133.001	119.215	128.174	129.629	39.6653	48.6938	40.9325	34.221	21.4831	33.9289	35.7498	38.5757	14.9176	0	+
A0A369K0S3	1.02177	1.71434	2.08021	1.48822	0.24821	0.246667	0.308128	0.191867	0.175002	0.180278	0.499533	0.168686	0.164809	0.143408	0.179649	0.152657	0.121766	0.128394	0.108547	0.101759	0.151955	0.176301	0.138673	0.120177	7.89988	0	+
A0A369JRQ8	0.674459	0.559313	0.463194	0.468618	1.01224	0.943785	1.22548	1.09623	0.649634	0.792299	0.668789	0.721731	0.464128	0.267798	0.455287	0.481277	0.366231	0.359594	0.334862	0.369413	0.565185	0.640073	0.325163	0.562771	7.14355	0	+
A0A369K239	0.454292	1.06822	0.878258	1.01479	0.758341	0.99602	0.416441	0.688289	0.505581	0.444994	0.521622	0.47746	0.26095	0.265068	0.247552	0.446473	0.342686	0.41386	0.375576	0.322772	0.352308	0.330246	0.265549	0.244732	3.60413	2.61609e-06	+
A0A369JXU6	0.243588	0.244753	0.266132	0.131205	1.51069	1.20629	1.54496	1.81474	0.381406	0.369502	0.28791	0.232646	0.302601	0.128452	0.107805	0.0721684	0.0453669	0.0594673	0.0973189	0.095072	0.0818515	0.0880759	0.135837	0.258427	11.0484	0	+
A0A369J208	0.19215	0.583512	0.410312	0.828542	0.250093	0.180373	0.21194	0.280649	0.36728	0.405027	0.526506	0.467891	0.262345	0.285787	0.302706	0.304616	0.408448	0.597616	0.429645	0.522688	0.221345	0.165704	0.29944	0.195318	2.11514	0.000104242	+
A0A369JKR0	0.0654907	0.488484	0.449391	0.467727	0.429787	0.375925	0.639246	0.622138	0.907348	0.742918	0.712236	0.651786	0.254293	0.0407958	0.0527448	0.0296169	0.175029	0.120847	0.197721	0.282315	0.119689	0.370266	0.22852	0.156231	5.0379	0	+
A0A369J490	0.164871	0.145522	0.214314	0.174888	0.166685	0.166837	0.166373	0.109687	0.271571	0.0126784	0.164269	0.184204	0.603708	0.0101178	0.0125081	0.564237	0.449386	0.531354	0.528499	0.439555	0.427103	0.0365394	0.0134462	0.0167095	1.30358	0.00125974	+
A0A369JWV9	1.37743	1.38851	1.48228	1.26615	3.21354	3.93722	3.63034	3.41995	0.548106	0.514347	0.600767	0.617128	0.535858	0.493758	0.441689	0.422895	0.16578	0.283527	0.267936	0.161925	0.388793	0.409947	0.529624	0.319913	16.1977	0	+
A0A369JUE0	0.255874	0.337638	0.156099	0.231202	8.73384	6.62684	7.5449	5.00244	3.17493	3.09554	2.52695	3.1534	1.27038	1.80223	1.91139	1.67828	2.07994	2.56243	2.05445	1.74129	1.38456	1.8144	1.7427	1.38007	8.89638	0	+
A0A369JRG7	9.83311	7.63941	7.65826	6.84596	2.11927	1.56021	1.84769	1.96146	0.220254	0.15802	0.158099	0.132372	0.216764	0.183377	0.193616	0.133298	0.354176	0.356045	0.401948	0.338236	0.273918	0.38903	0.273067	0.303026	12.8844	0	+
A0A369JX34	0.378997	0.227645	0.296389	0.132042	1.59185	2.37993	1.27089	1.07487	1.61099	0.918496	1.24519	1.27995	0.793657	0.739475	0.579349	0.69555	0.863804	0.923781	0.987034	0.76782	0.615395	0.582407	0.70639	0.5617	4.53548	0	+
A0A369JK95	1.29022	0.288194	0.258899	3.91513	2.12869	1.71028	1.43196	1.32161	0.74646	0.69109	0.800122	0.721571	0.551419	0.383761	0.41733	0.384618	0.337507	0.381384	0.503755	0.493539	0.776516	0.719275	0.549251	0.659396	0.950776	0.00448347	+
A0A369JP39	0.144438	0.226234	0.185376	0.162017	0.309736	0.189126	0.198045	0.276074	0.399042	0.369269	0.410807	0.386196	0.212091	0.31988	0.328709	0.286166	0.499125	0.376842	0.290342	0.408176	0.393267	0.33154	0.39488	0.456033	4.34895	0	+
A0A369J223	4.35645	5.35843	3.39808	6.285	0.749097	0.784977	0.902187	0.894843	0.356706	0.319331	0.423936	0.445037	0.202888	0.123987	0.171003	0.151215	0.237629	0.243952	0.281939	0.2365	0.160536	0.147015	0.203011	0.153411	9.37268	0	+
A0A369KEE2	0.224724	0.237968	0.162502	0.280031	0.212813	0.112073	0.319916	0.231796	0.538209	0.359813	0.449261	0.539887	0.317888	0.278989	0.311578	0.296412	0.154782	0.27339	0.14689	0.207455	0.195528	0.163873	0.269305	0.222393	4.39964	0	+
A0A369JC36	0.366425	0.287646	0.326555	0.263247	0.940157	0.782993	1.20851	0.908859	0.69427	0.956342	0.886608	0.800809	0.581186	0.561882	0.862624	0.606362	0.475233	0.316531	0.234491	0.160208	0.621892	0.565849	0.776636	0.726247	5.82623	0	+
A0A369K2Y6	1.50877	0.620239	0.554125	1.14304	6.93239	6.68928	6.26206	4.86417	2.42183	2.21005	1.97028	1.92297	0.521812	0.620004	0.652431	0.481458	0.497001	0.244994	0.465485	0.749617	0.676945	0.679434	0.655168	0.644209	11.8174	0	+
A0A369K3D9	11.9919	13.9939	13.7692	11.3825	0.799109	0.476185	0.300967	0.581455	2.10501	1.36388	1.598	1.6053	1.70319	1.88854	1.84229	1.78328	3.17055	2.35142	2.08391	3.84405	2.99455	2.41786	2.81567	2.91473	14.2556	0	+
A0A369JTM0	0.43978	0.407406	0.558088	0.392608	0.617164	0.773962	0.822143	0.891178	0.487438	0.340883	0.376466	0.383607	0.300912	0.311822	0.310216	0.22843	0.29409	0.392317	0.328889	0.407033	0.284424	0.265254	0.251873	0.246575	7.41716	0	+
A0A369J992	1.52315	1.29305	1.6662	1.59273	10.3547	11.7698	11.6059	10.2615	1.72594	1.30516	1.54228	1.64493	7.46404	5.38709	5.79381	5.75969	2.90385	2.45539	2.47006	2.32363	3.31704	3.82838	4.556	3.62608	13.7299	0	+
A0A369K6Y6	0.117792	0.230933	0.211941	0.346322	0.113007	0.109064	0.137567	0.135137	0.149125	0.176326	0.0851718	0.143247	0.113309	0.125043	0.140235	0.13653	0.11352	0.0850816	0.0990785	0.107689	0.0913856	0.164033	0.13563	0.113976	1.85362	0.000220955	+
A0A369JUC8	5.36935	3.97582	4.86222	5.20794	4.11212	3.21127	3.60698	2.67906	2.76804	1.4958	2.27519	1.35718	0.771791	0.887554	0.937052	0.392498	0.376635	0.523091	0.343939	0.275196	0.218926	0.294019	0.327487	0.744935	9.92771	0	+
A0A369K2A9	1.3459	1.36716	1.28048	1.32126	0.682252	0.620575	0.618039	0.705966	1.59584	1.11248	0.929906	1.02923	1.53209	1.56034	1.30586	1.19646	0.999839	1.40121	1.45047	0.827732	0.902812	0.606001	0.992727	1.03535	3.23427	3.82653e-06	+
A0A369J2N0	0.170815	2.31143	2.98735	1.95973	0.232499	0.717751	0.705312	0.674282	0.142819	0.119885	0.124384	0.153795	0.149169	0.105964	0.161898	0.169582	0.292184	0.299233	0.353187	0.437051	0.229732	0.113993	0.267606	0.271154	3.05609	6.31114e-06	+
A0A369KG83	12.2232	10.0141	7.54125	12.1652	7.86975	5.30121	6.52664	5.31129	1.59411	1.69575	1.56093	1.74417	0.197941	0.148481	0.138971	0.142795	0.55082	0.602101	0.630752	0.67221	0.420194	0.450189	0.352361	0.361036	10.2305	0	+
A0A369K2Z5	2.06324	2.64295	2.33246	1.91473	1.07227	0.964285	1.01838	0.991503	0.934267	0.462238	0.742702	0.75015	0.28434	0.271963	0.265506	0.247272	0.111532	0.176942	0.209721	0.197	0.106874	0.0770743	0.120886	0.122186	12.0429	0	+
A0A369JC17	18.6218	11.6318	23.5632	16.3294	0.609313	0.697411	0.486789	0.512438	0.685864	0.320267	0.344782	0.253949	0.364997	0.296996	0.34651	0.359343	0.601745	0.526907	0.684897	0.402946	0.39372	0.31875	0.573311	0.48046	9.00068	0	+
A0A369JW05	2.89245	3.76863	2.65149	4.70177	0.920304	0.872391	0.919166	0.928994	0.396833	0.162621	0.303452	0.200222	0.0620616	0.0430159	0.0419596	0.0433471	0.364503	0.327917	0.332209	0.36212	0.178876	0.166001	0.147632	0.150909	9.03497	0	+
A0A369JG67	5.82471	5.80328	5.88383	4.84151	2.64707	3.39385	3.80335	2.93131	1.58143	1.66931	1.11887	1.3115	1.09247	1.0052	1.09348	0.936903	1.48212	1.6955	1.39145	1.41924	1.2702	1.16072	1.11042	1.21959	12.6473	0	+
A0A369J2K9	0.437033	1.01829	1.01126	1.00485	1.23574	0.966953	1.04772	0.974268	0.603596	0.41952	0.503335	0.514667	0.284978	0.259136	0.221026	0.170393	0.334361	0.287235	0.328469	0.357921	0.234526	0.2339	0.258003	0.229477	7.04862	0	+
A0A369JZ44	0.984476	0.742076	0.877837	0.782205	0.29833	0.170661	0.204705	0.142569	1.86773	1.27714	1.74472	1.20025	1.5191	1.64398	1.83714	1.22072	1.25945	0.895466	1.01619	0.922715	1.15582	1.11515	1.13854	1.12892	7.03493	0	+
A0A369KCK7	1.98106	1.47517	2.33587	2.40389	0.441017	0.341742	0.382222	0.347766	0.17572	0.163216	0.160502	0.165038	0.135299	0.138917	0.139177	0.116793	0.12417	0.194239	0.208359	0.163737	0.137822	0.132294	0.120207	0.126423	10.7183	0	+
A0A369KAL5	0.812374	0.910544	0.866352	0.754528	0.705976	0.460638	0.430848	0.5375	0.168475	0.158728	0.127954	0.130101	0.158216	0.183379	0.215287	0.20785	0.206498	0.174051	0.177409	0.204388	0.173039	0.153841	0.235455	0.186512	11.082	0	+
A0A369K7L5	0.244934	0.437344	0.325304	0.342432	0.218067	0.181699	0.185498	0.168103	0.493531	0.481784	0.331357	0.505581	0.375313	0.326817	0.325509	0.216191	0.228728	0.221208	0.28199	0.218512	0.175585	0.127725	0.271134	0.16652	4.33313	0	+
A0A369JMQ7	10.7497	12.2709	11.6916	10.681	2.65316	3.31345	3.66132	3.33947	3.1314	2.13633	2.18374	2.8841	1.7938	1.4078	1.58645	1.57316	2.3642	3.73832	2.38914	2.655	1.01653	1.15043	1.91776	1.91792	14.3429	0	+
A0A369JH46	12.7233	11.1889	9.59315	13.4964	5.93997	4.73664	5.15792	4.66062	4.01036	3.29713	2.90014	2.89786	0.207604	0.240708	0.245406	0.188905	2.01358	2.38721	3.17889	2.17373	1.55965	1.93546	1.39385	1.74938	11.8577	0	+
A0A369JUV2	0.373108	0.607725	0.515706	0.546058	0.109732	0.11393	0.12167	0.120872	0.210019	0.171243	0.165348	0.158028	0.114574	0.0832703	0.0889713	0.120593	0.0221699	0.120935	0.116918	0.117866	0.165896	0.193875	0.114313	0.162228	8.63429	0	+
A0A369JZP5	0.931273	1.56348	1.93503	0.741732	4.6073	4.39216	4.1992	4.2044	1.08991	1.05575	1.09591	1.19447	0.217748	0.0825225	0.0807071	0.0889	0.227014	0.20422	0.375373	0.260934	0.178635	0.161196	0.151636	0.133779	13.8848	0	+
A0A369J5J1	2.65909	1.76836	1.4318	2.23888	0.635839	0.454742	0.798023	0.980366	0.260076	0.232814	0.269013	0.226634	0.253272	0.137008	0.170515	0.112912	0.120586	0.144716	0.10133	0.102242	0.13421	0.156713	0.187928	0.247406	8.25102	0	+
A0A369JI35	0	0	0	0	4.85644	4.60388	4.19298	4.03816	2.44788	3.03823	2.4525	3.38994	20.9055	20.9348	21.6011	21.8195	6.08852	5.75161	5.64835	6.24846	11.1147	10.3063	10.6222	12.4629	20.2373	0	+
A0A369JG94	0	0	0	0	1.12217	1.16452	1.0441	1.12124	8.81217	8.28868	7.48363	11.0672	9.72321	9.31445	9.89165	9.37777	9.89583	8.79569	8.50652	8.80011	8.87867	9.39792	11.2075	8.47797	12.2622	0	+
A0A369JJF3	0	0	0	0	0.0611585	0.411086	0.371356	0.190358	17.7144	15.8751	14.4691	14.991	7.43701	8.63477	7.34865	5.36311	1.23451	1.33463	1.24414	1.58994	2.04843	2.61761	2.41625	2.40806	14.8495	0	+
A0A369JM88	0	0	0	0	1.11089	1.5997	1.58139	1.40224	3.09184	4.13483	3.67097	3.24407	7.63326	5.84821	8.14567	6.28294	7.39244	6.48976	5.70738	7.59622	5.98913	6.87696	6.59107	6.1876	11.4195	0	+
A0A369JAK1	0	0	0	0	0.329215	0.314351	0.420327	0.349805	11.1583	9.27466	6.99308	9.42622	10.3789	14.0492	13.3377	10.8735	18.3346	19.4338	18.3026	17.0787	13.3411	10.1044	13.7269	13.0182	12.7153	0	+
A0A369JAL9	0	0	0	0	0.185374	0.143863	0.16369	0.16411	0.244417	0.2045	0.21603	0.295266	0.756944	1.25762	1.04355	1.10723	1.90716	1.52706	1.62011	1.98545	1.19537	0.912016	1.42467	0.852213	10.3956	0	+
A0A369JIH3	0	0	0	0	4.93815	4.65463	2.66077	2.37326	35.6724	35.6333	37.1284	38.4141	31.5916	33.7829	32.5136	38.1144	26.1461	22.5562	23.819	20.7298	31.9317	32.0212	33.2243	30.1271	16.3013	0	+
A0A369JUX0	0	0	0	0	0.400422	0.18505	0.237887	0.199669	0.800865	1.4693	1.03952	1.33774	4.5433	3.98959	3.44876	3.7213	5.23982	6.51008	4.54377	4.68518	3.25239	3.62529	4.26069	3.96817	11.3117	0	+
A0A369K4J8	0.285213	0.20469	0.207121	0.399534	0	0	0	0	0.341539	0.59075	0.564588	1.11352	8.62994	8.84945	8.26045	9.04019	4.4938	4.24764	4.0725	4.47733	5.43137	6.24214	6.11232	5.55657	19.2976	0	+
A0A369K9R8	1.63171	2.83154	2.30563	1.9635	0	0	0	0	10.7024	9.20557	11.0011	8.7794	13.8169	12.2125	14.3422	11.1358	11.2851	11.3775	11.8142	11.9805	12.1382	11.039	13.178	9.77108	12.5436	0	+
A0A369K6K3	1.96136	1.0146	1.7511	0.768129	0	0	0	0	8.32611	7.22343	8.04628	7.53329	4.65595	6.36574	5.80312	5.58748	9.07398	8.67406	8.25713	8.30081	7.63177	7.55123	9.0303	9.80854	13.0068	0	+
A0A369K215	0	0	0	0	0.507873	0.250759	0.279645	0.265184	4.873	4.28415	4.41771	4.49304	13.4014	11.8243	12.0023	12.6545	7.668	5.91219	6.16997	6.54336	9.57253	7.44559	8.26517	10.0943	14.671	0	+
A0A369JW65	0	0	0	0	2.53489	3.98405	2.05829	1.72606	2.96268	3.5353	4.14476	4.30726	9.04781	9.20083	13.3595	10.5476	5.79406	6.72659	7.74865	6.39323	10.4807	8.63978	13.2196	10.7523	9.07552	0	+
A0A369K7Z1	0.81893	0.596173	0.512252	0.576082	0	0	0	0	0.448339	0.569462	0.859264	1.1208	6.64205	6.62409	6.50342	6.28477	4.2744	4.05336	3.25933	4.56295	5.41499	4.79948	6.44919	6.46202	13.8887	0	+
A0A369JEX3	0	0	0	0	0.246356	0.736901	0.320497	0.584703	13.1199	11.4951	13.7031	13.068	9.5505	10.8467	10.5441	10.8098	5.57361	7.71779	7.17575	6.11439	6.96939	6.66371	5.59262	7.78686	14.5377	0	+
A0A369JVT2	0	0	0	0	0.188276	0.274204	0.115747	0.243776	0.402958	0.0747402	0.557248	0.344624	2.06074	1.76188	1.73321	2.37562	1.46168	1.37971	1.99445	0.896723	2.21164	2.15729	1.95687	2.40811	9.8314	0	+
A0A369J7E1	0	0	0	0	12.1837	11.1378	9.29848	10.5584	22.1865	18.428	22.3665	21.2899	20.1796	19.3224	16.8438	20.371	10.3496	9.59187	11.5562	10.8618	13.0072	15.797	15.0827	14.3514	13.1335	0	+
A0A369KFX8	0	0	0	0	1.7596	2.06797	1.81208	1.64191	2.81519	2.14113	3.66983	3.00966	8.32541	7.82872	8.82708	7.77398	8.46141	6.82536	8.60079	5.42285	5.62197	7.3325	5.73296	7.79632	10.1437	0	+
A0A369KBQ2	0	0	0	0	0.134943	0.367405	0.143678	0.268049	3.82452	4.58115	2.95078	3.7305	13.3103	11.8622	12.2724	12.9117	7.72155	7.62531	6.80512	7.57719	11.0661	9.53067	10.8778	9.79999	17.096	0	+
A0A369K0X6	0	0	0	0	0.327114	1.4506	0.854477	0.715564	0.537586	0.956674	0.581756	0.742264	10.0519	10.1912	10.9495	10.7223	4.46383	4.05533	3.86122	2.77128	5.78413	6.5649	6.95915	8.13835	14.7015	0	+
A0A369K2W9	0	0	0	0	1.17595	1.26011	0.943859	0.79919	6.75457	6.59764	6.776	7.85815	9.39678	10.0405	9.49	8.96042	10.7695	11.6881	12.0323	12.7245	10.4675	10.3978	12.252	11.5349	16.0475	0	+
A0A369KBL7	0	0	0	0	3.22613	2.53872	2.82823	3.22771	4.05759	3.28381	3.66886	4.4829	4.5729	4.48458	5.35439	4.41987	5.44865	7.3957	6.34155	6.64196	5.68322	6.45284	5.78489	5.18709	11.2179	0	+
A0A369JGJ2	0	0	0	0	0.922416	0.726341	0.70242	0.670707	1.04461	1.21406	1.54037	1.35051	3.13915	4.01082	3.2464	3.78304	1.686	1.68097	1.29033	1.82666	3.6559	3.16228	3.50899	3.22131	13.1191	0	+
A0A369JBF7	0	0	0	0	0.223006	0.107546	0.30077	0.271393	35.2626	35.4625	33.0425	39.2518	16.9449	15.7824	16.6362	16.1018	2.01482	3.95299	2.71397	2.54739	4.53015	4.04368	5.06599	4.04251	18.6461	0	+
A0A369K047	0	0	0	0	41.8559	37.0307	34.094	36.6977	11.1219	8.56197	8.27625	8.57936	14.1988	13.5432	11.7942	10.782	6.8093	7.95166	7.96782	7.25306	6.22588	5.52231	7.41253	6.19069	15.4122	0	+
A0A369KDS7	0	0	0	0	0.844966	0.960853	0.739821	0.946537	1.64041	1.30797	1.65212	2.27865	1.37463	1.31784	1.60009	1.89646	0.257393	0.269528	0.303985	0.202013	1.37442	1.7779	1.81326	0.846933	7.12791	0	+
A0A369J9Q8	0	0	0	0	0.203398	0.134594	0.363501	0.117241	5.54598	3.47114	3.44103	3.08835	4.18342	3.79636	3.94256	4.27081	2.49899	2.81182	2.49626	2.40517	2.71424	3.29894	3.36892	2.6201	9.2553	0	+
A0A369JLG1	0	0	0	0	7.15561	6.85212	6.67811	5.6165	31.3424	31.8603	32.1056	32.0367	26.4018	29.3169	24.2104	31.8768	18.9107	26.5768	20.9751	18.82	30.673	20.3801	25.1664	25.1543	11.384	0	+
A0A369J312	0	0	0	0	26.8024	24.6073	24.6898	22.3243	9.26839	9.77131	8.64465	9.76204	10.263	9.46391	9.71075	9.83173	7.22219	6.82828	8.42568	8.38138	8.3176	6.50919	9.30592	7.94463	15.5404	0	+
A0A369JG73	0	0	0	0	3.89127	4.0137	3.51054	4.13626	12.1929	7.95981	10.8118	9.10091	4.49563	4.64828	5.07333	4.97385	15.8995	13.9277	15.2273	13.4703	5.85528	5.82511	5.14785	5.15564	12.5972	0	+
A0A369JWU7	0	0	0	0	0.40972	0.794428	0.379265	0.320394	0.970425	1.14539	1.02321	1.32461	3.13238	3.56698	2.40751	3.74692	6.81446	5.65065	6.33316	5.40332	4.53312	5.41707	4.37403	4.9463	13.0062	0	+
A0A369KDX0	0	0	0	0	0.279261	0.455234	0.123496	0.186421	0.82707	1.91296	1.49529	1.58232	4.30473	4.23726	4.21987	4.48471	2.34642	1.48713	2.67856	2.16621	3.87602	3.06923	4.01523	3.3347	11.9379	0	+
A0A369JST2	0	0	0	0	3.52516	3.34853	4.16576	3.92332	1.73197	4.40911	2.91042	2.96483	1.74059	2.42011	2.20343	1.89737	2.91473	2.6506	2.12959	2.89666	1.82896	1.64548	2.06061	1.26956	6.62703	0	+
A0A369K885	0.340626	0.362915	0.418884	0.373119	0	0	0	0	13.4239	16.6295	14.1866	21.9746	14.6569	12.9537	14.1949	14.968	25.8943	18.5695	21.4671	17.0656	11.0532	18.345	14.624	14.4198	8.9286	0	+
A0A369JWP4	0	0	0	0	1.17991	0.980947	3.19425	2.58572	2.22216	2.35273	2.22775	2.4721	6.98748	4.33722	4.89641	5.55973	3.70993	3.48053	2.29696	3.99637	6.00012	3.61625	6.6182	5.83453	6.52147	0	+
A0A369JWU1	0	0	0	0	0.587519	0.321852	0.415623	0.417075	0.961811	0.918371	0.807819	0.790152	0.809165	0.797495	1.25418	0.815232	0.451602	1.26809	1.11156	0.926432	1.06551	0.886858	0.63025	1.19564	4.98453	0	+
A0A369J6X4	0	0	0	0	486.589	413.22	496.624	407.269	229.416	214.147	218.151	221.071	285.516	282.273	288.988	286.164	82.6423	74.3232	76.9408	84.17	148.343	152.388	153.072	149.596	15.4821	0	+
A0A369JMA3	0	0	0	0	0.934899	0.694412	0.734996	0.610757	0.444672	0.505082	0.889199	1.46399	2.26823	2.2116	3.37571	2.57589	1.67181	1.52905	2.22545	1.5505	3.23061	2.33127	2.7408	3.19163	8.22795	0	+
A0A369JQJ6	0	0	0	0	0.970265	0.726536	0.871367	0.973209	1.97768	2.86616	2.92904	3.04079	3.30255	4.16975	3.97755	3.98185	5.39837	5.72635	5.14088	4.82423	4.73997	5.46645	4.43352	5.5038	12.9354	0	+
A0A369K4H1	0	0	0	0	1.06563	1.41761	0.96952	1.30497	3.10836	3.9914	3.5541	4.63507	5.27812	5.81247	5.8903	8.6201	3.18426	3.04439	2.76325	2.89266	7.20538	6.71162	6.4495	8.14304	9.68502	0	+
A0A369J196	0	0	0	0	0.213615	0.588414	0.364627	0.457671	1.70349	1.83499	1.23586	2.01676	1.48308	2.37009	2.00201	1.76415	1.87612	1.54717	1.87259	1.45796	2.76213	2.47251	3.03779	2.33114	9.61317	0	+
A0A369K5S8	0	0	0	0	17.1427	17.1543	17.0046	14.6587	83.2485	73.2821	73.4003	78.6046	32.4537	28.2386	32.7403	31.5418	9.58501	8.70121	9.14903	9.02891	16.2254	19.8149	17.5805	16.1789	18.445	0	+
A0A369JY30	0	0	0	0	0.367972	0.184527	0.18475	0.143656	0.877959	0.923051	0.951599	0.670404	1.48322	1.21256	1.36737	1.58972	1.18095	1.3967	0.961258	1.09883	1.6605	1.20035	2.06016	1.10923	7.80774	0	+
A0A369JF39	0	0	0	0	0.173762	0.336457	0.982835	0.445124	0.746577	0.890456	0.579099	1.14805	2.92584	3.13566	3.79125	3.14414	3.01331	2.24498	2.38841	2.16317	3.19278	3.89315	2.67556	3.63414	10.3551	0	+
A0A369JP22	0	0	0	0	1.80224	2.27312	2.15617	2.32578	10.9426	9.73022	9.36829	9.95283	9.83384	8.43587	9.23793	8.76196	4.42988	4.30602	4.03027	4.34349	5.54004	5.07832	6.80301	5.53095	15.222	0	+
A0A369JKV0	0	0	0	0	1.47121	1.05427	0.983728	0.974026	0.196171	0.142468	0.103155	0.126218	0.622248	0.833212	0.832508	1.28632	1.09666	0.442918	0.710391	1.08106	1.54248	1.83432	2.21125	1.78763	7.94251	0	+
A0A369K7N6	0.357926	0.305203	0.224474	0.146457	0	0	0	0	2.48234	2.64988	2.16304	2.2346	2.04611	2.49143	2.98882	2.64912	1.57782	1.62462	0.990846	1.66373	2.12975	1.36024	2.7093	1.96154	8.89454	0	+
A0A369JIG5	0	0	0	0	0.214904	0.302033	0.212221	0.199438	0.898024	0.948588	1.21399	1.08408	1.92615	1.54692	2.19418	2.26285	2.18272	0.642685	0.954189	1.70367	2.29832	1.45309	2.11499	1.89479	6.43823	0	+
A0A369JHT0	0	0	0	0	1.02922	0.953669	0.477388	0.976179	5.37675	5.83575	5.65931	5.28305	2.74506	2.90201	2.63187	3.38458	3.7481	3.84786	3.67275	3.60022	2.97824	2.2856	3.05772	2.99169	15.2132	0	+
A0A369KAQ4	0.202821	0.201771	0.0524673	0.235894	0	0	0	0	2.83026	3.07518	2.99083	2.11165	5.26115	6.64008	6.5609	7.21394	3.95232	3.42734	3.06467	3.95848	5.94654	5.87233	6.19861	6.30875	13.6755	0	+
A0A369KBB2	0	0	0	0	0.97281	0.971239	0.962758	1.0967	1.8301	2.04697	1.72623	0.420132	2.89274	2.97844	2.90133	2.50093	0.214384	0.392941	0.0769345	0.118313	0.920917	0.991996	1.58361	0.216346	7.02402	0	+
A0A369K5R3	0	0	0	0	0.249332	0.444012	0.334852	0.284356	2.13005	2.2183	1.77678	1.47596	5.60189	5.80711	6.1038	6.84528	3.66719	5.13766	6.54027	4.73865	5.12574	4.76485	5.42457	5.93335	11.101	0	+
A0A369JZX8	0	0	0	0	0.321872	0.421487	0.392396	0.37173	1.16327	0.876447	0.604888	0.65189	1.66951	1.48387	1.20656	1.30851	1.07195	0.573718	0.990354	1.0248	1.79963	1.80377	1.3767	2.01562	8.64244	0	+
A0A369JGA9	0.729731	0.616037	0.906033	0.623451	0	0	0	0	3.57442	5.23883	4.42368	4.38663	5.4543	6.54149	6.31806	6.37258	6.42635	4.63558	5.73984	4.59106	4.50094	3.2133	4.38289	3.44259	10.8232	0	+
A0A369JBP0	0	0	0	0	3.12681	0.638083	0.304246	1.15351	1.69754	0.844711	1.50941	1.64776	4.85727	3.7315	2.60612	4.46097	2.96889	2.97667	2.29044	3.43095	5.41172	5.97968	5.62562	5.28331	7.65516	0	+
A0A369K888	0	0	0	0	0.508744	0.844374	0.662613	0.813354	0.184528	0.208071	0.279961	0.146451	2.27923	1.89204	1.72777	1.55351	0.869588	1.48802	1.19901	1.69505	1.54405	1.86799	1.66085	1.71841	9.48745	0	+
A0A369JBM6	0	0	0	0	0.204693	0.542168	0.906108	0.833754	6.2365	5.95509	8.11285	5.70054	5.37003	4.74921	5.31707	4.94705	4.31401	4.74476	4.63305	5.45828	4.52694	5.07888	4.69265	4.13551	11.5356	0	+
A0A369JZ61	0	0	0	0	0.417645	1.02472	0.7715	0.773388	0.553945	0.171133	0.65906	0.395333	3.65095	3.55261	3.75648	4.97404	6.31426	5.37583	7.15485	6.33458	6.01417	8.19066	9.21278	8.06598	11.4981	0	+
A0A369JDW2	0	0	0	0	0.443528	0.719847	0.166625	0.625013	4.04769	3.62754	3.37561	4.03819	2.07217	2.30744	1.70084	2.14214	1.93778	1.79609	2.21308	2.42446	2.54537	2.56244	2.93609	3.12986	12.4802	0	+
A0A369K396	0	0	0	0	0.81969	0.626735	0.776515	0.562507	5.3219	5.61969	5.78143	6.16925	5.62057	3.96225	4.82315	4.95733	5.55925	5.39058	5.68373	6.98597	4.12526	5.99232	6.30425	5.45199	11.1028	0	+
A0A369JGP9	0	0	0	0	4.61311	4.13508	4.78087	4.68333	5.21655	5.59522	5.92101	4.24849	10.1446	11.5879	9.23576	9.96626	7.18974	6.75773	7.32545	7.08691	8.92684	9.40249	9.35325	9.32401	14.2906	0	+
A0A369K3X0	0	0	0	0	1.57295	1.20563	1.15602	1.50675	5.7896	4.84979	4.25373	4.51487	5.3401	4.64074	6.08487	6.1526	4.73471	5.36502	3.90956	5.90207	4.4174	5.45578	4.48582	5.73276	9.863	0	+
A0A369JNB3	0.381841	0.10978	0.189334	0.0985091	0	0	0	0	3.36566	2.47751	3.28612	3.34407	5.13523	3.10136	3.25626	4.81496	4.36225	2.92686	3.88605	3.74274	4.10805	3.71555	5.02549	4.5513	8.98341	0	+
A0A369JYM1	0	0	0	0	0.458934	1.39028	1.61889	1.07444	15.2462	14.984	14.9341	14.6939	24.5973	23.6673	24.6379	25.4871	7.683	6.39745	8.44581	6.30499	16.0905	15.3721	16.4944	16.4569	20.6112	0	+
A0A369K6M3	0.15174	0.242024	0.152488	0.21008	0	0	0	0	1.34458	2.30399	2.40422	2.08644	1.55884	1.55498	1.7966	0.907874	0.78775	1.48823	1.24296	1.33057	1.47687	1.07745	1.00196	0.840718	6.98923	0	+
A0A369JQ82	0	0	0	0	0.35004	0.522883	0.394598	0.276691	0.953253	1.51661	1.26787	0.834803	0.750588	0.937415	1.05363	1.21442	1.1148	1.48508	1.50067	1.04587	1.61108	0.861975	1.10638	1.62499	6.046	0	+
A0A369K506	0	0	0	0	0.0668838	0.0419754	0.0143999	0.047371	2.62951	2.14854	1.64641	1.35469	6.98275	7.10791	7.04442	5.59222	4.27105	4.9772	4.34152	5.77027	8.68663	4.22475	7.1533	5.52476	8.74684	0	+
A0A369JRP0	0	0	0	0	3.28388	3.8322	3.42795	3.77518	8.8632	7.77982	8.38756	7.38963	57.7453	52.1896	48.8134	57.4106	38.8262	40.2029	42.2767	28.9285	46.6568	45.1485	44.3339	45.5316	15.1307	0	+
A0A369K3L0	1.33167	1.24566	0.929829	1.45758	0	0	0	0	1.25253	1.039	0.784003	1.41998	0.771699	0.686901	0.743802	0.669126	1.04422	1.68007	1.51857	2.00525	1.05175	1.47725	1.08425	0.613636	5.52298	0	+
A0A369J712	0	0	0	0	0.257238	0.544673	0.112831	0.262707	3.00566	2.10286	2.33177	1.93242	2.65958	2.47429	3.46624	1.8698	1.48802	1.43167	1.49572	1.40361	2.5522	2.26004	2.0645	1.55316	7.77192	0	+
A0A369J3H1	0	0	0	0	0.378617	0.242726	0.239746	0.180979	1.58002	2.04374	1.83885	2.0972	2.99227	3.76582	3.24975	3.42152	5.48633	3.665	3.35979	3.52365	3.47066	2.27275	3.43212	2.61509	8.72549	0	+
A0A369K5Q8	0	0	0	0	4.10123	4.125	3.97416	3.54575	2.30555	2.77759	2.69645	2.59158	0.249351	0.645503	1.00882	0.67574	1.46312	1.06394	1.52503	0.72894	0.962851	0.992644	0.852887	1.02138	13.075	0	+
A0A369J3D0	1.94866	1.98783	1.85861	1.95285	0.666766	0.75186	0.66536	0.614879	0	0	0	0	0.184298	0.597262	0.267193	0.40375	0.323424	0.678093	0.71104	0.434924	0.639863	0.688017	0.671196	0.651454	13.0024	0	+
A0A369K701	0.236551	0.0379397	0.0712631	0.116961	0	0	0	0	1.42585	0.927725	1.38928	1.38836	1.06684	1.37611	1.40827	1.33621	1.90707	1.33239	1.36594	1.44299	1.64656	1.77384	1.84987	2.07719	10.569	0	+
A0A369J825	0	0	0	0	2.48453	1.88207	1.86968	2.85213	27.9222	23.7755	28.2812	26.6935	37.2242	36.4859	39.3397	40.4575	13.3675	12.0198	12.6708	12.3222	36.1324	34.5231	35.7188	37.3633	19.2737	0	+
A0A369JU87	0	0	0	0	0.813937	0.91131	0.91236	0.834337	2.56512	1.82515	1.60699	2.70514	2.68317	3.29927	2.32112	2.48502	1.98553	2.73508	1.64967	1.70384	2.42348	2.33785	1.84523	2.76401	7.31817	0	+
A0A369K2T8	0	0	0	0	0.551374	0.690445	0.567457	0.522879	0.303414	0.239925	0.266373	0.176252	2.09081	1.54128	1.85652	1.69557	2.47707	2.88207	3.14277	3.0338	4.02789	3.84432	3.07416	3.1141	12.8006	0	+
A0A369JND2	0.201533	0.222546	0.216704	0.145236	0	0	0	0	0.519075	0.227856	0.349612	0.334928	3.75413	4.16855	3.8613	4.62046	1.92097	3.37936	2.52898	2.42628	3.49671	3.85083	3.30699	3.67093	12.9908	0	+
A0A369K319	0	0	0	0	1.0406	1.13514	0.987376	1.30731	2.73412	1.67276	2.31182	2.91432	20.326	19.7416	18.7894	19.8899	7.12669	5.96499	7.09371	8.13064	12.2558	12.6854	10.0488	11.4671	17.765	0	+
A0A369J2Z6	0.299053	0.0734152	0.185207	0.0839807	0	0	0	0	1.57681	1.5258	1.46916	1.2208	1.39811	1.86699	1.67087	1.52765	0.880027	0.841556	0.889852	1.96539	1.43886	1.35014	1.19515	1.6141	7.28364	0	+
A0A369JW51	0	0	0	0	0.187498	0.309849	0.0987092	0.457623	0.593863	0.448795	0.309448	0.38924	1.40031	1.10363	1.50963	1.25808	1.26436	0.465609	1.8835	1.3672	1.7254	1.35121	1.51699	1.5807	6.4862	0	+
A0A369K651	0	0	0	0	0.397863	0.14981	0.140924	0.292814	0.499636	0.457468	0.290383	0.789118	1.15392	1.09722	1.38224	1.40819	1.20256	1.91994	2.19758	0.980822	1.39281	0.971796	1.02868	1.91335	5.51165	0	+
A0A369JY94	0	0	0	0	0.172094	0.411743	0.11747	0.291657	0.454452	0.485312	0.271924	0.250637	2.79689	2.83234	3.46699	2.70322	5.76848	4.17204	5.49983	5.4335	5.22728	4.54938	5.07652	3.89405	12.7624	0	+
A0A369J7B4	0	0	0	0	2.04881	1.74211	2.23443	1.67748	2.28047	2.76531	2.41063	2.07073	1.52938	1.51831	1.9359	1.37706	2.10347	2.19934	2.0105	1.68208	1.03742	0.798057	0.906667	0.96824	10.2579	0	+
A0A369J6N5	0	0	0	0	0.324753	0.498743	0.374319	0.264919	2.0252	1.36139	2.18527	1.82542	5.1397	4.36266	4.42997	5.28887	3.0495	2.59938	2.51098	2.68272	3.35382	3.53476	3.26521	3.45994	14.1073	0	+
A0A369J715	0	0	0	0	2.01406	1.37565	2.60981	1.92413	4.96773	4.98938	5.05112	6.56065	1.59834	1.32037	1.68008	1.65545	1.23701	1.86847	1.63487	1.199	1.47791	1.57541	1.87996	1.14126	10.5087	0	+
A0A369JJ95	0.390924	0.377471	0.245603	0.472077	0	0	0	0	0.121533	1.31574	0.885603	1.52748	1.24143	1.35501	2.14103	1.89017	2.77454	2.21488	2.72394	3.77398	2.57223	2.40247	1.25659	1.70227	6.04074	0	+
A0A369JMQ8	0.362529	0.491204	0.499081	0.313147	0	0	0	0	0.634559	0.407335	0.441807	0.490061	0.861744	0.824863	0.664665	0.787909	1.04161	1.01025	1.06129	0.574204	0.441627	0.439384	0.604811	1.03324	5.31677	0	+
A0A369JB89	0	0	0	0	2.45304	2.55137	2.30384	2.52856	2.37588	2.42304	2.25791	3.42095	1.71633	2.05559	2.48886	2.20355	2.40682	1.96421	1.99039	1.59224	3.34174	3.12367	2.55635	2.89121	8.6108	0	+
A0A369K4N4	0	0	0	0	0.118751	0.102362	0.195794	0.131934	1.77895	0.751488	1.5455	1.42764	4.22733	4.33213	4.44061	4.37006	1.81568	1.90202	1.22375	1.11444	3.1609	3.80375	2.15627	3.4195	10.9626	0	+
A0A369JBD0	0	0	0	0	0.310862	0.293246	0.318478	0.248995	0.516289	0.425404	0.376778	0.174526	0.380174	0.414839	0.546317	0.250921	0.407682	0.763526	0.157769	0.695312	0.46006	0.141353	0.307034	0.159169	2.40847	4.40367e-05	+
A0A369JBM0	0	0	0	0	0.0556225	0.126237	0.104069	0.171392	0.405954	1.56148	1.46924	1.25701	2.89784	2.3651	1.56461	3.45186	2.79419	3.29731	3.35704	2.92126	3.03526	3.27554	2.46159	3.59532	8.42105	0	+
A0A369JFW8	0.662863	0.614658	0.810981	0.733366	0	0	0	0	3.36096	3.33014	3.02873	3.41273	1.50678	1.34574	1.30171	1.73095	5.0618	4.17191	4.55422	3.8845	1.58391	0.972519	1.913	1.37101	12.8628	0	+
A0A369JWY1	0	0	0	0	1.23545	1.26818	1.2634	1.28839	2.45835	0.719866	2.49078	2.16261	1.90758	2.89835	2.98368	3.04252	1.29396	1.61055	1.02003	1.89789	1.61894	1.11718	2.17101	2.23002	4.89856	0	+
A0A369J8A1	0	0	0	0	0.176366	0.796478	0.737598	0.163878	1.49335	1.04683	1.0931	1.37842	1.75427	1.43105	1.88356	1.9956	1.58689	2.36524	1.29288	1.97914	1.06547	0.827451	1.50026	1.60601	6.29629	0	+
A0A369JH37	0	0	0	0	0.589594	0.713752	0.919604	0.690628	1.59371	1.60797	1.71063	1.82001	1.01134	1.36151	1.1174	1.25268	1.43978	1.11962	1.24613	1.09339	0.974276	0.838722	0.892079	1.0616	11.2877	0	+
A0A369JKU7	0.442311	0.27744	0.18559	0.182695	0	0	0	0	0.602573	0.803735	0.826426	0.768444	0.450146	0.332081	0.63361	0.686163	1.07641	0.987292	0.785447	0.951139	0.634395	0.292876	0.751899	0.655438	6.88517	0	+
A0A369K9I9	0	0	0	0	0.827499	0.731544	1.25712	0.871445	1.82277	2.45138	2.21966	2.64346	2.61399	3.15858	2.1633	2.93176	0.960484	1.37296	1.30046	1.45231	1.25419	1.27335	1.77162	1.42708	9.0801	0	+
A0A369JQB4	0	0	0	0	0.756492	1.30002	1.5364	0.887736	2.22965	1.61552	2.74677	2.29972	3.02429	3.27459	3.55768	3.19775	4.83596	4.16655	5.64159	3.31654	3.71134	4.36572	4.48177	4.01212	9.17906	0	+
A0A369KBU1	0	0	0	0	0.252858	0.0861347	0.262365	0.0992027	0.290182	0.128744	0.328234	0.105858	2.75469	2.61849	3.0854	2.88865	0.502918	0.612028	0.569617	0.649461	1.57737	1.93266	1.80785	1.70681	16.524	0	+
A0A369JU46	0	0	0	0	1.8876	2.18639	2.09535	1.95149	9.59829	8.45954	8.98886	11.0444	4.29283	5.3633	4.98431	4.63477	4.42387	4.38173	4.43215	3.91334	4.302	4.21662	3.58385	4.50164	13.1511	0	+
A0A369JZJ0	0	0	0	0	4.24019	4.49302	4.25774	3.67591	1.39862	1.22793	1.30172	1.68467	0.637126	0.957593	0.664596	0.818353	0.450695	0.410862	0.425664	0.152739	0.67237	1.02183	0.723233	0.448253	14.6211	0	+
A0A369K115	0	0	0	0	0.284006	0.519093	0.430119	0.444101	0.636154	1.03706	1.01215	1.68627	2.13417	2.38777	2.7958	1.88271	1.96963	1.66851	1.67069	1.93265	2.39814	2.35222	2.41467	2.20239	9.87124	0	+
A0A369JQ68	0	0	0	0	0.343926	0.128653	0.457681	0.0694987	1.09216	0.680997	1.42893	0.683786	2.27342	1.99719	1.68454	3.36082	1.59547	1.95035	1.47335	1.89592	1.98405	1.99379	1.32916	2.16106	6.63446	0	+
A0A369JJP1	0.317946	0.554571	0.280591	0.0709362	0	0	0	0	1.469	1.68293	2.26636	1.68232	5.14727	6.22524	4.25029	4.19333	5.60776	5.6682	5.18271	4.77767	4.39029	5.75076	4.18378	4.31225	10.9165	0	+
A0A369KD73	0	0	0	0	0.229069	0.288596	0.147155	0.298799	0.157713	0.191743	0.266786	0.233722	0.415183	0.685771	0.577031	0.653541	0.240177	0.425602	0.255284	0.239922	0.501057	0.678894	0.519739	0.624466	7.77626	0	+
A0A369K5Q4	0	0	0	0	1.84724	1.74406	1.79817	1.85835	1.33495	0.970098	1.13947	1.0931	0.73787	0.983218	1.00138	0.800658	0.836291	1.00784	1.16895	1.14185	0.837481	0.591886	0.663397	1.11032	10.3745	0	+
A0A369JZ07	0	0	0	0	2.01706	1.81748	1.92888	2.03894	0.113627	0.0854126	0.146585	0.110757	1.07284	0.266035	0.693176	1.17024	2.71621	2.50677	2.12505	2.54538	2.7609	2.33261	2.29172	2.29784	11.9253	0	+
A0A369K725	0	0	0	0	0.438677	0.185986	0.309272	0.309705	0.441219	0.814369	0.282427	0.59579	2.0235	3.39505	2.29942	2.47952	1.01115	1.84994	1.71392	1.83204	2.70817	2.95947	2.59	2.17024	8.9432	0	+
A0A369JDR2	0	0	0	0	1.14393	1.5179	1.35086	1.26063	3.98395	4.45408	3.53942	3.80333	3.50684	4.0886	4.27718	3.96657	3.14938	3.05417	2.07213	3.34261	3.6166	2.36342	3.34083	3.82739	9.82169	0	+
A0A369JTP6	0	0	0	0	1.71191	1.6384	1.84989	2.10871	8.0523	7.68113	8.62813	6.02324	5.17073	5.37045	5.95052	6.08972	6.03506	5.22824	5.07702	5.79634	5.7747	6.6799	5.02092	5.33523	11.2861	0	+
A0A369JDW0	0	0	0	0	1.80352	1.19709	1.37976	0.934409	0.656456	0.199407	0.106692	0.528299	1.17396	1.94722	1.45303	1.89398	1.09568	1.00546	1.02702	1.45281	1.55325	1.94673	1.20316	1.16845	6.02267	0	+
A0A369JJU6	0	0	0	0	2.0002	1.81774	2.21971	2.2716	3.74078	2.7918	3.30558	2.82852	3.4339	3.50888	2.866	2.39164	4.6665	4.24899	3.69354	3.65256	4.2958	2.74845	3.99958	4.4326	8.41828	0	+
A0A369K9T1	0.351933	0.378385	0.429541	0.60634	0	0	0	0	1.38149	1.16209	1.17056	1.22276	1.29362	1.04565	1.20076	1.25555	1.80262	1.37319	2.18851	1.78311	1.4204	1.40407	0.924683	1.61624	8.76018	0	+
A0A369K7L6	0	0	0	0	0.15266	0.203427	0.121905	0.135047	2.79693	1.90758	2.76741	1.35477	2.64549	2.8364	2.77103	2.32023	2.56403	3.75772	3.85513	2.33268	2.5091	3.85062	2.57763	1.90367	6.72593	0	+
A0A369J8K5	0	0	0	0	0.250691	0.133548	0.260184	0.180058	0.694789	0.145534	0.484257	0.638011	1.19567	1.07118	1.3926	1.12536	1.971	1.77265	1.95747	1.22205	1.05925	1.26744	1.0066	0.99888	8.98881	0	+
A0A369JM22	0	0	0	0	0.167056	0.195758	0.214835	0.28014	0.36253	0.0322317	0.475059	0.100198	0.307712	0.702738	0.834676	0.837288	0.315322	0.132915	0.140411	0.519659	1.25475	0.367763	1.05879	1.08251	3.90448	1.33156e-06	+
A0A369JAB8	0	0	0	0	2.64463	1.51433	1.88632	2.4347	1.95263	1.5378	2.28869	1.88335	2.52536	2.94925	1.80366	2.4883	2.0145	2.83055	3.09066	3.08186	3.34894	2.82262	3.65885	3.35948	7.62641	0	+
A0A369J2C9	0	0	0	0	1.13892	1.13373	0.898894	0.794731	0.999514	1.00578	1.0443	0.683377	0.696593	1.32635	0.617182	0.536564	1.36629	0.919561	0.669922	1.19659	0.978872	0.796072	0.970573	1.17243	4.55851	0	+
A0A369J7D1	0	0	0	0	0.490151	0.087797	0.077144	0.0918135	2.74226	2.79006	2.59457	2.58045	5.83331	5.97308	5.61144	5.16622	4.04641	4.60426	2.86061	3.95057	3.97616	4.08932	2.38109	4.88599	10.223	0	+
A0A369J5C4	0	0	0	0	0.284762	0.454768	0.551836	0.324107	2.67386	2.30965	2.92209	2.46057	1.58779	1.74624	1.51978	1.49598	0.538822	0.179587	0.400137	0.0719419	0.5402	0.434087	0.264055	0.482502	13.3366	0	+
A0A369J6D0	0	0	0	0	1.0847	0.898434	1.21843	1.07863	0.155316	0.310898	0.187468	0.455299	1.08613	0.853453	0.307185	1.02168	0.229005	0.33264	0.527913	0.464823	0.787252	0.794557	0.149416	0.521222	4.74252	0	+
A0A369JTT9	0	0	0	0	0.0760309	0.0229716	0.0686279	0.0353228	0.22203	0.0585255	0.0888962	0.105225	2.09914	2.11834	2.21375	1.62914	0.546056	1.22048	1.35671	0.996702	1.48882	1.48636	1.85152	1.26669	10.3693	0	+
A0A369K055	31.6855	30.7594	27.2881	24.7645	0.174221	0.207261	0.113792	0.162579	0.0931351	0.00615063	0.0425698	0.00626815	0.0254581	0.0266476	0.0147174	0.00481616	0	0	0	0	0.0541242	0.00115501	0.0108675	0.00276488	16.1979	0	+
A0A369JJP3	1.00665	0.902563	0.818166	0.927967	0.317727	0.425165	0.946149	0.497999	0	0	0	0	0.250024	0.210525	0.138342	0.223024	0.406977	0.551657	0.483968	0.639125	0.405588	0.273826	0.053541	0.281904	6.28809	0	+
A0A369JXA1	0	0	0	0	0.461645	0.459427	0.572367	0.491724	7.41071	6.4565	5.72278	6.42002	15.4926	15.415	15.4759	15.6806	4.21949	4.42563	4.43193	3.69214	12.6441	12.4145	13.1627	14.2149	19.7242	0	+
A0A369JLR5	0	0	0	0	0.203102	0.183852	0.188	0.12394	0.74444	0.52908	0.335408	0.78423	1.28245	1.44186	1.47274	0.63854	1.45404	0.976469	0.81267	1.26276	0.550151	1.05782	1.17617	1.08075	5.58128	0	+
A0A369JZY5	0	0	0	0	0.284178	0.80491	0.388515	0.189536	0.708973	1.31875	0.959352	0.991424	0.939133	0.32095	0.955982	0.831621	1.2533	1.4177	1.48917	1.12184	1.3347	0.764382	0.836998	1.34545	5.32672	0	+
A0A369KEJ7	0	0	0	0	1.60458	1.84268	1.51656	1.79652	0.632762	0.902626	0.680395	0.720875	1.13418	0.938523	0.776698	0.792441	0.359453	1.48309	1.03889	0.846585	1.29472	1.11874	0.633743	1.21425	5.94108	0	+
A0A369JST0	0	0	0	0	1.11918	0.968116	0.882748	1.0335	0.115655	0.527685	0.316627	0.340171	0.978431	1.04799	1.32066	0.9215	1.26076	1.32231	1.43787	1.1239	1.18595	1.24083	0.885746	1.03184	9.56905	0	+
A0A369K0V8	0	0	0	0	0.367927	0.19036	0.22105	0.399182	1.78893	1.72992	1.96222	1.70272	2.58857	2.81092	2.96295	3.02425	1.03132	1.74776	1.13627	1.24067	2.37299	1.78562	2.5223	2.46866	12.0249	0	+
A0A369JDA3	0	0	0	0	2.67483	1.94644	2.56045	2.33519	2.23276	2.22342	2.04679	2.39404	1.05627	1.07168	1.39242	1.00016	2.08594	1.56326	2.65891	1.77295	1.57497	1.63206	1.90154	1.59888	8.97069	0	+
A0A369K833	0	0	0	0	0.201667	0.0978106	0.114252	0.141053	1.36596	0.795515	0.662689	0.466878	2.08911	1.20301	2.38146	1.61688	1.45469	1.82111	1.54987	1.67182	1.50773	1.35988	1.61591	1.29945	7.53894	0	+
A0A369KBB4	0	0	0	0	0.284532	0.226913	0.256985	0.482515	0.759519	0.670471	0.859932	0.967802	0.314732	0.304016	0.942724	0.369602	0.32586	0.447681	0.284403	0.760943	0.0988842	0.3012	0.189315	0.220622	4.08279	0	+
A0A369JDA9	3.43044	10.8978	9.06896	7.17514	0	0	0	0	0.0805647	0.0617756	0.104942	0.16233	0.28715	0.671068	0.639319	0.986424	0.0468446	0.290027	0.650222	0.583637	0.572735	0.892619	0.5565	0.713756	6.14658	0	+
A0A369K662	0	0	0	0	3.19157	1.93644	2.13903	1.56001	1.241	1.90765	1.46205	1.03613	1.99094	1.91021	1.99058	1.79357	0.780406	1.02252	1.21413	0.966129	1.91523	2.30961	1.86536	2.30119	6.54965	0	+
A0A369JII4	0	0	0	0	0.543806	0.52851	0.572733	0.48323	0.566164	0.384303	0.375731	0.470487	2.3363	1.13535	0.980708	1.01476	3.22586	0.875889	3.88438	1.78063	2.22228	1.88574	1.92141	2.53787	3.93846	1.33467e-06	+
A0A369K7Q0	0.558109	0.312169	0.127917	0.124957	0	0	0	0	0.498525	0.19944	1.11545	0.586872	0.532191	1.60551	1.60363	1.13975	0.525096	1.04549	0.942378	0.897273	0.140906	0.883217	0.50706	0.712584	3.16524	5.07775e-06	+
A0A369JI72	0	0	0	0	4.88935	3.14328	3.59809	4.33951	1.1602	1.37622	1.29873	1.32574	1.29591	1.2172	1.00778	1.52947	1.15695	1.8074	1.62475	1.84387	1.81037	1.31463	1.32294	1.37585	9.2294	0	+
A0A369J907	0	0	0	0	0.343113	0.684241	0.472959	0.604827	0.911867	0.800598	0.712644	0.0459648	3.06038	3.15333	2.46205	1.26367	1.73853	2.0942	1.49701	1.7773	1.41633	1.83444	1.92734	1.9442	6.17499	0	+
A0A369JXA0	0	0	0	0	0.122686	0.260748	0.060842	0.0650988	1.09081	1.33644	1.36546	1.40392	0.512528	0.708983	0.54104	0.687762	0.609111	0.31415	0.663338	0.685828	0.464563	0.843221	0.272501	0.773609	8.02504	0	+
A0A369J3J4	0	0	0	0	1.53079	1.5169	1.34429	1.31179	0.594658	0.565575	0.498773	0.559724	0.686967	0.626478	0.411475	0.607864	0.259023	0.199964	0.0715608	0.261781	0.327064	0.085809	0.25826	0.517168	11.2553	0	+
A0A369K220	0	0	0	0	0.237974	0.315084	0.338519	0.29352	0.842307	0.52364	0.572779	0.722805	3.87346	0.435892	0.0917187	0.520188	0.259959	0.47258	0.243255	0.482567	0.0993967	0.270525	0.109241	0.293479	0.586396	0.0234304	+
A0A369JVG4	0	0	0	0	0.739619	0.747091	1.01758	0.238832	0.48411	0.814349	0.612193	0.445729	0.770277	1.19848	0.903359	0.309207	0.179185	0.176476	0.404042	0.284089	0.294427	0.103182	0.143239	0.254331	3.43335	2.58314e-06	+
A0A369JD59	0	0	0	0	0.287852	0.147564	0.252738	0.491758	0.381085	0.509291	0.42904	0.37836	0.688822	0.693609	0.495868	0.879591	0.347028	0.675243	1.01941	0.838701	0.209953	0.652049	0.749217	0.610338	3.82899	2.64813e-06	+
A0A369JXX5	0	0	0	0	0.314886	0.348683	0.226378	0.561955	6.9747	3.401	3.11488	4.02406	16.0126	17.3727	17.8791	15.1704	15.1833	18.0614	19.3124	17.5541	13.149	11.7065	12.7865	12.6155	14.1933	0	+
A0A369K7L7	0	0	0	0	1.18521	0.893612	0.677628	0.829576	6.41748	5.53215	6.0929	5.53748	6.2481	5.58958	2.88108	6.34755	7.41517	8.9315	8.97851	8.32947	7.1182	7.66348	6.62495	8.26561	10.5898	0	+
A0A369J5V7	0	0	0	0	0.875627	0.637177	0.558676	0.610542	0.760389	1.01128	0.681772	0.732622	0.909361	1.46298	1.44516	1.70614	1.08445	0.766965	0.761406	1.89368	1.44391	2.18115	0.480221	1.80055	3.1875	5.08744e-06	+
A0A369JJS6	0	0	0	0	0.519598	0.57717	0.524133	0.111441	0.559349	0.606685	0.821444	0.887767	1.22351	2.09893	0.607437	1.68428	0.625694	0.948812	1.0935	0.680642	1.63214	1.5783	1.44896	1.45137	5.1297	0	+
A0A369KJ61	0	0	0	0	3.43293	1.92271	2.98349	2.66473	0.868076	0.90932	1.31828	0.994003	2.35341	2.42207	2.49203	3.3028	0.443963	0.304786	0.184038	0.455607	1.05238	1.05369	1.04535	0.766218	8.99861	0	+
A0A369JRQ0	0.318162	0.174765	0.148937	0.253174	0	0	0	0	1.57066	1.65533	1.33233	1.75341	8.08753	7.77725	8.55791	9.30815	3.25575	3.34281	3.4096	2.77193	6.04405	5.71439	4.77889	5.43429	16.0183	0	+
A0A369JE71	0	0	0	0	0.378871	0.181071	0.158974	0.393234	1.5734	1.13137	2.84269	2.54148	6.88203	7.1862	6.14834	6.78886	3.26885	4.59179	3.31904	4.24117	5.11926	4.40325	6.11847	5.27038	11.7468	0	+
A0A369JLF4	0	0	0	0	0.71319	1.00953	0.910539	0.838744	0.409401	0.479719	0.597785	0.516313	0.828794	1.16162	1.52368	3.3455	1.00344	1.07849	0.837562	1.60772	1.00222	0.63984	1.36604	1.4831	2.48482	3.68098e-05	+
A0A369JFT9	0	0	0	0	0.230122	0.26921	0.226692	0.171433	0.110604	0.3737	0.972508	0.827685	1.09438	1.48235	1.56535	1.96509	0.287038	1.02452	0.874166	0.566168	1.67942	1.38288	1.31527	1.75746	6.4575	0	+
A0A369K1B3	0	0	0	0	6.14486	5.02271	5.19741	5.50661	5.4777	4.67996	5.50709	5.0382	2.4012	3.04942	2.4178	2.79824	2.09609	1.79494	2.04438	1.74196	1.67547	1.69527	1.80372	1.80725	14.435	0	+
A0A369K846	0	0	0	0	0.630581	0.823632	0.786566	0.849624	0.179612	0.556919	0.209404	0.430057	0.76266	0.566404	1.23036	0.32151	0.357846	0.235726	0.297784	0.257947	0.130263	0.342257	0.149288	0.449934	3.87053	1.32846e-06	+
A0A369JYC4	0	0	0	0	0.216606	0.204726	0.180028	0.259359	0.0885789	0.142514	0.482999	0.511727	0.360005	0.612037	0.398164	0.533133	0.311164	0.301259	0.384473	0.644363	0.299225	0.119789	0.371522	0.384668	2.84243	9.97195e-06	+
A0A369JWG3	0.392839	0.271644	0.0736904	0.299386	0	0	0	0	0.486735	0.609488	0.323146	0.0405457	1.48699	1.68169	1.30097	1.44261	0.849667	1.01734	1.21823	1.32902	1.83381	1.79406	1.79154	1.7369	11.1333	0	+
A0A369JS36	1.36748	1.11971	0.965397	1.11674	6.10339	5.03769	5.65778	4.58806	4.79103	3.99873	4.76624	4.22559	0.575543	0.655453	0.741226	0.370911	0	0	0	0	0.553126	0.452728	0.693088	0.688725	14.1022	0	+
A0A369KB09	0	0	0	0	0.229751	0.181683	0.158779	0.23501	0.736225	0.797418	0.672279	0.783663	2.05242	1.69557	2.58464	2.15125	1.44052	1.73211	1.77689	1.6289	2.01627	2.60211	2.26554	2.41578	12.0134	0	+
A0A369JCF7	0	0	0	0	0.212246	0.231135	0.178277	0.278926	1.17531	1.12332	1.81047	1.39166	1.60045	0.965314	0.788253	1.71437	1.84323	1.91783	1.74578	1.67618	1.36788	1.30345	1.51359	1.13356	7.97963	0	+
A0A369JWJ9	0.973118	0.129132	0.849649	0.197084	0.1457	0.117046	0.177583	0.16778	3.50542	2.74346	2.07674	1.48334	0.00615297	0.174037	0.103427	0.134378	0	0	0	0	0.122174	0.160594	0.0475822	0.078565	6.43434	0	+
A0A369JYH5	0	0	0	0	0.408827	0.216352	0.522106	0.388981	2.71084	1.77134	2.04228	1.99469	2.64913	2.97939	2.25964	2.45682	2.89434	2.44532	2.84778	2.90926	2.33209	2.21213	2.80388	2.53432	11.3803	0	+
A0A369JIT8	0	0	0	0	0.395842	0.257091	0.161476	0.32099	0.0907699	0.09665	0.254546	0.119572	0.294871	0.131318	0.368316	0.330479	0.585724	0.491022	0.569199	0.25324	0.200732	0.787979	0.0807074	0.399147	2.15821	8.99696e-05	+
A0A369JD49	0	0	0	0	2.58456	2.74938	2.63547	2.64706	0.577656	0.368706	0.908527	1.03841	1.55819	1.50031	1.50972	2.52204	1.61437	1.09575	1.47961	1.5674	1.21819	1.5986	1.38392	1.80637	8.59379	0	+
A0A369IXX1	0	0	0	0	0.176046	0.2075	0.133166	0.265221	0.516976	0.53834	0.453785	0.417188	0.728659	0.704805	0.944054	0.393469	0.631856	0.760013	0.666403	0.990028	0.799539	0.853149	0.932766	0.65018	7.00523	0	+
A0A369JGM8	3.23193	3.95899	2.6078	6.92951	0.538981	0.479525	0.304608	0.440933	0	0	0	0	0.361112	0.92741	1.0246	0.339032	0.840915	0.851272	0.681255	0.643122	1.16028	1.25652	0.689224	0.222959	4.87412	0	+
A0A369JDI7	0	0	0	0	0.770177	0.761154	0.632836	0.595681	0.173102	0.702213	0.280669	0.190139	0.127428	0.490981	0.742019	0.900734	0.365397	0.190552	0.523014	0.301098	0.730235	0.514266	0.555954	0.883867	3.11766	6.33112e-06	+
A0A369J4H3	0	0	0	0	1.27019	0.738836	1.01712	1.17197	2.86195	1.94246	2.73071	3.14667	2.75887	2.39055	2.19976	2.83091	2.29445	2.1291	2.12922	2.04355	2.77586	2.0323	2.07542	2.56143	9.06161	0	+
A0A369JGP2	0	0	0	0	1.02166	0.625202	0.907252	0.358656	5.38592	4.94777	4.07208	5.41603	4.50338	5.78619	6.30347	4.82257	3.32045	4.59409	3.97877	3.97266	3.73813	2.99467	2.85735	3.9345	10.3248	0	+
A0A369K3C3	0	0	0	0	0.417717	0.42504	0.48202	0.442532	2.14709	2.36782	2.26986	2.60922	1.62905	1.94764	1.98043	1.71764	2.05497	1.6304	2.34098	1.97575	1.35095	1.88546	1.90926	1.72573	11.605	0	+
A0A369JBY3	0	0	0	0	6.69068	4.8447	6.97636	6.63678	6.4624	5.48025	5.37357	4.88624	10.5921	11.5054	10.8922	11.3167	11.3455	12.0021	11.9179	11.9097	10.8504	9.92495	11.416	8.34035	12.9942	0	+
A0A369KF60	0	0	0	0	0.164009	0.16147	0.182939	0.167721	0.805007	0.568484	0.474809	0.514999	0.73432	0.294353	1.12354	0.402936	1.65257	1.36833	1.28861	1.21608	0.873319	0.57751	0.298881	0.773066	6.23049	0	+
A0A369JC32	1.28301	1.43732	1.36748	1.89953	0	0	0	0	0.416574	0.578728	0.436875	0.60744	0.676498	0.764876	0.975835	1.29495	0.875977	1.53556	0.783995	1.30778	0.523225	1.12	0.685442	1.71621	4.35602	0	+
A0A369J738	0	0	0	0	1.01948	0.901117	0.537622	0.838915	0.650515	0.89768	1.17108	1.42133	1.45657	1.12359	1.45247	1.22296	0.512823	0.955857	0.642757	0.837005	1.51946	1.79425	1.564	0.855509	5.43819	0	+
A0A369JQK2	0	0	0	0	0.619353	0.623633	0.600468	0.639102	1.21097	1.31517	1.30893	1.12549	1.03101	0.881634	0.758562	1.17073	1.8728	1.61144	1.27076	1.84087	1.12264	0.849915	1.13599	0.923294	9.54107	0	+
A0A369K1U2	2.52284	2.52926	3.04838	2.70177	0	0	0	0	0.90928	1.70755	1.09089	1.72741	1.06736	1.04297	0.878349	1.12115	0.95673	1.27035	0.849231	0.609156	1.22608	0.678754	0.937424	0.875628	9.18356	0	+
A0A369JGG1	0	0	0	0	0.663221	0.068289	0.67276	0.663196	1.54741	1.72879	1.47603	1.11426	2.12845	1.63228	2.11698	2.30927	1.25591	0.800164	1.68253	1.48116	1.01276	1.70516	1.11389	0.876633	6.70457	0	+
A0A369JG46	0	0	0	0	0.746693	0.744344	1.02478	1.43549	2.0524	1.81718	1.45305	1.85177	4.37832	4.80854	4.94263	4.13385	13.7701	14.3662	15.2927	10.3522	7.79308	6.8222	8.57801	7.59649	12.2462	0	+
A0A369K508	1.44164	1.19729	1.05412	1.36095	0	0	0	0	1.5859	1.19266	1.0536	1.77141	0.686638	1.60447	1.22671	0.804403	2.52493	0.452817	2.6426	0.912251	0.827428	2.1107	1.80151	0.724108	1.86574	0.000211602	+
A0A369JIT7	0	0	0	0	0.104638	0.174337	0.11273	0.210992	0.305227	0.970694	0.487178	0.408112	0.851665	1.03303	1.20939	0.329813	1.628	1.94382	1.99748	2.04217	1.73122	1.31935	1.53883	1.45641	8.88696	0	+
A0A369J755	0	0	0	0	2.76789	3.57222	4.48448	4.04009	0.573777	0.606158	0.446626	0.596851	13.8151	12.1808	12.8619	12.6878	23.4921	21.1833	19.3827	23.6211	25.7787	20.3461	25.6788	25.7816	14.8566	0	+
A0A369JNH4	0	0	0	0	1.22806	1.07445	0.930368	1.32529	0.891678	0.896957	0.544914	0.507442	2.27838	2.63308	2.00281	1.98558	2.82933	1.93566	2.24515	3.20803	1.50899	2.29606	2.77343	2.66498	7.50928	0	+
A0A369J7J1	0	0	0	0	0.318195	0.396925	0.228936	0.41926	1.6216	2.00681	2.09151	1.91578	2.42287	2.38849	2.21329	2.16453	2.19448	1.31298	1.41637	1.93964	2.40656	1.80605	2.62144	2.63415	10.0513	0	+
A0A369K291	0	0	0	0	0.166714	0.204039	0.197026	0.400854	0.44368	0.27839	0.305812	0.359008	0.441427	0.396135	0.485777	0.202689	0.11701	0.582158	0.420596	0.267013	0.832501	0.508351	0.255386	0.302231	2.1438	9.2317e-05	+
A0A369JXR0	0	0	0	0	18.8615	13.9678	14.8418	11.8795	21.4047	21.7312	18.6633	19.3414	10.4927	10.317	10.9615	11.1919	4.85425	3.18662	6.32677	5.23554	7.91516	6.87662	6.60082	7.12288	11.6518	0	+
A0A369JSN4	0	0	0	0	0.54041	0.666834	0.482147	0.446121	0.596063	0.610759	0.461418	0.722753	1.05205	0.59821	0.756757	1.48424	0.229063	0.176715	0.375399	0.268952	1.39916	1.14813	1.13255	0.785155	5.61015	0	+
A0A369JWX1	0	0	0	0	3.84479	4.30931	3.79998	4.48805	0.371752	0.398841	0.382623	0.701891	1.86408	1.54874	1.69618	1.42344	2.43225	2.47471	2.42748	2.47987	2.89415	3.28845	3.29537	2.98089	15.5175	0	+
A0A369JHQ4	0.38877	0.270513	0.289803	0.419468	0	0	0	0	1.25463	1.01107	1.36106	1.89486	0.481318	0.365924	0.23836	0.376445	0.527317	0.358492	1.10218	0.740531	0.321844	0.130711	0.539068	0.538089	5.72288	0	+
A0A369K7V2	0	0	0	0	0.219567	0.0828946	0.0910564	0.187909	0.200461	0.193907	0.146328	0.147989	1.31555	1.15279	0.912801	1.03664	1.56727	1.73444	1.79112	1.79548	0.856323	1.60787	1.21622	1.41213	11.1004	0	+
A0A369JAF9	10.1428	7.81002	6.74592	10.3464	0	0	0	0	0.495291	0.723179	0.965556	1.2424	3.94493	4.23087	4.76432	5.36962	2.57423	2.59111	2.74855	3.20309	2.67322	2.4684	2.30924	2.74638	10.0371	0	+
A0A369IYW8	0	0	0	0	0.186536	0.811265	0.714083	0.756705	0.195846	0.158464	0.291833	0.48099	0.404809	0.774299	0.84846	0.643263	0.233905	0.5729	0.831799	0.585147	0.547396	0.825186	0.401042	0.897871	2.98894	7.53296e-06	+
A0A369JKQ9	0.210117	0.298747	0.451756	0.265642	0	0	0	0	0.34802	0.397461	0.315597	0.232723	0.683602	0.776764	0.753773	1.00564	1.364	1.28386	1.36877	1.01844	0.984915	0.887153	0.598845	1.20217	8.60423	0	+
A0A369J477	0.31381	0.432282	0.441962	0.281857	0.636277	1.33262	0.738831	1.25114	0.726508	0.387462	0.343112	0.624862	1.13282	1.22777	1.55523	1.02672	0	0	0	0	0.586526	0.789436	0.316515	0.136172	5.32953	0	+
A0A369J775	1.37175	1.0951	0.114794	0.920307	0.227322	0.23967	0.214281	0.27528	0	0	0	0	0.595751	0.822652	0.523053	0.775886	0.660276	0.109675	0.25111	0.420488	1.00726	1.35388	0.858945	1.52198	3.9753	1.33869e-06	+
A0A369K174	0	0	0	0	0.307788	0.350401	0.271723	0.420385	0.265373	0.150162	0.130566	0.135846	0.975975	1.3235	1.42386	1.16215	0.568848	0.77345	0.968321	0.652431	1.24351	1.41433	1.59763	1.4536	11.0577	0	+
A0A369K8P5	3.28795	2.10423	1.93066	1.71362	0	0	0	0	0.667531	0.348864	0.477234	0.580565	0.4723	0.583365	1.00019	0.613072	0.347033	0.932719	0.293441	0.64879	1.33901	0.20619	0.849596	1.17294	5.25964	0	+
A0A369K2E8	0	0	0	0	0.157708	0.1274	0.145353	0.0891355	3.45941	3.32937	3.20782	3.15169	2.55343	1.89152	2.65677	2.48671	3.76095	3.39586	4.53017	4.33571	3.90165	3.87378	3.33823	3.45845	13.3635	0	+
A0A369K949	0	0	0	0	0.348899	0.115529	0.0854426	0.102639	0.421096	0.358971	0.664151	0.455273	0.561987	0.275031	0.538783	0.569491	0.966339	1.03923	0.814831	0.966674	0.62754	3.49768	0.791408	0.598499	1.42932	0.000842417	+
A0A369KH81	0	0	0	0	0.662564	0.659364	0.562136	0.629878	0.659054	0.979102	0.567674	0.160394	3.90588	3.52817	3.55011	3.60193	4.67446	4.92554	5.14187	3.53865	4.68829	3.70379	3.74691	4.47285	12.2234	0	+
A0A369K5Y6	0	0	0	0	2.86492	2.2678	2.52135	2.17411	1.85291	1.26245	1.79673	1.46696	1.30861	0.306135	0.921143	1.37495	1.30374	1.4241	1.27564	1.18987	1.12236	0.855692	0.950351	1.02715	8.04202	0	+
A0A369JX46	0	0	0	0	0.102186	0.0941186	0.115636	0.136274	0.274266	0.119787	0.606141	0.298137	1.89517	2.0659	2.0343	2.09436	1.08091	1.56	1.40917	1.48119	1.88089	1.43082	1.61204	1.62527	13.0898	0	+
A0A369KAC0	0.288844	0.282203	0.228166	0.294613	0	0	0	0	0.247005	0.422701	0.413445	0.644923	0.331555	1.1022	1.45412	0.718431	1.16697	1.7377	1.48602	0.710052	1.08371	0.288133	0.549441	0.470659	3.59932	2.61438e-06	+
A0A369JRL1	0	0	0	0	0.251911	0.333769	0.260613	0.201377	0.518674	0.132037	0.240463	0.25386	1.17652	0.928702	1.38221	0.865091	1.8999	1.36769	2.04248	1.71069	1.15178	1.49871	1.86105	2.10212	8.44633	0	+
A0A369K845	0	0	0	0	2.12527	2.17689	2.06246	1.90962	6.70695	4.56593	5.38733	5.08121	5.01349	4.39809	3.89087	4.42001	6.02239	2.95207	3.80695	5.41804	5.11815	5.08665	5.11116	4.81634	7.90702	0	+
A0A369JBU6	0	0	0	0	6.99336	5.48208	5.8127	6.67311	4.1317	3.70014	3.51521	3.10838	1.99646	1.4102	2.19479	1.90863	1.5852	2.61432	2.65733	2.60486	1.10775	1.04257	1.66222	0.671886	11.4686	0	+
A0A369K3S3	0	0	0	0	0.164866	0.23529	0.228367	0.33987	0.870863	0.56853	0.465121	0.843697	0.686279	1.26323	0.817836	0.985002	0.576477	0.834913	0.767771	0.644799	1.04478	0.809548	1.16442	0.907415	6.82349	0	+
A0A369JRS9	0	0	0	0	0.746285	0.7033	0.715218	0.520862	2.10723	1.23889	1.8695	1.90496	2.63582	1.10979	2.11671	2.53093	2.21503	2.42162	1.98741	2.04831	2.72772	3.22936	3.27324	2.86859	8.31208	0	+
A0A369J5U7	0	0	0	0	1.76661	1.56697	2.4533	2.5405	1.49012	1.3312	1.07455	1.16763	3.32333	2.85661	2.14267	2.69529	1.70288	2.2065	1.50938	1.54305	3.58787	3.41588	4.05335	3.67678	9.61068	0	+
A0A369J4S7	0	0	0	0	0.717002	0.209138	0.185705	0.188049	1.637	1.66622	2.60252	2.11212	1.58969	2.24865	1.38398	2.26804	0.569456	0.668333	0.554502	0.919272	1.68217	1.65884	2.40087	1.72619	7.41551	0	+
A0A369J0T8	0	0	0	0	0.158793	0.105399	0.205248	0.118799	0.750872	0.630759	0.587522	0.546312	1.89603	2.11066	1.74983	1.1811	2.25939	2.50518	2.10321	2.46164	1.01595	2.09689	1.3929	1.15497	9.06286	0	+
A0A369KAM4	0	0	0	0	0.128172	0.155388	0.226057	0.157829	19.0923	14.6426	16.5088	15.7709	3.35968	3.01414	3.34597	1.97947	1.44685	0.927553	0.907032	0.997681	2.19159	1.19459	1.92947	1.61828	14.8943	0	+
A0A369K0W7	7.42818	11.8256	9.44311	6.89834	0	0	0	0	0.485998	0.285178	0.244206	0.266872	0.765426	1.09171	1.36338	0.676581	0.607346	0.490197	0.537419	0.845063	0.478149	0.352351	0.763914	0.599175	9.5554	0	+
A0A369J5S5	0	0	0	0	0.506531	1.20046	0.893485	0.485723	0.867231	0.777853	0.746627	0.72545	0.671281	1.18155	1.36201	0.912633	1.74346	1.53303	2.05726	1.51944	1.52026	1.82038	0.900432	0.924362	5.4612	0	+
A0A369K236	0	0	0	0	1.73921	0.711838	0.803282	0.860859	5.54482	6.91272	5.49317	5.91702	5.87651	5.28779	5.51994	6.08857	8.40191	4.8377	7.97754	7.47316	7.07615	7.66263	6.72576	6.64522	10.2385	0	+
[truncated: 1,660 more rows]
