# Supplementary material for: Comparative Proteomic Analysis within the Developmental Stages of the Mushroom White Hypsizygus marmoreus
Source: J Fungi (Basel). 2021 Dec 11;7(12):1064. doi: 10.3390/jof7121064 (PMC8704636; doi:10.3390/jof7121064)
Supplement: Supplementary file 1 [file jof-07-01064-s001.zip › Table S3.xlsx]

## Sheet: AVNO
Table S3 Unsupervised hierarchical clustering of DEPs by One-way ANOVA analysis (BH FDR < 0.05). The color code of each protein in all samples (columns) indicates the low (green) and high (red) Z-score normalized intensities.
protein ID	Cap3	Cap4	Cap2	Cap1	LUfb3	LUfb2	LUfb1	LUfb4	Pri2	Pri3	Pri4	Pri1	SUfb1	SUfb4	SUfb3	SUfb2	Ste4	Ste3	Ste2	Ste1	Myc4	Myc3	Myc2	Myc1	Cluster
A0A369IXW0	0.749965	1.42316	1.20455	0.85707	-0.149409	-0.0129562	0.147046	0.240877	-0.386667	0.0350918	-0.184515	-0.315675	-0.921871	-0.921871	-0.921871	-0.921871	-0.921871	-0.921871	-0.921871	-0.921871	-0.177567	0.721341	-0.0160526	3.2387	Cluster 1
A0A369JEE2	-0.38548	-0.36508	0.608842	1.26087	1.39321	-0.684371	0.526225	0.201167	0.463934	0.753694	-0.395778	-0.297596	-1.19107	-1.19107	-1.19107	-1.19107	-0.607618	-0.618149	-0.305626	-0.172629	-0.335898	1.09321	-0.370023	3.00139	Cluster 1
A0A369K297	0.0738573	-0.177989	0.730999	2.10207	1.58578	0.207066	0.812973	0.725088	-0.140327	0.15597	0.19416	0.475369	-0.997461	-1.00024	-0.516949	-0.818342	-1.67347	-1.64669	-1.29823	-1.28194	0.757976	0.94724	0.842251	-0.0591622	Cluster 1
A0A369K3R0	0.502367	0.650155	1.3187	0.449738	-0.547878	-0.0825606	0.350343	0.336964	0.597231	0.385333	0.77714	1.26082	-0.702859	-1.18398	-1.08632	-0.933	-1.54078	-1.52611	-1.49847	-1.35247	0.55844	1.64806	0.610938	1.0082	Cluster 1
A0A369K5G4	-0.799938	-0.799938	-0.799938	-0.799938	-0.423313	-0.410463	-0.182407	-0.133807	-0.0159959	-0.0181651	-0.0948718	0.0572662	0.3197	0.0513938	0.597587	0.503941	-0.799938	-0.799938	-0.799938	-0.799938	0.0676492	1.10615	1.23233	3.74251	Cluster 1
A0A369JSI9	-0.691977	-0.691977	-0.691977	-0.691977	0.855474	1.0619	0.0241789	-0.211295	-0.197156	-0.169787	0.134303	0.988182	-0.476342	-0.256541	0.00811957	-0.184439	-0.691977	-0.691977	-0.691977	-0.691977	0.0726766	0.192018	-0.275086	3.96961	Cluster 1
A0A369JZQ9	-0.48458	-0.822655	-0.788584	0.0789917	-1.05604	-1.05604	-1.05604	-1.05604	0.230031	0.991615	-0.186222	0.55637	1.05591	0.502901	0.0278309	0.238537	0.185716	0.239539	-0.0775062	-0.256269	-0.0680449	-0.404337	-0.486306	3.69124	Cluster 1
A0A369K7Q7	-0.600674	0.128777	-0.628683	-0.47853	-0.343822	-0.793493	-0.569216	-0.507246	-0.863817	-0.584972	-0.113206	-0.801985	1.21294	0.903209	0.00687592	0.859211	-0.154956	-0.0373167	-0.285365	-0.158898	-0.40108	0.087118	0.179657	3.94547	Cluster 1
A0A369JH59	-0.680058	-0.603208	-0.654595	1.15718	-0.313068	0.0319747	-0.786723	-0.764103	-0.389902	-0.420835	-0.36187	-0.0628768	0.52878	-0.14647	-0.288363	0.247251	-0.0440737	-0.85976	-0.462409	-0.664256	0.414777	0.588141	0.535173	3.99929	Cluster 1
A0A369J6S4	-0.17319	0.0661806	-0.227842	0.210834	-1.45871	-1.45871	-1.45871	-1.45871	-0.158586	-0.0344216	-0.246852	-0.392196	0.403008	0.0760315	0.353502	0.297203	-0.00558812	-0.322986	-0.163318	0.115077	1.20812	0.400135	1.17558	3.25415	Cluster 1
A0A369JAJ0	0.00884975	0.00401035	0.218685	0.934703	-0.660764	-0.700342	-0.662672	-0.619448	-0.841431	-0.627887	-0.635051	-0.715824	-0.14797	-0.102047	0.016564	-0.175206	0.143906	-0.0781095	-0.375252	0.00660466	0.83334	0.627063	-0.53852	4.0868	Cluster 1
A0A369JY82	-0.208794	0.0187164	0.171419	0.612477	-1.25939	-1.10621	-0.762907	-0.86018	-1.07833	-0.341443	-0.773551	-1.00099	0.100332	-0.718559	-0.41174	-0.0534215	-0.231121	0.897314	0.0969371	0.172727	1.17494	1.25485	1.22784	3.07909	Cluster 1
A0A369K529	1.0965	0.294668	-0.740882	0.636067	-1.62085	-1.83713	-0.579563	-1.31728	-0.329043	0.564357	-0.946794	-0.117221	0.871443	0.758347	-0.716431	-0.781567	0.0953851	0.026054	0.492182	0.216362	-0.616514	2.15338	0.609342	1.78919	Cluster 1
A0A369JZQ3	0.00531149	-0.0576592	-0.156788	0.0600007	-0.326151	-0.449307	-0.375202	-0.45814	-0.357413	-0.262549	-0.424903	-0.440295	-0.516864	-0.512067	-0.550377	-0.355353	0.144595	0.0919087	0.253987	0.0443869	-0.77639	3.34673	-0.798531	2.87107	Cluster 1
A0A369K6D5	-0.183776	0.412421	1.19396	0.741492	-1.02316	-1.02316	-1.02316	-1.02316	0.476479	0.476264	0.0846968	0.742238	-1.00704	-0.101545	0.18079	0.85897	-1.02316	-1.02316	-1.02316	-1.02316	2.83648	0.0793894	0.142765	1.2517	Cluster 1
A0A369JXA3	-0.195157	0.279139	0.804352	0.191479	-1.43471	-1.43471	-1.43471	-1.43471	0.417051	-0.293022	-0.298024	0.619302	0.878843	0.110202	0.887964	2.6046	-0.810721	-0.506221	-0.847535	-0.856092	0.550988	0.125646	1.17705	0.898983	Cluster 1
A0A369JHN1	0.472063	0.427989	0.292829	0.690943	0.028145	-0.550063	-0.576314	0.0461721	1.52575	-0.813888	1.04347	-0.789898	0.769622	-0.711868	0.00673388	-0.159622	-1.20216	-1.20216	-1.20216	-1.20216	2.82008	-0.710009	-0.146434	1.14294	Cluster 1
A0A369JJ87	2.54413	0.724425	0.940505	-0.724902	-1.36489	-0.458133	-0.340553	-0.59353	0.258776	0.0917683	0.351396	-0.467516	0.177234	-0.165168	-0.39368	0.640832	-1.06844	-1.71045	-1.02722	-0.374664	0.884525	0.0776181	-0.218147	2.21608	Cluster 1
A0A369K756	0.908216	-0.0182228	0.837786	1.29031	-0.689409	-0.12193	-0.938272	-0.382766	-0.206966	-0.638408	0.487552	0.534037	-0.560914	0.568941	0.718545	0.598232	-1.70879	-1.43394	-1.19242	-1.71219	2.38376	0.285481	0.827631	0.163746	Cluster 1
A0A369K225	1.02488	0.421258	0.0522099	1.08939	-1.56178	-0.967986	-0.386701	-0.638716	0.442982	1.62058	0.333519	0.100072	0.0967211	1.14057	-0.664484	1.77436	-1.11003	-0.90745	-1.442	-1.19131	0.5441	-1.0693	-0.0460077	1.34511	Cluster 1
A0A369K9H2	0.241985	-0.486585	0.205982	0.13214	-1.58589	-1.66822	-0.200286	-1.57448	-0.282047	0.895631	1.20782	0.0942532	-0.602928	0.145136	0.803996	1.70848	-0.118279	-0.186353	-1.20175	-0.998034	1.43262	-0.538195	0.850472	1.72453	Cluster 1
A0A369K0B9	-0.427943	0.239288	-0.11823	0.427155	-0.782755	-0.399121	-0.131365	-0.901669	-0.147229	-1.0472	-0.483324	-0.0942006	0.820708	0.661461	1.18767	1.475	-1.37517	-1.37517	-1.37517	-1.37517	1.11125	1.48908	0.837459	1.78464	Cluster 1
A0A369JZX9	1.00007	-0.191438	0.778016	0.683298	0.0956327	-0.430239	-0.833438	-0.224774	0.0081719	0.390175	-0.680217	-0.214666	0.654122	0.585334	0.820732	-0.810852	-1.50796	-1.50796	-1.50796	-1.50796	0.352709	0.754315	0.654535	2.64034	Cluster 1
A0A369JVR5	1.14149	0.672361	0.522505	0.622269	-1.03454	-0.809395	-0.533772	-0.71827	-0.301352	-0.194803	-0.234444	-0.556464	0.218039	0.323911	0.541256	0.372163	-1.45398	-1.45398	-1.45398	-1.45398	1.53786	1.4059	1.14926	1.69193	Cluster 1
A0A369JK25	-0.119772	0.745472	0.907491	0.122674	-0.07901	-0.617878	0.0242231	-0.151833	-0.44101	-0.564259	-0.185339	0.588499	-0.365905	0.224587	0.0600907	0.000505947	-0.956375	-0.956375	-0.956375	-0.956375	-0.808996	3.32588	-0.843111	2.00319	Cluster 1
A0A369JR41	-0.103035	0.833662	0.0422983	0.936795	-0.294719	-0.74641	-0.0719004	-0.484152	0.353542	-0.467678	0.239745	-0.212826	0.91497	0.904907	0.402424	0.761145	-1.8398	-2.14182	-1.42053	-1.80236	1.21582	0.936068	0.967794	1.07606	Cluster 1
A0A369KAH3	2.00279	0.89063	1.16422	1.20006	-0.358748	-0.292943	-0.214548	-0.469546	-1.25481	-0.875873	-0.267703	-0.228569	0.34578	-0.006907	1.50655	0.12763	-1.98745	-2.27969	-0.27278	-0.18653	0.0633337	0.173393	0.686047	0.535655	Cluster 1
A0A369K2A7	0.40751	0.49051	0.387866	0.94675	-0.297288	-0.305938	-0.327572	-0.155385	-0.436614	-0.121429	0.0327801	0.235143	0.774711	0.800201	0.919785	0.583818	-1.86252	-1.82683	-1.74001	-1.84743	1.82867	0.775887	1.10327	-0.365894	Cluster 1
A0A369KCU1	0.331089	0.786628	0.460018	0.28876	-0.629969	-0.201366	-0.352979	-0.666943	0.0176928	-0.400115	-0.532301	-0.245938	0.538745	0.659075	0.194224	0.364248	-1.05892	-0.949766	-1.12705	-1.15189	-1.39321	2.25974	2.81116	-0.000935588	Cluster 1
A0A369J8P1	1.18895	1.06851	0.880613	0.98724	0.265162	0.157823	-0.446953	0.0624389	-0.654824	-0.685532	-0.798152	-0.934614	-0.0932008	0.695285	0.149657	0.564314	-1.5958	-1.28057	-1.61389	-1.69921	0.497583	2.02681	1.03402	0.224344	Cluster 1
A0A369JAL5	1.0471	1.35545	1.039	1.79953	-0.727986	-0.721349	-0.66859	-0.485992	-0.385994	-0.926532	-0.658316	-0.66212	0.559237	0.772435	0.359528	0.535927	-1.26309	-1.18107	-1.33906	-1.60969	1.44176	0.96344	0.645047	0.111336	Cluster 1
A0A369JYB9	-0.07694	0.967932	0.292305	0.726607	-2.00619	-2.00619	-2.00619	-2.00619	-0.500034	0.219254	0.106498	0.36596	0.36035	0.00600843	-0.00488766	0.0982729	0.238955	0.621205	0.578943	0.448135	0.840701	1.3867	0.325595	1.02319	Cluster 1
A0A369KBZ6	-0.00591963	0.166838	0.0551478	0.178193	-0.990065	-1.00332	-1.04953	-0.973138	-1.03617	-0.847571	-0.836913	-0.910469	-0.199966	0.121005	0.216701	0.414834	-0.0533093	-0.145044	-0.145208	0.13115	2.20043	2.51184	2.01468	0.185802	Cluster 1
A0A369JKU8	0.137972	0.170639	0.177051	0.790477	-1.0033	-0.911949	-0.660274	-1.15382	-1.08713	-1.22742	-1.05061	-1.0113	-0.17784	0.0823975	0.979932	0.115109	-0.0446716	-0.307753	-0.33039	-0.299889	2.24671	1.73256	1.91856	0.914934	Cluster 1
A0A369J7I0	0.353675	0.681235	0.514175	0.206374	-0.980872	-0.980872	-0.980872	-0.980872	-0.587246	-0.708737	-0.366186	-0.582272	-0.980872	-0.980872	-0.980872	-0.980872	1.79701	-0.255242	0.0929054	1.06489	2.08272	1.09133	1.44257	1.01979	Cluster 1
A0A369J285	0.792722	0.563187	0.931127	-1.16301	-0.981334	-0.642549	-0.847386	-1.82377	-0.0515367	1.22235	0.768313	-0.077369	0.231878	-0.0181535	-0.691912	-1.17866	0.0373595	-2.05436	0.133586	0.00984287	0.786083	1.55709	1.27234	1.22416	Cluster 1
A0A369JML9	0.629436	0.221621	0.280768	-0.164504	-1.23356	-1.23356	-1.23356	-1.23356	-0.859211	0.00369876	-0.32555	-0.136175	-0.239214	-0.344346	-0.463527	-0.385579	0.105205	-0.506756	-0.0634882	-0.207755	2.51207	1.10908	1.92796	1.8405	Cluster 1
A0A369JWY5	1.83897	1.0235	1.32845	2.51083	-0.631767	-0.631767	-0.631767	-0.631767	-0.631767	-0.631767	-0.631767	-0.631767	-0.631767	-0.631767	-0.631767	-0.631767	-0.631767	-0.631767	-0.631767	-0.631767	0.361203	0.445481	1.75104	0.848801	Cluster 1
A0A369J9E2	0.925133	1.3387	1.557	1.87039	-0.680604	-0.680604	-0.680604	-0.680604	-0.680604	-0.680604	-0.680604	-0.680604	-0.680604	-0.680604	-0.680604	-0.680604	-0.680604	-0.680604	-0.680604	-0.680604	1.58827	1.06609	1.02455	1.51953	Cluster 1
A0A369J9P9	0.312621	0.746248	0.44912	1.06208	-0.605241	-0.605241	-0.605241	-0.605241	-0.605241	-0.605241	-0.605241	-0.605241	-0.605241	-0.605241	-0.605241	-0.605241	-0.605241	-0.605241	-0.605241	-0.605241	1.22798	1.43372	3.14272	1.30937	Cluster 1
A0A369J923	-0.412685	0.17212	2.09463	0.685227	0.120953	0.0552918	0.139858	0.432022	-0.777872	-0.777872	-0.777872	-0.777872	-0.777872	-0.777872	-0.777872	-0.777872	-0.777872	-0.777872	-0.777872	-0.777872	2.36492	1.41838	1.51346	0.750272	Cluster 1
A0A369JHS6	0.730575	0.648738	0.873252	1.30711	-0.374984	-0.488944	0.0492416	-0.343443	-0.397496	-0.241092	-0.441945	-0.0960363	-0.953468	-0.953468	-0.953468	-0.953468	-0.953468	-0.953468	-0.953468	-0.953468	1.99635	1.85405	1.86802	0.684345	Cluster 1
A0A369KCF7	-0.143101	1.00047	1.44786	1.65264	-0.169779	-0.350465	-0.101864	-0.782397	-0.496821	-0.339038	-0.662268	-0.578273	-0.421862	0.341757	-0.575233	0.213349	-1.2611	-1.2611	-1.2611	-1.2611	1.53033	0.902418	2.21935	0.357315	Cluster 1
A0A369JVN3	0.583169	0.693187	0.60256	0.903488	0.230362	0.152618	0.619243	0.418476	-0.210172	-1.3865	-0.442411	-1.56062	-0.206565	-0.356632	-1.28919	-1.15459	-0.816835	-0.0512757	-0.593407	-0.67322	-0.773894	2.04708	2.34218	0.922967	Cluster 1
A0A369K700	0.0163122	1.09017	0.841902	1.39206	-0.512165	-0.457338	-0.600834	-0.634198	-0.73701	-0.549379	-0.530222	-0.621322	-0.741924	-0.783129	-0.735806	-0.630736	-0.552529	-0.76653	-0.80634	-0.608981	2.11185	1.97687	1.45304	1.38624	Cluster 1
A0A369J689	0.842363	1.48703	1.66534	1.18252	-0.73774	-0.704891	-0.738197	-0.819266	-0.577406	0.524595	-0.226474	-0.0395855	-1.03814	-1.38151	-0.920309	-0.555234	0.10668	-1.05543	-0.994864	-0.611671	1.49282	0.408254	1.75892	0.932195	Cluster 1
A0A369J1D5	0.887042	0.546935	1.22236	1.91507	-0.871716	-0.734395	-0.716536	-0.658235	-0.873936	-0.854372	-0.619003	-0.892393	-0.808194	-0.86112	-0.722958	-0.77381	-0.254822	-0.122627	-0.292663	-0.2043	2.24862	0.88513	1.32023	1.2357	Cluster 1
A0A369JC22	1.15211	1.46068	1.00962	1.38484	-0.443414	-0.275825	-0.983228	-0.212633	-1.02966	-0.456815	-0.378431	-0.959777	-0.993408	-0.959646	-1.01011	-0.466026	-0.762325	-0.504017	-0.615866	-0.603439	1.63725	1.25301	1.05554	1.70158	Cluster 1
A0A369K654	3.45528	-0.301256	0.113692	-0.428977	-0.553935	-0.553935	-0.553935	-0.553935	-0.553935	-0.553935	-0.553935	-0.553935	-0.131712	-0.530632	-0.28725	-0.353555	-0.553935	-0.553935	-0.553935	-0.553935	1.41559	1.34856	1.23265	1.11485	Cluster 1
A0A369K2B1	1.00412	1.42685	1.02399	1.5093	-0.883467	-0.883467	-0.883467	-0.883467	-0.883467	-0.883467	-0.883467	-0.883467	0.177496	0.0542517	0.557369	1.78371	-0.883467	-0.883467	-0.883467	-0.883467	1.62745	0.646319	0.818132	-0.0273758	Cluster 1
A0A369JWE6	0.991866	0.391427	0.343458	0.275332	-0.915106	-0.915106	-0.915106	-0.915106	-0.446468	-0.29664	-0.723586	-0.52177	0.586292	-0.436562	-0.2984	0.275539	-0.915106	-0.915106	-0.915106	-0.915106	1.87385	2.09846	1.85579	1.35226	Cluster 1
A0A369JNN7	0.571025	0.607475	0.757867	1.06129	-0.279494	0.749385	0.217891	0.207455	-0.992264	-0.385787	-0.0760757	-0.225946	0.195441	-0.389093	-0.634959	-0.045888	-1.34205	-1.34205	-1.34205	-1.34205	3.19865	0.334907	0.70522	-0.208883	Cluster 1
A0A369K3K5	2.16905	0.697101	1.4899	0.835911	-0.602063	-0.760293	-0.705024	-0.610404	-0.493805	-0.456125	-0.383425	-0.309506	-0.328764	-0.265958	-0.431014	-0.2414	-1.13834	-1.13834	-1.13834	-1.13834	1.89229	0.786732	1.09475	1.1754	Cluster 1
A0A369JUA6	1.34571	1.48475	0.581835	0.629901	-0.4307	-0.494023	-0.388455	-0.63067	-0.540165	-0.503603	-0.592917	-0.286629	-0.681319	-0.401035	-0.610635	-0.405992	-0.860716	-0.860716	-0.860716	-0.860716	1.94534	2.55857	1.28673	-0.423827	Cluster 1
A0A369J208	1.00434	0.645402	0.260439	0.029289	-0.366144	-0.469752	-0.6133	-0.354445	-1.2051	-0.386141	-1.02376	-0.864374	0.281388	0.980958	0.41119	1.4398	-0.501216	-0.921968	-1.11527	-0.688327	2.85392	0.292801	1.35343	-1.04316	Cluster 1
A0A369K696	0.931667	0.831465	-0.902674	0.87655	-1.14035	-0.981154	-0.762524	-1.16516	-0.509638	0.199138	-0.322239	0.501596	-0.258091	0.617258	-1.18783	0.464132	-0.694518	-1.14999	-0.963202	-0.446717	2.25333	1.40533	1.36505	1.03857	Cluster 1
A0A369IZL9	1.20448	0.904891	0.89591	0.843133	-0.0920934	-0.243505	-0.506275	-0.453829	-0.81025	-0.393033	-0.607765	-0.919189	0.295384	-0.114393	-0.141807	-0.925853	-0.591766	-0.813212	-0.937633	-0.949117	3.47179	-0.264102	0.339444	0.808789	Cluster 1
A0A369K9J7	0.732838	0.11743	0.525549	0.983379	-0.214849	-0.380179	-1.04421	-0.205239	0.016654	-0.233185	-0.612302	-0.280173	-1.23478	-0.604992	-0.688407	-0.665772	-0.558399	-0.599373	-0.919821	-0.3105	3.20046	1.58952	1.47508	-0.0887361	Cluster 1
A0A369JA37	0.483667	-0.111561	-0.0782418	0.930355	-0.686676	-0.596971	-0.228866	-0.947835	-0.413919	-0.440434	-0.334754	-0.362542	-0.213844	-0.248513	-0.144945	0.154676	-0.804215	-0.661737	-1.63634	-0.514636	2.83069	1.67023	2.10989	0.246509	Cluster 1
A0A369KFK6	-1.29882	-0.829602	-1.35732	-0.711814	-0.332509	-1.39184	-0.516223	-0.311855	-0.400871	0.00481737	-0.557771	0.23304	0.194052	0.232416	0.344086	-0.302406	-0.130085	0.47225	0.664639	-0.142758	3.29063	1.60639	0.899296	0.342251	Cluster 1
A0A369J7B9	-0.456182	0.114154	-0.14529	-0.138781	0.423306	-1.56516	0.575704	-0.305759	-0.276016	0.659477	-0.92184	0.682676	-0.288786	0.428923	-1.29527	1.34784	-0.843957	-0.86229	-0.807131	-0.526088	2.37589	2.42071	-0.176547	-0.419589	Cluster 1
A0A369J7E3	-0.36233	-0.36233	-0.36233	-0.36233	-0.36233	-0.36233	-0.36233	-0.36233	-0.36233	-0.36233	-0.36233	-0.36233	-0.36233	-0.36233	-0.36233	-0.36233	-0.36233	-0.36233	-0.36233	-0.36233	3.41262	2.70161	1.19409	-0.0617233	Cluster 1
A0A369J5V5	-0.362702	-0.362702	-0.362702	-0.362702	-0.362702	-0.362702	-0.362702	-0.362702	-0.362702	-0.362702	-0.362702	-0.362702	-0.362702	-0.362702	-0.362702	-0.362702	-0.362702	-0.362702	-0.362702	-0.362702	3.49653	2.76618	0.490024	0.501306	Cluster 1
A0A369JTN5	0.171403	0.398745	-0.57714	-0.348826	-1.69633	-1.16528	-0.737086	-0.181318	0.37088	-0.522221	-0.268613	-0.39069	0.25595	0.176816	-0.124971	0.187664	0.523497	-0.0189805	-0.00803519	0.0416101	2.53183	2.74638	-1.57753	0.212242	Cluster 1
A0A369K5T8	-0.368668	-0.368668	-0.368668	-0.368668	-0.368668	-0.368668	-0.368668	-0.368668	-0.368668	-0.368668	-0.368668	-0.368668	-0.368668	-0.368668	-0.368668	-0.368668	-0.368668	-0.368668	-0.368668	-0.368668	3.08643	3.12411	0.981068	0.181748	Cluster 1
A0A369J6A8	-0.520306	-0.464123	-0.257919	2.22375	-0.656019	-0.656019	-0.656019	-0.656019	-0.656019	-0.656019	-0.656019	-0.656019	-0.426868	-0.451284	-0.447861	-0.417677	-0.0254931	-0.0297441	-0.0423239	0.273466	2.54737	1.99813	1.62124	-0.3322	Cluster 1
A0A369JK95	-0.117393	-0.21536	-0.253374	-0.184319	-0.594801	-0.636667	-0.427568	-0.635598	-0.218222	-0.430272	-0.292902	-0.146833	-0.694354	-0.499755	-0.487014	-0.639631	0.532991	0.670615	1.01774	1.53956	3.76756	-0.792392	-0.755856	0.493847	Cluster 1
A0A369JYI4	-0.995171	-0.623178	-0.241503	0.0719346	-0.384317	-0.837335	0.0285475	-0.653346	-0.311389	-0.522646	-0.372962	-0.303964	0.235639	-0.0124181	0.380945	0.0818238	-0.776763	-0.586283	1.88548	-0.613684	3.54164	0.334355	1.26221	-0.587613	Cluster 1
A0A369J8B8	-0.0550525	-1.29236	-1.04595	0.0261515	-0.269466	-0.770184	-1.11357	-0.80139	-0.0125474	-0.939356	1.12163	0.300951	-0.670443	-0.824873	-0.761455	-0.537356	0.610593	0.0652418	0.34983	0.694519	3.01995	0.945042	1.49885	0.461243	Cluster 1
A0A369JQP9	-0.036983	0.0699116	-0.112113	0.335472	-0.603214	-0.740258	-0.571871	-0.669051	-0.280571	-0.429054	-0.459953	-0.515807	-0.120055	-0.422958	-0.292585	-0.29393	0.953855	0.460341	0.660679	0.963823	4.03724	-0.794534	-0.641978	-0.496409	Cluster 1
A0A369JGX4	-0.580887	0.314307	-0.546006	-0.029961	0.293351	0.115444	-0.627934	-0.654374	-1.02085	-0.434108	-0.457432	-1.37859	-0.615784	0.0931604	-0.283457	0.10126	0.172733	-1.28167	0.410635	1.05669	2.34454	1.65244	2.32428	-0.967797	Cluster 1
A0A369J056	-0.611263	-0.611263	-0.611263	-0.611263	-0.353287	-0.226672	-0.270549	-0.445359	-0.274861	-0.300249	-0.231975	-0.343711	-0.236521	0.184844	-0.0785086	-0.088067	-0.611263	-0.611263	-0.611263	-0.611263	3.77972	1.49448	1.15802	1.1228	Cluster 1
A0A369JPN7	0.0800414	0.267026	0.348038	0.432841	-0.672631	-0.672631	-0.672631	-0.672631	-0.113009	-0.424046	-0.411866	-0.405477	0.437995	-0.112286	-0.121591	-0.137852	-0.397268	-0.459264	-0.562428	-0.433313	4.35625	0.430832	-0.0291259	-0.0549733	Cluster 1
A0A369JKI5	-0.313666	-0.090313	-0.213448	-0.173056	-0.574635	-0.099901	-0.306104	-0.214789	-0.39467	-0.106584	-0.102301	-0.259786	-0.48695	-0.0886083	-0.30068	-0.201883	-0.701573	-0.701573	-0.701573	-0.701573	4.1402	0.778731	0.486912	1.32782	Cluster 1
A0A369KD25	0.245179	0.265589	0.305852	0.226523	-0.424738	-0.721989	-0.753249	-0.40804	-0.608449	-0.801498	-0.705216	-0.966826	-0.395006	-0.0824166	-0.384205	-0.523413	-0.163266	-0.487101	-0.138007	-0.0799106	3.94255	1.08245	0.8727	0.702489	Cluster 1
A0A369J8L3	-0.00550194	0.0336985	-0.0919049	-0.0242008	-0.529043	-0.526095	-0.532244	-0.481463	-0.336846	-0.279581	-0.333271	-0.238629	-0.22795	-0.274197	-0.432444	-0.315551	-0.29984	-0.35929	-0.342527	-0.50809	4.3274	0.495744	1.25594	0.0258877	Cluster 1
A0A369JY87	-0.105231	-0.156909	-0.166803	-0.154397	-0.472111	-0.467039	-0.475524	-0.45608	-0.464836	-0.468718	-0.494261	-0.448641	-0.511438	-0.511438	-0.511438	-0.511438	-0.277165	-0.247388	-0.396271	-0.204685	3.1097	1.07371	2.97144	0.346957	Cluster 1
A0A369K9F2	-0.162003	-0.33877	0.0888656	0.386927	-0.424216	-0.478767	-0.373321	-0.446674	-0.421143	-0.528064	-0.407702	-0.60847	-0.364997	-0.0537837	-0.429	0.051632	-0.650789	-0.650789	-0.650789	-0.650789	3.68675	1.37094	1.8523	0.202643	Cluster 1
A0A369K6Y6	-0.984516	0.0418116	0.6264	0.145693	-0.0114137	-0.2799	-0.487262	-0.0768873	0.409149	-0.0927982	-0.47547	-0.874703	-0.483538	-0.58659	-0.738752	-0.98611	-0.101518	-0.0585707	-0.562281	-0.492595	3.63064	1.2558	1.59144	-0.40803	Cluster 1
A0A369JKT8	0.162342	0.059223	0.307693	0.240543	-0.968337	-0.939073	-0.490201	-0.971964	-0.321901	-0.503598	-0.488978	-0.334998	-0.0449408	-0.562045	-0.301575	-0.168579	0.13922	-0.737974	-0.341052	0.237287	2.49182	0.174371	3.41876	-0.0560406	Cluster 1
A0A369JE91	-0.294829	0.151654	0.666787	-0.084907	0.0448247	-0.877956	-0.604994	0.317937	-0.741962	-0.863174	-0.476064	-0.622816	0.161743	-0.0907369	-0.00140301	0.158498	-0.506079	-0.599891	-0.862814	-0.457796	2.80704	-1.17838	2.51075	1.44457	Cluster 1
A0A369JC01	-0.794591	-0.559303	-0.489962	0.234941	0.089846	0.0859748	0.445072	-0.954843	-0.373058	1.19021	-0.228138	-0.899978	-0.651436	-0.688067	-1.23878	-0.998223	0.326329	-0.0328558	-0.160556	-0.914392	2.27154	0.444149	2.60842	1.2877	Cluster 1
A0A369K9Z4	-0.535029	-0.615241	-0.339872	-0.662646	-0.451926	-0.282171	-0.539407	-0.624985	-0.351532	-0.302417	-0.462635	-0.310325	-0.179191	-0.102462	-0.0268743	-0.290983	-0.565522	-0.3432	-0.208326	-0.00464396	3.60997	1.28494	2.2345	0.0699883	Cluster 1
A0A369JYP0	-1.37769	-1.71861	-1.73149	-1.21781	1.12941	0.540525	0.656036	0.301065	-0.279282	1.05693	-0.270648	0.417195	-0.627869	-0.330926	-0.639576	-1.04659	-0.044274	-0.0662183	0.31031	0.645052	1.61587	1.75205	-0.402542	1.32908	Cluster 1
A0A369J7U8	-1.26695	-1.26354	-1.27462	-1.18218	0.151518	0.30613	0.645351	0.141896	-0.0737799	-0.130318	-0.195309	-0.646687	-1.08061	-0.873252	-1.30869	-0.945627	0.700756	0.601319	0.887926	1.71666	1.25481	1.42462	0.97145	1.43913	Cluster 1
A0A369J828	-1.3991	-1.32312	-1.76269	-1.43732	0.271307	-0.124273	0.244832	-0.0802138	-0.407382	0.152563	-0.412174	-0.891511	-0.478918	0.287522	-0.477258	-0.239225	0.585608	0.597427	0.33619	0.867286	1.73482	2.44414	1.26649	0.245005	Cluster 1
A0A369J678	-1.00887	-1.19632	-1.07731	-1.01304	0.656336	0.598088	0.771652	0.526997	-0.484668	-0.211737	-0.374768	-0.224474	-0.890493	-0.751377	-0.824991	-0.916014	-0.114925	-0.182294	-0.327885	-0.0463174	1.99428	1.96205	2.04464	1.09144	Cluster 1
A0A369K762	-1.03958	-1.03958	-1.03958	-1.03958	-0.310094	0.0760202	-0.77327	-0.243556	-0.0201048	0.185912	0.172735	-0.0188109	-1.03958	-1.03958	-1.03958	-1.03958	0.729614	0.495217	0.472572	0.990777	1.51957	1.25636	2.3927	1.39097	Cluster 1
A0A369K8U1	-0.63918	0.106993	-0.0376908	-0.25585	-0.657649	-0.402013	-0.371743	-0.464776	1.37969	-0.72159	-0.0907688	-0.244508	-1.25252	-1.25252	-1.25252	-1.25252	1.01616	0.306924	-0.833876	1.29028	0.734721	2.33387	1.1321	1.42897	Cluster 1
A0A369KG63	-0.884332	-1.08481	-0.722813	-0.590839	-0.218634	-0.959517	-0.965905	-0.342302	1.02069	0.176851	0.338971	-0.527725	-0.58916	-0.489889	-0.530937	-0.261008	-0.285491	-0.459154	-0.39208	2.29366	2.72776	0.809644	1.15316	0.783861	Cluster 1
A0A369J8V8	-1.51433	-2.12901	-0.958817	-1.17602	-0.633996	-0.347897	-0.295972	-0.358536	0.426932	-0.12945	0.268805	0.135054	-1.12172	-0.0877314	-0.355408	-0.395553	1.09068	0.826291	1.09084	0.916987	1.8364	0.0933754	1.27436	1.54473	Cluster 1
A0A369K2X8	-1.3266	-1.13693	-1.26794	-0.919936	-0.1515	-0.181325	-0.0134872	-0.0155935	0.10393	0.776331	0.0253682	0.060986	-0.928055	-1.23506	-1.13806	-0.664765	0.68867	0.928603	0.513431	0.719519	2.33442	0.449331	2.21338	0.165291	Cluster 1
A0A369JKL3	-0.963072	-0.963072	-0.963072	-0.963072	-0.963072	-0.963072	-0.963072	-0.963072	-0.963072	-0.963072	-0.963072	-0.963072	0.977064	0.873405	0.798005	0.965494	0.401612	1.25362	0.944011	0.882077	1.27818	0.725136	1.241	1.21725	Cluster 1
A0A369KGI9	-0.916089	-0.916089	-0.916089	-0.916089	-0.446379	-0.546375	-0.620165	-0.49891	-0.288276	-0.401474	-0.415004	-0.246485	-0.553336	-0.542467	-0.61653	-0.685984	1.01006	0.627578	0.676806	2.05623	0.554339	2.00232	2.48047	0.117937	Cluster 1
A0A369JT25	-0.774504	-0.147263	-0.551764	-0.626339	-0.949663	-0.906774	-0.882444	-0.93516	-1.20518	-1.20518	-1.20518	-1.20518	0.0883203	0.223749	1.06481	0.381852	0.392541	1.39097	1.09534	1.52064	1.66405	0.695938	0.76715	1.30926	Cluster 1
A0A369JI04	-0.636001	-0.526128	-0.697926	-0.56614	-0.780125	-0.827464	-0.873093	-0.968628	-0.953454	-0.386188	-0.468391	-0.207326	-0.251292	-0.571788	-0.61219	-0.708205	0.838519	2.34982	0.890776	2.07866	0.424876	1.28767	1.53537	0.62865	Cluster 1
A0A369J768	-0.846905	-0.846971	-0.870308	-0.531122	-0.853872	-0.809381	-0.842537	-0.89408	-0.806026	-0.725041	-0.494793	-0.38621	0.547099	0.257514	-0.294735	-0.560273	0.296729	0.710001	1.00648	1.16645	2.12436	1.77052	2.14784	-0.264731	Cluster 1
A0A369JW66	-0.436494	-0.0101397	-0.401916	-0.907989	-0.648174	-1.5455	-0.685024	-1.29943	-0.53461	-0.741301	-0.472817	-0.599483	-0.56091	-0.67205	-0.0148477	-0.271987	1.16429	2.16104	1.32052	1.21651	1.84621	0.832345	1.10605	0.155705	Cluster 1
A0A369K6M4	-0.391513	-0.54441	-1.11052	0.0404374	-1.35942	-1.5564	-0.984852	-1.49774	-0.925248	-0.23188	0.0742288	-0.44762	0.00502292	0.565728	-0.339232	0.37349	1.53642	0.747179	0.419031	0.997759	1.66436	1.71314	1.50999	-0.25795	Cluster 1
A0A369K2W1	-1.15579	-1.05723	-0.919264	-0.856106	-0.714059	-0.848398	-0.518899	-0.631948	-0.559153	-0.564959	-0.762577	-0.280607	-0.25657	-0.38129	-0.26709	-0.596056	1.75084	0.981566	1.42103	1.31925	1.2365	0.854829	2.16298	0.642996	Cluster 1
A0A369JBD7	-1.4037	-1.43675	-1.27933	-1.30176	0.060577	-0.178485	-0.411623	-0.421141	-0.00911948	-0.584458	-0.274076	-0.753673	-0.434288	-0.91685	-0.360641	0.210662	0.992866	1.18619	1.27749	1.62482	0.63275	0.883558	2.16303	0.73394	Cluster 1
A0A369KE53	-1.11461	-1.15037	-1.07596	-1.00264	-0.975912	-0.945056	-1.04753	-0.999245	-0.432875	-0.33801	-0.212885	-0.359386	-0.220528	0.111255	0.0464162	0.0129315	0.834807	0.93882	0.669216	1.04039	2.10428	2.005	1.10043	1.01144	Cluster 1
A0A369K6X7	-0.86578	-0.893909	-1.0257	-0.705983	-1.16339	-1.18213	-1.14577	-1.23434	-0.460486	-0.322133	-0.380872	-0.410973	0.0228943	0.0150985	-0.233255	-0.00669629	1.58448	1.51553	1.34688	1.84336	0.766704	1.17399	1.09318	0.669309	Cluster 1
A0A369JHY4	-0.265829	-0.932221	-0.616986	0.0394371	-1.33208	-0.948694	-0.892761	-1.16611	0.0598283	-1.00349	-0.673651	-0.87405	-0.310904	-0.445056	-0.69907	0.0513919	1.38224	1.00438	1.56538	0.941638	1.1066	1.79284	1.69131	0.525838	Cluster 1
A0A369JDZ3	-0.6354	-0.6354	-0.6354	-0.6354	-0.6354	-0.6354	-0.6354	-0.6354	-0.6354	-0.6354	-0.6354	-0.6354	-0.6354	-0.6354	-0.6354	-0.6354	0.715105	0.931257	1.44625	0.974588	2.55425	1.26539	1.97542	0.304141	Cluster 1
A0A369KCY4	-0.204184	-0.195277	-0.107513	0.145298	-0.677702	-0.677702	-0.677702	-0.677702	-0.677702	-0.677702	-0.677702	-0.677702	-0.677702	-0.677702	-0.677702	-0.677702	1.24345	0.364647	0.651117	0.107633	2.75994	1.75056	2.08759	-0.470842	Cluster 1
A0A369K653	-0.331305	-0.418969	-0.437211	-0.288008	-0.752311	-0.752311	-0.752311	-0.752311	-0.629864	-0.544633	-0.550544	-0.60417	-0.752311	-0.752311	-0.752311	-0.752311	0.99846	0.621559	0.500009	0.641167	2.01562	1.80965	2.60102	0.635704	Cluster 1
A0A369JX72	-0.202931	-0.374351	-0.348788	-0.607469	-0.736769	-0.736769	-0.736769	-0.736769	-0.603898	-0.622051	-0.643058	-0.644119	-0.736769	-0.736769	-0.736769	-0.736769	0.529341	0.763045	0.609088	0.982889	2.10051	2.57045	1.60578	0.779717	Cluster 1
A0A369JKT7	0.253633	-0.266213	-0.262935	0.528161	-0.703223	-0.749462	-0.76002	-0.660786	-1.06863	-1.06863	-1.06863	-1.06863	-0.50312	-0.581694	-0.535832	-0.854571	0.787712	0.779721	0.882637	1.30498	1.77834	2.19205	1.60939	0.0357497	Cluster 1
A0A369K239	0.0691673	-0.102581	-0.228841	0.00678516	-0.996705	-0.928584	-0.9446	-0.223089	-0.675103	-0.926713	-1.00767	-0.589303	-0.626722	-0.70417	-0.498812	-0.349924	0.717343	-0.339885	1.91412	0.989782	1.98714	1.45615	2.1949	-0.192682	Cluster 1
A0A369JR19	-0.178087	-0.359961	-0.383466	-0.624831	-0.480956	-0.718684	-0.726379	-0.768446	-0.662373	-0.847654	-0.616869	-0.829298	-0.85216	-0.831284	-0.57401	-0.724706	1.18799	1.17724	0.467094	0.955528	1.83688	2.0723	2.03492	0.44721	Cluster 1
A0A369JR74	-0.349418	-0.34158	-0.27799	-0.348326	-0.714041	-0.720135	-0.748683	-0.776434	-0.650045	-0.766087	-0.760618	-0.666418	-0.758125	-0.575908	-0.585929	-0.758829	0.700689	0.706385	0.599179	0.748751	1.86874	2.12917	2.50772	0.53794	Cluster 1
A0A369K6Y1	-0.569875	-0.480546	-0.46664	-0.50236	-0.56661	-0.550807	-0.580711	-0.615021	-0.740476	-0.678723	-0.674224	-0.714054	-0.523903	-0.497198	-0.524767	-0.523874	0.509909	0.451988	0.551361	0.405114	2.61185	2.67849	1.57444	0.426638	Cluster 1
A0A369JWI8	0.890824	-0.269778	0.128317	0.583687	-0.724418	-0.934382	-0.680577	-0.766611	-0.703659	-0.825753	-0.835501	-0.896249	-0.918243	-0.939546	-0.762321	-0.617842	0.645341	0.440298	1.62294	0.826728	1.58826	2.50357	1.04165	-0.396748	Cluster 1
A0A369JTV4	-0.307162	0.0612352	-0.285775	-0.701687	-0.0869747	-0.596372	-0.565822	-0.208683	-1.01945	-0.786242	-0.537031	-0.852433	-0.990492	-1.00372	-1.09376	-0.346141	1.1393	0.302561	1.35968	0.284523	2.57636	1.84895	1.45766	0.351477	Cluster 1
A0A369K056	-0.636123	-0.636123	-0.636123	-0.636123	-0.636123	-0.636123	-0.636123	-0.636123	-0.636123	-0.636123	-0.636123	-0.636123	-0.636123	-0.636123	-0.636123	-0.636123	1.06538	1.07651	0.778478	1.55458	2.22787	1.58582	1.93105	-0.041707	Cluster 1
A0A369K1F4	-0.684165	-0.684165	-0.684165	-0.684165	-0.684165	-0.684165	-0.684165	-0.684165	-0.684165	-0.684165	-0.684165	-0.684165	-0.684165	-0.684165	-0.684165	-0.684165	0.983681	1.64716	1.70049	1.36918	1.51965	1.33609	0.958402	1.43199	Cluster 1
A0A369K4K6	-0.910912	-0.910912	-0.910912	-0.910912	-0.0492732	0.473357	0.206294	0.557445	-0.910912	-0.910912	-0.910912	-0.910912	-0.910912	-0.910912	-0.910912	-0.910912	1.62778	1.43763	1.05774	1.20777	1.55226	1.08645	0.829317	0.944182	Cluster 1
A0A369K5Z3	0.145825	-0.385889	-0.228205	0.367787	0.0123639	-0.363047	-0.226442	-0.43779	-1.08927	-1.08927	-1.08927	-1.08927	-1.08927	-1.08927	-1.08927	-1.08927	0.807565	1.56769	0.851574	1.60001	1.10267	1.544	1.22887	1.12718	Cluster 1
A0A369J2K9	-0.103408	-0.0705773	-0.346238	0.187072	-0.921324	-0.810908	-0.736039	-1.06802	-0.884024	-0.814192	-0.896839	-0.882211	-0.592964	-0.524706	-0.610035	-0.7295	1.261	1.4738	1.2398	2.01853	1.34959	1.36817	1.38853	-0.295499	Cluster 1
A0A369K9M7	-0.670334	-0.68541	-0.488856	-0.400157	-0.585254	-0.137439	-0.425075	-0.256331	-0.562634	-0.916629	-0.216573	-0.499652	-0.945151	-0.76927	-0.925513	-0.823732	1.21537	1.28762	0.767298	1.55892	1.72965	1.28132	2.27268	-0.804859	Cluster 1
A0A369J8L5	-0.4878	-0.125937	-0.315123	-0.319165	-0.756843	-0.681714	-0.704273	-0.735011	-0.861554	-0.796369	-0.779147	-0.746533	-0.842585	-0.816335	-0.902625	-0.911657	1.38023	1.2522	0.991777	1.52298	1.64492	1.40906	1.52393	1.05757	Cluster 1
A0A369JWS2	-0.0652062	-0.29184	-0.0556066	0.134028	-1.13771	-0.802801	-0.969933	-0.826678	-0.274033	-1.40506	-0.471454	-1.2815	-0.324944	-0.614173	-0.450408	-0.273829	1.53989	0.483368	1.30255	2.02147	1.86324	1.4915	0.696587	-0.287462	Cluster 1
A0A369J4Q8	-0.572016	-0.3067	-0.198384	-0.434466	-0.658843	-0.658561	-0.671246	-0.684742	-0.879774	-0.879354	-0.888793	-0.851525	-0.770886	-0.654285	-0.776221	-0.763976	1.49438	1.12154	0.924035	1.3728	1.75288	0.933325	2.00795	1.04287	Cluster 1
A0A369JZS2	-0.464668	-0.511759	-0.629997	-0.520706	-0.625528	-0.634284	-0.876421	-0.653284	-0.664894	-0.781823	-0.751579	-0.679265	-0.837162	-0.703785	-0.70977	-0.922543	1.15488	1.33178	1.31557	1.23767	1.61472	1.34325	1.63347	1.33613	Cluster 1
A0A369JLC5	-0.630144	-0.742537	-0.871057	-0.613266	-1.04875	-0.33622	-0.979794	-0.525928	-0.486169	-0.757738	-0.446939	-0.5475	-0.602849	-0.762396	-0.754197	-0.758862	1.08731	1.27119	1.37651	1.5041	1.5962	1.51677	1.02334	1.48892	Cluster 1
A0A369JQ94	-0.13927	-0.6089	-0.238091	-0.310715	-0.79518	-0.467116	-0.573214	-0.432751	-0.655474	-0.642928	-0.151953	-0.333504	-0.501491	-1.35961	-1.38175	-0.9965	1.596	1.69655	0.612147	1.91726	1.58411	1.62774	0.678464	-0.123821	Cluster 1
A0A369J9U0	-0.584544	-0.101087	-0.216684	-0.533081	-0.63111	-1.24973	-0.83387	0.681694	-0.781654	-0.553041	-0.493614	-0.108504	-0.7902	-1.06706	-0.524758	-1.04049	0.601879	0.556815	1.79828	1.81737	2.15271	1.74586	0.0633458	0.091474	Cluster 1
A0A369KBM5	-0.647042	-0.574678	-0.785952	-0.573881	-0.439011	-0.340107	-0.576283	-0.62038	-0.767834	-0.836424	-0.939164	-0.795159	-0.638142	-0.62794	-0.687317	-0.70351	0.703691	0.528562	1.47975	2.09954	1.17665	1.5707	1.4798	1.51413	Cluster 1
A0A369JN93	-0.354359	-0.36123	-0.139022	-0.278812	-0.736336	-0.728144	-0.687304	-0.695533	-0.728356	-0.742017	-0.640929	-0.722506	-0.990626	-0.924151	-0.960059	-1.00919	1.15832	1.1256	0.943826	1.32613	1.39967	1.31531	1.70621	1.7235	Cluster 1
A0A369K4P6	-0.608983	-0.608983	-0.608983	-0.608983	-0.608983	-0.608983	-0.608983	-0.608983	-0.608983	-0.608983	-0.608983	-0.608983	-0.608983	-0.608983	-0.608983	-0.608983	0.585366	0.92794	0.473544	0.815831	2.96855	0.969319	0.905225	2.09795	Cluster 1
A0A369JP40	-0.79651	-0.79651	-0.79651	-0.79651	-0.2843	-0.199003	-0.156877	0.391061	-0.79651	-0.79651	-0.79651	-0.79651	-0.79651	-0.79651	-0.79651	-0.79651	0.94534	1.15284	0.481263	1.03852	1.50834	0.873767	1.10663	2.70053	Cluster 1
A0A369J6B6	-0.683849	-0.683849	-0.683849	-0.683849	-0.229688	-0.149111	0.0132566	0.176332	-0.683849	-0.683849	-0.683849	-0.683849	-0.683849	-0.683849	-0.683849	-0.683849	0.393376	0.457123	0.333055	0.154137	1.68324	0.470429	1.52894	3.3751	Cluster 1
A0A369K5P6	0.023693	-0.269308	-0.33034	-0.0562016	0.0977902	0.155235	0.157233	0.0201761	-1.1218	-1.1218	-1.1218	-1.1218	-1.1218	-1.1218	-1.1218	-1.1218	1.38601	0.43709	0.818461	1.48907	1.22942	0.479025	1.23245	2.10458	Cluster 1
A0A369JSI5	-0.29175	-0.269953	-0.28149	-0.180975	-0.559621	-0.301775	-0.504941	-0.412675	-0.124701	-0.499692	-0.729498	-0.321688	-1.12771	-1.12771	-1.12771	-1.12771	0.237384	0.761179	0.312873	0.753951	2.53674	0.743262	1.12106	2.52316	Cluster 1
A0A369K0D8	-0.316168	0.743783	-0.169072	-0.626906	0.575882	-0.545497	-0.547569	-0.415719	-0.61551	-0.666186	-0.613976	-0.593027	-1.10642	-1.10642	-1.10642	-1.10642	0.208122	0.68541	0.29448	0.380414	2.2422	0.302943	1.82945	2.27262	Cluster 1
A0A369JM60	-0.483481	-0.412454	-0.599776	-0.59222	-0.63277	-0.801472	-0.72552	-0.52033	-0.873663	-0.446382	-0.740115	-0.561498	-0.620123	-0.483694	-0.748575	-0.679902	0.961379	1.72933	1.66557	1.1216	0.603197	0.356707	0.724445	2.75975	Cluster 1
A0A369J832	-0.688328	-0.619411	-0.61118	-0.581998	-0.604758	-0.601414	-0.326721	-0.430001	-0.587369	-0.616407	-0.67746	-0.673444	-0.577852	-0.464075	-0.46937	-0.553193	0.746859	0.786243	0.23501	0.713306	2.35415	0.142125	1.06037	3.04492	Cluster 1
A0A369JS17	-0.0867002	-0.244006	-0.686606	-0.363705	-0.127409	-0.0394899	-0.535832	-0.716937	-0.342694	-0.685271	-0.961302	-0.61609	-0.962915	-0.550803	-1.00737	-1.13075	0.409897	0.340075	0.159204	0.788138	1.77936	1.27612	1.40958	2.8955	Cluster 1
A0A369JUS3	-0.606473	-0.666943	-0.62696	-0.577311	-0.642533	-0.60821	-0.610391	-0.607049	-0.630498	-0.60891	-0.619542	-0.654697	-0.729274	-0.687182	-0.712278	-0.689773	0.634993	0.753314	0.643207	1.18722	2.11063	1.29968	1.20246	2.44653	Cluster 1
A0A369JSB6	-0.760872	-0.643015	-0.500883	-0.602374	-0.495767	-0.645364	-1.08083	-0.390095	-0.529234	-0.603518	-0.42701	-0.487379	-0.239508	-0.780391	-0.511407	-1.00318	0.615742	1.14573	0.54307	1.00025	1.89774	0.448183	1.182	2.86812	Cluster 1
A0A369JUM7	-1.00349	0.100581	-0.250739	-0.960265	-0.5122	-0.530388	-0.261822	-0.328019	-0.535433	-0.693373	-0.961772	-0.418097	-0.827176	-0.764774	-1.25148	-1.03445	0.636174	1.34469	0.972821	0.82868	1.67655	1.34886	1.42666	1.99846	Cluster 1
A0A369JED4	-0.663008	-0.663008	-0.663008	-0.663008	-0.663008	-0.663008	-0.663008	-0.663008	-0.663008	-0.663008	-0.663008	-0.663008	-0.663008	-0.663008	-0.663008	-0.663008	0.598437	0.62898	1.22444	1.24628	2.05738	1.5076	1.4989	1.84612	Cluster 1
A0A369JGM2	-0.642106	-0.642106	-0.642106	-0.642106	-0.642106	-0.642106	-0.642106	-0.642106	-0.642106	-0.642106	-0.642106	-0.642106	-0.642106	-0.642106	-0.642106	-0.642106	0.683116	0.74453	0.774886	0.464385	1.64546	2.0602	1.90163	1.9995	Cluster 1
A0A369IY36	-0.636145	-0.636145	-0.636145	-0.636145	-0.636145	-0.636145	-0.636145	-0.636145	-0.636145	-0.636145	-0.636145	-0.636145	-0.636145	-0.636145	-0.636145	-0.636145	0.648523	0.798265	0.504951	0.598692	2.1993	1.92368	1.45726	2.04764	Cluster 1
A0A369K6Z0	-0.652135	-0.652135	-0.652135	-0.652135	-0.652135	-0.652135	-0.652135	-0.652135	-0.652135	-0.652135	-0.652135	-0.652135	-0.652135	-0.652135	-0.652135	-0.652135	0.579898	0.671091	1.11659	1.13099	1.97818	1.48675	1.12846	2.3422	Cluster 1
A0A369JDN8	-0.73669	-0.73669	-0.73669	-0.73669	-0.73669	-0.73669	-0.73669	-0.73669	-0.0251909	-0.458343	0.0240203	-0.419623	-0.73669	-0.73669	-0.73669	-0.73669	0.395233	0.657768	0.467768	0.747675	1.65292	1.89286	2.58231	1.32288	Cluster 1
A0A369KB55	-0.836612	-0.836612	-0.836612	-0.836612	-0.561828	-0.538599	-0.553518	-0.39719	-0.836612	-0.836612	-0.836612	-0.836612	1.05926	-0.567786	-0.578913	-0.678431	0.507018	1.70065	0.325044	0.605921	1.87372	1.19748	1.45149	1.84859	Cluster 1
A0A369K7U5	-0.514964	-0.422719	-0.457635	-0.0659083	-0.772809	-0.772809	-0.772809	-0.772809	-0.608922	-0.539095	-0.630445	-0.60644	-0.772809	-0.772809	-0.772809	-0.772809	0.392349	1.01293	0.427153	0.845696	1.67451	1.56161	1.63668	2.47767	Cluster 1
A0A369JFV8	-0.977743	-0.977743	-0.977743	-0.977743	0.486255	0.39899	-0.390201	-0.0612047	-0.977743	-0.977743	-0.977743	-0.977743	-0.537511	-0.259551	-0.911876	0.153353	0.230562	0.742193	0.845234	0.601299	1.2757	2.50055	1.0185	1.72965	Cluster 1
A0A369JL45	-0.493591	-0.526527	-0.495428	-0.53892	-0.749823	-0.749823	-0.749823	-0.749823	-0.57584	-0.685327	-0.586011	-0.660919	-0.749823	-0.749823	-0.749823	-0.749823	0.577885	0.877366	0.951702	1.26248	1.77286	1.98959	1.92722	1.20205	Cluster 1
A0A369JDT9	-0.460299	-0.529385	-0.098655	-0.371108	-0.943286	-0.943286	-0.943286	-0.943286	-0.469965	-0.649699	-0.449398	-0.437107	-0.60651	-0.682718	-0.563017	-0.646605	-0.381924	1.57865	0.923561	0.632653	2.00266	1.6926	1.74311	1.5463	Cluster 1
A0A369KAL5	-0.826966	-0.81888	-0.711047	-0.674332	-0.498003	-0.618195	-0.712976	-0.526016	-0.729457	-0.422037	-0.606393	-0.657141	-0.53111	-0.539059	-0.640683	-0.65333	0.715692	0.313958	0.426171	1.3503	1.53318	1.9544	2.12085	1.75107	Cluster 1
A0A369JG67	-0.713157	-0.598813	-0.386423	-0.438589	-0.728227	-0.780633	-0.728831	-0.821172	-0.688317	-0.718173	-0.653374	-0.623329	-0.497537	-0.534864	-0.551355	-0.370878	0.362685	0.88032	0.637243	0.193962	1.49656	2.11527	2.06746	2.08018	Cluster 1
A0A369JUC8	0.179436	-0.3414	-0.262752	0.459056	-0.579761	-0.607844	-0.673522	-0.888716	-0.944588	-0.9256	-0.688759	-0.987192	-0.897716	-0.955267	-0.916265	-0.814623	0.408573	0.935033	0.710525	1.22162	1.84335	1.6472	1.1443	1.93492	Cluster 1
A0A369JX01	-0.525945	-0.548185	-0.583958	-0.574803	-0.77245	-0.725938	-0.666576	-0.746249	-0.591995	-0.530023	-0.606118	-0.538903	-0.760514	-0.750089	-0.819108	-0.864734	0.52781	0.956227	1.40995	0.97196	1.69624	1.84362	1.24169	1.95808	Cluster 1
A0A369IZH7	-1.56386	-1.22511	-0.459749	-0.0570653	-0.295074	0.142173	0.487151	-0.0991907	-1.41657	-1.39599	-0.747217	-0.199782	-0.51311	0.228012	-1.22591	-0.208924	0.262324	0.364045	2.20963	0.689416	1.29217	1.59658	1.13764	0.998413	Cluster 1
A0A369JBJ0	-0.522522	-0.409054	-0.733975	-0.721528	-0.58144	-0.829169	-0.640705	-0.923602	-0.752695	-0.410375	-0.783415	-0.589949	-0.740937	-0.654364	-0.521019	-0.790546	0.989985	1.38763	0.812827	0.84237	1.35526	1.91151	2.10591	1.19979	Cluster 1
A0A369K812	0.0520271	-0.231581	-0.842437	0.260287	-0.890173	-0.809109	-0.837802	-1.14049	-0.72314	-0.768004	-0.677903	-0.567955	-0.772507	-0.563377	-0.549249	-0.556369	0.671166	0.469973	0.499246	0.571602	1.78461	1.6813	1.59847	2.34141	Cluster 1
A0A369K0Y3	-0.378147	-0.477844	-0.475757	-0.653538	-0.703499	-0.680991	-0.693536	-0.687236	-0.650783	-0.699871	-0.69032	-0.634081	-0.698384	-0.702787	-0.685393	-0.555161	0.407623	0.53358	0.463236	0.930211	1.96954	1.82522	2.06073	1.87719	Cluster 1
A0A369JTW7	-0.0365721	-0.507793	-0.787445	-0.592498	-0.529703	-0.444391	-0.772622	-0.956873	-0.642063	-0.814181	-0.45041	-0.437027	-0.931961	-0.885286	-0.560556	-0.536777	0.282001	0.769405	0.649238	1.33362	2.21486	2.3955	1.00328	1.23825	Cluster 1
A0A369JIC0	-0.609532	-0.600345	-0.464583	-0.535906	-0.618106	-0.59978	-0.592708	-0.606466	-0.489011	-0.803495	-0.644053	-0.751419	-0.764605	-0.633143	-0.752051	-0.560083	0.220531	0.794984	1.3882	1.62929	0.5437	2.46456	1.98751	0.996526	Cluster 1
A0A369JM85	-0.387844	-0.389516	-0.46261	-0.281534	-0.836334	-0.783634	-0.839287	-0.845991	-0.658909	-0.667512	-0.676207	-0.717694	-0.645982	-0.646399	-0.671384	-0.617491	0.665746	0.744983	0.568581	0.763372	1.81063	2.41809	1.84194	1.315	Cluster 1
A0A369K7Q6	-0.94775	-0.730317	-0.755603	0.478552	-0.544793	-0.758411	-0.793495	-1.00998	-1.1353	-0.976199	-0.751054	-0.883745	-0.339803	-0.259182	-0.00517386	0.0693404	0.0164916	1.09942	0.537908	0.781996	1.37969	1.90323	2.17905	1.44513	Cluster 1
A0A369JV11	-0.434721	-0.539189	-0.606975	-0.419983	-0.696823	-0.787159	-0.682255	-0.563181	-0.651771	-0.785804	-0.685142	-0.630222	-0.676302	-0.748925	-0.632171	-0.703316	0.682613	0.833867	0.592757	0.528422	1.97975	1.85482	1.91458	1.85714	Cluster 1
A0A369JVP1	-0.461774	-0.515882	-0.521627	-0.411762	-0.79377	-0.791162	-0.7973	-0.798283	-0.691235	-0.665079	-0.670676	-0.696727	-0.557083	-0.600901	-0.592103	-0.569921	0.612151	0.763835	0.506525	0.69104	1.87072	2.38532	1.68763	1.61806	Cluster 1
A0A369J5N3	-0.432645	-0.69319	-0.519647	-0.508234	-0.582445	-0.705308	-0.76231	-0.891721	-0.847681	-0.310773	-1.19239	-1.08161	-0.505258	-0.504906	-0.440363	-0.6805	0.912822	1.00368	1.2267	1.13793	1.72873	1.87187	1.27088	1.50637	Cluster 1
A0A369JCQ7	-0.683424	-0.68628	-0.684626	-0.685958	-0.661211	-0.681603	-0.692592	-0.675238	-0.627808	-0.601878	-0.665544	-0.648664	-0.617995	-0.647651	-0.653183	-0.645115	0.964891	0.849388	0.766294	0.83762	1.81514	1.6901	1.41724	2.2181	Cluster 1
A0A369JBV7	-0.486394	-0.311501	-0.498721	-0.477251	-0.702043	-0.702043	-0.702043	-0.702043	-0.702043	-0.702043	-0.702043	-0.702043	-0.702043	-0.702043	-0.702043	-0.702043	0.561105	0.630228	0.721232	0.870221	2.40281	1.36938	1.81363	1.82978	Cluster 1
A0A369JGZ1	-0.446897	-0.549286	-0.471518	-0.373158	-0.665171	-0.656996	-0.605568	-0.629294	-0.616899	-0.585813	-0.617386	-0.566385	-0.762835	-0.762835	-0.762835	-0.762835	0.340445	0.567146	0.570232	0.838098	1.80392	1.51066	2.77475	1.43046	Cluster 1
A0A369K7Q5	0.229784	-0.367549	-0.360542	-0.53746	-0.783978	-0.790524	-0.772982	-0.647561	-0.942847	-0.942847	-0.942847	-0.942847	-0.378318	-0.143966	-0.406772	-0.535358	0.741481	0.379047	0.0646008	1.55908	1.72511	0.397546	2.30891	2.09084	Cluster 1
A0A369KG83	-0.421298	-0.375833	-0.387848	-0.413066	-0.774094	-0.771735	-0.759464	-0.773145	-0.696879	-0.721151	-0.718998	-0.704321	-0.671912	-0.641794	-0.65208	-0.659189	0.509192	0.810728	0.506689	1.14396	2.2097	1.06246	1.676	2.22409	Cluster 1
A0A369JPU0	-0.491908	-0.59353	-0.560575	-0.498563	-0.691078	-0.639184	-0.672442	-0.756206	-0.705839	-0.697807	-0.710788	-0.692615	-0.459675	-0.637458	-0.742614	-0.609637	0.804498	0.742921	0.456882	1.04832	2.36003	1.64285	2.19549	0.908927	Cluster 1
A0A369JE95	-0.386099	-0.227055	-0.499234	-0.266205	-0.550144	-0.535007	-0.596497	-0.695874	-0.592699	-0.716868	-0.675111	-0.638069	-0.86337	-0.86696	-0.880411	-0.611063	0.730818	0.672542	0.533229	0.657183	2.08736	1.32522	2.89288	0.701431	Cluster 1
A0A369KHU0	-0.338968	-0.310616	-0.283323	-0.266939	-0.710851	-0.768887	-0.804874	-0.690879	-0.773553	-0.74018	-0.735505	-0.796045	-0.786147	-0.736136	-0.741427	-0.764752	0.751535	0.623983	0.616987	0.927959	2.05573	1.57083	2.0213	1.68075	Cluster 1
A0A369JGG3	-0.350724	-0.345616	-0.536853	-0.332694	-0.737656	-0.684854	-0.64309	-0.658039	-0.574171	-0.623973	-0.476856	-0.724528	-0.662562	-0.733084	-0.751816	-0.660204	0.195257	0.445133	0.388673	0.710785	2.42584	1.12704	2.38993	1.81407	Cluster 1
A0A369JWK3	-0.206844	-0.400415	0.616343	0.00905409	-0.83199	-0.694206	-0.867796	-1.39123	-0.778072	-0.633326	-0.441538	-0.808867	-0.897618	0.248399	-0.215139	0.317342	0.586076	-0.696068	0.336114	1.60943	2.33189	-0.410602	2.43578	0.783279	Cluster 1
A0A369JD55	-0.525141	-0.525141	-0.525141	-0.525141	-0.525141	-0.525141	-0.525141	-0.525141	-0.525141	-0.525141	-0.525141	-0.525141	-0.525141	-0.525141	-0.525141	-0.525141	-0.046626	-0.115706	-0.0789801	0.0701637	2.16353	1.81267	2.41502	2.18219	Cluster 1
A0A369J8C7	-0.548189	-0.548189	-0.548189	-0.548189	-0.548189	-0.548189	-0.548189	-0.548189	-0.548189	-0.548189	-0.548189	-0.548189	-0.548189	-0.548189	-0.548189	-0.548189	0.128514	0.0853442	0.022154	0.0757881	2.05267	2.08143	2.52495	1.80017	Cluster 1
A0A369JQS6	-0.554154	-0.554154	-0.554154	-0.554154	-0.554154	-0.554154	-0.554154	-0.554154	-0.554154	-0.554154	-0.554154	-0.554154	-0.554154	-0.554154	-0.554154	-0.554154	-0.176059	0.0395229	0.0896191	0.645536	1.79036	1.99395	1.79624	2.6873	Cluster 1
A0A369JYI5	-0.695832	-0.695832	-0.695832	-0.695832	-0.695832	-0.695832	-0.695832	-0.695832	0.0379651	-0.279754	-0.148988	0.20661	-0.695832	-0.695832	-0.695832	-0.695832	-0.0591358	0.00259318	-0.10052	0.821349	1.60899	1.41896	2.54875	2.29317	Cluster 1
A0A369JG55	-0.405725	-0.151706	-0.276334	-0.131547	-0.723367	-0.723367	-0.723367	-0.723367	-0.723367	-0.723367	-0.723367	-0.723367	-0.723367	-0.723367	-0.723367	-0.723367	0.496677	0.480986	0.26983	0.595223	1.79972	2.37299	2.00867	1.62162	Cluster 1
A0A369JH88	-0.479862	-0.39021	-0.490937	-0.53348	-0.679234	-0.679234	-0.679234	-0.679234	-0.585787	-0.445198	-0.323053	-0.562726	-0.679234	-0.679234	-0.679234	-0.679234	0.724226	0.578351	-0.249053	0.254714	1.38054	2.53448	2.1442	1.87767	Cluster 1
A0A369KAP2	-0.378309	-0.49169	-0.411048	-0.327466	-0.566714	-0.523957	-0.527434	-0.60103	-0.676308	-0.658655	-0.369511	-0.668102	-0.722365	-0.722365	-0.722365	-0.722365	0.30022	0.191018	0.0495768	0.216328	2.07362	2.01122	2.1334	2.11431	Cluster 1
A0A369J5J1	-0.423763	-0.482259	-0.473729	-0.436098	-0.55972	-0.60597	-0.44549	-0.639229	-0.578771	-0.535684	-0.453587	-0.609831	-0.628637	-0.653957	-0.655216	-0.59533	0.558119	0.306431	-0.1674	0.0825675	2.29525	1.18124	1.64579	2.87527	Cluster 1
A0A369JRG7	-0.566156	-0.574949	-0.566183	-0.544913	-0.554017	-0.557516	-0.546106	-0.574632	-0.487229	-0.526863	-0.516623	-0.526572	-0.499141	-0.504589	-0.482814	-0.498503	0.0501893	0.0113056	-0.0869477	0.104125	1.7196	1.99722	1.99078	2.74054	Cluster 1
A0A369JL69	-0.463151	-0.535722	-0.414412	-0.441645	-0.537318	-0.478865	-0.529747	-0.504859	-0.658402	-0.550323	-0.508334	-0.549883	-0.621649	-0.567086	-0.531794	-0.505098	0.0390062	0.12214	-0.161725	0.0454547	2.57381	1.29634	1.98123	2.50203	Cluster 1
A0A369JTU1	-0.735507	-0.160313	-0.243515	0.379915	-0.896315	-0.479387	-0.978044	-0.888355	-0.450421	-0.252611	-0.545537	-0.803993	-0.88075	-0.50253	-0.526243	-1.13719	0.197271	0.925221	0.254945	0.19855	1.44557	2.28281	1.63848	2.15795	Cluster 1
A0A369JK54	-0.60408	-0.299946	-0.422359	-0.429712	-0.681177	-0.665302	-0.65446	-0.663565	-0.562343	-0.652517	-0.481183	-0.611971	-0.56585	-0.47002	-0.459896	-0.326824	0.123563	0.18838	0.0618396	-0.144667	2.76003	1.61489	1.74106	2.20611	Cluster 1
A0A369K6G3	-0.43939	-0.425368	-0.427128	-0.388571	-0.454648	-0.468239	-0.484154	-0.481015	-0.550162	-0.550187	-0.530576	-0.550383	-0.623932	-0.605019	-0.612243	-0.613704	-0.118055	-0.151178	-0.0661392	-0.0731221	2.44078	2.04167	2.05344	2.07733	Cluster 1
A0A369K7M4	-0.521231	-0.254976	-0.449593	0.189168	-0.152857	-0.0134837	-0.0642935	-0.343359	-1.48344	-0.6527	-1.07273	-0.932252	-0.624322	-0.892003	-0.891972	-0.306183	0.60189	-0.0037467	0.562679	-0.359342	1.75758	1.95856	1.85238	2.09622	Cluster 1
A0A369JCZ2	-0.605838	-0.587107	-0.52592	-0.455344	-0.379951	-0.410085	-0.364811	-0.513099	-0.547068	-0.530527	-0.63742	-0.624687	-0.601617	-0.590473	-0.59884	-0.619323	0.168199	0.138189	0.169866	-0.343838	2.07106	2.18495	2.39522	1.80846	Cluster 1
A0A369K4S7	-0.450644	-0.540838	-0.536526	-0.450784	-0.539362	-0.466768	-0.515482	-0.486106	-0.55726	-0.539053	-0.539383	-0.611881	-0.626659	-0.627502	-0.678816	-0.6096	0.00169283	0.155487	0.0560754	0.329487	1.31876	2.25981	1.94082	2.71453	Cluster 1
A0A369JHJ9	-0.516624	-0.543901	-0.468489	-0.447912	-0.695909	-0.672327	-0.64046	-0.713039	-0.688449	-0.517848	-0.654564	-0.619609	-0.620834	-0.613881	-0.68221	-0.642434	0.294146	0.382913	0.450663	0.710226	1.70647	1.93544	2.51708	1.74155	Cluster 1
A0A369JMR3	-0.616258	-0.244238	-0.0944769	0.142067	-0.437399	-0.293611	-0.602566	-0.722366	-1.22449	-0.995054	-0.905321	-0.865686	-0.859187	-0.726225	-0.484958	0.181153	0.218039	0.237918	-0.0646373	0.515328	2.05653	1.93091	1.83608	2.01844	Cluster 1
A0A369K1C5	-0.324494	-0.331145	-0.410438	-0.297821	-0.615293	-0.598463	-0.624309	-0.59007	-0.706379	-0.659435	-0.665324	-0.67756	-0.641274	-0.684986	-0.68394	-0.675535	0.275463	0.223446	0.191389	0.297757	2.43885	2.22864	1.68348	1.84744	Cluster 1
A0A369JS35	-0.628049	-0.830636	-0.532214	-0.600978	-0.66331	-0.526793	-0.41544	-0.697657	-0.801441	-0.105766	-0.09068	-0.804162	-0.344795	-0.708669	-0.246616	-0.572216	0.13935	-0.125958	0.399687	0.00608542	1.37859	2.34718	1.90913	2.51535	Cluster 1
A0A369JU96	-0.574443	-0.590684	-0.428838	-0.251638	-0.491987	-0.617604	-0.650123	-0.664552	-0.536433	-0.598475	-0.570771	-0.574433	-0.514613	-0.640446	-0.665104	-0.369607	0.180928	-0.0992254	-0.162383	0.383298	2.15848	1.9947	2.1247	2.15926	Cluster 1
A0A369JBM2	-0.632422	-0.635242	-0.617005	-0.71027	-0.580985	-0.518955	-0.70467	-0.590026	-0.633327	-0.701742	-0.531176	-0.660966	-0.426515	-0.451675	-0.271589	-0.346475	0.0523403	0.463889	0.375889	-0.027767	1.48245	2.66642	2.01943	1.98039	Cluster 1
A0A369JFC4	-0.2419	-0.215146	-0.180508	-0.0601504	-0.430566	-0.417899	-0.42886	-0.419802	-0.754662	-0.65414	-0.667249	-0.662272	-0.73681	-0.737661	-0.739268	-0.798561	-0.0467342	-0.0875419	-0.0726739	0.0443191	2.33147	1.77525	1.57332	2.62805	Cluster 1
A0A369J802	-0.296728	-0.359449	-0.348419	-0.454218	-0.519867	-0.614998	-0.563881	-0.483183	-0.497063	-0.433599	-0.610682	-0.541643	-0.590094	-0.782004	-0.721486	-0.669138	-0.159364	-0.0659841	0.137726	0.112314	2.04202	2.53683	1.84015	2.04276	Cluster 1
A0A369JDW7	-0.557724	-0.424014	-0.480914	-0.426222	-0.515236	-0.562638	-0.565637	-0.59019	-0.482797	-0.480368	-0.594159	-0.606517	-0.615105	-0.582644	-0.62014	-0.519161	-0.0615713	0.0859446	0.00480252	0.231241	2.75353	1.59913	1.85715	2.15323	Cluster 1
A0A369JKE6	-0.294015	-0.445552	-0.173826	-0.507846	-0.477063	-0.620108	-0.364622	-0.190971	-0.703979	-0.820903	-0.766145	-0.866232	-0.688879	-0.570173	-0.641668	-0.707265	-0.168114	-0.066616	0.72583	0.174096	2.06518	2.19757	2.1721	1.73921	Cluster 1
A0A369JA35	-0.600655	-0.582799	-0.617731	-0.642615	-0.532222	-0.575084	-0.519552	-0.504018	-0.550649	-0.454056	-0.560284	-0.561285	-0.634218	-0.609628	-0.628068	-0.71678	0.222786	0.265621	0.169225	0.393175	2.0341	1.64977	2.34828	2.20669	Cluster 1
A0A369JY18	-0.483808	-0.393476	-0.494066	-0.158638	-0.772073	-0.696006	-0.884091	-0.593717	-0.857962	-0.338251	-0.43236	-0.324443	-0.533897	-0.492511	-0.662957	-0.33869	-0.101478	0.118696	-0.176298	0.248881	2.28849	1.81719	2.41869	1.84277	Cluster 1
A0A369JK98	-0.590998	-0.598781	-0.602272	-0.59837	-0.536701	-0.526676	-0.550419	-0.570607	-0.593635	-0.60163	-0.597108	-0.590544	-0.544062	-0.515596	-0.532169	-0.50887	0.300629	0.178673	0.0248542	0.327709	1.70306	2.39421	2.54696	1.58234	Cluster 1
A0A369JGF1	-0.712698	-0.712698	-0.712698	-0.712698	-0.712698	-0.712698	-0.712698	-0.712698	-0.712698	-0.712698	-0.712698	-0.712698	-0.11586	-0.282337	-0.202473	-0.22027	0.414196	0.442929	0.199317	0.523931	2.56452	1.84643	1.28165	2.10034	Cluster 1
A0A369KDB4	-0.760422	-0.760422	-0.760422	-0.760422	-0.760422	-0.760422	-0.760422	-0.760422	-0.760422	-0.760422	-0.760422	-0.760422	0.0701232	-0.186498	-0.115292	0.15505	0.377908	0.798674	-0.089451	0.517143	1.6774	1.73196	2.50919	1.67885	Cluster 1
A0A369J6X3	-0.733659	-0.733659	-0.733659	-0.733659	-0.733659	-0.733659	-0.733659	-0.733659	-0.733659	-0.733659	-0.733659	-0.733659	-0.245477	-0.146709	0.246234	-0.192336	1.24187	0.120474	-0.0902463	0.359568	2.01662	1.91671	2.30271	1.27449	Cluster 1
A0A369K292	-0.710635	-0.710635	-0.710635	-0.710635	-0.710635	-0.710635	-0.710635	-0.710635	-0.596218	-0.615392	-0.615107	-0.651391	-0.139877	-0.575158	-0.677309	0.329849	0.46669	0.0690428	0.305547	0.420511	1.88484	2.13408	1.72336	2.22162	Cluster 1
A0A369JR43	-0.744666	-0.744666	-0.744666	-0.744666	-0.744666	-0.744666	-0.744666	-0.744666	-0.29941	-0.038348	-0.420397	-0.0839926	-0.504066	-0.336598	-0.414073	-0.383782	0.132975	0.748533	-0.275877	0.232678	1.93562	0.671129	2.15531	2.83763	Cluster 1
A0A369JV00	-0.868555	-0.868555	-0.868555	-0.868555	-0.868555	-0.868555	-0.868555	-0.868555	-0.00581729	-0.638112	-0.507016	-0.639813	-0.115377	0.0921517	-0.142793	0.0233013	0.461826	0.179221	0.471545	0.925194	2.6166	0.969323	2.47487	0.783335	Cluster 1
A0A369JKU6	-0.512205	-0.114596	-0.476262	-0.220241	-1.03082	-1.03082	-1.03082	-1.03082	-0.708146	-0.664222	-0.289886	-0.380081	-0.587952	-0.260954	-0.560322	-0.266795	0.192515	0.363759	0.0394383	0.840656	1.37768	2.05398	2.18343	2.11351	Cluster 1
A0A369JH46	-0.302919	-0.303505	-0.200839	-0.0174442	-0.985541	-0.986749	-0.995261	-1.00007	-0.550972	-0.690236	-0.598818	-0.647604	-0.530884	-0.489705	-0.231244	-0.43481	0.149761	0.277633	0.169308	0.478725	2.42174	1.41808	1.82841	2.22294	Cluster 1
A0A369J8G8	-0.406446	-0.494925	-0.626439	-0.425224	-0.863992	-0.903842	-0.875695	-0.883301	-0.822026	-0.871996	-0.820709	-0.801797	0.00291146	-0.0241063	-0.0658207	0.0651697	0.737279	0.934469	-0.0443967	-0.169917	2.12348	0.91477	2.22672	2.09583	Cluster 1
A0A369JW22	-0.798724	-0.823826	-0.49653	-0.774875	-0.301022	-0.398422	-0.644852	-0.404873	-1.10866	-0.95457	-0.7654	-0.882824	-0.876524	-0.0320375	-0.3841	0.399241	0.274783	0.340448	0.62503	0.504144	1.69764	1.5893	1.72669	2.48996	Cluster 1
A0A369K592	-0.784093	-0.684225	-0.509009	-0.692104	-0.924107	-0.918613	-1.08524	-1.02918	-0.837276	-1.03477	-0.0726734	-0.719421	0.238383	0.0389541	0.116627	-0.0963719	0.228271	0.13502	0.560244	0.693232	2.19661	1.6022	1.46323	2.11431	Cluster 1
A0A369JTZ5	-0.629001	-0.625571	-0.643485	-0.588224	-0.633674	-0.603198	-0.620212	-0.531556	-0.674887	-0.535595	-0.576249	-0.512513	-0.379076	-0.589194	-0.57878	-0.544809	0.393661	0.329086	0.263619	0.390883	1.9688	0.998661	2.675	2.24632	Cluster 1
A0A369KA70	-0.557529	-0.497414	-0.320732	-0.532663	-0.683116	-0.616809	-0.690606	-0.687568	-0.743302	-0.679935	-0.633655	-0.650517	-0.40123	-0.431727	-0.23254	-0.252836	-0.0500669	-0.177687	0.320877	0.351355	2.76403	1.37542	2.16897	1.85929	Cluster 1
A0A369JM81	-0.591933	-0.689465	-0.581806	-0.671023	-0.724843	-0.723703	-0.74712	-0.84381	-0.390058	-0.163393	-0.655831	-0.516624	-0.505899	-0.658541	-0.622373	-0.723034	0.397029	0.36516	0.515954	0.671329	2.02937	1.79137	2.2405	1.79875	Cluster 1
A0A369JF38	-0.429328	-0.404739	-0.170798	-0.25852	-1.06208	-0.979414	-0.838537	-1.48934	-0.676558	-0.368116	-0.189724	-0.633441	-0.580585	-0.175655	-0.41403	-0.0160456	0.834561	0.513704	-0.211553	0.0406495	1.73101	1.25476	1.97267	2.55111	Cluster 1
A0A369JDE1	-0.915808	-0.577608	-0.922943	-0.902963	-0.551232	-0.666665	-0.718137	-0.643067	-0.146414	-0.472215	-0.800537	-0.759855	-0.353767	-0.381517	-0.45551	0.323224	0.61068	0.545757	0.467921	-0.430804	2.22705	2.18047	1.50297	1.84098	Cluster 1
A0A369JCX5	-0.524921	-0.633536	-0.604226	-0.63835	-0.694112	-0.513381	-0.602885	-0.598953	-0.509619	-0.510768	-0.482227	-0.625405	-0.542098	-0.609458	-0.489494	-0.618979	0.258273	0.169425	0.228867	0.438953	2.45846	1.25329	2.36037	2.03077	Cluster 1
A0A369JBD4	-1.00904	-1.05411	-0.934546	-1.15893	-1.03859	-1.06745	-1.04276	-0.950575	-0.509644	-0.795528	-0.51615	-0.552841	0.498401	0.475847	0.620311	0.316901	0.716435	0.359778	0.505103	0.834169	1.94684	1.00486	1.74809	1.60344	Cluster 1
A0A369JF29	-0.753556	-0.877777	-0.461846	-0.380852	-0.913344	-0.877472	-0.920985	-1.097	-0.539781	-0.375116	-0.369264	-0.448875	-0.450568	-0.251405	-0.231069	-0.182605	-0.0179548	0.400976	0.335929	0.503436	2.39708	1.55344	1.94187	2.01673	Cluster 1
A0A369JPN9	-0.528915	-0.531993	-0.580845	-0.618631	-0.58027	-0.664108	-0.668128	-0.622685	-0.674216	-0.720599	-0.694987	-0.738911	-0.52997	-0.495854	-0.433112	-0.474467	0.484438	0.306734	0.19496	0.452221	2.28311	1.81625	1.99874	2.02123	Cluster 1
A0A369JMG5	-0.62817	-0.62817	-0.62817	-0.62817	-0.62817	-0.62817	-0.62817	-0.62817	-0.62817	-0.62817	-0.62817	-0.62817	-0.62817	-0.62817	-0.62817	-0.62817	0.705262	0.683381	0.443732	0.763287	2.71948	1.75583	1.60069	1.37905	Cluster 1
A0A369JID8	-0.796366	-0.796366	-0.796366	-0.796366	-0.437604	-0.489941	-0.270816	-0.267267	-0.526153	-0.0074392	-0.290409	0.223029	-0.796366	-0.796366	-0.796366	-0.796366	0.0647151	0.199123	0.376513	-0.135627	2.53201	1.1886	1.96466	2.24754	Cluster 1
A0A369J8G0	0.021069	0.246758	-0.0159272	-0.238281	-0.526849	-0.62497	-0.387658	-0.311325	-0.616039	-0.627211	-0.621913	-0.84754	-0.893934	-0.885306	-0.827553	-0.862728	0.330301	-0.305767	-0.359567	0.497157	2.83718	1.59649	1.57349	1.85013	Cluster 1
A0A369JMD8	-0.545895	-0.618436	-0.537001	-0.472422	-0.593531	-0.107207	-0.0518354	-0.382477	-1.1223	-0.661157	-0.517837	-0.5821	-1.14021	-0.791778	-0.796689	-0.806062	0.643718	0.619663	0.235462	0.993209	2.4732	2.00733	1.39323	1.36112	Cluster 1
A0A369JG10	-0.593356	-0.345985	-0.552682	-0.357724	-0.26086	-0.452616	-0.610646	-0.400448	-0.632252	-0.551247	-0.55253	-0.536101	-0.894888	-0.882879	-0.98603	-0.849093	0.230384	0.554696	0.180811	0.754743	2.62056	1.70926	1.42462	1.98427	Cluster 1
A0A369K9T0	-0.336378	-0.383707	-0.590566	-0.250788	-0.617227	-0.559452	-0.604152	-0.50862	-0.281095	-0.351892	-0.25542	-0.250962	-1.08992	-1.03313	-1.15981	-0.850015	0.443866	0.500506	0.0208842	0.583477	2.53425	2.15284	1.85743	1.02988	Cluster 1
A0A369K484	0.689979	0.524149	-0.0514301	0.339607	-0.836478	-0.836478	-0.836478	-0.836478	-0.836478	-0.836478	-0.836478	-0.836478	-0.836478	-0.836478	-0.836478	-0.836478	0.0780198	0.339266	0.55982	0.738973	1.16272	1.7598	1.35146	2.54537	Cluster 1
A0A369KC23	-0.0707355	0.0823391	0.162149	0.237429	-0.766911	-0.766911	-0.766911	-0.766911	-0.766911	-0.766911	-0.766911	-0.766911	-0.766911	-0.766911	-0.766911	-0.766911	-0.0862182	0.756851	-0.349375	1.07642	2.03944	1.92864	2.0587	1.36729	Cluster 1
A0A369JA64	-0.634339	0.85493	2.94577	-0.390187	-0.695781	-0.695781	-0.695781	-0.695781	-0.695781	-0.695781	-0.695781	-0.695781	-0.695781	-0.695781	-0.695781	-0.695781	0.478759	-0.265172	1.20242	-0.194723	0.59896	0.749969	1.41733	1.58564	Cluster 1
A0A369K639	0.0336102	0.112033	-0.101216	0.154753	-0.48182	-0.477708	-0.548292	-0.533267	-0.82356	-0.82356	-0.82356	-0.82356	-0.82356	-0.82356	-0.82356	-0.82356	0.0422182	0.0295176	0.207455	0.149165	2.36359	1.57301	1.8229	2.24253	Cluster 1
A0A369JMP7	0.281668	-0.0750202	1.00941	-0.282751	-0.953915	-0.953915	-0.953915	-0.953915	-0.953915	-0.953915	-0.953915	-0.953915	-0.467546	-0.342149	-0.458483	-0.548716	-0.514997	1.49972	0.286906	0.845389	1.28287	1.75498	1.74149	1.61855	Cluster 1
A0A369K2Z5	-0.0139091	-0.0041824	-0.380147	0.236242	-0.637044	-0.628613	-0.61245	-0.660854	-0.883103	-0.825893	-0.824196	-0.844191	-0.838108	-0.726502	-0.70989	-0.752693	0.310982	0.346078	0.275441	0.416456	1.51656	2.06204	2.46749	1.71049	Cluster 1
A0A369JAZ4	0.194873	0.223554	0.642483	0.882858	-0.563415	0.0297376	0.204508	-0.811693	-1.14621	-0.695579	-0.856708	-1.05871	-1.03882	-0.980726	-0.967238	-0.851798	-0.060637	-0.0780185	-0.214695	0.0238031	1.79379	1.5113	1.40762	2.40973	Cluster 1
A0A369K7D4	-0.548089	1.18793	-0.0973604	-0.506492	-0.722795	-0.709262	-0.743254	-1.00947	-0.740436	-0.694407	-0.916005	-0.789092	-0.646731	-0.649725	-0.0999124	-0.264669	0.597812	-0.0876026	0.230847	0.136526	1.29988	2.64457	0.856378	2.27135	Cluster 1
A0A369J9V6	-0.028301	-0.0171826	-0.0774467	-0.00776643	-0.764265	-0.764265	-0.764265	-0.764265	-0.764265	-0.764265	-0.764265	-0.764265	-0.764265	-0.764265	-0.764265	-0.764265	0.939422	1.02286	0.977725	0.407351	1.0385	0.444638	1.3246	3.14679	Cluster 1
A0A369K4V1	-0.0204417	-0.159704	-0.551585	-0.471288	-0.163876	-0.191413	-0.604172	0.0235209	-0.620203	-0.471312	0.077019	-0.481644	-1.10731	-1.10731	-1.10731	-1.10731	0.256925	0.188284	0.306621	0.496941	0.170888	2.54826	2.72417	1.37224	Cluster 1
A0A369K906	-0.482224	-0.500981	-0.497415	-0.50464	-0.665564	-0.263651	0.0265252	-0.395206	-0.859755	-1.09185	-1.14209	-1.14331	-0.415759	-0.664029	-0.920737	-0.0723866	1.02506	0.716193	1.10212	1.27643	0.600199	1.10058	0.827849	2.94465	Cluster 1
A0A369J739	-0.126259	-0.144027	-0.031861	-0.0575049	-0.83447	-0.820708	-0.719037	-0.865935	-0.572648	-0.81714	-0.790479	-0.783489	-0.817581	-0.881811	-0.788662	-0.819049	1.07219	0.820267	0.0389494	1.19136	1.3582	1.17589	2.11771	2.09609	Cluster 1
A0A369K2N4	-0.361203	-0.396252	-0.571292	-0.125504	-0.85179	-0.851928	-0.84684	-0.848948	-0.785568	-0.515615	-0.655537	-0.754009	-0.544969	-0.558508	-0.562518	-0.551622	0.744773	0.497576	0.491207	1.32005	0.475299	1.61978	2.33054	2.30288	Cluster 1
A0A369K5Z5	-0.611524	-0.0905705	-0.623277	-0.289598	-0.733922	-0.388431	-0.689345	-0.943148	-0.605891	-0.744841	-0.734253	-0.656095	-0.753509	-1.01594	-0.645088	-0.748386	0.998841	1.06267	0.941065	1.34962	0.532057	1.05745	2.1178	2.21433	Cluster 1
A0A369K0R7	-0.0372606	-0.198478	0.149265	-0.507287	-0.836567	-0.892983	-0.899857	-0.968144	-0.199596	-0.599352	-0.27766	-0.871236	-1.10241	-0.704824	-0.893902	-0.954919	0.696358	0.474531	0.398482	1.56624	1.2711	1.47118	1.99251	1.92482	Cluster 1
A0A369JXS2	0.621427	0.34041	0.0658001	0.00389397	-0.867653	-0.867206	-0.833516	-1.47966	-0.57527	-1.09588	-0.66839	-1.05958	-0.279822	0.0153913	-0.441222	0.720568	0.510052	0.414772	-0.619625	0.929614	-0.697021	1.4459	1.89302	2.52399	Cluster 1
A0A369JAM5	0.0985703	-0.442141	-0.573381	-0.0405865	-0.420648	-1.2697	-0.430583	-0.559662	-0.642786	-0.634672	-0.588198	-0.66127	-0.613182	-0.766682	-0.565996	-0.922545	0.538643	0.760947	0.642861	0.853604	0.143027	1.59313	1.31736	3.18389	Cluster 1
A0A369JEA7	-0.854338	-0.854338	-0.854338	-0.854338	0.449822	0.312573	0.446689	0.221681	-0.854338	-0.854338	-0.854338	-0.854338	0.56037	0.612431	0.281419	0.567395	-0.854338	-0.854338	-0.854338	-0.854338	1.62859	0.916487	1.95511	2.29948	Cluster 1
A0A369KBN9	-1.42486	-1.42486	-1.42486	-1.42486	0.122793	0.358205	-0.296939	0.507198	-0.090949	-0.871915	-0.300715	-0.28557	0.767192	0.456056	0.237825	0.0373986	-0.438844	-0.344046	-0.272746	-0.543383	1.90095	0.96117	1.60342	2.19232	Cluster 1
A0A369JGM1	-1.38962	-1.38962	-1.38962	-1.38962	-0.706412	1.26026	0.42071	1.02663	-0.32987	0.607536	-0.708124	0.813717	0.751729	-0.102206	0.0633607	0.060486	-0.618648	-0.210708	-0.939359	-0.81265	0.653058	1.57679	0.64703	2.10513	Cluster 1
A0A369JND5	-0.895533	-1.5579	-1.54441	-1.74814	0.240047	0.881619	-0.300748	0.548374	0.341439	0.827921	0.373822	0.176712	0.834665	1.41373	0.540764	0.303995	-0.893508	-0.71613	-1.30736	-1.21116	0.43508	0.362895	1.28074	1.61308	Cluster 1
A0A369K566	-0.959435	-1.27013	-1.53758	-0.889702	-0.829734	-0.609195	-0.510407	-0.169392	0.612943	-0.298414	-0.214335	-0.0661054	2.43337	0.556462	-0.090106	-0.322129	-0.615743	-0.286157	-0.281705	-0.313327	1.52056	0.944574	1.31965	1.87604	Cluster 1
A0A369J8L2	-0.664672	-0.664672	-0.664672	-0.664672	-0.664672	-0.664672	-0.664672	-0.664672	-0.664672	-0.664672	-0.664672	-0.664672	1.0786	0.766335	0.613323	1.07493	-0.664672	-0.664672	-0.664672	-0.664672	1.89208	1.85251	1.71523	1.64174	Cluster 1
A0A369KCA4	-0.627323	-0.627323	-0.627323	-0.627323	-0.627323	-0.627323	-0.627323	-0.627323	-0.627323	-0.627323	-0.627323	-0.627323	0.568413	0.638025	0.93035	0.375028	-0.627323	-0.627323	-0.627323	-0.627323	1.65065	1.2903	2.10617	2.47823	Cluster 1
A0A369JBI8	-0.635171	-0.635171	-0.635171	-0.635171	-0.635171	-0.635171	-0.635171	-0.635171	-0.635171	-0.635171	-0.635171	-0.635171	0.511335	0.613549	0.598333	1.02096	-0.635171	-0.635171	-0.635171	-0.635171	1.36963	1.53329	2.05249	2.46314	Cluster 1
A0A369JWN3	-1.06417	-1.06417	-1.06417	-1.06417	-0.0574767	-0.556226	0.541108	-0.36874	-1.06417	-1.06417	-1.06417	-1.06417	0.624068	0.527553	0.13095	0.191324	0.206364	0.515521	-0.0213634	0.345856	2.16966	1.00095	2.34374	0.920064	Cluster 1
A0A369K3F8	-0.604807	-0.141242	-0.987951	-0.725814	-0.307886	0.100271	-0.639167	-0.697836	-0.790394	-0.957207	-0.390543	-0.573924	1.14977	0.6354	0.386132	0.0655186	-0.971217	-0.762272	-1.04486	-0.0504279	1.61317	1.81454	2.22806	1.65269	Cluster 1
A0A369J8K6	-0.706872	-0.300831	-0.673944	-0.810337	-0.545813	-0.183989	-1.03327	-1.18525	-1.08043	-0.840729	-0.567604	-0.769876	0.731486	0.124202	0.393762	0.672175	-0.290159	-0.227724	-0.216768	0.131492	2.00166	1.51789	2.47082	1.3901	Cluster 1
A0A369JIA5	-0.2682	-0.69793	-1.103	-1.05072	-0.892125	-0.0908334	-1.7333	-0.309757	-0.923836	-0.397788	0.0067865	-0.47068	1.37754	0.971416	1.50894	-0.107131	-0.392416	0.0327672	0.290889	1.03599	0.293498	-0.451993	2.81837	0.553511	Cluster 1
A0A369K6I8	-0.426282	-0.841556	-0.753226	-0.655768	-0.522723	-0.37682	-0.267526	-0.646188	-0.904545	-0.34535	-0.933837	-0.58418	-0.799048	0.640357	0.682453	0.466126	-0.0336028	-0.0730227	-0.361475	-0.305071	2.52835	0.190275	2.56403	1.75863	Cluster 1
A0A369J0W4	-0.941541	-0.777231	-0.820942	-0.971644	-0.0951804	-0.410385	-0.435808	-0.612474	-0.514251	-0.257169	-0.752723	-0.478705	0.277241	0.0756302	-0.130796	0.609668	-0.534107	-0.314429	-0.395305	-0.340457	1.21857	1.468	2.76158	2.37245	Cluster 1
A0A369K0Z4	-0.633746	-0.787835	-0.760434	-1.06202	-1.1308	-0.879522	-0.595766	-0.967811	-0.441073	-0.53242	-0.317255	-0.0691705	0.260895	0.515479	0.587108	1.17627	-0.201971	-0.545551	-0.705839	-0.155732	2.00188	1.37624	2.06647	1.80261	Cluster 1
A0A369K039	-0.445273	-0.544546	0.158916	0.471468	-0.991569	-1.02027	-0.0217705	-0.867099	-1.10279	-0.708818	-1.06811	-0.58817	0.20179	0.319736	0.602788	1.08015	-0.359156	-0.494494	-0.543454	-0.974499	1.23346	1.49168	2.60615	1.56389	Cluster 1
A0A369JJP3	-1.25283	-1.25283	-1.25283	-1.25283	-0.826676	-0.604321	-0.482645	-0.565817	-0.409325	-1.0879	-0.38444	-0.00343669	0.000841783	0.715966	0.238009	0.446523	0.281232	1.66174	0.0568707	-0.27409	1.60573	1.26749	1.52747	1.84811	Cluster 1
A0A369J3D0	-1.12014	-1.12014	-1.12014	-1.12014	-0.689948	-0.158525	-0.823413	-0.470087	-0.0124051	-0.0394882	-0.0712735	-0.0899348	-0.599415	-0.419895	0.0246631	-0.0283841	-0.13016	-0.0488844	0.0903846	-0.0466206	2.02403	1.87229	2.08034	2.01728	Cluster 1
A0A369K383	-1.05922	-1.05566	-1.02705	-0.994515	-0.705482	-0.659654	-0.620947	-0.425327	0.0951534	-0.191664	-0.583035	0.316763	0.375245	0.0443179	0.28053	0.0020418	-0.384773	-0.299149	-0.467964	-0.307892	2.6397	1.11093	1.75217	2.16548	Cluster 1
A0A369JX44	-1.32454	-1.33247	-0.883788	-0.609719	-0.952496	-1.03471	-0.219997	-0.61084	-0.541534	0.14491	0.709117	1.31874	-0.698298	0.247745	-0.429881	0.365647	-0.39948	-0.282154	-0.494174	0.279461	2.19189	1.84634	1.50788	1.20235	Cluster 1
A0A369JHE0	-0.374463	-1.65638	-0.998582	-1.50655	-0.414171	-0.0404142	0.296183	0.648687	-0.688751	-0.164764	-0.129305	-0.202234	-0.596322	0.419761	0.0691484	0.49529	-0.837793	-0.544683	-0.383678	-0.309964	0.915769	1.60727	1.69767	2.69828	Cluster 1
A0A369KH91	-0.595986	-1.8189	-1.14587	-1.47477	-0.520177	-0.799572	-0.50234	-0.329887	-0.167316	0.8047	0.248	-0.512813	0.200801	0.343009	0.0422379	-0.0654937	0.217314	-0.59253	0.343883	0.310145	0.822543	1.78454	0.453136	2.95534	Cluster 1
A0A369J757	-1.49338	-1.55658	-1.30161	-1.11666	0.231604	0.749452	0.935949	-0.765344	0.343759	0.0802829	0.109615	0.283364	-0.582612	-0.26059	-0.551682	-0.517019	-0.372773	-0.157188	-0.642632	-0.0817595	1.31058	1.68775	1.47454	2.19294	Cluster 1
A0A369JRU4	-0.107531	-1.2728	-1.27685	-1.20398	-0.579095	-0.508035	-0.699438	-0.353352	-0.0218347	0.130511	0.537671	0.0372644	-0.54022	-0.51695	-0.604296	-0.102233	-0.0104368	-0.258875	-0.116857	-0.0438024	1.06219	2.24868	1.4879	2.71237	Cluster 1
A0A369JM39	-1.3532	-1.07186	-1.17695	-0.904402	-0.568654	-0.705506	-0.52733	-0.6847	-0.121918	-0.385188	-0.505086	-0.012123	-0.260669	0.0249569	-0.283587	-0.415305	0.24467	0.351432	0.675936	0.220575	1.06071	2.04156	2.31371	2.04294	Cluster 1
A0A369JIT6	-0.661656	-0.661656	-0.661656	-0.661656	0.648714	0.828319	1.2336	0.714921	-0.661656	-0.661656	-0.661656	-0.661656	-0.661656	-0.661656	-0.661656	-0.661656	-0.661656	-0.661656	-0.661656	-0.661656	1.86648	1.66985	1.89747	1.72715	Cluster 1
A0A369JU43	-0.798735	-0.798735	-0.798735	-0.798735	0.277408	0.651688	1.0442	0.25396	0.254491	-0.0531041	0.101926	0.272862	-0.798735	-0.798735	-0.798735	-0.798735	-0.798735	-0.798735	-0.798735	-0.798735	1.64949	1.50187	0.822466	2.80757	Cluster 1
A0A369KAM3	-0.116453	-0.139229	-0.561973	-0.274158	-0.00621496	-0.0792264	0.0231001	0.323484	0.0168866	0.0442883	-0.0626249	-0.133254	-1.03314	-1.03314	-1.03314	-1.03314	-0.762304	-0.773506	-0.670969	-0.698801	1.87483	1.95111	2.03697	2.14061	Cluster 1
A0A369J7E7	0.43651	-0.620669	-0.919162	-0.297714	0.186291	0.215204	0.112621	-0.292992	-0.565388	0.271949	0.31801	-0.377298	-0.611578	-0.509608	0.515251	-0.504279	-1.12157	-1.12157	-1.12157	-1.12157	1.23615	2.03636	2.75817	1.09844	Cluster 1
A0A369J5G0	-0.0192383	-0.320799	0.596314	-0.0480728	-0.423369	0.692572	0.671898	-0.89393	0.588999	0.647014	0.710331	1.00584	-0.0562631	0.0811503	0.373047	-0.938649	-1.70623	-1.70623	-1.70623	-1.70623	0.322139	1.94107	1.00182	0.89304	Cluster 1
A0A369K1U2	-0.0768064	0.670875	0.647547	-0.290124	-0.326457	-0.133092	-0.104444	-0.0412565	-0.560907	-0.257067	-0.329653	0.0819971	-0.234389	-0.642659	-0.36066	0.133994	-1.35819	-1.35819	-1.35819	-1.35819	1.81538	2.22251	1.61275	1.60521	Cluster 1
A0A369KB97	-0.361824	0.712049	0.196258	1.19382	0.190969	0.233669	0.0537939	-0.270146	0.821138	-0.336658	-0.0749865	0.0447011	-0.26225	-0.617751	-0.291044	-0.376977	-1.80349	-1.59298	-1.65007	-1.3456	1.4418	0.975832	2.28028	0.839476	Cluster 1
A0A369JI18	-0.483736	-0.444921	-0.316469	-0.772006	0.466167	0.618125	0.524839	0.940212	0.0732535	-0.586364	0.135529	-0.0338438	-0.50222	-0.567312	-1.01617	-0.684988	-0.970176	-1.2842	-0.805827	-0.960478	0.621442	2.62502	2.14039	1.28373	Cluster 1
A0A369JDK1	0.0455505	-0.205997	-0.244485	-0.774734	0.395486	0.282402	1.21259	0.635296	-0.221022	-0.369071	-0.511706	-0.283271	-0.56733	-0.165603	-0.297252	-0.941012	-1.238	-1.0918	-1.14876	-1.06066	0.364261	2.21707	1.63406	2.33399	Cluster 1
A0A369IYQ5	0.183636	0.351074	-0.553566	-0.430275	0.23542	0.123041	0.240768	0.452379	-0.01078	-0.215675	0.182037	-0.645604	0.327717	0.184229	0.184495	-0.111531	-1.63522	-1.45935	-1.56641	-1.57193	0.430821	2.13206	2.54586	0.626813	Cluster 1
A0A369JHT1	0.00432968	0.281838	0.167959	0.265885	0.0305499	-0.0442663	-0.1509	0.0414215	-0.501087	-0.355174	-0.405422	-0.393572	-0.307543	-0.373795	-0.458677	-0.400554	-1.37544	-1.32127	-1.30999	-1.06163	1.48338	2.05957	1.88279	2.2416	Cluster 1
A0A369JLE8	0.0291281	-0.267867	-0.0706625	-0.0892231	0.258692	0.324587	0.138441	0.348969	0.00491808	-0.0270893	-0.139509	0.0532737	-0.848186	-0.846345	-0.959711	-0.881055	-1.09259	-0.988598	-1.19432	-1.00563	1.12784	2.76638	1.3108	2.04775	Cluster 1
A0A369JGK3	0.443919	0.19457	0.489372	-0.0664907	0.613003	0.102704	0.569301	0.822577	-0.394727	-0.0835043	-0.286329	0.129035	-1.00186	-1.20919	-0.550615	-1.42063	-1.42475	-1.14864	-1.19748	-0.947522	1.65983	1.97423	1.45779	1.27541	Cluster 1
A0A369K0A7	-0.9365	-0.946588	0.0439572	0.195644	-0.361147	-0.0756018	-0.236824	-0.292443	0.808356	0.0265598	-0.090762	-0.363609	-0.271407	0.581866	-0.134799	-0.422523	-1.16168	-1.16168	-1.16168	-1.16168	2.66827	1.76991	1.69736	0.987003	Cluster 1
A0A369KA04	0.287403	1.00605	0.764259	-0.67039	0.200406	0.130154	0.162525	-0.419152	-0.23463	-0.436203	-0.0548851	-0.154244	-0.71712	-0.94387	-0.165302	-0.54972	-0.718613	-1.12747	-0.529821	-1.13091	1.30817	2.62187	2.37874	-1.00725	Cluster 1
A0A369JRX8	-0.143797	0.161679	0.659614	0.275418	-1.72341	-1.68107	-0.832521	-1.29887	0.635637	0.121137	-0.0794922	0.223103	0.654839	0.968687	0.087397	-0.30251	-0.55576	-0.892762	-0.915499	-0.768721	2.25122	1.93605	0.948796	0.270841	Cluster 1
A0A369JCI5	-0.16256	0.195881	1.89196	-0.400298	-0.370245	-1.12456	-0.296995	0.980585	-0.338328	-0.928944	-0.0232468	-0.7383	0.806422	-0.117494	0.744462	-0.0928025	-1.49446	-1.21351	-1.25678	-1.1146	1.93058	1.58006	0.610721	0.93245	Cluster 1
A0A369K4T9	-0.494242	-0.505926	-0.14262	-0.255916	-0.367538	-0.395946	-0.267974	-0.368615	-0.424286	-0.739456	-0.27148	-0.31036	0.0829662	0.104283	0.308069	0.0220679	-0.892352	-0.974966	-0.706337	-0.820811	2.88863	2.28583	2.09591	0.151061	Cluster 1
A0A369K1Z7	0.253221	0.263385	0.0890623	-0.130331	-0.656696	-0.570278	-0.955804	-0.701477	-0.395155	-0.514633	-0.351149	-0.250073	0.554801	0.461965	-0.289491	0.36975	-1.22813	-0.976834	-0.98989	-1.17431	1.85909	2.63735	1.82972	0.865909	Cluster 1
A0A369JX94	-0.77774	-0.871545	-0.884827	-0.153834	-0.794229	-0.356399	-0.397838	0.0829504	0.974357	-1.04287	0.941708	0.342505	1.39673	-0.41703	0.887526	0.281742	-0.877672	-1.11773	-0.71555	-1.23924	2.78362	1.2613	0.682721	0.0113348	Cluster 1
A0A369J9P4	-0.969177	-0.969177	-0.969177	-0.969177	0.0999482	0.119673	0.110432	-0.200588	0.0845038	-0.503526	0.156857	0.216474	0.0265521	0.0686147	0.104316	0.213668	-0.969177	-0.969177	-0.969177	-0.969177	2.65829	1.87264	1.96574	0.759824	Cluster 1
A0A369JKN2	-0.937484	-0.937484	-0.937484	-0.937484	0.0765447	1.12389	-0.136966	-0.0997013	-0.0975885	-0.0453237	-0.255749	-0.138317	0.162859	0.0589989	-0.27618	-0.263509	-0.937484	-0.937484	-0.937484	-0.937484	1.13992	2.00747	1.93958	2.30394	Cluster 1
A0A369K1X8	-0.971654	-0.971654	-0.971654	-0.971654	-0.424943	-0.107858	-0.107206	0.210061	0.10611	0.369705	1.11876	0.433556	-0.198017	-0.31319	-0.382601	-0.143646	-0.971654	-0.971654	-0.971654	-0.971654	2.16115	1.6082	1.96948	1.47367	Cluster 1
A0A369JWZ0	-0.779422	-0.97105	-0.055044	-0.609192	-0.622094	-0.66469	-0.22538	-0.49065	-0.353599	0.611365	0.75507	0.436752	0.556577	0.166451	0.0954633	0.0677344	-1.18787	-1.18787	-1.18787	-1.18787	1.06429	1.47975	2.44405	1.84508	Cluster 1
A0A369J6Y0	-0.494705	-0.911222	-0.911744	-0.561426	-0.496947	0.0530438	-0.612601	-0.572329	-0.100331	1.17072	0.484207	0.0752729	0.0781452	1.03202	-0.163192	0.22555	-1.19449	-1.19449	-1.19449	-1.19449	2.27013	1.28404	1.82281	1.1065	Cluster 1
A0A369JPJ4	-0.0247949	-0.472466	-0.236457	-0.0322569	-0.0572582	-0.155525	-0.157827	-0.477684	-0.59086	1.10702	-0.316052	-0.273502	0.811196	0.933787	-0.918801	1.37097	-1.45854	-1.45854	-1.45854	-1.45854	0.891064	1.02186	2.07192	1.33984	Cluster 1
A0A369JK48	-0.344281	-0.174073	0.82507	-0.391903	-0.491319	0.399983	0.070518	-0.167824	-0.754069	-0.448724	-0.717255	-0.543231	-0.0621244	1.11544	0.0625297	0.233566	-1.30164	-1.30164	-1.30164	-1.30164	2.2384	1.64955	0.840447	1.86585	Cluster 1
A0A369JAF9	-0.761312	-0.669211	-0.841946	-0.91776	0.50246	0.324992	0.229866	0.70383	-0.261346	-0.314297	-0.168869	-0.193207	-0.226137	-0.0169315	-0.168146	-0.220522	-1.08253	-1.08253	-1.08253	-1.08253	2.35951	1.1617	1.5157	2.29176	Cluster 1
A0A369JKF9	-1.00747	-0.45587	-0.574907	-0.419333	0.352288	-0.731942	-0.576263	0.115003	0.515249	1.06601	0.470099	-1.1938	-0.326611	0.0777555	0.138971	0.54884	-1.33402	-0.692551	-1.46093	-1.00897	1.47346	1.02251	1.7308	2.27169	Cluster 1
A0A369JXF1	-0.889241	-0.55378	-0.981666	-0.97073	-0.00855593	-0.279422	-0.147163	-0.375937	-0.104994	0.155126	0.384913	0.0107891	-0.0393817	0.142236	-0.357346	-0.0806799	-0.927708	-0.990172	-0.973953	-0.928145	1.81243	2.1719	1.83407	2.09742	Cluster 1
A0A369JNC5	-0.600915	-0.185245	0.0832058	-0.925184	0.425865	0.863656	0.824127	0.601752	-1.47248	0.157442	-0.595718	-0.299073	0.0650252	0.605103	0.0699444	0.905035	-1.14602	-1.66758	-1.81282	-0.990447	1.00349	1.81349	1.72649	0.55086	Cluster 1
A0A369K5V5	-0.44983	0.0200797	-0.64762	-0.456086	-0.367703	-0.167538	-0.390388	-0.137054	-0.255367	0.0584623	-0.199975	-0.135609	-0.104358	-0.0703638	-0.215554	-0.170918	-1.15778	-1.108	-1.02739	-1.12729	2.45849	1.78932	2.02392	1.83856	Cluster 1
A0A369JIN2	-0.747197	-0.633086	-0.627216	-0.767532	-0.141887	-0.0674289	-0.550971	-0.518447	-0.931502	-0.0158517	0.309217	-0.271387	0.246962	0.44174	-0.218779	-0.0861235	-0.86461	-0.731468	-0.831991	-0.854012	2.70526	1.81989	1.99402	1.34239	Cluster 1
A0A369JP20	-0.720513	-0.77884	-0.442052	-0.411147	-0.163308	0.0918689	-0.191188	-0.106003	-0.14762	-0.00154138	-0.0771762	-0.468432	-0.0267416	0.0072572	0.376803	0.461172	-1.36087	-1.17911	-0.969367	-1.27961	1.58441	2.73694	1.92398	1.14109	Cluster 1
A0A369JNU7	-0.96497	-0.943027	-0.931	-0.910061	0.164602	0.134752	0.0946033	0.129585	-0.0841332	-0.121093	-0.149645	-0.0967	0.148382	-0.000136643	-0.10324	-0.00523726	-1.00623	-0.976925	-1.0422	-1.02816	2.35236	1.51633	1.7111	2.11103	Cluster 1
A0A369JWV0	-0.657459	-0.596702	-0.723031	-0.878861	-0.0257705	0.131138	0.13437	-0.0275088	-0.371203	0.0673124	-0.239514	-0.129924	0.166348	-0.0205946	-0.0293062	-0.0292801	-1.0146	-1.16522	-1.24893	-0.935021	2.25352	1.30732	1.34841	2.68451	Cluster 1
A0A369KCG4	-0.557846	-0.557846	-0.557846	-0.557846	-0.557846	-0.557846	-0.557846	-0.557846	-0.557846	-0.557846	-0.557846	-0.557846	0.115342	0.113077	0.221191	0.18251	-0.557846	-0.557846	-0.557846	-0.557846	1.6992	2.01825	1.79696	2.77901	Cluster 1
A0A369J9C1	-0.585437	-0.585437	-0.585437	-0.585437	-0.585437	-0.585437	-0.585437	-0.585437	-0.585437	-0.585437	-0.585437	-0.585437	0.124251	0.114447	1.19158	0.171275	-0.585437	-0.585437	-0.585437	-0.585437	2.76439	1.51931	1.85727	1.62447	Cluster 1
A0A369K3J6	-0.726765	-0.726765	-0.726765	-0.726765	-0.726765	-0.726765	-0.726765	-0.726765	0.0642529	-0.281204	-0.218864	-0.0354456	0.323127	0.858898	0.0595617	0.270274	-0.726765	-0.726765	-0.726765	-0.726765	2.33799	1.20426	2.32542	1.81292	Cluster 1
A0A369JFF9	0.008891	-0.227113	-0.26467	-0.0464051	-0.815685	-0.815685	-0.815685	-0.815685	0.0416085	-0.580927	-0.299453	-0.272185	-0.401457	0.273274	0.283072	0.0433638	-0.815685	-0.815685	-0.815685	-0.815685	2.49197	1.92064	1.26987	2.285	Cluster 1
A0A369J8A9	0.143388	-0.681168	0.347328	-0.557304	-0.943733	-0.943733	-0.943733	-0.943733	-0.74103	-0.27933	-0.383499	-0.269421	-0.0558964	-0.0913504	0.39985	0.364051	-0.578432	-0.580711	-0.644876	-0.47237	2.4793	1.98397	1.36242	2.03001	Cluster 1
A0A369JCF3	-0.426586	-0.518098	-0.498078	-0.144707	-0.431966	-0.743675	-0.797778	-0.593918	0.29916	0.161781	-0.266082	-0.216786	0.12974	-0.208348	-0.0424236	-0.0111022	-0.984027	-1.03091	-0.583895	-0.824755	1.57085	2.13397	0.996092	3.03154	Cluster 1
A0A369JS69	-0.571464	-0.615531	-0.41639	0.00874551	-0.756305	-0.744637	-0.722079	-0.917516	-0.183713	-0.138056	-0.285451	-0.451887	0.0860882	0.0202223	0.343155	0.00349395	-1.0719	-0.432167	-0.51645	-0.648835	1.33348	2.79381	1.84184	2.04156	Cluster 1
A0A369K1H0	-0.674542	-0.973521	-0.986862	-1.1743	-0.507035	-0.362428	-0.370596	-0.47225	-0.168858	0.300738	0.221244	0.212951	-0.126867	0.0812839	0.399696	0.731994	-0.929131	-0.668437	-0.999706	-0.858701	1.87071	2.43716	0.996209	2.02125	Cluster 1
A0A369JBX4	-0.0458614	-0.211172	-0.253231	0.0536219	-0.312867	-0.27707	-0.209419	-0.394976	-0.324562	-0.215606	-0.450595	-0.445446	0.217427	0.0871624	0.234875	0.123833	-1.33406	-1.28877	-1.12064	-1.23614	0.894654	2.83212	1.7197	1.95702	Cluster 1
A0A369JFN4	-0.753142	-0.951009	-0.825225	-0.309342	-1.02781	-0.553253	-0.774019	-1.21189	-0.101474	-0.0250364	-0.152954	-0.190602	0.0203457	-0.100613	0.554435	0.741801	-0.739734	-0.710186	-0.51192	0.0417286	2.51623	2.03369	1.44601	1.58397	Cluster 1
A0A369JQU2	0.399888	0.131279	0.743681	-0.859026	-0.25	-0.541668	-1.03479	-0.0988385	-0.593237	-0.0354798	-0.0836334	0.188736	-0.719086	0.0366337	0.274734	0.15413	-0.579989	-1.34907	-1.47611	-1.41434	1.89523	1.68584	1.53993	1.98519	Cluster 1
A0A369K1X6	-0.318877	-0.329566	-0.341082	0.03894	-0.4753	-0.436974	-0.453954	-0.51764	-0.141609	0.00600649	0.0656273	-0.162211	-0.0269864	-0.00433572	0.160798	0.092806	-1.27754	-1.31065	-1.25172	-1.13884	1.86912	2.23686	2.05314	1.66397	Cluster 1
A0A369KC62	-0.122661	-0.324896	-0.354559	0.148277	-0.656521	-0.581955	-0.70567	-0.579158	-0.415982	-0.150185	-0.285574	-0.0641575	-0.151902	-0.00593625	0.187302	0.196821	-1.04954	-1.09322	-0.987167	-1.04997	2.37661	1.80102	1.94487	1.92415	Cluster 1
A0A369J930	0.636528	0.497761	0.513865	0.453935	-0.615966	-0.615966	-0.615966	-0.615966	-0.615966	-0.615966	-0.615966	-0.615966	-0.615966	-0.615966	-0.615966	-0.615966	-0.615966	-0.615966	-0.615966	-0.615966	1.21947	2.08753	2.41853	2.02785	Cluster 1
A0A369JY23	0.543959	0.0446334	0.200783	0.586497	-0.567658	-0.567658	-0.567658	-0.567658	-0.567658	-0.567658	-0.567658	-0.567658	-0.567658	-0.567658	-0.567658	-0.567658	-0.567658	-0.567658	-0.567658	-0.567658	1.68629	0.930274	2.04578	3.04431	Cluster 1
A0A369JVV5	-0.0846141	-0.0431887	0.136628	0.193401	0.026845	-0.294009	-0.190924	-0.130988	-0.65923	-0.65923	-0.65923	-0.65923	-0.65923	-0.65923	-0.65923	-0.65923	-0.65923	-0.65923	-0.65923	-0.65923	2.44702	2.07529	1.60663	2.16867	Cluster 1
A0A369J5U9	-0.0604103	0.115607	-0.184228	0.0293378	-0.636229	-0.636229	-0.636229	-0.636229	-0.636229	-0.636229	-0.636229	-0.636229	-0.22007	-0.0397915	0.0865506	0.0201586	-0.636229	-0.636229	-0.636229	-0.636229	1.09341	2.13687	1.48434	3.17298	Cluster 1
A0A369JXC8	0.439485	-0.12467	0.398771	-0.0746864	-0.485226	-0.393487	-0.477438	-0.478964	-0.592407	-0.592407	-0.592407	-0.592407	-0.592407	-0.592407	-0.592407	-0.592407	-0.592407	-0.592407	-0.592407	-0.592407	1.71928	1.95387	2.13332	2.49863	Cluster 1
A0A369JP51	-0.592854	0.45752	0.623564	0.396842	-0.300883	-0.367481	-0.20172	-0.301436	-0.354677	-0.449596	-0.628385	0.393745	-0.768192	-0.768192	-0.768192	-0.768192	-0.768192	-0.768192	-0.768192	-0.768192	1.17445	1.30849	2.04364	2.94432	Cluster 1
A0A369JC68	-0.0620286	-0.231797	-0.262153	0.0540911	-0.0822991	0.205334	0.175598	0.261467	-1.06202	-1.06202	-1.06202	-1.06202	0.790677	-0.0609617	0.638932	0.158667	-1.06202	-1.06202	-1.06202	-1.06202	1.13376	2.31264	1.77131	1.69292	Cluster 1
A0A369JT26	0.250094	0.56315	0.784853	-0.0207903	-0.878999	-0.878999	-0.878999	-0.878999	-0.603524	-0.669473	-0.466813	-0.670152	-0.525706	0.342335	0.412248	0.540836	-0.878999	-0.878999	-0.878999	-0.878999	2.21255	1.50749	1.12868	2.24622	Cluster 1
A0A369JK06	-0.166036	-0.120086	0.00676784	-0.0332543	-0.435564	-0.451895	-0.460334	-0.429951	-0.927719	-0.927719	-0.927719	-0.927719	-0.209619	-0.31892	-0.272993	-0.214323	-0.315021	-0.353212	-0.210352	-0.365872	1.95974	2.19302	1.01468	2.8941	Cluster 1
A0A369JX88	0.0854762	0.377585	0.11636	0.106252	-0.430368	-0.260888	-0.410661	-0.495096	-1.15901	-1.15901	-1.15901	-1.15901	-0.42202	-0.495308	-0.361612	-0.335572	-0.190432	0.281869	-0.269072	-0.35066	1.43242	2.50918	1.40879	2.33979	Cluster 1
A0A369IYG0	-0.0734648	-1.06917	1.25671	0.438093	0.979851	0.666782	0.814639	-0.946301	-1.10774	-0.172692	-1.01725	-0.896898	-0.726372	-0.956842	-0.736026	-1.17857	-0.291881	-0.0660504	-0.756845	-0.226406	0.815256	1.86725	1.52466	1.85926	Cluster 1
A0A369J9T7	0.794271	0.789425	0.115411	-0.16796	-0.488913	-0.579158	-0.116722	-1.2594	-0.788954	-0.181289	-0.487637	-0.94221	-0.651384	-0.132757	-0.478755	-0.409307	-0.283722	-1.15792	-0.651742	-0.49317	1.38973	1.85938	1.94973	2.37305	Cluster 1
A0A369J790	1.033	0.246621	0.570412	0.383953	-0.680306	-0.793101	-1.00267	-0.963654	-0.486768	-0.572866	-0.880475	-0.880294	-0.204209	-0.00513117	-0.236728	-0.197851	-0.634091	-0.746006	-1.00441	-0.146732	1.69153	1.79972	1.09679	2.61326	Cluster 1
A0A369K2V7	0.523185	0.19183	0.315575	0.324087	-0.601612	-0.485818	-0.717807	-0.634571	-0.698526	-0.647532	-0.665965	-0.733465	-0.520701	-0.683128	-0.66996	-0.665196	-0.396226	-0.44948	-0.522561	-0.382955	1.95494	1.92422	1.84506	2.39661	Cluster 1
A0A369K3B9	-0.416463	-0.416463	-0.416463	-0.416463	-0.416463	-0.416463	-0.416463	-0.416463	-0.416463	-0.416463	-0.416463	-0.416463	-0.416463	-0.416463	-0.416463	-0.416463	-0.416463	-0.416463	-0.416463	-0.416463	1.22738	1.84695	1.99248	3.26244	Cluster 1
A0A369K2Y3	-0.365937	-0.365937	-0.365937	-0.365937	-0.365937	-0.365937	-0.365937	-0.365937	-0.365937	-0.365937	-0.365937	-0.365937	-0.365937	-0.365937	-0.365937	-0.365937	-0.365937	-0.365937	-0.365937	-0.365937	1.02567	2.08925	0.359955	3.84386	Cluster 1
A0A369KBC1	-0.420138	-0.420138	-0.420138	-0.420138	-0.420138	-0.420138	-0.420138	-0.420138	-0.420138	-0.420138	-0.420138	-0.420138	-0.420138	-0.420138	-0.420138	-0.420138	-0.420138	-0.420138	-0.420138	-0.420138	1.90051	1.92533	1.37285	3.20408	Cluster 1
A0A369K3D3	-0.427216	-0.427216	-0.427216	-0.427216	-0.427216	-0.427216	-0.427216	-0.427216	-0.427216	-0.427216	-0.427216	-0.427216	-0.427216	-0.427216	-0.427216	-0.427216	-0.427216	-0.427216	-0.427216	-0.427216	1.50127	1.9503	2.14375	2.949	Cluster 1
A0A369J952	-0.419882	-0.419882	-0.419882	-0.419882	-0.419882	-0.419882	-0.419882	-0.419882	-0.419882	-0.419882	-0.419882	-0.419882	-0.419882	-0.419882	-0.419882	-0.419882	-0.419882	-0.419882	-0.419882	-0.419882	1.19463	2.03239	2.06158	3.10904	Cluster 1
A0A369JJE2	-0.402236	-0.402236	-0.402236	-0.402236	-0.402236	-0.402236	-0.402236	-0.402236	-0.402236	-0.402236	-0.402236	-0.402236	-0.402236	-0.402236	-0.402236	-0.402236	-0.402236	-0.402236	-0.402236	-0.402236	1.90436	0.925865	1.68943	3.52507	Cluster 1
A0A369K5U7	-0.413051	-0.413051	-0.413051	-0.413051	-0.413051	-0.413051	-0.413051	-0.413051	-0.413051	-0.413051	-0.413051	-0.413051	-0.413051	-0.413051	-0.413051	-0.413051	-0.396965	-0.401035	-0.391667	-0.396774	1.48078	1.62483	1.58152	3.50813	Cluster 1
A0A369J801	-0.615323	-0.615323	-0.615323	-0.615323	-0.615323	-0.615323	-0.615323	-0.615323	-0.288629	-0.120767	-0.0252124	-0.277754	0.24722	0.138599	-0.0901753	0.105314	-0.615323	-0.615323	-0.615323	-0.615323	0.877995	1.33014	2.20189	3.28524	Cluster 1
A0A369JCL3	-0.311849	-0.359983	-0.287453	-0.220073	-0.745423	-0.745423	-0.745423	-0.745423	-0.745423	-0.745423	-0.745423	-0.745423	-0.142759	-0.215776	-0.107385	0.0960145	-0.114427	-0.0381276	-0.0712921	-0.076753	1.35124	2.07103	1.11653	3.27444	Cluster 1
A0A369JLF3	-0.665214	-0.665214	-0.665214	-0.665214	-0.665214	-0.665214	-0.665214	-0.665214	-0.239675	-0.239493	-0.240421	-0.34216	-0.38524	-0.367669	-0.327812	-0.400565	0.0362551	-0.0123737	-0.237822	-0.160799	1.7674	1.79248	1.5496	3.13	Cluster 1
A0A369K363	-0.581879	-0.581879	-0.581879	-0.581879	-0.581879	-0.581879	-0.581879	-0.581879	-0.476851	-0.335956	-0.424496	-0.382816	-0.13887	-0.288619	-0.191806	-0.181243	-0.123175	-0.146429	-0.225295	-0.193112	2.0392	1.47219	0.718906	3.5334	Cluster 1
A0A369J905	-0.238936	-0.277798	-0.226747	-0.179062	-0.421482	-0.447448	-0.42838	-0.381828	-0.384224	-0.5023	-0.369824	-0.475097	-0.485953	-0.173719	-0.0887066	-0.13523	-0.50461	-0.50461	-0.50461	-0.50461	-0.366087	2.23892	2.19253	3.16981	Cluster 1
A0A369JZF6	-0.53864	-0.46614	-0.620744	-0.502433	-0.677373	-0.677373	-0.677373	-0.677373	-0.475998	-0.479108	-0.549576	-0.525812	-0.296786	-0.308727	-0.368864	-0.405872	-0.186765	0.272442	0.500404	-0.107606	1.67697	0.96228	1.78085	3.34962	Cluster 1
A0A369JGZ8	-0.489171	-0.298707	-0.357525	-0.297493	-0.512902	-0.512902	-0.512902	-0.512902	-0.389903	-0.376682	-0.508522	-0.468543	-0.403827	-0.255796	-0.398549	-0.208395	-0.354523	-0.391863	-0.396507	-0.230922	0.495259	1.62673	2.52483	3.23171	Cluster 1
A0A369K8P5	-0.426652	-0.296279	-0.588619	-0.186552	0.233166	-0.292745	-0.432877	-0.255264	-0.768631	0.0431614	0.45113	0.660657	-0.590928	-0.210197	-0.658546	0.148038	-1.02878	-1.02878	-1.02878	-1.02878	1.13331	1.40716	1.62615	3.11966	Cluster 1
A0A369K9W9	-0.691481	-0.578421	-0.725706	-0.404464	-0.807291	-0.907356	-0.69714	-0.855409	0.150349	0.133976	-0.0933889	-0.174774	-0.743964	-0.0267588	0.211962	0.102485	-0.480477	-0.51991	-0.366459	-0.49458	1.16067	2.25048	1.81147	2.74619	Cluster 1
A0A369J5Z5	-0.604037	-0.635895	-0.584996	-0.626814	-0.447555	-0.487507	-0.478574	-0.500092	-0.55066	-0.540101	-0.537731	-0.531596	-0.421343	-0.356512	-0.388891	-0.345604	-0.0926452	-0.114463	0.0800567	-0.116444	1.15886	2.29643	1.89697	2.92914	Cluster 1
A0A369JNP8	-0.550677	-0.608795	-0.690567	-0.535731	-0.599337	-0.710189	-0.692674	-0.607713	-0.400557	-0.447368	-0.405126	-0.307395	0.334221	0.0598382	0.00548019	-0.0228746	-0.379327	-0.442529	-0.684389	-0.480649	1.53079	2.14371	1.52199	2.96986	Cluster 1
A0A369JG56	-0.410167	-0.416543	-0.425382	-0.376375	-0.532719	-0.532381	-0.52603	-0.520605	-0.469887	-0.433976	-0.464411	-0.453583	-0.190167	-0.224622	-0.18361	-0.24988	-0.411159	-0.412535	-0.453838	-0.422782	1.4993	0.951019	2.43556	3.22477	Cluster 1
A0A369JNV0	-0.924206	-0.961293	-0.917706	-0.931063	-0.150192	0.11606	-0.032428	0.0512964	0.0449437	-0.264951	0.0627389	0.16181	-0.304154	-0.380887	-0.589548	-0.253358	-0.567218	-0.496974	-0.417057	-0.332778	0.597724	1.68795	1.14859	3.6527	Cluster 1
A0A369K204	-0.427018	-0.427018	-0.427018	-0.427018	-0.427018	-0.427018	-0.427018	-0.427018	-0.427018	-0.427018	-0.427018	-0.427018	-0.427018	-0.427018	-0.427018	-0.427018	-0.427018	-0.427018	-0.427018	-0.427018	1.22775	2.50214	2.49111	2.31935	Cluster 1
A0A369K759	-0.386043	-0.386043	-0.386043	-0.386043	-0.386043	-0.386043	-0.386043	-0.386043	-0.386043	-0.386043	-0.386043	-0.386043	-0.386043	-0.386043	-0.386043	-0.386043	-0.386043	-0.386043	-0.386043	-0.386043	0.711877	2.45696	3.52411	1.02791	Cluster 1
A0A369JIU0	-0.416451	-0.416451	-0.416451	-0.416451	-0.416451	-0.416451	-0.416451	-0.416451	-0.416451	-0.416451	-0.416451	-0.416451	-0.416451	-0.416451	-0.416451	-0.416451	-0.416451	-0.416451	-0.416451	-0.416451	1.18754	1.86834	3.23967	2.03346	Cluster 1
A0A369K013	-0.417523	-0.417523	-0.417523	-0.417523	-0.417523	-0.417523	-0.417523	-0.417523	-0.417523	-0.417523	-0.417523	-0.417523	-0.417523	-0.417523	-0.417523	-0.417523	-0.417523	-0.417523	-0.417523	-0.417523	1.30775	1.48059	3.04807	2.51405	Cluster 1
A0A369K244	-0.42987	-0.42987	-0.42987	-0.42987	-0.42987	-0.42987	-0.42987	-0.42987	-0.42987	-0.42987	-0.42987	-0.42987	-0.42987	-0.42987	-0.42987	-0.42987	-0.42987	-0.42987	-0.42987	-0.42987	1.50571	2.13207	2.78996	2.16967	Cluster 1
A0A369JU80	-0.591855	-0.600352	-0.538014	-0.529239	-0.102437	-0.145365	-0.293122	-0.35478	0.107354	-0.0541242	-0.12306	-0.143158	-0.638683	-0.638683	-0.638683	-0.638683	-0.638683	-0.638683	-0.638683	-0.638683	1.81225	2.00881	2.35648	2.30007	Cluster 1
A0A369K0W7	-0.497169	-0.490337	-0.484819	-0.42429	-0.159837	-0.241722	-0.340067	-0.366846	-0.464573	-0.340522	-0.390177	-0.426656	-0.387714	-0.316063	-0.408791	-0.423024	-0.570775	-0.570775	-0.570775	-0.570775	1.50847	2.27549	2.99359	1.66817	Cluster 1
A0A369JGE3	-0.681158	-0.271748	-0.6056	0.300013	-0.396708	-0.235917	-0.103541	-0.859441	-0.664428	-0.110079	-0.253013	-0.433235	-0.157546	0.151554	-0.259543	-2.07209	-0.447106	-0.091954	-0.2585	-0.165193	1.63642	1.69684	2.81246	1.46952	Cluster 1
A0A369JSH7	-0.151664	-0.218745	-0.218526	-0.138451	-0.424066	-0.415955	-0.467755	-0.404019	-0.505501	-0.410773	-0.490625	-0.461999	-0.492203	-0.387503	-0.276505	-0.440376	-0.543171	-0.312975	-0.601766	-0.652962	0.924848	1.2747	2.83193	2.98406	Cluster 1
A0A369JE87	-0.393029	-0.375399	-0.489525	-0.334617	-0.10999	0.0317343	-0.371089	-0.16566	-0.500476	-0.355062	-0.198038	-0.430518	-0.759615	-0.588793	-0.706267	-0.640602	-0.563009	-0.543263	-0.479945	-0.493019	1.46902	2.12533	2.67342	2.19842	Cluster 1
A0A369K3F7	-0.403513	-0.443012	-0.610874	-0.92773	-0.226118	-0.429581	0.274373	-0.413475	-0.511535	-0.0601999	0.866384	-0.138727	-0.883134	-0.247515	-0.484582	-0.907927	-0.66453	-0.612725	-0.368396	-0.635908	1.03003	2.17995	2.0328	2.58594	Cluster 1
A0A369K1K3	-0.430469	-0.430469	-0.430469	-0.430469	-0.430469	-0.430469	-0.430469	-0.430469	-0.430469	-0.430469	-0.430469	-0.430469	-0.430469	-0.430469	-0.430469	-0.430469	-0.430469	-0.430469	-0.430469	-0.430469	2.30133	1.64112	1.87827	2.78865	Cluster 1
A0A369JQR8	-0.433372	-0.433372	-0.433372	-0.433372	-0.433372	-0.433372	-0.433372	-0.433372	-0.433372	-0.433372	-0.433372	-0.433372	-0.433372	-0.433372	-0.433372	-0.433372	-0.433372	-0.433372	-0.433372	-0.433372	2.60069	1.78896	1.88386	2.39392	Cluster 1
A0A369JFK0	-0.410963	-0.410963	-0.410963	-0.410963	-0.410963	-0.410963	-0.410963	-0.410963	-0.410963	-0.410963	-0.410963	-0.410963	-0.410963	-0.410963	-0.410963	-0.410963	-0.410963	-0.410963	-0.410963	-0.410963	3.20984	1.68759	0.970323	2.35152	Cluster 1
A0A369KA16	-0.4196	-0.4196	-0.4196	-0.4196	-0.4196	-0.4196	-0.4196	-0.4196	-0.4196	-0.4196	-0.4196	-0.4196	-0.4196	-0.4196	-0.4196	-0.4196	-0.4196	-0.4196	-0.4196	-0.4196	2.50829	1.82764	1.12775	2.92833	Cluster 1
A0A369J596	-0.434924	-0.434924	-0.434924	-0.434924	-0.434924	-0.434924	-0.434924	-0.434924	-0.434924	-0.434924	-0.434924	-0.434924	-0.434924	-0.434924	-0.434924	-0.434924	-0.434924	-0.434924	-0.434924	-0.434924	2.55937	1.99969	1.8458	2.29363	Cluster 1
A0A369JQ26	-0.423207	-0.423207	-0.423207	-0.423207	-0.423207	-0.423207	-0.423207	-0.423207	-0.423207	-0.423207	-0.423207	-0.423207	-0.423207	-0.423207	-0.423207	-0.423207	-0.423207	-0.423207	-0.423207	-0.423207	3.01472	1.93033	1.30613	2.21297	Cluster 1
A0A369J654	-0.422916	-0.422916	-0.422916	-0.422916	-0.422916	-0.422916	-0.422916	-0.422916	-0.422916	-0.422916	-0.422916	-0.422916	-0.422916	-0.422916	-0.422916	-0.422916	-0.422916	-0.422916	-0.422916	-0.422916	2.57819	1.58127	1.42995	2.8689	Cluster 1
A0A369JF27	-0.429336	-0.429336	-0.429336	-0.429336	-0.429336	-0.429336	-0.429336	-0.429336	-0.429336	-0.429336	-0.429336	-0.429336	-0.429336	-0.429336	-0.429336	-0.429336	-0.429336	-0.429336	-0.429336	-0.429336	2.7204	1.73403	1.63713	2.49515	Cluster 1
A0A369J369	-0.471818	-0.471818	-0.471818	-0.471818	-0.471818	-0.471818	-0.471818	-0.471818	-0.162424	-0.260786	-0.242892	-0.187967	-0.471818	-0.471818	-0.471818	-0.471818	-0.471818	-0.471818	-0.471818	-0.471818	2.98439	1.43772	1.5713	2.40975	Cluster 1
A0A369JKB6	-0.389313	-0.31431	-0.368615	-0.382298	-0.433053	-0.392639	-0.418094	-0.443469	-0.447808	-0.444853	-0.440461	-0.419828	-0.446972	-0.435478	-0.422612	-0.435904	-0.487033	-0.487033	-0.487033	-0.487033	2.27473	1.52803	1.97805	2.80303	Cluster 1
A0A369JE84	-0.608708	-0.534402	-0.582073	-0.273155	-0.39489	-0.457149	-0.489461	-0.53154	0.00297802	-0.560841	-0.372289	-0.367752	0.0408612	-0.132028	-0.426177	-0.54869	0.0326043	-0.819697	-0.744902	-0.663374	2.38636	2.06096	1.5392	2.44417	Cluster 1
A0A369JHU0	-0.308182	0.0030101	0.212981	0.0781235	-0.576594	-0.679096	-0.49715	-0.531734	-0.653145	-0.680803	-0.633584	-0.665139	-0.646384	-0.644582	-0.602052	-0.661038	-0.155929	-0.169563	-0.295079	-0.242327	2.37578	1.8211	1.63594	2.51544	Cluster 1
A0A369J7A9	-0.832033	-0.8774	-0.907648	-0.575512	-0.550689	-0.414887	0.304863	-0.436647	-0.284578	-0.146789	0.415105	0.117514	-0.446409	-0.268344	-0.881288	-0.834799	-0.188259	-0.330528	-0.302086	-0.411829	2.18807	1.121	1.63115	2.91201	Cluster 1
A0A369JDS5	-0.318146	-0.249251	-0.162111	-0.269692	-0.621578	-0.60296	-0.542821	-0.462867	-0.538052	-0.511062	-0.236463	-0.330498	-0.084329	-0.175929	-0.332685	-0.19552	-0.972187	0.293959	-0.934989	-1.0187	2.67887	1.74761	1.79412	2.04527	Cluster 1
A0A369J6Q2	-0.476259	-0.427433	-0.444572	-0.464966	-0.378543	-0.41371	-0.427613	-0.460971	-0.38762	-0.459069	-0.431353	-0.489477	-0.38359	-0.422308	-0.401087	-0.392123	-0.417252	-0.374293	-0.399596	-0.356154	3.09694	1.47571	1.52037	2.31497	Cluster 1
A0A369JMZ9	-0.400896	-0.457849	-0.445211	-0.542916	-0.357393	-0.398525	-0.428253	-0.427422	-0.49504	-0.511899	-0.475026	-0.486558	-0.490516	-0.552279	-0.567313	-0.530279	0.484663	-0.547038	-0.324433	-0.373771	2.26555	1.19968	2.12168	2.74105	Cluster 1
A0A369J639	-0.41019	-0.41019	-0.41019	-0.41019	-0.41019	-0.41019	-0.41019	-0.41019	-0.41019	-0.41019	-0.41019	-0.41019	-0.41019	-0.41019	-0.41019	-0.41019	-0.41019	-0.41019	-0.41019	-0.41019	2.06557	0.716293	2.99076	2.43118	Cluster 1
A0A369J1C8	-0.435169	-0.435169	-0.435169	-0.435169	-0.435169	-0.435169	-0.435169	-0.435169	-0.435169	-0.435169	-0.435169	-0.435169	-0.435169	-0.435169	-0.435169	-0.435169	-0.435169	-0.435169	-0.435169	-0.435169	2.31681	1.82834	2.5172	2.04103	Cluster 1
A0A369JIT1	-0.431019	-0.431019	-0.431019	-0.431019	-0.431019	-0.431019	-0.431019	-0.431019	-0.431019	-0.431019	-0.431019	-0.431019	-0.431019	-0.431019	-0.431019	-0.431019	-0.431019	-0.431019	-0.431019	-0.431019	2.09938	1.92668	2.84992	1.74438	Cluster 1
A0A369KD03	-0.550984	-0.550984	-0.550984	-0.550984	-0.550984	-0.550984	-0.550984	-0.550984	-0.550984	-0.550984	-0.550984	-0.550984	0.0100123	0.23047	0.0221431	0.0969675	-0.550984	-0.550984	-0.550984	-0.550984	2.45837	1.84321	2.1418	2.01277	Cluster 1
A0A369J4M5	-0.572739	-0.572739	-0.572739	-0.572739	-0.363243	-0.372274	-0.347408	-0.364562	-0.572739	-0.572739	-0.572739	-0.572739	0.0497386	0.157347	-0.0449355	-0.374493	-0.572739	-0.572739	-0.572739	-0.572739	2.45896	1.89186	2.07849	2.10339	Cluster 1
A0A369JVB1	-0.495386	-0.495386	-0.495386	-0.495386	-0.426163	-0.374143	-0.102269	-0.404684	-0.495386	-0.495386	-0.495386	-0.495386	-0.364609	-0.350144	-0.345123	-0.339527	-0.495386	-0.495386	-0.495386	-0.495386	2.3844	1.9108	2.52808	1.82802	Cluster 1
A0A369JH17	-0.603805	-0.603805	-0.603805	-0.603805	-0.29338	-0.31548	-0.298515	-0.217705	-0.362917	-0.246889	-0.215598	-0.356013	-0.187961	-0.384128	-0.330864	-0.0864995	-0.603805	-0.603805	-0.603805	-0.603805	2.93398	1.29051	2.7286	1.1733	Cluster 1
A0A369KDR0	-0.500008	-0.500008	-0.500008	-0.500008	-0.345442	-0.308164	-0.305565	-0.497831	-0.236742	-0.241059	-0.419649	-0.388273	-0.416521	-0.488156	-0.488664	-0.398939	-0.500008	-0.500008	-0.500008	-0.500008	2.51173	1.93141	2.67151	1.42042	Cluster 1
A0A369JS71	-0.444219	-0.4414	-0.272796	-0.34395	-0.388528	-0.44657	-0.376087	-0.461387	-0.431911	-0.486469	-0.449344	-0.466097	-0.391999	-0.364589	-0.0781864	0.138413	-0.720091	-0.720091	-0.720091	-0.720091	2.33968	2.0759	2.13276	2.03714	Cluster 1
A0A369JB62	-0.371321	-0.338597	-0.325169	-0.327139	-0.449799	-0.461868	-0.433953	-0.469414	-0.511655	-0.511655	-0.511655	-0.511655	-0.460644	-0.449093	-0.435817	-0.450292	-0.333568	-0.349055	-0.163035	-0.32051	2.51681	0.68479	2.85916	2.12513	Cluster 1
A0A369JGP6	-0.433578	-0.43533	-0.413302	-0.431509	-0.424738	-0.442843	-0.43292	-0.428114	-0.405819	-0.425522	-0.442068	-0.417053	-0.444662	-0.444662	-0.444662	-0.444662	-0.437584	-0.430831	-0.435419	-0.438439	2.07108	2.0535	2.75983	1.7693	Cluster 1
A0A369J4J4	-0.418165	-0.632317	-0.375562	-0.649598	-0.129231	-0.0736321	-0.475345	-0.143466	-0.533247	-0.139526	-0.0830738	0.116218	-0.710719	-0.605767	0.165148	-0.0434479	-0.8723	-0.8723	-0.8723	-0.8723	1.92142	2.08422	2.5573	1.65798	Cluster 1
A0A369K3D9	-0.504649	-0.502931	-0.55979	-0.385239	-0.447116	-0.436223	-0.479877	-0.461012	-0.311558	-0.217866	-0.194538	-0.175738	-0.134287	0.0243351	-0.390208	-0.327205	-0.744064	-0.810124	-0.768857	-0.692803	1.79976	2.36188	2.41481	1.94329	Cluster 1
A0A369K162	-0.315206	-0.323945	-0.292236	-0.296972	-0.617838	-0.688797	-0.675719	-0.626427	-0.655671	-0.244324	-0.40829	-0.367116	0.333291	0.11597	0.123693	0.129861	-0.771254	-0.785936	-0.795041	-0.792175	2.48065	1.39918	2.77394	1.30036	Cluster 1
A0A369JX42	-0.568092	-0.559649	-0.566815	-0.564617	-0.562412	-0.54566	-0.543663	-0.562715	-0.384811	-0.418365	-0.404342	-0.434543	-0.0861656	-0.0665328	-0.0731845	-0.128388	-0.522153	-0.518702	-0.524561	-0.519621	1.94955	2.02963	2.68323	1.89258	Cluster 1
A0A369K6L3	-0.542073	-0.506739	-0.780944	-0.525731	-0.387527	-0.458137	-0.705039	-0.7624	-0.29863	-0.31166	-0.361095	-0.208055	-0.593272	0.0630214	-0.060612	0.0927026	-0.603194	-0.484304	-0.50191	-0.432744	1.91784	1.43332	2.65064	2.36655	Cluster 1
A0A369JJQ6	-0.416619	-0.466948	-0.394372	-0.462634	-0.449488	-0.458338	-0.496258	-0.471478	-0.474959	-0.460432	-0.467859	-0.443937	-0.343874	-0.332659	-0.325937	-0.430395	-0.453994	-0.454843	-0.440559	-0.420763	2.5817	1.7487	2.36386	1.97208	Cluster 1
A0A369J8E7	0.381724	-0.801355	-0.711898	-0.817749	-0.254932	-0.357152	-0.341098	-0.0993091	-0.00963638	-0.245246	0.0633123	-0.453661	-0.403181	-0.592193	-0.366005	-0.69115	-0.937974	-0.926583	0.0834127	-0.747778	2.05557	1.86464	2.28772	2.02052	Cluster 1
A0A369JNC1	-0.239064	-0.794264	-0.332353	-0.939845	0.438376	0.110528	-0.177168	-0.117053	-0.303176	-0.020048	-0.498327	0.110133	-1.10505	-0.454488	-0.017829	-0.726728	-0.6785	-0.251553	-0.96385	-0.981633	1.83181	2.16225	2.48385	1.46398	Cluster 1
A0A369JKM5	-0.700089	-0.634794	-0.640182	-0.706267	-0.377912	-0.209886	-0.305967	-0.336722	-0.24701	-0.0908816	0.0251668	-0.20314	-0.119566	-0.160089	-0.231992	-0.390644	-0.769162	-0.691464	-0.772746	-0.764235	2.80303	1.8408	2.12947	1.55429	Cluster 1
A0A369JI60	0.169921	0.111747	0.0878907	-0.196438	-0.640003	-0.54583	-0.520959	-0.664462	-0.601425	-0.466287	-0.615984	-0.795785	-0.375572	-0.449358	-0.10233	-0.367958	-0.445164	-0.536021	-0.575912	-0.854182	2.39645	1.71905	2.30132	1.96729	Cluster 1
A0A369JM13	-0.431405	-0.431405	-0.431405	-0.431405	-0.431405	-0.431405	-0.431405	-0.431405	-0.431405	-0.431405	-0.431405	-0.431405	-0.431405	-0.431405	-0.431405	-0.431405	-0.431405	-0.431405	-0.431405	-0.431405	2.0306	1.91281	1.83124	2.85345	Cluster 1
A0A369K046	-0.436265	-0.436265	-0.436265	-0.436265	-0.436265	-0.436265	-0.436265	-0.436265	-0.436265	-0.436265	-0.436265	-0.436265	-0.436265	-0.436265	-0.436265	-0.436265	-0.436265	-0.436265	-0.436265	-0.436265	2.27335	1.83505	2.31108	2.30582	Cluster 1
A0A369K1T3	-0.436124	-0.436124	-0.436124	-0.436124	-0.436124	-0.436124	-0.436124	-0.436124	-0.436124	-0.436124	-0.436124	-0.436124	-0.436124	-0.436124	-0.436124	-0.436124	-0.436124	-0.436124	-0.436124	-0.436124	2.03737	1.98947	2.52461	2.17104	Cluster 1
A0A369K763	-0.436297	-0.436297	-0.436297	-0.436297	-0.436297	-0.436297	-0.436297	-0.436297	-0.436297	-0.436297	-0.436297	-0.436297	-0.436297	-0.436297	-0.436297	-0.436297	-0.436297	-0.436297	-0.436297	-0.436297	2.22675	1.89558	2.15233	2.45127	Cluster 1
A0A369K4W5	-0.437444	-0.437444	-0.437444	-0.437444	-0.437444	-0.437444	-0.437444	-0.437444	-0.437444	-0.437444	-0.437444	-0.437444	-0.437444	-0.437444	-0.437444	-0.437444	-0.437444	-0.437444	-0.437444	-0.437444	2.14336	2.06271	2.21894	2.32387	Cluster 1
A0A369K3Z5	-0.437698	-0.437698	-0.437698	-0.437698	-0.437698	-0.437698	-0.437698	-0.437698	-0.437698	-0.437698	-0.437698	-0.437698	-0.437698	-0.437698	-0.437698	-0.437698	-0.437698	-0.437698	-0.437698	-0.437698	2.10213	2.222	2.23017	2.19966	Cluster 1
A0A369JHI1	-0.437333	-0.437333	-0.437333	-0.437333	-0.437333	-0.437333	-0.437333	-0.437333	-0.437333	-0.437333	-0.437333	-0.437333	-0.437333	-0.437333	-0.437333	-0.437333	-0.437333	-0.437333	-0.437333	-0.437333	2.16659	2.0196	2.31867	2.2418	Cluster 1
A0A369JB79	-0.435787	-0.435787	-0.435787	-0.435787	-0.435787	-0.435787	-0.435787	-0.435787	-0.435787	-0.435787	-0.435787	-0.435787	-0.435787	-0.435787	-0.435787	-0.435787	-0.435787	-0.435787	-0.435787	-0.435787	1.97724	2.10483	2.06524	2.56842	Cluster 1
A0A369J8J8	-0.434812	-0.434812	-0.434812	-0.434812	-0.434812	-0.434812	-0.434812	-0.434812	-0.434812	-0.434812	-0.434812	-0.434812	-0.434812	-0.434812	-0.434812	-0.434812	-0.434812	-0.434812	-0.434812	-0.434812	2.25949	1.83023	2.02605	2.58048	Cluster 1
A0A369JWW5	-0.43768	-0.43768	-0.43768	-0.43768	-0.43768	-0.43768	-0.43768	-0.43768	-0.43768	-0.43768	-0.43768	-0.43768	-0.43768	-0.43768	-0.43768	-0.43768	-0.43768	-0.43768	-0.43768	-0.43768	2.19727	2.26852	2.11356	2.17425	Cluster 1
A0A369JA69	-0.436463	-0.436463	-0.436463	-0.436463	-0.436463	-0.436463	-0.436463	-0.436463	-0.436463	-0.436463	-0.436463	-0.436463	-0.436463	-0.436463	-0.436463	-0.436463	-0.436463	-0.436463	-0.436463	-0.436463	2.0148	2.49151	2.05533	2.16763	Cluster 1
A0A369JQ89	-0.552129	-0.552129	-0.552129	-0.552129	0.00373072	-0.0864517	0.346564	0.120115	-0.552129	-0.552129	-0.552129	-0.552129	-0.552129	-0.552129	-0.552129	-0.552129	-0.552129	-0.552129	-0.552129	-0.552129	2.07158	1.85914	2.15938	2.36001	Cluster 1
A0A369J2A5	-0.445248	-0.445248	-0.445248	-0.445248	-0.445248	-0.445248	-0.445248	-0.445248	-0.445248	-0.445248	-0.445248	-0.445248	-0.445248	-0.445248	-0.445248	-0.445248	-0.401184	-0.414252	-0.36984	-0.422547	2.02689	2.18612	2.05552	2.46326	Cluster 1
A0A369JI63	-0.295253	-0.278513	-0.342077	-0.326274	-0.541206	-0.541206	-0.541206	-0.541206	-0.541206	-0.541206	-0.541206	-0.541206	-0.541206	-0.541206	-0.541206	-0.541206	-0.360624	-0.132561	0.0156718	-0.386888	2.18638	1.79931	2.05162	2.56368	Cluster 1
A0A369K3S0	-0.384377	-0.38848	-0.377089	-0.399592	-0.450471	-0.450471	-0.450471	-0.450471	-0.450471	-0.450471	-0.450471	-0.450471	-0.444089	-0.446909	-0.440033	-0.443304	-0.450471	-0.450471	-0.450471	-0.450471	2.00137	2.34367	2.00902	2.37547	Cluster 1
A0A369JJY9	-0.0631676	-0.328824	-0.348068	-0.0439759	-0.319264	-0.344248	-0.415186	-0.405458	-0.397193	-0.351211	-0.375143	-0.0531174	-0.637961	-0.637961	-0.637961	-0.637961	-0.637961	-0.637961	-0.637961	-0.637961	1.93368	1.87038	2.24098	2.5035	Cluster 1
A0A369JBN8	-0.204259	-0.245175	-0.248873	-0.176518	-0.317365	-0.424347	-0.404358	-0.331914	0.612861	-0.411426	-0.501102	-0.49502	-0.658187	-0.658187	-0.658187	-0.658187	-0.658187	-0.658187	-0.658187	-0.658187	1.91896	2.18119	2.11412	2.19873	Cluster 1
A0A369K933	-0.440022	-0.372727	-0.435185	-0.150217	-0.332389	-0.352452	-0.231957	-0.5633	-0.457056	-0.231274	-0.357302	-0.669363	-0.233866	-0.275955	-0.143814	-0.152151	-0.775444	-0.775444	-0.775444	-0.775444	1.89167	1.86062	2.13226	2.61626	Cluster 1
A0A369JDT4	-0.412246	-0.449963	-0.42127	-0.400486	-0.370493	-0.354318	-0.375945	-0.382412	-0.462741	-0.348802	-0.396765	-0.375599	-0.417038	-0.439892	-0.391852	-0.408152	-0.515804	-0.515804	-0.515804	-0.515804	1.84979	1.27231	2.61785	2.73123	Cluster 1
A0A369JRF4	-0.519733	-0.519733	-0.519733	-0.519733	-0.506768	-0.508486	-0.509	-0.512259	-0.397215	-0.35916	-0.295852	-0.29185	-0.495236	-0.343528	-0.402972	-0.467533	-0.398783	-0.397695	-0.368412	-0.36681	1.86332	2.20378	2.43645	2.19695	Cluster 1
A0A369JEM7	-0.432267	-0.44587	-0.44675	-0.438584	-0.443391	-0.447526	-0.44741	-0.444434	-0.456425	-0.456425	-0.456425	-0.456425	-0.436064	-0.439904	-0.431707	-0.434465	-0.403976	-0.394925	-0.396014	-0.432085	1.99512	2.1359	2.35077	2.25929	Cluster 1
A0A369K055	-0.435785	-0.439103	-0.439114	-0.431163	-0.438331	-0.43724	-0.437349	-0.439236	-0.43957	-0.438682	-0.439423	-0.434729	-0.439676	-0.439676	-0.439676	-0.439676	-0.424815	-0.429274	-0.420731	-0.423751	1.82394	2.05461	2.3719	2.45655	Cluster 1
A0A369JE10	-0.496837	-0.483702	-0.493987	-0.514509	-0.55879	-0.543173	-0.533544	-0.487248	-0.450785	-0.496533	-0.405677	-0.489054	-0.548855	-0.536633	-0.524556	-0.524141	-0.12686	-0.15628	-0.100108	-0.175607	2.0025	2.12195	2.07647	2.44595	Cluster 1
A0A369JU48	-0.396256	-0.436389	-0.361553	-0.194035	-0.508789	-0.512393	-0.485381	-0.464741	-0.561641	-0.554118	-0.637953	-0.331738	-0.446085	-0.538752	-0.51898	-0.507107	-0.277439	-0.325266	-0.4032	-0.213161	2.39602	2.00815	1.9461	2.3247	Cluster 1
A0A369K211	-0.440946	-0.411538	-0.36711	-0.365367	-0.436916	-0.452695	-0.438696	-0.447045	-0.548666	-0.555852	-0.550616	-0.534398	-0.593668	-0.599117	-0.593185	-0.590092	-0.172622	-0.175685	-0.165518	-0.135161	1.86877	1.77572	2.28723	2.64317	Cluster 1
A0A369JB74	-0.505969	-0.409615	-0.372056	-0.465827	-0.595173	-0.558227	-0.591597	-0.47993	-0.23195	-0.0189844	-0.0758997	-0.337202	-0.474148	-0.495199	-0.342379	-0.384471	-0.616981	-0.469256	-0.617541	-0.566649	1.85409	1.98476	2.32085	2.44935	Cluster 1
A0A369J817	-0.583483	-0.492391	-0.499007	-0.45097	-0.601879	-0.588128	-0.567016	-0.57706	-0.60328	-0.466542	-0.452118	-0.456254	-0.102319	-0.367408	-0.176596	-0.232452	-0.350412	-0.356745	-0.421383	-0.329899	2.29773	2.15507	2.14227	2.08028	Cluster 1
A0A369J5N8	-0.187062	-0.181642	-0.469099	-0.558952	-0.349732	-0.584146	-0.58354	-0.536043	-0.213634	-0.364164	-0.311687	-0.578388	-0.653467	-0.59806	-0.322698	-0.417183	-0.431027	-0.475565	-0.431272	-0.395159	1.85452	2.03808	2.31432	2.4356	Cluster 1
A0A369JFE5	-0.494869	-0.487303	-0.513236	-0.507985	-0.459356	-0.477902	-0.473391	-0.472058	-0.469258	-0.460437	-0.449079	-0.469771	-0.515085	-0.512492	-0.50343	-0.509783	-0.247407	-0.199111	-0.198122	-0.289843	2.24709	2.26148	2.08457	2.11678	Cluster 1
A0A369J5E3	-0.644117	-0.575522	-0.640031	-0.645606	-0.422168	-0.425683	-0.424634	-0.445453	-0.458057	-0.410285	-0.43425	-0.45753	-0.502537	-0.476393	-0.523273	-0.521512	-0.211965	-0.113711	-0.185077	-0.119073	1.8687	2.20525	2.19114	2.37179	Cluster 1
A0A369K671	-0.360482	-0.421182	-0.474988	-0.370805	-0.412407	-0.45037	-0.436613	-0.519976	-0.550866	-0.475576	-0.488709	-0.476367	-0.530278	-0.304871	-0.442643	-0.242279	-0.424608	-0.416562	-0.419631	-0.431455	2.08417	1.67365	2.30398	2.58886	Cluster 1
A0A369JI25	-0.378437	-0.853333	-0.135046	-0.638103	-0.565001	-0.0960762	-0.711638	-0.849513	-0.59991	-0.412678	-0.705729	-0.862405	0.043322	-0.0303692	0.074663	-0.541734	-0.539751	0.542044	-0.662386	-0.293505	2.15261	2.22948	1.84393	1.98956	Cluster 1
A0A369K7Q9	-0.395993	-0.387192	-0.418399	-0.359155	-0.303519	-0.354369	-0.299473	-0.369827	-0.691969	-0.5713	-0.519469	-0.599121	-0.615018	-0.571201	-0.671941	-0.606654	-0.54331	-0.112882	-0.219183	0.0345271	2.52795	1.84476	2.05305	2.14969	Cluster 1
A0A369JBD3	-0.711628	-0.690169	-0.549728	-0.292274	-0.63837	-0.409319	-0.627726	-0.402369	-0.4994	-0.177424	-0.211162	-0.294101	-0.265141	0.146514	-0.169881	-0.290118	-0.762184	-0.74983	-0.443715	-0.478698	2.0091	1.907	2.13199	2.46863	Cluster 1
A0A369JGK6	-0.234508	-0.380361	-0.255227	-0.224467	-0.643452	-0.508355	-0.531047	-0.552231	-0.385771	-0.457719	-0.374728	-0.337645	-0.332932	-0.19116	-0.284489	-0.221801	-0.696552	-0.663489	-0.715609	-0.624816	2.1015	1.92493	2.13398	2.45595	Cluster 1
A0A369JC72	-0.47861	-0.47558	-0.483519	-0.479723	-0.435733	-0.432884	-0.434437	-0.432318	-0.455125	-0.45042	-0.458383	-0.454015	-0.493906	-0.493083	-0.495956	-0.494023	-0.311465	-0.313422	-0.310978	-0.338297	2.04945	2.27264	2.39223	2.00756	Cluster 1
A0A369JFT3	-0.83123	-0.644863	-0.525786	-0.369914	-0.488242	-0.208085	-0.660228	-0.0895127	-0.480197	-0.595366	0.0915061	-0.727019	-0.722329	-0.161041	-0.478025	-0.419448	-0.324894	-0.697107	-0.205636	0.0973423	2.16441	2.1327	1.73848	2.40449	Cluster 1
A0A369KDK0	-0.703582	-0.681136	-0.714907	-0.604313	-0.345583	-0.349817	-0.337326	-0.281592	-0.428623	-0.422856	-0.406854	-0.433434	-0.433532	-0.403383	-0.415334	-0.433506	-0.374432	-0.33759	-0.28042	-0.286637	2.18266	1.99206	2.1277	2.37244	Cluster 1
A0A369KHD3	-0.331534	-0.303863	-0.344217	-0.318427	-0.517926	-0.435017	-0.516736	-0.431929	-0.493781	-0.472936	-0.472452	-0.462897	-0.378781	-0.383959	-0.399072	-0.39895	-0.487364	-0.527348	-0.486503	-0.554871	2.08493	2.13734	2.06259	2.4337	Cluster 1
A0A369JX45	-0.564249	-0.564249	-0.564249	-0.564249	-0.564249	-0.564249	-0.564249	-0.564249	-0.564249	-0.564249	-0.564249	-0.564249	-0.564249	-0.564249	-0.564249	-0.564249	0.411427	0.0522021	0.52526	0.344565	1.36897	3.02947	0.994036	2.30206	Cluster 1
A0A369KGY7	-0.185179	-0.0538657	-0.129458	0.13992	-0.509135	-0.509135	-0.509135	-0.509135	-0.509135	-0.509135	-0.509135	-0.509135	-0.509135	-0.509135	-0.509135	-0.509135	-0.509135	-0.509135	-0.509135	-0.509135	2.75386	2.27669	1.21379	2.13041	Cluster 1
A0A369JGG8	0.0644651	0.0314814	0.0560879	-0.215037	-0.755919	-0.755919	-0.755919	-0.755919	-0.690944	-0.447386	-0.0535393	-0.417076	-0.755919	-0.755919	-0.755919	-0.755919	0.207319	0.0301668	-0.273565	-0.202634	1.93451	2.83134	1.09298	2.09918	Cluster 1
A0A369JQQ6	-0.489101	-0.374477	-0.449456	-0.439669	-0.672445	-0.672445	-0.672445	-0.672445	-0.634335	-0.514369	-0.454666	-0.540428	-0.276519	-0.542076	-0.575774	-0.474653	0.00663565	-0.0238986	-0.00594921	0.0343223	2.62717	2.24275	1.75435	1.81992	Cluster 1
A0A369KCK7	-0.472974	-0.46674	-0.469244	-0.452057	-0.502285	-0.502643	-0.507616	-0.533052	-0.511746	-0.52836	-0.519816	-0.504147	-0.522912	-0.468527	-0.407195	-0.426603	-0.215582	-0.168223	-0.223862	-0.087409	2.61054	2.51705	1.33403	2.02937	Cluster 1
A0A369JAT2	-0.523364	-0.428869	-0.599376	-0.605247	-0.596071	-0.55413	-0.64242	-0.611302	-0.228655	-0.364084	-0.398495	-0.445608	-0.31829	-0.386339	-0.604935	-0.567684	-0.309628	-0.162457	0.195909	-0.181744	1.79214	2.80734	1.30476	2.42855	Cluster 1
A0A369K7J5	-0.514853	-0.517435	-0.530015	-0.512369	-0.503373	-0.50842	-0.49135	-0.49346	-0.444308	-0.489493	-0.469107	-0.492208	-0.50233	-0.501894	-0.535601	-0.511657	-0.266513	-0.156937	-0.0871761	-0.0464297	2.03209	2.52218	1.62584	2.39482	Cluster 1
A0A369K734	-0.462465	-0.416128	-0.441762	-0.394216	-0.481787	-0.412708	-0.456972	-0.477367	-0.519131	-0.324558	-0.343363	-0.334643	-0.426749	-0.338964	-0.393033	-0.307763	-0.415971	-0.3583	-0.415744	-0.466887	2.60478	2.5881	0.600582	2.39505	Cluster 1
A0A369K080	0.0357321	-0.619549	-0.637543	0.159971	-0.527683	-0.0391403	-0.0428007	-0.670126	-0.820475	-0.0327991	-1.07245	-0.192058	-1.06182	-0.40884	-0.64132	-0.31196	-0.141426	-0.0870855	-0.17668	-0.856703	2.21227	2.37973	1.52499	2.02777	Cluster 1
A0A369K6N7	-0.54084	0.253637	-0.362921	0.0867754	-0.856809	-0.542731	-0.635391	-0.749668	-0.532416	-0.347602	-0.622203	-0.81377	-0.64823	-0.420289	-0.331577	-0.141185	0.38699	-0.29934	-0.264886	-0.26982	2.66702	2.78073	0.522868	1.68166	Cluster 1
A0A369J7U1	-0.405856	-0.433563	-0.500301	-0.455751	-0.458282	-0.449042	-0.406745	-0.45919	-0.583904	-0.539791	-0.577742	-0.555009	-0.716228	-0.654894	-0.65736	-0.624074	-0.0889393	0.0782166	0.0893902	0.15368	2.49806	2.47828	1.09019	2.17885	Cluster 1
A0A369JYE8	-0.360856	-0.354472	-0.414953	-0.216352	-0.756132	-0.498553	-0.73172	-0.577104	-0.50752	-0.815002	-0.557265	-0.72137	-0.406602	-0.292092	-0.601439	-0.623605	0.122917	0.0119118	0.0292439	0.110102	2.91017	1.66295	1.35583	2.23191	Cluster 1
A0A369JM66	-0.0140101	-0.0850103	-0.169608	-0.692518	-0.854837	-0.889133	-0.961933	-0.466456	-0.681023	-0.609262	-0.353773	-0.59412	-0.0372722	-0.185074	-0.354812	-0.356142	-0.197879	-0.379063	-0.198394	-0.217891	1.92162	2.55503	1.44933	2.37223	Cluster 1
A0A369JET3	-0.432661	-0.432661	-0.432661	-0.432661	-0.432661	-0.432661	-0.432661	-0.432661	-0.432661	-0.432661	-0.432661	-0.432661	-0.432661	-0.432661	-0.432661	-0.432661	-0.432661	-0.432661	-0.432661	-0.432661	1.75266	2.69781	1.90833	2.29441	Cluster 1
A0A369J2J2	-0.422622	-0.422622	-0.422622	-0.422622	-0.422622	-0.422622	-0.422622	-0.422622	-0.422622	-0.422622	-0.422622	-0.422622	-0.422622	-0.422622	-0.422622	-0.422622	-0.422622	-0.422622	-0.422622	-0.422622	1.27325	3.00414	1.90555	2.2695	Cluster 1
A0A369K6U6	-0.424888	-0.424888	-0.424888	-0.424888	-0.424888	-0.424888	-0.424888	-0.424888	-0.424888	-0.424888	-0.424888	-0.424888	-0.424888	-0.424888	-0.424888	-0.424888	-0.424888	-0.424888	-0.424888	-0.424888	1.98979	2.83553	1.26765	2.40478	Cluster 1
A0A369IYY2	-0.382502	-0.382502	-0.382502	-0.382502	-0.382502	-0.382502	-0.382502	-0.382502	-0.382502	-0.382502	-0.382502	-0.382502	-0.382502	-0.382502	-0.382502	-0.382502	-0.382502	-0.382502	-0.382502	-0.382502	0.955932	2.98183	0.556492	3.15579	Cluster 1
A0A369JJG8	-0.5908	-0.5908	-0.5908	-0.5908	0.222424	0.508707	0.320235	0.23859	-0.5908	-0.5908	-0.5908	-0.5908	-0.5908	-0.5908	-0.5908	-0.5908	-0.5908	-0.5908	-0.5908	-0.5908	1.84993	2.33891	1.70555	2.26846	Cluster 1
A0A369JDC4	-0.448594	-0.448594	-0.448594	-0.448594	-0.448594	-0.448594	-0.448594	-0.448594	-0.448594	-0.448594	-0.448594	-0.448594	-0.348736	-0.367732	-0.380668	-0.370725	-0.448594	-0.448594	-0.448594	-0.448594	2.00253	2.35866	1.64685	2.63733	Cluster 1
A0A369JZD1	-0.228006	-0.203688	-0.136656	-0.176236	-0.568575	-0.568575	-0.568575	-0.568575	-0.568575	-0.568575	-0.568575	-0.568575	-0.568575	-0.568575	-0.568575	-0.568575	-0.251532	-0.143712	-0.161251	-0.3732	1.54048	2.29002	2.00014	2.66654	Cluster 1
A0A369JAD6	-0.442164	-0.442164	-0.442164	-0.442164	-0.428672	-0.421462	-0.422181	-0.43159	-0.417789	-0.431047	-0.440215	-0.40706	-0.412217	-0.395427	-0.358817	-0.407358	-0.361407	-0.38919	-0.416883	-0.417876	0.981944	2.9696	1.90355	2.47276	Cluster 1
A0A369JC17	-0.439522	-0.452992	-0.443158	-0.388942	-0.439266	-0.446609	-0.436525	-0.437363	-0.443383	-0.405633	-0.419402	-0.432265	-0.401416	-0.430897	-0.389086	-0.412514	-0.41466	-0.418464	-0.38723	-0.400294	1.9309	3.00362	1.23427	2.27084	Cluster 1
A0A369JJL0	-0.356105	-0.369651	-0.555645	-0.374847	-0.675913	-0.342058	-0.506848	-0.749291	-0.331533	-0.39282	-0.492987	-0.475031	-0.0450667	-0.213506	-0.12506	-0.0374662	-0.503702	-0.519304	-0.506545	-0.475041	0.899878	3.1573	1.57815	2.41308	Cluster 1
A0A369JAN9	-0.36362	-0.385384	-0.399846	-0.586549	-0.500821	-0.639287	-0.571114	-0.70587	-0.525585	-0.535459	-0.651191	-0.491802	-0.346587	-0.206469	-0.54462	-0.321577	-0.0407449	-0.288089	-0.165334	-0.105747	1.45249	2.65335	1.61016	2.6597	Cluster 1
A0A369JKN9	-0.0379912	-0.105553	-0.219361	-0.335695	-0.636461	-0.573556	-0.697034	-0.684257	-0.67188	-0.577748	-0.515542	-0.552648	-0.431685	-0.427258	-0.347964	-0.152667	-0.447723	-0.39798	-0.466666	-0.141896	1.69037	2.56099	1.55562	2.61459	Cluster 1
A0A369JJ82	-0.639316	-0.642216	-0.712954	-0.587977	-0.504934	-0.523551	-0.44577	-0.535447	-0.360576	-0.339601	-0.296476	-0.276058	-0.31064	-0.103501	-0.236873	-0.167537	-0.451596	-0.480555	-0.396529	-0.469115	1.80456	2.44682	1.51986	2.70998	Cluster 1
A0A369JFY0	-0.370913	-0.493846	-0.472492	-0.236094	-0.947772	-0.947772	-0.947772	-0.947772	-0.339922	-0.582744	-0.450405	-0.573403	0.000210918	-0.315952	-0.0429263	0.0128697	-0.401199	0.0189065	-0.0418711	-0.012136	1.61423	2.92474	1.87498	1.67905	Cluster 1
A0A369JL40	-0.479752	-0.600684	-0.502199	-0.251422	-0.915707	-0.355354	-0.88165	-0.560414	-0.420166	-0.513834	-0.705566	-0.529465	-0.192082	-0.306262	-0.250929	-0.425413	0.0576062	-0.350424	-0.535073	2.45889	1.93191	1.48283	2.42433	0.420832	Cluster 1
A0A369JBZ8	-0.29877	-0.25134	-0.3141	-0.106809	-0.803294	-0.643589	-0.721078	-0.738961	-0.787875	-0.712252	-0.758345	-0.761895	-0.28833	-0.238599	-0.298898	-0.158296	-0.128306	-0.0459277	-0.0256025	0.151229	1.9689	2.87876	2.28814	0.795241	Cluster 1
A0A369J288	-0.0967042	-0.391763	-0.174936	-0.425525	-0.86371	-0.645161	-0.663035	-0.318193	-0.787657	-0.781635	-0.815421	-0.553353	-0.615768	-0.623085	-0.58487	-0.216639	0.211229	0.155737	-0.100417	0.500576	0.974652	2.92376	2.23071	1.6612	Cluster 1
A0A369JP58	-0.257331	0.18406	-0.202568	-0.52773	-1.08342	-0.791212	-0.993849	-1.35363	-0.759721	-0.454536	-1.03534	-0.584867	0.280446	0.114009	-0.366302	0.204038	0.212724	-0.298633	0.0947495	0.428287	0.553288	2.47405	2.2742	1.88928	Cluster 1
A0A369J6Z6	-0.248	-0.842936	-0.429378	-0.254982	-0.779185	-1.02441	-0.90972	-0.796303	-0.30296	-0.280156	-0.470805	-0.451777	-0.182779	-0.442661	0.227048	0.0457571	-0.279399	-0.43461	0.0616997	0.0984944	1.89023	3.15336	1.90282	0.750647	Cluster 1
A0A369K7Z9	-0.743639	-0.743639	-0.743639	-0.743639	-0.245551	-0.0985826	-0.0173991	-0.609526	0.0182518	-0.223671	-0.293196	-0.280643	-0.743639	-0.743639	-0.743639	-0.743639	-0.0630356	-0.020346	0.0399498	0.263919	1.34103	3.55533	1.47818	1.10441	Cluster 1
A0A369K4E4	-0.449331	-0.298337	0.057367	-0.187093	-0.751738	-0.751738	-0.751738	-0.751738	-0.751738	-0.751738	-0.751738	-0.751738	-0.260724	0.0552599	-0.0119107	-0.0421112	0.463002	0.169706	0.0301329	-0.0116491	1.37918	3.89594	0.648331	0.576142	Cluster 1
A0A369J2N0	-0.556671	-0.518018	-0.562584	-0.532443	-0.507368	-0.58088	-0.524098	-0.49727	-0.570328	-0.368442	-0.363779	-0.418218	-0.336141	-0.145749	-0.255967	-0.326876	0.166031	0.206813	0.22316	-0.414581	1.85543	3.20598	2.31765	-0.49565	Cluster 1
A0A369JIQ7	-0.107447	-0.254059	-0.195524	-0.454372	-0.584304	-0.610247	-0.701885	-0.60897	-0.520211	-0.487483	-0.457959	-0.538455	-0.214724	-0.0726766	-0.0866465	-0.0974729	-0.404686	-0.338918	-0.397731	-0.532314	1.10228	3.51612	2.25974	0.787945	Cluster 1
A0A369J7A4	-0.196853	0.139824	-0.0480058	0.140028	-0.345324	-0.402994	-0.409115	-0.565169	-0.0386411	-0.37503	-0.360281	-0.545858	-0.550564	-0.320036	-0.303687	-0.297155	-0.754234	-0.452036	-0.582834	-0.387718	0.292193	4.14396	1.03498	1.18455	Cluster 1
A0A369JLU2	-0.524386	-0.189096	-0.795914	-0.544644	-0.813877	-0.634632	-0.412515	-0.716027	-0.433832	-0.47425	-0.550864	-0.436232	-0.0797625	-0.226309	-0.356596	-0.216445	-0.134688	0.632631	-0.319421	-0.483498	1.76464	3.22623	2.0299	0.689599	Cluster 1
A0A369JTA2	-0.494883	-0.494883	-0.494883	-0.494883	-0.494883	-0.494883	-0.494883	-0.494883	-0.494883	-0.494883	-0.494883	-0.494883	-0.494883	-0.494883	-0.494883	-0.494883	-0.0933616	0.0253734	0.0332826	0.0581723	2.36262	3.09746	1.89839	0.536194	Cluster 1
A0A369JPH6	-0.35849	-0.349288	-0.275806	-0.10264	-0.655037	-0.655037	-0.655037	-0.655037	-0.514517	-0.428928	-0.517076	-0.275496	-0.655037	-0.655037	-0.655037	-0.655037	0.495612	0.0753168	-0.379268	-0.265521	2.57429	2.4895	1.99871	1.07391	Cluster 1
A0A369J7S5	-0.422962	-0.356016	-0.122154	-0.0092727	-0.373686	-0.485481	-0.426152	-0.515348	-0.412811	-0.422596	-0.237624	-0.384844	-1.00265	-0.511911	-0.60614	-0.779408	0.266171	0.0446887	-0.0602439	-0.318656	2.46034	3.36269	1.23091	0.0831527	Cluster 1
A0A369K354	-0.184956	-0.132346	0.00446724	0.178388	-0.582968	-0.549118	-0.587921	-0.629127	-0.56803	-0.651102	-0.659147	-0.621686	-0.64877	-0.660797	-0.614814	-0.635144	-0.194571	-0.23353	-0.24751	-0.0733838	2.56989	2.40038	2.0382	1.28359	Cluster 1
A0A369J427	-0.352491	-0.362904	-0.443248	-0.375937	-0.486946	-0.412317	-0.50464	-0.51947	-0.562486	-0.496403	-0.586906	-0.597021	-0.729514	-0.754913	-0.762253	-0.748892	0.305932	0.226286	0.134757	0.325633	2.3184	2.72194	2.1585	0.504895	Cluster 1
A0A369JLT2	0.14673	-0.105355	0.161063	0.355526	-0.47627	-0.455836	-0.435686	-0.457341	-0.692457	-0.780643	-0.639572	-0.631309	-0.788067	-0.68508	-0.658504	-0.777294	-0.310924	-0.292254	-0.315709	-0.255362	1.76313	2.86466	2.11166	1.35489	Cluster 1
A0A369JCN0	-0.39606	-0.39606	-0.39606	-0.39606	-0.39606	-0.39606	-0.39606	-0.39606	-0.39606	-0.39606	-0.39606	-0.39606	-0.39606	-0.39606	-0.39606	-0.39606	-0.39606	-0.39606	-0.39606	-0.39606	2.8548	2.29098	2.53069	0.244736	Cluster 1
A0A369K4K4	-0.396504	-0.396504	-0.396504	-0.396504	-0.396504	-0.396504	-0.396504	-0.396504	-0.396504	-0.396504	-0.396504	-0.396504	-0.396504	-0.396504	-0.396504	-0.396504	-0.396504	-0.396504	-0.396504	-0.396504	2.38364	2.75192	2.55834	0.236184	Cluster 1
A0A369K7V1	-0.445671	-0.445671	-0.445671	-0.445671	-0.445671	-0.445671	-0.445671	-0.445671	-0.211651	-0.0299514	-0.140367	-0.21644	-0.445671	-0.445671	-0.445671	-0.445671	-0.445671	-0.445671	-0.445671	-0.445671	2.46141	3.00423	2.14766	0.11585	Cluster 1
A0A369JNY8	-0.387826	-0.372596	-0.382085	-0.391257	-0.449503	-0.449503	-0.449503	-0.449503	-0.449503	-0.449503	-0.449503	-0.449503	-0.449503	-0.449503	-0.449503	-0.449503	-0.329216	-0.335853	-0.340517	-0.321144	3.02605	2.15325	2.25345	0.82178	Cluster 1
A0A369JVB9	-0.567327	-0.567327	-0.567327	-0.567327	-0.451303	-0.49685	-0.430243	-0.467687	-0.393772	-0.410581	-0.388412	-0.3766	-0.192202	0.00481811	-0.104525	0.0131122	-0.567327	-0.567327	-0.567327	-0.567327	2.62772	2.55232	2.16954	0.883281	Cluster 1
A0A369J565	-0.62793	-0.62793	-0.62793	-0.62793	-0.496677	-0.498955	-0.481988	-0.529874	-0.327342	-0.337558	-0.406889	-0.320379	-0.305546	-0.302525	-0.277996	-0.209869	-0.163446	-0.236036	-0.224822	-0.182498	2.9075	2.75279	1.819	0.334825	Cluster 1
A0A369JMA1	-0.561801	-0.267829	-0.37395	-0.328138	-0.481564	-0.345785	0.552048	-0.468162	0.103018	-0.370868	-0.539937	-0.394652	-0.301796	-0.319054	-0.328572	-0.315906	-0.729379	-0.729379	-0.729379	-0.729379	2.09658	2.95157	2.26693	0.345376	Cluster 1
A0A369JEL9	-0.533214	-0.575004	-0.334093	-0.462331	-0.0511861	-0.658275	-0.598845	-0.123614	-0.657945	-0.537901	-0.286736	-0.141741	0.0581309	-0.0342141	-0.532849	-0.199811	-0.593823	-0.629448	-0.552285	-0.4686	3.04948	2.34493	1.9123	0.607069	Cluster 1
A0A369JUP1	-0.431693	-0.405217	-0.404248	-0.429922	-0.410698	-0.423113	-0.433244	-0.437306	-0.410549	-0.429021	-0.423827	-0.425776	-0.379658	-0.378421	-0.405189	-0.378936	-0.372385	-0.375053	-0.382223	-0.397388	2.31903	2.91793	2.34129	0.555618	Cluster 1
A0A369JMC7	-0.627192	-0.576753	-0.634663	-0.585381	-0.324226	-0.353966	-0.290689	-0.287293	-0.349315	-0.321707	-0.456339	-0.359095	-0.405745	-0.442929	-0.554632	-0.462568	-0.267156	-0.264484	-0.362702	-0.264775	2.71104	2.6072	2.16731	0.706064	Cluster 1
A0A369JNW5	-0.444317	-0.447521	-0.447464	-0.44964	-0.449202	-0.446833	-0.448327	-0.448131	-0.437744	-0.432053	-0.435107	-0.433193	-0.22613	-0.243504	-0.230959	-0.236499	-0.43543	-0.432991	-0.438588	-0.435919	3.1564	1.86855	2.4317	0.542912	Cluster 1
A0A369JWU9	-1.06391	-1.16034	-1.04804	-1.01037	-0.20981	-0.136187	-0.148342	-0.246332	0.0349568	-0.118445	0.215658	0.158933	-0.0532507	-0.320477	-0.0849326	-0.195574	-0.492229	-0.556981	-0.607873	-0.456027	2.58601	1.89207	2.52493	0.496567	Cluster 1
A0A369K9A5	-0.654767	-0.540425	-0.895012	-0.718659	-0.736273	-0.663689	-0.648397	-0.995917	-0.157947	-0.189118	0.0427174	-0.486662	-0.127208	0.0182106	0.118412	-0.15243	-0.148447	-0.115517	-0.242269	0.027472	2.55619	2.60632	2.18741	-0.0840036	Cluster 1
A0A369JPQ3	-0.89443	-0.850893	-0.833447	-0.80909	-0.760033	-0.787315	-0.780664	-0.763232	-0.402656	-0.290125	-0.374021	-0.352358	0.0895748	0.127036	0.14685	0.065135	0.0109689	-0.18576	-0.0179266	-0.111169	2.19013	2.40529	2.45429	0.723835	Cluster 1
A0A369JVP3	-1.01407	-0.936318	-0.941569	-0.889415	-0.194988	-0.233391	-0.393213	-0.283686	-0.441199	-0.407021	-0.443673	-0.486058	0.0532804	0.00721593	-0.0490088	-0.124672	-0.402963	-0.27314	-0.41126	-0.107733	2.86679	2.27871	1.88789	0.939487	Cluster 1
A0A369JHZ7	-0.419842	-0.419842	-0.419842	-0.419842	-0.419842	-0.419842	-0.419842	-0.419842	-0.419842	-0.419842	-0.419842	-0.419842	-0.419842	-0.419842	-0.419842	-0.419842	-0.419842	-0.419842	-0.419842	-0.419842	2.38272	2.14385	2.86026	1.00999	Cluster 1
A0A369J8S7	-0.426972	-0.426972	-0.426972	-0.426972	-0.426972	-0.426972	-0.426972	-0.426972	-0.426972	-0.426972	-0.426972	-0.426972	-0.426972	-0.426972	-0.426972	-0.426972	-0.426972	-0.426972	-0.426972	-0.426972	2.09232	2.39527	2.74358	1.30827	Cluster 1
A0A369K9F1	-0.424532	-0.424532	-0.424532	-0.424532	-0.424532	-0.424532	-0.424532	-0.424532	-0.424532	-0.424532	-0.424532	-0.424532	-0.424532	-0.424532	-0.424532	-0.424532	-0.424532	-0.424532	-0.424532	-0.424532	1.98544	2.17895	2.98393	1.34232	Cluster 1
A0A369K3C7	-0.397043	-0.397043	-0.397043	-0.397043	-0.397043	-0.397043	-0.397043	-0.397043	-0.397043	-0.397043	-0.397043	-0.397043	-0.397043	-0.397043	-0.397043	-0.397043	-0.397043	-0.397043	-0.397043	-0.397043	2.93469	1.46666	2.95711	0.582402	Cluster 1
A0A369JR83	-0.413233	-0.413233	-0.413233	-0.413233	-0.413233	-0.413233	-0.413233	-0.413233	-0.413233	-0.413233	-0.413233	-0.413233	-0.413233	-0.413233	-0.413233	-0.413233	-0.413233	-0.413233	-0.413233	-0.413233	2.83247	1.80105	2.74441	0.886737	Cluster 1
A0A369J6P6	-0.405397	-0.405397	-0.405397	-0.405397	-0.405397	-0.405397	-0.405397	-0.405397	-0.405397	-0.405397	-0.405397	-0.405397	-0.405397	-0.405397	-0.405397	-0.405397	-0.405397	-0.405397	-0.405397	-0.405397	1.83239	2.20477	3.30204	0.768736	Cluster 1
A0A369JFI0	-0.419045	-0.419045	-0.419045	-0.419045	-0.419045	-0.419045	-0.419045	-0.419045	-0.419045	-0.419045	-0.419045	-0.419045	-0.419045	-0.419045	-0.419045	-0.419045	-0.419045	-0.419045	-0.419045	-0.419045	2.52078	2.06016	2.81364	0.986322	Cluster 1
A0A369J7L2	-0.419758	-0.419758	-0.419758	-0.419758	-0.419758	-0.419758	-0.419758	-0.419758	-0.419758	-0.419758	-0.419758	-0.419758	-0.419758	-0.419758	-0.419758	-0.419758	-0.419758	-0.419758	-0.419758	-0.419758	2.44145	1.6077	3.0352	1.31081	Cluster 1
A0A369KE92	-0.414236	-0.414236	-0.414236	-0.414236	-0.414236	-0.414236	-0.414236	-0.414236	-0.414236	-0.414236	-0.414236	-0.414236	-0.414236	-0.414236	-0.414236	-0.414236	-0.414236	-0.414236	-0.414236	-0.414236	2.23394	1.9886	3.12024	0.941933	Cluster 1
A0A369JPN1	-0.413479	-0.413479	-0.413479	-0.413479	-0.413479	-0.413479	-0.413479	-0.413479	-0.413479	-0.413479	-0.413479	-0.413479	-0.413479	-0.413479	-0.413479	-0.413479	-0.413479	-0.413479	-0.413479	-0.413479	2.45968	1.8873	3.02793	0.894658	Cluster 1
A0A369K468	-0.430608	-0.430608	-0.430608	-0.430608	-0.430608	-0.430608	-0.430608	-0.430608	-0.430608	-0.430608	-0.430608	-0.430608	-0.430608	-0.430608	-0.430608	-0.430608	-0.430608	-0.430608	-0.430608	-0.430608	2.26026	2.24151	2.65134	1.45905	Cluster 1
A0A369KGA9	0.204459	0.16043	0.38953	0.578634	-0.58444	-0.58444	-0.58444	-0.58444	-0.58444	-0.58444	-0.58444	-0.58444	-0.58444	-0.58444	-0.58444	-0.58444	-0.58444	-0.58444	-0.58444	-0.58444	2.08215	2.06533	2.60212	1.26839	Cluster 1
A0A369KFA7	-0.0131951	0.050975	0.0513863	-0.0825998	-0.521097	-0.521097	-0.521097	-0.521097	-0.521097	-0.521097	-0.521097	-0.521097	-0.521097	-0.521097	-0.521097	-0.521097	-0.521097	-0.521097	-0.521097	-0.521097	2.32651	2.40616	2.49447	1.10386	Cluster 1
A0A369JT10	-0.438417	-0.438417	-0.438417	-0.438417	-0.438417	-0.438417	-0.438417	-0.438417	-0.438417	-0.438417	-0.438417	-0.438417	-0.283271	-0.34534	-0.211234	-0.179673	-0.438417	-0.438417	-0.438417	-0.438417	2.28208	1.57523	3.36041	0.816449	Cluster 1
A0A369JBA8	-0.332972	-0.324815	-0.348963	-0.320969	-0.485399	-0.485399	-0.485399	-0.485399	-0.485399	-0.485399	-0.485399	-0.485399	-0.421229	-0.407497	-0.410695	-0.423448	-0.399215	-0.381408	-0.388588	-0.366536	2.42001	2.23624	2.74021	1.01306	Cluster 1
A0A369J993	-0.461267	-0.461267	-0.461267	-0.461267	-0.421862	-0.416229	-0.398157	-0.414297	-0.461267	-0.461267	-0.461267	-0.461267	-0.376685	-0.364931	-0.355427	-0.363749	-0.379801	-0.372615	-0.347991	-0.357284	2.3275	2.00241	3.0611	0.868161	Cluster 1
A0A369IYS6	-0.211854	-0.402486	-0.277814	-0.0159988	-0.418345	-0.437964	-0.39016	-0.426136	-0.686811	-0.686811	-0.686811	-0.686811	-0.504442	-0.495085	-0.503977	-0.483079	-0.23913	-0.211304	-0.331279	-0.23542	2.7696	1.81575	2.5399	1.20647	Cluster 1
A0A369JYD8	-0.366001	-0.284367	-0.386918	-0.1898	-0.572648	-0.571605	-0.574013	-0.579313	-0.402845	-0.447622	-0.427694	-0.428616	-0.125349	-0.209182	-0.18488	-0.18447	-0.613075	-0.613075	-0.613075	-0.613075	2.78933	1.99296	2.38053	1.2248	Cluster 1
A0A369K1M4	-0.0667022	-0.041739	0.216258	0.44347	0.386848	-0.0411593	-0.264327	-0.140331	-0.371541	-0.241612	-0.537134	-0.0538699	-1.01846	-1.01846	-1.01846	-1.01846	-0.672221	-0.594806	-0.585158	-0.631798	2.16314	2.02734	2.72182	0.35737	Cluster 1
A0A369JDA9	-0.488374	-0.469348	-0.502685	-0.496455	-0.311209	-0.300683	-0.427965	-0.196132	-0.227232	-0.338666	-0.286531	-0.333284	-0.507635	-0.32967	-0.307594	-0.427011	-0.523165	-0.523165	-0.523165	-0.523165	1.85564	2.48351	3.08984	0.614143	Cluster 1
A0A369JUV2	-0.180067	-0.227512	-0.141856	0.109493	-0.675146	-0.712101	-0.50919	-0.470174	0.00485059	-0.51088	-0.200288	-0.176511	-1.10816	-0.487851	-0.493995	-0.467958	-0.46836	-0.463192	-0.513363	-0.540574	2.28773	2.09099	2.68746	1.16665	Cluster 1
A0A369KB86	-0.171092	0.962719	-0.349218	0.135634	-0.792729	-0.891036	-0.36427	-0.653296	-0.276125	-0.622953	-0.167314	-0.559231	-0.135281	-0.212179	0.854149	-0.16607	-0.764637	-0.998576	-1.03373	-0.833258	1.50184	1.26495	3.12886	1.14284	Cluster 1
A0A369K4R0	-0.284558	-0.768865	-0.22797	-0.819739	-0.798783	-0.539078	-0.718703	-0.422619	-0.205558	-0.134104	-0.812177	-0.819719	-0.0653082	-0.0234111	0.418935	-0.432644	-0.417259	-0.270079	-0.307	-0.477328	1.88275	2.23441	2.73894	1.26987	Cluster 1
A0A369JUE6	-0.215578	-0.0211975	-0.294232	-0.0444874	-0.665056	-0.6683	-0.522368	-0.501034	-0.749369	-0.900299	-0.622372	-0.401516	-0.408981	-0.290495	-0.481793	-0.544068	-0.533589	-0.0902226	-0.183344	-0.182293	1.97936	2.16265	2.81948	1.35911	Cluster 1
A0A369K9L4	-0.33261	-0.430322	-0.309942	-0.249807	-0.483872	-0.518101	-0.526706	-0.560014	-0.508891	-0.528023	-0.507104	-0.536305	-0.556899	-0.56853	-0.543761	-0.576402	-0.138019	-0.130015	-0.315742	-0.151826	1.97219	1.75263	2.97248	1.77559	Cluster 1
A0A369K9E4	-0.396174	-0.452899	-0.429624	-0.426062	-0.463025	-0.461532	-0.432724	-0.459643	-0.387787	-0.423833	-0.460694	-0.426388	-0.409579	-0.424811	-0.405705	-0.427989	-0.441287	-0.343419	-0.432325	-0.442791	2.71082	2.0238	2.46084	1.35283	Cluster 1
A0A369JSG5	0.124919	0.122776	0.131565	0.811755	-0.439113	-0.832419	-0.203158	-1.00412	-0.181649	-0.877472	-0.534361	-0.990267	-0.268335	-0.285681	-0.358104	-0.0649492	-0.728918	-0.707688	-0.646408	-0.799277	2.47046	2.03321	2.09793	1.12931	Cluster 1
A0A369JYN7	-0.55788	-0.531132	-0.515323	-0.466613	-0.445574	-0.414817	-0.404365	-0.273543	-0.507317	-0.448839	-0.440096	-0.284671	-0.352208	-0.343277	-0.440849	-0.446017	-0.316292	-0.334131	-0.359795	-0.356072	2.52082	2.14372	2.82155	0.752721	Cluster 1
A0A369JFS3	0.260398	-0.467344	-1.18195	0.432735	-1.0324	-0.627216	-0.276246	0.556155	-0.653528	-0.794603	-0.270631	-0.0228804	-0.427481	0.225087	-0.303533	-0.2345	-0.857756	-0.86402	-0.988642	0.0139536	2.08979	2.28742	2.19767	0.939519	Cluster 1
A0A369J3T0	0.132373	-0.307644	0.0770836	-0.440206	-0.164248	-0.0546385	-0.115979	-0.195271	-0.559246	-0.479203	-0.519637	-0.492341	-0.9763	-0.549931	-1.0479	-0.773627	-0.58574	-0.382986	-0.415847	-0.258006	2.10259	1.55	2.97529	1.48141	Cluster 1
A0A369JQ44	-0.424478	-0.424478	-0.424478	-0.424478	-0.424478	-0.424478	-0.424478	-0.424478	-0.424478	-0.424478	-0.424478	-0.424478	-0.424478	-0.424478	-0.424478	-0.424478	-0.424478	-0.424478	-0.424478	-0.424478	1.86689	2.75163	2.58635	1.28468	Cluster 1
A0A369K2B6	-0.434728	-0.434728	-0.434728	-0.434728	-0.434728	-0.434728	-0.434728	-0.434728	-0.434728	-0.434728	-0.434728	-0.434728	-0.434728	-0.434728	-0.434728	-0.434728	-0.434728	-0.434728	-0.434728	-0.434728	1.86503	2.50307	2.40554	1.92091	Cluster 1
A0A369JNI4	-0.468863	-0.468863	-0.468863	-0.468863	-0.468863	-0.468863	-0.468863	-0.468863	-0.468863	-0.468863	-0.468863	-0.468863	-0.329771	-0.14377	-0.26959	-0.339238	-0.468863	-0.468863	-0.468863	-0.468863	1.577	2.45971	2.65365	1.89382	Cluster 1
A0A369K290	-0.437389	-0.45153	-0.422771	-0.382436	-0.560602	-0.560602	-0.560602	-0.560602	-0.434211	-0.459091	-0.391898	-0.47979	-0.560602	-0.560602	-0.560602	-0.560602	0.0816027	-0.431573	-0.113746	0.0248478	1.24938	2.75945	2.31884	2.05513	Cluster 1
A0A369JKP0	-0.410525	-0.225036	-0.491883	-0.401716	-0.765346	-0.765346	-0.765346	-0.765346	-0.457082	-0.64975	-0.350794	-0.429419	-0.335348	-0.45751	-0.377122	-0.277378	-0.021349	-0.135052	-0.112025	-0.175622	1.8871	2.93347	1.89842	1.65001	Cluster 1
A0A369K811	-0.710148	-0.710148	-0.710148	-0.710148	-0.313389	-0.347998	-0.154486	-0.290199	-0.409875	-0.409804	-0.313895	-0.322774	-0.0128238	-0.321596	-0.494339	-0.409731	-0.394078	-0.227374	-0.427594	-0.353344	0.920879	3.04625	2.60783	1.46893	Cluster 1
A0A369JMQ7	-0.471136	-0.272146	-0.484606	-0.201883	-0.640838	-0.691599	-0.581926	-0.644616	-0.764722	-0.546708	-0.546662	-0.802768	-0.419864	-0.337241	-0.412778	-0.0294418	-0.142765	-0.0513207	-0.150158	-0.337761	1.94315	2.23026	2.39488	1.96265	Cluster 1
A0A369JSP6	-0.493287	-0.44606	-0.488501	-0.498014	-0.487922	-0.509621	-0.564414	-0.543021	-0.444663	-0.432856	-0.428109	-0.449844	-0.508874	-0.514688	-0.513363	-0.433701	-0.12517	-0.152364	-0.267946	-0.259166	1.48014	2.64775	2.26957	2.16412	Cluster 1
A0A369JB65	-0.465242	-0.540956	-0.498226	-0.384267	-0.53756	-0.540034	-0.403524	-0.487147	-0.573197	-0.607221	-0.723418	-0.763684	-0.185834	-0.408419	-0.343755	-0.17178	-0.175574	-0.213801	-0.204946	-0.264468	1.60698	2.41346	2.66272	1.80989	Cluster 1
A0A369K0C5	-0.427694	-0.427694	-0.427694	-0.427694	-0.427694	-0.427694	-0.427694	-0.427694	-0.427694	-0.427694	-0.427694	-0.427694	-0.427694	-0.427694	-0.427694	-0.427694	-0.427694	-0.427694	-0.427694	-0.427694	2.42053	2.81435	1.82402	1.49499	Cluster 1
A0A369J2P5	-0.41473	-0.41473	-0.41473	-0.41473	-0.41473	-0.41473	-0.41473	-0.41473	-0.41473	-0.41473	-0.41473	-0.41473	-0.41473	-0.41473	-0.41473	-0.41473	-0.41473	-0.41473	-0.41473	-0.41473	2.16155	3.02693	2.22439	0.88174	Cluster 1
A0A369JBF6	-0.413334	-0.413334	-0.413334	-0.413334	-0.413334	-0.413334	-0.413334	-0.413334	-0.413334	-0.413334	-0.413334	-0.413334	-0.413334	-0.413334	-0.413334	-0.413334	-0.413334	-0.413334	-0.413334	-0.413334	3.06461	2.61575	1.34098	1.24534	Cluster 1
A0A369JYC5	-0.433797	-0.433797	-0.433797	-0.433797	-0.433797	-0.433797	-0.433797	-0.433797	-0.433797	-0.433797	-0.433797	-0.433797	-0.433797	-0.433797	-0.433797	-0.433797	-0.433797	-0.433797	-0.433797	-0.433797	2.29901	2.53162	2.19529	1.65002	Cluster 1
A0A369K9Q9	-0.431319	-0.431319	-0.431319	-0.431319	-0.431319	-0.431319	-0.431319	-0.431319	-0.431319	-0.431319	-0.431319	-0.431319	-0.431319	-0.431319	-0.431319	-0.431319	-0.431319	-0.431319	-0.431319	-0.431319	2.37629	2.56352	2.20762	1.47895	Cluster 1
A0A369JNC8	-0.425432	-0.425432	-0.425432	-0.425432	-0.425432	-0.425432	-0.425432	-0.425432	-0.425432	-0.425432	-0.425432	-0.425432	-0.425432	-0.425432	-0.425432	-0.425432	-0.425432	-0.425432	-0.425432	-0.425432	2.32726	2.70607	2.28642	1.18889	Cluster 1
A0A369JCY7	-0.429556	-0.429556	-0.429556	-0.429556	-0.429556	-0.429556	-0.429556	-0.429556	-0.429556	-0.429556	-0.429556	-0.429556	-0.429556	-0.429556	-0.429556	-0.429556	-0.429556	-0.429556	-0.429556	-0.429556	2.35699	2.8079	1.69958	1.72666	Cluster 1
A0A369JS86	-0.404671	-0.404671	-0.404671	-0.404671	-0.404671	-0.404671	-0.404671	-0.404671	-0.404671	-0.404671	-0.404671	-0.404671	-0.404671	-0.404671	-0.404671	-0.404671	-0.404671	-0.404671	-0.404671	-0.404671	2.03603	3.30851	2.02828	0.720611	Cluster 1
A0A369JP54	-0.429842	-0.429842	-0.429842	-0.429842	-0.429842	-0.429842	-0.429842	-0.429842	-0.429842	-0.429842	-0.429842	-0.429842	-0.429842	-0.429842	-0.429842	-0.429842	-0.429842	-0.429842	-0.429842	-0.429842	2.13445	2.64722	2.38891	1.42627	Cluster 1
A0A369JC19	-0.41745	-0.41745	-0.41745	-0.41745	-0.41745	-0.41745	-0.41745	-0.41745	-0.41745	-0.41745	-0.41745	-0.41745	-0.41745	-0.41745	-0.41745	-0.41745	-0.41745	-0.41745	-0.41745	-0.41745	2.58584	2.68286	2.20584	0.874477	Cluster 1
A0A369JER3	-0.442786	-0.442786	-0.442786	-0.442786	-0.442786	-0.442786	-0.442786	-0.442786	-0.442786	-0.442786	-0.442786	-0.442786	-0.40782	-0.41174	-0.406158	-0.35412	-0.442786	-0.442786	-0.442786	-0.442786	2.12799	2.69059	2.11524	1.7306	Cluster 1
A0A369K2U7	-0.532046	-0.532046	-0.532046	-0.532046	-0.450441	-0.445611	-0.349596	-0.413375	-0.532046	-0.532046	-0.532046	-0.532046	0.267695	-0.204754	-0.242773	-0.159298	-0.532046	-0.532046	-0.532046	-0.532046	2.15003	2.56713	2.45718	1.20837	Cluster 1
A0A369J9G8	0.0321668	-0.0911162	0.317131	-0.514255	-0.463375	-0.431011	-0.474486	-0.724086	0.156386	0.0879651	0.153819	0.12181	-0.77398	-0.77398	-0.77398	-0.77398	-0.77398	-0.77398	-0.77398	-0.77398	2.09783	2.52707	1.8702	1.52579	Cluster 1
A0A369JGD3	-0.184142	-0.146779	-0.190408	-0.168367	-0.0892221	-0.327147	-0.417486	-0.39125	-0.427858	-0.361429	-0.086201	-0.0742386	-0.411947	-0.321937	-0.359537	-0.432146	-0.91163	-0.91163	-0.91163	-0.91163	2.08156	2.95085	2.06967	0.934533	Cluster 1
A0A369JN29	-0.438853	-0.438853	-0.438853	-0.438853	-0.434356	-0.432099	-0.426536	-0.432716	-0.430106	-0.435334	-0.436317	-0.430491	-0.435969	-0.43476	-0.436553	-0.433606	-0.435521	-0.433804	-0.434945	-0.434002	2.18322	2.52148	2.26418	1.72365	Cluster 1
A0A369K0S3	0.147399	-0.444371	-0.423638	-0.433074	-0.424762	-0.489586	-0.451306	-0.473042	-0.430751	-0.498055	-0.531137	-0.474298	-0.528295	-0.564081	-0.551939	-0.51644	-0.402908	-0.194958	-0.304891	-0.302131	1.91582	2.97468	2.32026	1.08151	Cluster 1
A0A369J5I2	-0.447612	-0.451204	-0.464561	-0.419066	-0.521026	-0.506981	-0.51109	-0.511434	-0.488394	-0.493464	-0.503952	-0.476801	-0.462077	-0.445806	-0.498093	-0.463729	-0.256253	-0.23684	-0.256346	-0.207877	2.4041	2.59521	1.86147	1.76182	Cluster 1
A0A369JY90	-0.650798	-0.677339	-0.616607	-0.452417	-0.452513	-0.246559	-0.191818	-0.402472	-0.407306	-0.656914	-0.622769	-0.377237	-0.721664	-0.654657	0.18632	-0.161052	-0.41764	-0.16615	-0.414547	-0.235126	2.25906	2.57313	2.31369	1.19338	Cluster 1
A0A369JGZ7	-0.40256	-0.402504	-0.392467	-0.368125	-0.408219	-0.409072	-0.413367	-0.406453	-0.431484	-0.459894	-0.43121	-0.433593	-0.439738	-0.476291	-0.473368	-0.465375	-0.46883	-0.4742	-0.479701	-0.471379	2.12208	2.57195	2.08877	1.92502	Cluster 1
A0A369JAK9	-0.406485	-0.397277	-0.424185	-0.423302	-0.47246	-0.498229	-0.472885	-0.38536	-0.396887	-0.465416	-0.434478	-0.385761	-0.371271	-0.453021	-0.337117	-0.3648	-0.498788	-0.50626	-0.500579	-0.47941	2.18823	2.34135	2.47777	1.66662	Cluster 1
A0A369JGM4	-0.614754	-0.506516	-0.541049	-0.436476	-0.636198	-0.54894	-0.627217	-0.196977	-0.462241	-0.366755	-0.214416	-0.114008	-0.454898	-0.335783	-0.394954	-0.394512	-0.33826	-0.418634	-0.582106	-0.393428	2.12781	2.69807	2.07029	1.68195	Cluster 1
A0A369K6D0	-0.714766	-0.596199	-0.769822	-0.970579	-0.553304	-0.385704	-0.371223	-0.708877	-0.48024	-0.26142	-0.418435	-0.422851	-0.228783	-0.334951	-0.261795	-0.160875	0.0185133	-0.072625	-0.357316	-0.339859	2.58799	2.45517	1.75533	1.59261	Cluster 1
A0A369JN97	-0.633392	-0.649612	-0.650673	-0.619132	-0.380888	-0.353986	-0.240745	-0.346642	-0.393429	-0.361929	-0.340252	-0.350305	-0.447177	-0.460752	-0.457789	-0.369215	-0.362377	-0.327926	-0.313422	-0.223478	2.4385	3.0709	1.26709	1.50663	Cluster 1
A0A369J5S8	0.207475	-0.0449314	-0.201036	0.0145462	-0.722094	-0.722094	-0.722094	-0.722094	-0.722094	-0.722094	-0.722094	-0.722094	-0.722094	-0.722094	-0.722094	-0.722094	0.207185	0.192843	0.259193	0.254391	2.48371	1.65829	2.49699	1.13647	Cluster 1
A0A369JC95	-0.576787	-0.576787	-0.576787	-0.576787	-0.576787	-0.576787	-0.576787	-0.576787	-0.291035	-0.313189	-0.375843	-0.342499	-0.576787	-0.576787	-0.576787	-0.576787	0.333015	0.0962039	0.162216	0.346229	2.89713	0.833679	2.9751	0.60045	Cluster 1
A0A369J4F2	-0.538215	-0.411327	-0.501593	-0.421433	-0.624491	-0.624491	-0.624491	-0.624491	-0.624491	-0.624491	-0.624491	-0.624491	-0.435377	-0.409996	-0.455341	-0.420764	0.104356	0.145882	0.132043	0.267731	2.66201	1.81415	2.66792	0.795877	Cluster 1
A0A369JP91	-0.480577	-0.379956	-0.482873	-0.446026	-0.575385	-0.575385	-0.575385	-0.575385	-0.498417	-0.447221	-0.471494	-0.517738	-0.575385	-0.575385	-0.575385	-0.575385	-0.0955058	-0.0197704	-0.0504329	0.0497083	2.62609	2.23795	2.1639	1.41544	Cluster 1
A0A369K627	-0.462178	-0.463072	-0.443086	-0.446802	-0.501948	-0.501948	-0.501948	-0.501948	-0.486283	-0.473268	-0.470734	-0.472346	-0.474683	-0.475624	-0.46776	-0.475702	-0.0983169	-0.0754823	-0.143839	-0.12001	3.15336	1.70615	2.42014	0.777329	Cluster 1
A0A369JFP7	-0.379332	-0.537642	-0.328432	-0.47644	-0.629558	-0.629558	-0.629558	-0.629558	-0.560067	-0.594719	-0.565974	-0.571504	-0.240185	-0.243713	-0.202483	-0.235794	0.0209063	-0.177569	-0.351734	-0.212933	2.57259	1.9436	2.78519	0.874465	Cluster 1
A0A369JV85	-0.471266	-0.492959	-0.388524	-0.443114	-0.594041	-0.588739	-0.554168	-0.556161	-0.617699	-0.617699	-0.617699	-0.617699	-0.51436	-0.544379	-0.49923	-0.513947	0.232975	0.212573	0.157505	0.365395	3.04953	2.09526	2.0183	0.500159	Cluster 1
A0A369J854	-0.4762	-0.478443	-0.476668	-0.474092	-0.486594	-0.486633	-0.484368	-0.487286	-0.481871	-0.48379	-0.486642	-0.475895	-0.479572	-0.477894	-0.452138	-0.457034	-0.153722	-0.187229	-0.133498	-0.16432	2.70223	2.40552	2.33287	0.843264	Cluster 1
A0A369JAV4	-0.630276	-0.518404	-0.602021	-0.556584	-0.547931	-0.536334	-0.574599	-0.490829	-0.590659	-0.53446	-0.473988	-0.478189	-0.490463	-0.480219	-0.541786	-0.533756	0.246463	0.236974	0.174115	0.22005	2.23031	2.39856	2.70268	0.371344	Cluster 1
A0A369K7P3	-0.535408	-0.49831	-0.545921	-0.382163	-0.498525	-0.537114	-0.470325	-0.496418	-0.50927	-0.529485	-0.54088	-0.491786	-0.545925	-0.525962	-0.543946	-0.540062	0.0754384	0.0292495	-0.453558	0.0797822	2.36109	2.15156	2.50514	1.4428	Cluster 1
A0A369JLD3	-0.336798	-1.13857	-0.344219	0.0744585	-0.425828	-0.16786	-0.0636619	-0.502551	-1.07477	-0.824259	-0.83379	-0.6448	-0.236893	-0.254426	-0.248875	-0.353789	0.723803	0.271748	-0.390743	0.0664621	1.74686	2.22506	2.98745	-0.254006	Cluster 1
A0A369JCS1	-0.586792	-0.745333	-0.536182	0.127743	-0.388285	-0.303268	-0.421582	-0.638618	-0.694867	-0.577344	-0.373612	-0.509162	-0.50973	-0.690105	-0.462751	-0.52888	0.306296	0.209109	-0.0233121	-0.0935914	3.14908	1.70043	2.34706	0.243693	Cluster 1
A0A369JKC2	-0.461472	-0.316666	-0.529965	-0.37457	-0.768396	-0.617148	-0.605309	-0.583581	-0.461902	-0.497598	-0.673957	-0.589025	-0.529565	-0.3666	-0.41334	-0.4308	-0.0915991	-0.0152168	-0.0713505	-0.034473	2.47905	2.1073	2.45038	1.3958	Cluster 1
A0A369JBI9	-0.528342	-0.488117	-0.537715	-0.425558	-0.5067	-0.524212	-0.499625	-0.521608	-0.446516	-0.4779	-0.476506	-0.49331	-0.435699	-0.44838	-0.476691	-0.47906	-0.286693	-0.20825	-0.171842	-0.000269777	2.36854	1.99565	2.80513	1.26367	Cluster 1
A0A369K4S1	-0.393694	-0.627267	-0.372374	-0.574828	-0.795568	-0.647698	-0.624324	-0.786741	-0.913747	-0.346721	-1.01429	-0.508182	-0.199431	-0.101193	-0.21702	-0.365315	0.00353394	0.320251	0.100609	-0.0811347	2.62914	2.04645	2.05885	1.4107	Cluster 1
A0A369K1P4	-0.382827	-0.440213	-0.42389	-0.383772	-0.574337	-0.52844	-0.522058	-0.50852	-0.558819	-0.528292	-0.614098	-0.626538	-0.721842	-0.70554	-0.735192	-0.710021	0.0924762	0.241965	0.265019	0.322046	2.20605	2.04854	2.69667	1.09163	Cluster 1
A0A369KAJ9	-0.533251	-0.354996	-0.365107	-0.424237	-0.50049	-0.551344	-0.490816	-0.51612	-0.696393	-0.60538	-0.604552	-0.609556	-0.672731	-0.68673	-0.690508	-0.693869	0.346801	0.250594	0.233615	0.330615	2.44106	1.69102	2.77979	0.922583	Cluster 1
A0A369JFC3	-0.301029	-0.435243	-0.565723	-0.501163	-0.522807	-0.546756	-0.504507	-0.562882	-0.574878	-0.505707	-0.611962	-0.567289	-0.706674	-0.712367	-0.765388	-0.83514	0.345336	0.309006	0.277635	0.324539	2.19334	1.78172	2.73498	1.25296	Cluster 1
A0A369JQY5	-0.423027	-0.423027	-0.423027	-0.423027	-0.423027	-0.423027	-0.423027	-0.423027	-0.423027	-0.423027	-0.423027	-0.423027	-0.423027	-0.423027	-0.423027	-0.423027	-0.423027	-0.423027	-0.423027	-0.423027	3.15513	1.60425	1.70365	1.99751	Cluster 1
A0A369JKG1	-0.42749	-0.42749	-0.42749	-0.42749	-0.42749	-0.42749	-0.42749	-0.42749	-0.42749	-0.42749	-0.42749	-0.42749	-0.42749	-0.42749	-0.42749	-0.42749	-0.42749	-0.42749	-0.42749	-0.42749	2.99347	1.60727	2.01516	1.9339	Cluster 1
A0A369K4Q1	-0.426726	-0.426726	-0.426726	-0.426726	-0.426726	-0.426726	-0.426726	-0.426726	-0.426726	-0.426726	-0.426726	-0.426726	-0.426726	-0.426726	-0.426726	-0.426726	-0.426726	-0.426726	-0.426726	-0.426726	2.99751	1.75906	2.15567	1.62229	Cluster 1
A0A369JP74	-0.463296	-0.463296	-0.463296	-0.463296	-0.219533	-0.221439	-0.249348	-0.319755	-0.463296	-0.463296	-0.463296	-0.463296	-0.463296	-0.463296	-0.463296	-0.463296	-0.463296	-0.463296	-0.463296	-0.463296	3.13363	2.07737	1.53155	1.68026	Cluster 1
A0A369K4M5	-0.520752	-0.520752	-0.520752	-0.520752	-0.520752	-0.520752	-0.520752	-0.520752	-0.520752	-0.520752	-0.520752	-0.520752	0.0294131	-0.197022	0.5151	0.0407808	-0.520752	-0.520752	-0.520752	-0.520752	3.19009	1.79124	2.02028	0.942152	Cluster 1
A0A369JLN8	0.260532	-0.20621	-0.118884	-0.295363	-0.596923	-0.596923	-0.596923	-0.596923	-0.596923	-0.596923	-0.596923	-0.596923	-0.147195	0.246341	0.0215923	-0.123012	-0.596923	-0.596923	-0.596923	-0.596923	3.43523	1.89206	1.65496	0.543023	Cluster 1
A0A369K828	-0.462717	-0.462717	-0.462717	-0.462717	-0.438956	-0.439771	-0.385681	-0.418946	-0.462717	-0.462717	-0.462717	-0.462717	-0.366365	-0.32117	-0.349348	-0.341979	-0.462717	-0.462717	-0.462717	-0.462717	2.86952	1.90875	1.97726	1.85929	Cluster 1
A0A369JT51	-0.365779	-0.369711	-0.350252	-0.339218	-0.517508	-0.514253	-0.506182	-0.516278	-0.568769	-0.568769	-0.568769	-0.568769	-0.568769	-0.568769	-0.568769	-0.568769	0.0783774	0.0676956	0.0342771	0.113534	3.59706	1.2823	1.71281	1.14327	Cluster 1
A0A369JPL3	-0.0241396	-0.212477	-0.345034	-0.252383	-0.462425	-0.486919	-0.559191	-0.506683	-0.75111	-0.75111	-0.75111	-0.75111	-0.511934	-0.440822	-0.671538	-0.452931	0.0314595	0.0386097	-0.0726368	-0.427523	2.74137	1.70557	2.18879	1.72527	Cluster 1
A0A369JUS1	-0.577152	-0.577152	-0.577152	-0.577152	-0.423823	-0.408717	-0.367199	-0.49779	-0.480899	-0.559448	-0.499848	-0.546698	-0.576753	-0.346737	-0.5315	-0.536516	-0.0348488	-0.189676	-0.164084	0.0113356	2.85386	1.61085	2.1212	1.8759	Cluster 1
A0A369JAG2	-0.470267	-0.470267	-0.470267	-0.470267	-0.445692	-0.443248	-0.438398	-0.467042	-0.443156	-0.439122	-0.467088	-0.427553	-0.382404	-0.357468	-0.382853	-0.391973	-0.332879	-0.45068	-0.325837	-0.394853	2.88309	1.97389	2.36814	1.24619	Cluster 1
A0A369JGM8	-0.720225	-0.720225	-0.720225	-0.720225	-0.0759662	-0.13708	-0.493162	-0.507045	0.0698594	-0.286849	-0.580031	0.00934624	-0.191467	-0.315837	-0.291859	-0.184954	-0.442971	-0.528691	-0.418705	-0.38132	3.63697	0.919533	1.76915	1.31198	Cluster 1
A0A369JW05	-0.444639	-0.525307	-0.55469	-0.371668	-0.648979	-0.648154	-0.633271	-0.647895	-0.552049	-0.566402	-0.563842	-0.541987	-0.396932	-0.398794	-0.422167	-0.425521	0.0441832	0.0365029	-4.84323e-05	0.037392	2.99237	1.3902	2.26318	1.5785	Cluster 1
A0A369J223	-0.383445	-0.371614	-0.442098	-0.421141	-0.525266	-0.551628	-0.507388	-0.536361	-0.538716	-0.507318	-0.53513	-0.531134	-0.487908	-0.488541	-0.463064	-0.484363	-0.119405	-0.115287	-0.181007	-0.201126	2.90288	1.28417	2.38335	1.82154	Cluster 1
A0A369K1B0	-0.0270186	-0.0398382	-0.0237114	0.129635	-0.66265	-0.692078	-0.654625	-0.627263	-0.644417	-0.69638	-0.773195	-0.593622	-0.665744	-0.583206	-0.628035	-0.598922	-0.0315729	0.0182634	-0.15935	-0.0033305	3.04853	1.40207	2.21129	1.29517	Cluster 1
A0A369JG93	-0.152622	-0.35023	-0.154443	-0.185181	-0.622299	-0.65906	-0.659874	-0.654406	-0.548877	-0.235301	-0.455995	-0.549696	-0.332213	-0.514114	-0.40797	-0.382503	-0.441614	-0.365053	-0.317029	-0.281617	3.02903	2.06181	2.12275	1.05651	Cluster 1
A0A369JF14	-0.0734638	-0.461945	-0.66076	-0.482456	-0.65737	-0.720829	-0.786724	-0.615495	-0.225902	-0.595527	-0.87308	-0.819087	0.0413789	-0.339651	-0.220678	-0.577544	0.515679	-0.449515	0.51442	-0.071596	3.25828	1.88184	1.19502	1.225	Cluster 1
A0A369JYF7	-0.780049	-0.663299	-0.656681	-0.681522	-0.683333	-0.73311	-0.784818	-0.75105	-0.396256	-0.460496	-0.300528	-0.33231	-0.033513	0.153731	-0.100138	-0.181952	-0.155203	-0.221767	-0.320178	-0.189048	2.88978	1.70926	1.78027	1.89221	Cluster 1
A0A369JTP5	-0.441855	-0.25947	-0.361492	-0.404305	-0.527091	-0.34126	-0.851574	-0.411665	-0.671442	-0.408424	0.0957222	-0.634134	-0.429991	-0.560868	-0.750275	-0.593596	-0.0656875	-0.41385	0.119365	-0.187206	2.94964	1.21593	2.50092	1.43261	Cluster 1
A0A369K827	-0.531654	-0.569009	-0.543139	-0.516778	-0.489753	-0.44298	-0.454721	-0.464835	-0.465283	-0.512062	-0.540116	-0.496323	-0.556305	-0.601093	-0.551765	-0.558426	-0.0356684	0.0557761	-0.0893499	0.00369596	2.75791	1.398	2.46222	1.74166	Cluster 1
A0A369J720	-0.563128	-0.673743	-0.544564	-0.600591	-0.445113	-0.312182	-0.427408	-0.321302	-0.472453	-0.339552	-0.467924	-0.487347	-0.396349	-0.344252	-0.481769	-0.457744	-0.356772	-0.374999	-0.24658	-0.234058	2.75734	1.83562	2.36575	1.58912	Cluster 1
A0A369JEQ5	0.00255509	-0.619409	-0.554325	-0.548388	-0.531816	-0.323734	0.467575	-0.334333	0.111545	2.483	-0.318394	0.81764	1.46191	1.29843	-1.29832	-0.0407027	-0.594747	-1.15525	-0.721271	-0.884747	1.28346	0.466813	1.15666	-1.62415	Cluster 1
A0A369K4X8	0.463039	0.86702	0.0583969	-0.788236	-0.400397	-0.456627	0.514142	-0.305849	0.128663	0.428108	-0.111393	1.09105	2.29256e-06	1.95002	-0.432285	-0.177264	-1.49625	-1.49625	-1.49625	-1.49625	2.01934	0.634327	1.17269	-0.669736	Cluster 1
A0A369JDM5	-0.66168	-0.512998	-0.491188	-0.379719	-0.521353	-0.671227	-0.127187	-0.713999	-0.777342	-0.0805047	-0.0687513	-0.204973	0.619281	0.814559	1.62452	1.68356	-0.916931	-0.916931	-0.916931	-0.916931	2.84096	0.0315217	-0.159412	1.42366	Cluster 1
A0A369J7U0	-0.924841	-0.826845	-0.904281	-0.802227	-0.241526	-0.798903	-0.881766	0.612883	-0.210741	-0.475002	0.687451	0.508774	0.0332176	0.184104	2.32335	2.35929	0.210264	-0.458289	-0.686689	-0.717654	2.08983	-0.678426	-0.204571	-0.197408	Cluster 1
A0A369K552	-0.423138	-0.450989	-0.418931	-0.288468	-0.606218	-0.571047	-0.600938	-0.621962	-0.568225	-0.611338	-0.561475	-0.69271	1.45505	1.79478	1.64358	1.8641	-1.00928	-1.01573	-1.00608	-1.00227	1.33176	1.01147	0.93725	0.410814	Cluster 1
A0A369JQJ2	-0.0873945	-0.252673	-0.259626	1.36915	-1.56523	-1.13005	-1.56193	-1.69518	-0.490187	0.242821	0.192491	0.325173	0.648201	1.08124	1.38608	1.44998	-0.514081	-0.45363	-1.13003	0.539326	1.91807	-0.0988807	0.326843	-0.240481	Cluster 1
A0A369JM18	0.161536	-0.394029	0.0372976	1.50657	-0.439315	0.270673	-0.0726574	-0.500607	-0.15408	-0.391446	0.390622	-0.572329	1.42003	1.38959	1.95697	0.154791	-1.59644	-1.59644	-1.59644	-1.59644	-0.194386	0.270537	0.955383	0.590621	Cluster 1
A0A369J0B7	-0.457939	-0.405808	-0.443037	-0.291629	-0.339838	-0.587522	-0.606815	0.71034	1.48063	0.318083	0.024278	1.09381	0.771203	2.451	0.854349	0.60031	-1.51792	-1.51792	-1.51792	-1.51792	-0.133994	0.132507	0.159804	0.741954	Cluster 1
A0A369JIH8	0.506714	0.205046	0.179413	0.121885	-0.655084	0.111015	-0.615741	-0.696868	0.0488628	1.6885	-0.559462	0.44165	1.60313	1.65655	1.12755	1.0804	-1.42526	-1.42526	-1.42526	-1.42526	-1.0975	-0.534225	0.432497	0.656682	Cluster 1
A0A369K8J9	-0.405148	-0.73278	0.0466237	-0.0840964	-0.721909	0.207834	-0.366548	-0.825971	-0.240455	-0.197595	0.225151	-0.545333	1.16758	2.06913	2.11271	0.317049	-1.33555	-1.33555	-1.33555	-1.33555	0.988242	1.17853	0.791937	0.357254	Cluster 1
A0A369K3L0	-0.299919	0.847191	0.160027	0.545165	-0.37243	-0.475063	-0.322112	-0.507123	0.950499	0.241635	-0.60721	0.183017	0.169438	1.90285	1.02501	1.31632	-1.71403	-1.71403	-1.71403	-1.71403	0.915014	-0.0368936	0.53277	0.687915	Cluster 1
A0A369K8U8	-0.916838	0.506617	0.425653	1.48279	-0.678915	-0.775697	0.044092	-0.617061	0.805106	-0.789751	0.484994	0.223676	-0.2028	1.48932	1.98553	1.51931	-1.52089	-1.64762	-0.933762	-1.23928	0.09821	0.687455	-0.227826	-0.202309	Cluster 1
A0A369K3F3	-0.572549	-0.517232	0.104159	-0.451692	-0.554864	-0.49259	-0.329149	-0.401188	-0.288712	1.73413	-0.767912	0.431088	0.968664	3.00009	1.13931	1.2413	-0.933481	-1.08047	-1.06431	-1.08364	0.0701188	0.420033	-0.419571	-0.151539	Cluster 1
A0A369J8P4	-0.646722	0.168211	-0.688717	-0.673992	-0.968306	0.29573	-0.0305662	-0.722103	0.144488	0.129452	0.118607	0.454795	0.96323	2.48739	1.82953	1.83107	-1.31151	-1.46039	-0.352297	-1.21347	-0.605929	-0.133564	0.410978	-0.0259099	Cluster 1
A0A369J962	-0.234468	0.127296	-0.10719	-0.22088	-0.493333	0.379835	0.0832765	-0.717786	-0.0595669	0.737459	0.446201	0.689604	0.967183	1.35947	1.037	1.15102	-1.93307	-1.8077	-1.92699	-1.77436	0.574321	0.8861	0.75127	0.0852971	Cluster 1
A0A369K4W2	0.200551	0.584743	0.241561	0.756184	-0.687767	-0.382217	-0.343841	-0.530833	0.288823	0.0732967	0.271192	0.168227	1.20382	1.33544	1.3391	1.38288	-1.86139	-1.85412	-1.84352	-1.56728	0.412637	0.468251	0.734958	-0.390706	Cluster 1
A0A369J3V8	-1.18207	-1.18207	-1.18207	-1.18207	-0.294966	-0.0725045	0.781531	0.352876	0.632501	0.697459	0.595137	0.363905	2.265	0.288695	1.87346	0.545535	-1.18207	-1.18207	-1.18207	-1.18207	0.190217	0.296995	0.341664	0.599057	Cluster 1
A0A369K0P2	-0.8821	-0.0724069	-0.255872	-0.743847	-0.98751	-0.556492	-0.691295	-1.22042	0.7677	0.322703	1.15623	0.315507	1.88673	1.54319	0.509804	1.14217	-1.24091	-1.24091	-1.24091	-1.24091	0.86711	0.350149	1.27226	0.240032	Cluster 1
A0A369JT12	-0.43737	-0.248977	-0.351235	-0.224392	-0.785591	-0.428553	-0.560838	0.395468	-0.190728	-0.319694	-0.0258126	-0.348271	2.00937	1.81625	1.48603	1.63282	-1.3721	-1.3721	-1.3721	-1.3721	0.544132	0.88886	0.390409	0.246547	Cluster 1
A0A369JNK9	-0.00172287	-0.753789	-0.380291	-0.412912	0.083294	-1.01158	-0.844492	-0.000179153	0.755453	0.755985	1.01938	1.34159	1.15526	0.112065	0.543672	0.340636	-1.63372	-1.63372	-1.63372	-1.63372	1.35659	0.9034	0.965522	0.606994	Cluster 1
A0A369JXC1	0.629183	-0.249202	-0.343931	-1.34677	0.316106	-1.30885	-1.34012	0.331181	0.42105	-0.168086	0.140333	0.21199	3.03836	0.90192	-1.33656	0.934914	-0.457979	-0.858931	-0.794266	-0.0451243	1.46587	0.0956653	-0.391548	0.154792	Cluster 1
A0A369K9M3	-0.622187	-0.595511	-0.639802	-0.310082	-0.920396	-0.964612	-0.821882	-0.477176	-0.184785	0.409233	-0.000548366	0.32615	2.26102	2.26794	2.06589	0.187141	-0.715477	-0.63863	-0.810682	-0.922678	-0.639004	0.290377	0.392584	1.06312	Cluster 1
A0A369JUV8	-1.23686	-0.294441	-0.195095	-1.15705	-0.0342844	0.0911367	-0.0996641	0.100723	-0.118546	0.0614194	-0.0331882	-0.0185982	1.47368	1.36071	0.612759	1.88672	-1.3636	-1.3434	-1.36093	-1.30918	1.28886	1.29901	-0.625033	1.01484	Cluster 1
A0A369JJ31	-1.17939	-1.33855	-0.947065	-0.918193	-0.0348227	0.168108	0.0578398	0.448374	-0.258139	-0.158093	0.641402	0.433949	1.63062	1.17806	0.964123	1.5355	-1.10096	-1.12725	-1.53387	-1.36481	0.712571	1.52537	0.511536	0.153683	Cluster 1
A0A369JN54	-1.0132	-0.746737	-1.0898	-1.0048	-0.582301	-0.346164	-0.589965	-0.363629	0.201184	0.320588	0.911357	0.73097	2.43946	1.48944	1.10721	1.56713	-1.02379	-1.01716	-1.01029	-1.12499	0.393722	0.00523473	0.131138	0.615386	Cluster 1
A0A369JNG1	-0.787691	-1.00531	-0.61842	-0.913657	0.409833	-0.0603248	0.174214	-0.145363	0.413112	0.298941	0.540172	-0.167823	1.04558	1.69422	1.40751	1.43134	-1.55005	-1.59008	-1.60733	-1.49109	0.557682	0.755879	0.556849	0.651814	Cluster 1
A0A369JKV9	-0.699779	-0.601402	-0.515494	-0.242527	-0.489836	-0.678911	-0.713246	-0.599315	1.02176	1.05937	1.34251	0.570611	1.70145	1.34914	1.52991	1.0717	-1.54791	-1.48074	-1.70921	-0.266514	0.0868995	-0.0351761	0.202006	-0.355287	Cluster 1
A0A369J6D5	0.625169	-0.126823	-0.258171	-0.713777	-1.0355	-0.806135	-0.0488864	-0.611799	-0.393	-0.135903	1.89829	-0.290269	1.9188	2.22786	1.07431	0.83034	-1.07067	-1.0683	-0.96212	-1.07686	-0.179379	-0.57882	-0.120593	0.902251	Cluster 1
A0A369K715	-0.854895	-0.854895	-0.854895	-0.854895	-0.854895	-0.854895	-0.854895	-0.854895	-0.254606	-0.206841	1.32416	-0.354015	0.855238	1.39376	1.27314	0.900502	-0.854895	-0.854895	-0.854895	-0.854895	1.40779	1.4559	1.25713	1.20659	Cluster 1
A0A369JLV6	-0.867892	-0.867892	-0.867892	-0.867892	-0.867892	-0.867892	-0.867892	-0.867892	0.928528	1.10419	0.630731	0.586037	1.40715	1.15864	1.45378	-0.684101	-0.867892	-0.867892	-0.867892	-0.867892	0.0167635	1.0184	1.77956	1.01502	Cluster 1
A0A369IYC7	-0.935859	-0.935859	-0.935859	-0.935859	-0.748138	-0.702077	-0.784395	-0.758402	0.592354	0.410693	0.686373	0.375453	0.271423	0.584742	0.540677	0.776433	-0.935859	-0.935859	-0.935859	-0.935859	1.07253	0.811785	2.12875	2.22867	Cluster 1
A0A369K3W7	-0.577987	-0.755296	-0.747093	-0.0481513	-1.55081	-1.55081	-1.55081	-1.55081	0.956594	0.337383	1.22941	0.080292	0.826626	0.591006	0.57394	1.17675	-1.13386	-0.0901789	0.69607	1.03919	0.036275	0.17267	-0.0901204	1.92974	Cluster 1
A0A369KCG1	-0.962679	-0.525789	-0.519298	-0.231415	-0.237503	-0.694848	-0.432095	0.114339	0.279808	0.64239	-0.642476	-0.342674	1.49905	2.39578	-0.321831	0.00727886	-0.979261	-0.979261	-0.979261	-0.979261	-0.7379	1.34748	1.48233	1.7971	Cluster 1
A0A369JEP8	-1.62363	0.680378	-0.0201295	-1.46504	-1.43967	-1.1698	-1.16733	-0.408615	-1.11492	1.35208	1.43932	-0.444665	0.497107	1.15171	0.808127	0.119488	0.107414	0.566438	-0.513841	0.152445	0.182399	-0.416624	1.93649	0.790873	Cluster 1
A0A369JF70	-0.876561	-0.878747	-0.940185	-1.10294	0.82599	-0.211268	0.438137	-0.706	1.03231	-0.762328	0.273021	0.404897	0.264013	1.30606	-0.128605	1.68731	-1.38381	-0.489535	-1.17566	-1.57265	0.660915	0.370087	1.94988	1.01568	Cluster 1
A0A369JTG5	-0.786049	-1.18499	-0.888349	0.857364	-0.986539	-0.62903	-0.777269	-0.609981	-0.0417925	-0.775998	1.24725	0.0471582	1.41976	1.3053	0.128246	1.8769	-1.32637	0.120863	-1.06319	-1.00919	0.883141	1.63462	0.559854	-0.00168582	Cluster 1
A0A369JF33	-0.406851	-0.945083	-0.772258	-0.745051	-0.717505	-0.770179	-0.951714	-0.63274	0.349468	-0.434534	0.299206	0.482118	1.03083	1.62048	1.39172	0.939132	-0.54831	-1.26678	-1.25679	-1.38209	0.871119	1.03633	1.23018	1.5793	Cluster 1
A0A369JU13	-0.642884	-1.13583	-1.14459	-1.02174	-0.583371	-0.587851	0.145621	-0.262903	0.463714	-0.608146	0.320546	0.110272	0.736838	0.599756	1.50788	0.375984	-1.14817	-1.14964	-0.957239	-1.08474	1.79053	1.50078	1.15653	1.61865	Cluster 1
A0A369K2K8	-1.10447	-1.10142	-1.06675	-1.08142	-0.330086	-0.488597	-0.55241	-0.500229	0.375736	0.391073	0.230664	0.125025	0.555188	0.765245	0.743445	0.268952	-1.02097	-0.988342	-0.929763	-1.00863	1.31101	1.54183	1.99935	1.86557	Cluster 1
A0A369J9E5	-0.649213	-0.499817	-0.524096	-0.091553	-0.29064	-0.11095	-0.136878	-0.364692	0.522457	0.356802	0.119893	0.317198	0.899534	1.00015	0.93329	0.517348	-1.65312	-1.73142	-1.84292	-1.60269	0.96803	0.664781	1.33099	1.86752	Cluster 1
A0A369JGF8	-1.40667	-1.21085	-1.31719	-1.4532	-0.74011	-0.58691	-0.701658	-0.708403	0.506057	0.528546	0.569328	0.26337	1.6891	1.44392	1.52592	0.860886	-0.631174	-0.604225	-0.774063	-0.535676	0.189047	1.10996	0.986523	0.99747	Cluster 1
A0A369K666	-1.59765	-1.59791	-1.62841	-1.50127	-0.536173	-0.552869	-0.495329	-0.483616	0.250913	0.224221	0.438561	0.393846	0.779804	0.933596	1.09972	1.0732	-0.472093	-0.521185	-0.587439	-0.350795	1.19484	1.45508	1.11885	1.36211	Cluster 1
A0A369JDR1	-1.13753	-1.09551	-1.2364	-1.125	-0.771021	-0.516672	-0.380198	-0.723733	0.53847	1.03662	0.643143	0.675262	1.10353	1.37263	1.14618	1.33838	-0.977888	-1.07713	-1.19957	-1.03137	0.842686	0.573138	0.802218	1.19977	Cluster 1
A0A369JPW6	-1.25068	-1.25068	-1.25068	-1.25068	0.8833	0.901747	0.898307	0.563301	-0.164499	-0.232693	-0.0303926	0.165751	0.131342	0.841986	1.15006	0.258741	-1.25068	-1.25068	-1.25068	-1.25068	1.22401	1.12001	1.42878	0.865679	Cluster 1
A0A369K6G2	-1.28306	-1.28306	-1.28306	-1.28306	0.221248	0.808205	0.217361	0.162169	0.32135	0.676096	0.862936	0.875009	0.463992	0.166931	0.282839	0.164209	-1.28306	-1.28306	-1.28306	-1.28306	1.24674	1.6387	1.26299	0.893705	Cluster 1
A0A369JK35	-1.0662	-1.0662	-1.0662	-1.0662	0.514462	0.941064	0.445806	0.264675	0.20512	0.307135	0.0932695	0.241265	0.28268	-0.149043	-0.00178638	-0.0939636	-1.0662	-1.0662	-1.0662	-1.0662	2.76376	1.99028	0.756282	-0.0314352	Cluster 1
A0A369JQH1	-1.02281	-1.02281	-1.02281	-1.02281	0.0639189	0.551031	0.371408	-0.874938	1.07734	0.621987	-0.830277	-0.511511	0.376124	0.37229	0.269584	0.436773	-1.02281	-1.02281	-1.02281	-1.02281	2.18395	1.52545	1.39972	1.14966	Cluster 1
A0A369JFI4	0.530281	-0.753207	-0.868955	-0.421704	1.40581	-0.428693	1.27389	-0.109757	0.474246	0.454791	-0.64207	-0.434011	-0.511541	0.742146	-0.172437	0.34361	-1.42225	-1.42225	-1.42225	-1.42225	1.65837	0.794207	1.9478	0.406206	Cluster 1
A0A369JC32	-0.731257	-0.425874	-0.477282	-0.767604	0.233703	-0.144	-0.302234	0.805057	0.491814	-0.286219	1.55928	-0.576655	0.0549169	0.828027	-0.109769	1.23584	-1.51344	-1.51344	-1.51344	-1.51344	1.8875	0.934917	1.05995	0.78367	Cluster 1
A0A369KAE9	-0.738088	-0.817572	-0.944875	-0.698941	0.564137	0.711271	0.616999	0.319683	-0.317632	0.232549	0.394663	0.221878	0.177186	0.0543626	0.0395244	0.223328	-1.54799	-1.53434	-1.5031	-1.51207	1.4159	1.25614	1.83141	1.55559	Cluster 1
A0A369JP73	-0.378606	-0.719938	-0.310818	-0.286392	0.496765	0.570125	0.132339	0.44826	0.215812	0.632004	0.267017	0.0982004	-0.066532	-0.198726	-0.0263111	-0.174349	-1.39381	-1.54265	-1.39594	-1.65251	2.87866	1.79708	0.482932	0.127374	Cluster 1
A0A369JFR5	-0.8181	-0.704892	-0.740962	-0.901123	0.127957	0.717447	0.432267	0.519898	0.0895898	0.170359	0.879472	0.324127	-0.379973	-0.434292	0.03278	0.234018	-1.27335	-1.35932	-1.5737	-1.42104	1.9984	1.29591	1.96903	0.815483	Cluster 1
A0A369JFL8	-1.44027	-1.48572	-0.942601	-0.766582	0.526315	0.617845	0.486824	0.644035	0.210547	0.749172	0.417386	0.351961	0.039882	0.352424	-0.0283807	-0.0268688	-1.37632	-1.32622	-1.25518	-1.25709	1.15827	1.99098	1.14616	1.21344	Cluster 1
A0A369K582	-0.794645	-0.728567	-0.763224	-0.846292	0.160186	0.294652	0.594973	0.0216886	-0.0129945	0.167851	0.0654531	0.0644951	-0.0171273	0.216665	0.196767	-0.0739772	-1.343	-1.17935	-1.08048	-1.33993	2.53536	1.83173	2.0006	0.0291711	Cluster 1
A0A369KC16	-0.682908	-0.691122	-0.96263	-0.83421	1.03544	1.26284	1.12064	1.02764	-0.1232	0.55976	0.720003	0.394923	-0.432645	-0.182649	-0.52491	-0.217935	-1.42237	-1.39376	-1.42558	-1.61455	0.738893	0.911823	1.06668	1.66981	Cluster 1
A0A369K263	-1.39501	-1.25713	-1.36599	-1.42886	1.12584	0.969469	1.10221	0.754676	0.853847	0.960517	0.864861	0.997278	-0.757617	-0.71982	-0.645265	-0.617516	-0.666007	-0.570474	-0.754239	-1.0416	1.37493	0.856498	0.280049	1.07934	Cluster 1
A0A369JP63	-0.730379	-0.730379	-0.730379	-0.730379	-0.0183654	-0.290492	-0.179033	-0.117353	-0.554375	-0.229819	-0.509248	0.746382	3.00815	1.03809	-0.225766	-0.563033	-0.730379	-0.730379	-0.730379	-0.730379	1.16149	2.35746	0.102865	0.116092	Cluster 1
A0A369K1K5	-0.651004	-0.756099	-1.51255	-0.875396	0.34458	-1.76601	0.686912	0.193074	-0.470867	-0.0768381	0.477982	0.325752	0.668331	0.335609	0.314818	0.556497	-1.06342	-0.906245	-0.954743	-0.708975	0.903173	2.40086	0.759683	1.77487	Cluster 1
A0A369JJD6	-0.573504	-1.28014	-0.480857	-0.441408	0.102597	-0.92387	-0.483231	0.0102915	-0.07665	-0.176398	0.146172	0.0436101	0.917298	0.475545	-0.270131	1.19612	-1.41647	-0.932383	-1.05368	-1.36776	1.42793	1.89052	1.44277	1.82365	Cluster 1
A0A369J9J4	-0.70251	-0.75036	-0.748825	-0.655234	0.24177	-0.0154607	0.115003	-0.100474	-0.398256	0.0311854	0.0706733	0.0101764	0.179748	0.803979	0.482668	1.01567	-0.668746	-0.642954	-0.899891	-0.823958	0.559213	3.94243	-0.446259	-0.59959	Cluster 1
A0A369KEZ2	-0.36554	-0.326466	-0.493493	-0.274249	0.301233	0.193671	0.491179	-0.17657	-0.237511	-0.343671	0.147002	-0.328997	0.584814	0.129389	0.213917	1.19089	-1.57204	-1.67225	-1.55537	-1.6586	1.08801	1.77063	0.751028	2.14299	Cluster 1
A0A369JNB1	-1.12863	-1.12863	-1.12863	-1.12863	-0.490843	-0.243269	-0.275545	-0.414187	0.222405	0.602405	0.685983	0.381155	-0.130092	0.14776	-0.25942	0.116284	-0.518181	-0.729288	-0.886718	-0.687457	2.66026	1.59007	1.99701	0.746188	Cluster 1
A0A369JZY7	-0.919243	-1.1883	-1.23541	-1.10074	-0.840426	-0.737201	-0.602954	-0.853074	1.19484	1.07643	0.5535	0.472766	0.827518	0.344858	2.27715	0.925037	-0.500954	-0.653446	-0.816203	-0.497967	0.873612	1.59754	0.524256	-0.721592	Cluster 1
A0A369JIB4	0.250445	-0.920026	-0.0692063	-1.84364	-0.91604	-0.568823	-0.0668055	-1.87532	0.880112	0.358623	1.22818	1.91623	0.49508	-0.223485	0.870534	0.950241	-0.577643	-0.917031	-0.464165	-1.17634	1.31981	0.228049	1.18002	-0.0588082	Cluster 1
A0A369JBK4	-1.12967	-1.38465	-1.47591	-1.22662	-0.479206	-0.829847	-0.905813	0.53478	1.11648	1.49174	0.901255	1.1706	0.417345	-0.394565	0.222388	0.504237	-0.141809	-0.835154	-0.868985	-0.705563	1.45008	1.03298	1.63141	-0.0954896	Cluster 1
A0A369JWN9	-0.943153	-1.07154	-0.982454	-1.34698	-0.291424	0.0569036	-0.549448	0.553086	1.27649	1.08311	1.35881	0.937578	-0.67515	-0.704163	-0.64787	-0.76785	-0.407529	-0.847575	-0.665821	-0.39568	2.23112	1.32908	1.32172	0.148744	Cluster 1
A0A369JXX7	-1.17363	-1.4403	-1.17772	-1.32494	-0.47215	-0.418842	-0.38032	-0.333921	-0.000272129	-0.0737345	-0.404442	-0.271834	0.806277	0.671395	0.684283	0.507789	-0.392076	-0.293004	-0.594014	-0.264156	2.7226	1.89004	1.38259	0.350388	Cluster 1
A0A369J8I9	-1.08593	-1.75519	-1.84229	-1.61777	-0.436935	-0.157552	-0.269178	-0.567501	0.973611	1.27443	0.494697	0.317279	1.17166	1.35369	-0.0126076	1.01201	-0.285713	-0.352841	-0.566375	-0.500432	1.67698	0.512907	1.00197	-0.338924	Cluster 1
A0A369J3A6	-1.76356	-1.91646	-1.93685	-1.76474	-0.0208049	-0.125248	0.121185	0.0154221	0.301749	0.341879	0.413602	0.310282	0.895438	0.965087	0.986896	1.23468	-0.381053	-0.136179	-0.0400933	-0.110218	1.11964	0.523198	1.58804	-0.621879	Cluster 1
A0A369JFQ1	-1.30213	-1.5181	-1.43181	-1.53243	0.118332	-0.37848	-0.996884	-0.500116	1.17047	1.41163	1.2369	0.886372	0.562898	0.710761	-0.0499629	0.411258	-0.615624	-0.250964	-1.02007	-0.561749	1.79722	1.06175	0.569038	0.221681	Cluster 1
A0A369JDE5	-0.026663	0.0560934	0.266581	0.302472	-0.830166	-0.940075	-0.380255	-0.657113	-1.45623	-1.45623	-1.45623	-1.45623	1.07057	1.43125	1.07404	1.97747	-0.33502	-0.356506	0.0477166	1.1351	1.26861	0.283498	0.778973	-0.341657
A0A369JNS7	-0.332444	-0.737884	-0.403793	0.697847	-1.02297	-0.0857416	-0.30423	-1.35892	-1.61567	-1.14476	-0.444107	-1.32973	-0.706339	0.233248	1.0941	2.1257	0.809595	0.355876	0.493763	1.65802	-0.0803008	0.680124	1.51443	-0.0957937
A0A369JSG7	-0.101165	1.44586	0.635289	0.487327	-0.863706	-0.85265	-0.830811	-0.829269	-1.20494	-1.20494	-1.20494	-1.20494	1.35176	1.07068	-0.772477	2.10064	0.0240157	-0.070169	0.444977	1.71002	-0.244674	0.479746	-0.439892	0.0742612
A0A369JFC7	-0.402048	1.69211	-0.682057	-0.558624	-0.8039	0.94814	0.187218	-0.589161	-0.827708	-1.61665	-0.835969	0.747275	0.532764	-0.337695	2.06566	1.97074	0.148834	-1.57111	-1.15061	0.21582	0.229121	0.446797	-0.0358615	0.226925
A0A369K9V8	-1.58025	-1.58025	-1.58025	-1.58025	0.795811	-0.637242	1.17793	2.08462	-0.0742211	-0.132193	-0.728847	-0.259114	0.996835	0.114689	0.977104	-0.17326	0.541912	0.285834	-0.322156	1.06367	0.145576	-0.139526	-0.64486	1.24847
A0A369J7T8	-1.16986	-1.16986	-1.16986	-1.16986	1.2176	1.71812	1.44173	1.76905	-0.509916	-0.674499	-0.383435	-0.562655	-0.610325	-0.41183	-0.432426	0.0746576	-0.311852	-0.222325	-0.309079	0.173129	1.46283	-0.521225	1.81232	-0.0404547
A0A369JRN4	-0.861666	-0.861666	-0.861666	-0.861666	-0.097117	1.14009	-0.0632815	-0.364925	0.303546	3.43637	-0.0669364	0.439339	-0.861666	-0.861666	-0.861666	-0.861666	-0.314579	1.10445	1.31703	0.437189	-0.0487085	-0.461508	-0.0870567	0.219429	Cluster 2
A0A369JBI6	-0.0518269	0.383941	0.28869	-0.584975	-1.14361	0.386722	-0.0924894	0.00804462	0.30865	-2.07338	0.418516	-0.85297	-0.907674	0.425639	0.721699	-0.357318	1.35851	2.22633	1.74243	0.575414	-0.880678	0.228586	-1.67488	-0.453379	Cluster 2
A0A369K136	-0.0915482	-1.2374	-0.868414	-1.06192	0.456626	-0.246652	0.173644	0.650854	-0.762074	0.2823	0.947447	-0.286335	0.238613	0.368861	0.581032	0.632814	1.20216	1.59752	0.98243	1.53914	-1.86492	-1.53173	-1.76767	0.0652162	Cluster 2
A0A369JCC3	-0.477775	-0.714641	-0.626914	-0.571179	-0.347776	-0.397639	-0.61332	-0.307978	-0.259245	-0.247501	-0.281085	-0.291389	0.548574	0.156246	0.239216	0.162778	0.799336	1.07953	1.26865	1.25754	-1.19673	-1.21506	-1.2305	3.26686	Cluster 2
A0A369JP23	-0.659203	-0.659203	-0.659203	-0.659203	1.32282	1.55579	1.25452	0.944771	-0.659203	-0.659203	-0.659203	-0.659203	-0.659203	-0.659203	-0.659203	-0.659203	1.02102	1.00888	0.872584	2.56685	-0.659203	-0.659203	-0.659203	-0.659203	Cluster 2
A0A369JYQ7	-0.0181775	-0.169602	-1.06362	-0.478694	0.880042	0.87992	1.05602	1.79975	-1.05249	-0.363904	-0.800826	-0.48065	-0.964274	-0.426743	-0.162256	-0.446612	0.61686	0.830365	0.340867	2.97174	-0.727631	-0.948684	-0.603251	-0.668142	Cluster 2
A0A369KJ61	0.0249097	-0.264982	-0.340686	-0.377558	1.07422	1.01168	0.950294	1.79903	-0.211627	-0.219083	-0.468617	-0.212794	-0.756705	-0.746295	-0.989072	-0.881126	1.22861	1.51358	0.565259	1.91536	-1.1536	-1.1536	-1.1536	-1.1536	Cluster 2
A0A369K5I0	-0.206837	-0.115304	-0.123983	0.0487953	1.02324	0.754386	0.900655	-0.412056	-0.548569	-0.476479	-0.477252	-0.517454	-0.586313	-0.586313	-0.586313	-0.586313	0.35045	0.0518305	0.406079	4.033	-0.586313	-0.586313	-0.586313	-0.586313	Cluster 2
A0A369J479	0.140628	0.694732	0.0948483	0.418051	-0.600805	-0.389986	-0.352584	-0.40111	-0.390065	-0.26907	-0.321922	-0.37326	-0.345387	-0.175229	-0.197088	-0.201457	0.56808	0.670999	0.98413	3.99184	-0.886336	-0.886336	-0.886336	-0.886336	Cluster 2
A0A369KBD3	-0.377948	-0.225409	-0.584432	-0.401335	0.615002	2.06281	-1.41511	-0.474851	0.603805	-0.305556	-0.316294	0.742165	0.377448	-0.515033	-0.765257	-0.0315297	1.04806	0.375898	-0.429972	3.07158	-0.934929	-0.44651	-0.898095	-0.77452	Cluster 2
A0A369K5T0	-0.191097	0.0459136	0.452929	0.359845	0.265374	-0.494959	0.121202	1.50508	-0.41009	0.0290722	-0.399087	-0.166387	-1.55	-1.35141	-0.854803	-0.520726	1.39597	-1.07107	-0.237845	2.49507	-0.679555	2.0666	-0.349539	-0.460487	Cluster 2
A0A369JI43	0.337547	-0.164807	2.3927	-0.162166	-0.149135	-0.463152	-0.656696	-0.513508	-0.574022	-0.438694	-0.724288	-0.787102	-0.803172	-0.737726	-0.660239	-0.451163	-0.296374	0.546614	0.76516	3.39683	-0.143036	0.0191637	0.37235	-0.105081	Cluster 2
A0A369JN86	-0.410789	0.401094	-0.120438	0.262064	0.316325	1.11685	0.176784	-0.124469	-0.318763	-0.588314	-0.306389	0.543017	-0.205844	-1.09239	-0.272475	-1.28339	0.649773	1.74518	0.10516	3.18378	-1.01124	-0.863956	-0.62894	-1.27263	Cluster 2
A0A369K6A6	-0.0361153	-0.0137933	0.401953	0.679802	0.503931	0.491588	0.304383	0.038691	-1.07505	-0.451377	-1.08506	-0.509261	-1.15882	-1.08802	-1.0794	-1.17442	0.949624	1.45953	1.27966	2.91686	0.0456064	-0.350479	-0.345677	-0.704153	Cluster 2
A0A369JVG8	-0.0076713	0.187174	0.128984	-0.446957	3.72368	-0.0871264	-0.938342	-0.635276	-0.338404	-0.208725	-0.553664	-0.350721	-0.378344	-0.437704	-0.806022	-0.792728	0.688222	1.01934	0.902325	1.37801	-0.660464	-0.679707	-0.259628	-0.446256	Cluster 2
A0A369JS22	0.121987	0.840452	0.256811	0.675783	-0.595116	-0.595116	-0.595116	-0.595116	-0.595116	-0.595116	-0.595116	-0.595116	-0.595116	-0.595116	-0.595116	-0.595116	1.6577	1.19113	2.89304	1.88496	-0.595116	-0.595116	-0.595116	-0.595116	Cluster 2
A0A369K7W9	0.527708	0.554772	0.971698	0.154876	-0.624203	-0.624203	-0.624203	-0.624203	-0.624203	-0.624203	-0.624203	-0.624203	-0.624203	-0.624203	-0.624203	-0.624203	2.11993	1.9806	1.7123	1.96537	-0.624203	-0.624203	-0.624203	-0.624203	Cluster 2
A0A369JTT2	0.264172	0.216202	0.365754	0.519373	-0.579015	-0.579015	-0.579015	-0.579015	-0.579015	-0.579015	-0.579015	-0.579015	-0.579015	-0.579015	-0.579015	-0.579015	1.56362	3.02574	1.79577	1.51361	-0.579015	-0.579015	-0.579015	-0.579015	Cluster 2
A0A369JSX7	0.311366	0.183103	0.193541	1.21982	-0.582143	-0.582143	-0.582143	-0.582143	-0.582143	-0.582143	-0.582143	-0.582143	-0.582143	-0.582143	-0.582143	-0.582143	1.35997	2.71909	0.90768	2.41971	-0.582143	-0.582143	-0.582143	-0.582143	Cluster 2
A0A369J0G3	0.491462	0.135012	0.34847	0.460672	-0.577564	-0.577564	-0.577564	-0.577564	-0.577564	-0.577564	-0.577564	-0.577564	-0.577564	-0.577564	-0.577564	-0.577564	2.3052	2.14964	2.54743	0.803139	-0.577564	-0.577564	-0.577564	-0.577564	Cluster 2
A0A369JLV7	0.397726	0.512995	0.623875	0.62454	-0.623959	-0.623959	-0.623959	-0.623959	-0.623959	-0.623959	-0.623959	-0.623959	-0.623959	-0.623959	-0.623959	-0.623959	2.29245	1.71345	1.69801	2.12031	-0.623959	-0.623959	-0.623959	-0.623959	Cluster 2
A0A369JMW2	0.900099	1.04423	0.605005	0.94859	-0.200684	-0.249755	-0.425896	-0.422332	-1.01732	-1.01732	-1.01732	-1.01732	-0.192273	0.00186707	-0.28109	-0.049541	2.11401	1.25446	1.27144	1.82042	-1.01732	-1.01732	-1.01732	-1.01732	Cluster 2
A0A369JTU9	0.383141	1.35947	0.037309	1.4695	-0.313964	-0.234878	-0.087128	0.434893	-1.04315	-1.04315	-1.04315	-1.04315	-0.13004	-0.155754	-0.12741	-0.304717	1.2226	1.11048	2.09838	1.58335	-1.04315	-1.04315	-1.04315	-1.04315	Cluster 2
A0A369JNT9	1.03336	0.713534	0.967251	0.715128	-0.1849	-0.430509	-0.207507	-0.392892	-0.470352	-0.639279	-0.713464	-0.562628	-0.84684	-0.84684	-0.84684	-0.84684	1.9765	2.02783	1.5669	1.37574	-0.84684	-0.84684	-0.84684	-0.84684	Cluster 2
A0A369JXR9	0.917927	1.40963	0.681559	0.676779	-0.802116	-0.796744	-0.702499	-0.531129	-0.229226	-0.109351	-0.824765	-0.351857	-0.698118	-0.608786	-0.667429	-0.620372	1.79889	1.47896	1.52466	1.95553	-0.875383	-0.875383	-0.875383	-0.875383	Cluster 2
A0A369K0B4	0.65579	0.449967	0.647966	0.649036	-0.787636	-0.664173	-0.554036	-0.72503	-0.630034	-0.603977	-0.55732	-0.462461	-0.407851	-0.227478	-0.527501	-0.298947	2.02928	1.70862	1.87081	2.00789	-0.893228	-0.893228	-0.893228	-0.893228	Cluster 2
A0A369J5L2	-0.0285038	0.0703431	0.0150878	2.23794	-0.2933	-0.621135	-0.379404	-0.585406	-0.62918	-0.653711	-0.539657	-0.161863	-0.490964	-0.509804	-0.567549	-0.593415	1.05317	1.40293	1.82925	2.45438	-0.752301	-0.752301	-0.752301	-0.752301	Cluster 2
A0A369JBU6	0.472231	0.275961	0.561447	0.769647	-0.16479	-0.54331	-0.260471	-0.302845	-0.720665	-0.421725	-0.899499	-0.689222	-0.458883	0.03304	0.0583528	0.037607	1.99572	1.58063	1.42112	2.15022	-1.22364	-1.22364	-1.22364	-1.22364	Cluster 2
A0A369K5Q8	0.835268	0.75856	0.894618	0.549353	-0.399112	-0.664849	-0.954605	-0.642733	-0.410941	-0.513163	-0.389926	-0.432733	-0.0668238	-0.603821	-0.0215386	-0.358797	1.45647	1.76982	1.88015	1.86276	-1.13699	-1.13699	-1.13699	-1.13699	Cluster 2
A0A369JUE0	-0.0298986	0.248451	0.222739	0.258016	-0.303406	-0.35191	-0.588223	-0.406986	-0.346505	-0.37836	-0.539485	-0.53749	-0.228518	-0.378989	-0.239844	-0.0141342	1.07002	2.1997	1.79179	2.72798	-1.04996	-1.08333	-1.00267	-1.039	Cluster 2
A0A369JNM2	1.05678	0.779037	0.776327	1.05861	-0.364266	-0.270056	-1.66054	-0.741221	-0.31636	-0.283799	0.165048	-0.419865	-1.66225	-0.93116	-0.284886	-0.503194	1.50319	0.892877	1.22385	2.09194	0.45017	-1.18188	-1.01446	-0.363893	Cluster 2
A0A369JT59	0.374505	0.589401	0.450696	1.87721	-0.462444	0.214028	0.158028	-0.254296	-0.647599	-0.369478	-0.225125	-0.607819	-0.719439	-0.443	-0.832741	-0.568241	0.809388	1.484	1.62441	2.19173	-1.26615	-1.25069	-1.03222	-1.09415	Cluster 2
A0A369JBN2	0.734387	0.626656	0.907116	0.459509	-1.17408	-1.17263	-0.248025	0.0266698	0.0795349	-0.986545	0.0783342	-0.381921	-0.954817	-0.694072	-0.717617	-0.905908	1.2919	1.71851	1.4081	2.46123	-0.684497	-0.796333	-0.620985	-0.454517	Cluster 2
A0A369JVN4	0.273571	0.318657	-0.0124807	0.5815	-0.473224	-0.39451	-0.391073	-0.465724	-0.331671	-0.404508	-0.304697	-0.288785	-0.274687	-0.30042	-0.363842	0.00737561	2.04186	1.84462	1.85174	1.94725	-1.44799	-1.37928	-1.27011	-0.763574	Cluster 2
A0A369KCI6	0.230423	0.574755	0.343373	0.257994	-1.27107	-0.874549	-0.786997	-0.819233	0.434203	-0.980177	-0.40242	-0.66287	-0.359097	-0.332643	-0.0576175	0.0792371	2.17589	0.933435	1.72492	2.44745	-0.889774	-0.950022	-0.121592	-0.693621	Cluster 2
A0A369K252	0.262905	1.59369	0.198296	1.06731	-0.817398	-0.774347	-0.55172	-1.02977	-0.824968	0.162725	0.235172	0.0977852	-0.401692	-0.118208	-0.322463	-0.108301	1.61085	1.55886	1.06746	1.84619	-1.17549	-1.52513	-1.28242	-0.769335	Cluster 2
A0A369JE50	0.13306	0.758777	0.343907	0.881442	-1.05298	-1.15375	-1.03114	-1.21857	-0.865721	-0.685023	-0.539259	-0.718445	-0.275442	-0.341435	-0.13407	-0.224699	1.62001	1.64377	1.62606	2.4274	-0.3129	-0.398267	-0.220819	-0.26191	Cluster 2
A0A369K1J0	0.563876	0.7769	-0.542267	0.305016	0.149543	0.413766	0.0707496	0.189121	-0.779512	-0.779512	-0.779512	-0.779512	-0.779512	-0.779512	-0.779512	-0.779512	1.60705	1.94572	1.55628	2.31839	-0.779512	-0.779512	-0.779512	-0.779512	Cluster 2
A0A369J994	0.576569	0.501981	0.643987	0.737305	-0.196929	-0.0305323	0.307596	0.104096	0.0437851	7.90962e-05	-0.0994455	0.0891401	-1.12848	-1.12848	-1.12848	-1.12848	0.744063	1.77339	1.7414	2.09132	-1.12848	-1.12848	-1.12848	-1.12848	Cluster 2
A0A369JH36	0.966477	1.00737	0.211506	0.521789	-0.307736	0.0173237	-0.0424049	0.350904	-0.74157	-0.655171	-0.512707	-0.751445	-0.883556	-0.883556	-0.883556	-0.883556	1.42393	1.8416	1.70416	2.03443	-0.883556	-0.883556	-0.883556	-0.883556	Cluster 2
A0A369JTQ2	-0.0573695	0.525598	0.815101	0.297264	-0.0954723	-0.19074	-0.414953	-0.485219	-0.607147	-0.553306	-0.618547	-0.133003	0.106138	-0.495567	-0.443635	-0.613564	1.95813	2.41382	2.34522	0.392054	-1.0362	-1.0362	-1.0362	-1.0362	Cluster 2
A0A369JFX5	-0.454604	0.00232416	0.468912	-0.163729	-0.679971	-0.0839971	-0.405259	-0.06248	-0.203277	-0.317113	-0.396415	-0.484172	-0.407192	-0.632124	-0.349465	-0.363447	2.1091	1.68096	2.27009	2.17014	-0.924569	-0.924569	-0.924569	-0.924569	Cluster 2
A0A369K1U4	0.449736	0.411731	0.0773395	0.471375	-0.0641522	0.027661	0.391766	-0.00493693	-0.359709	-0.582294	-0.152722	-0.162116	-0.497095	-0.383741	-0.335762	-0.89505	1.52854	1.78647	2.00194	1.80825	-1.37931	-1.37931	-1.37931	-1.37931	Cluster 2
A0A369JKI8	0.0140603	-0.0316013	-0.253553	-0.188218	0.356876	-0.461615	0.196172	1.08859	0.40628	0.0715332	-0.45089	0.430861	-1.07903	-0.708563	-0.84059	-0.879537	1.46269	1.41568	1.84227	2.19725	-1.14717	-1.14717	-1.14717	-1.14717	Cluster 2
A0A369JA50	-0.350515	0.273845	-0.246819	0.764998	-0.450101	-0.25637	-0.112836	-0.232252	0.00975926	-0.333222	0.326577	0.177468	-0.83831	-0.216982	-0.732861	-0.601894	2.05182	1.83873	2.41315	1.10992	-1.14852	-1.14852	-1.14852	-1.14852	Cluster 2
A0A369J3J4	-0.0232502	0.104912	0.117216	0.178369	-0.206813	0.245276	0.372466	0.206137	-0.891593	-0.528979	0.0154296	-0.384303	-0.527374	-0.521575	-0.921553	-0.651559	1.68629	1.75462	2.11758	2.14679	-1.07202	-1.07202	-1.07202	-1.07202	Cluster 2
A0A369JZJ0	0.0463077	0.316005	-0.00565993	0.114553	-0.402393	-0.196046	-0.421739	-0.294107	-0.150808	-0.361097	-0.554755	-0.396918	-0.553036	-0.762875	-0.570664	-0.581089	1.71837	2.12813	2.29383	2.11577	-0.870444	-0.870444	-0.870444	-0.870444	Cluster 2
A0A369JIY0	0.27898	-0.119543	0.542805	0.146827	-0.00839591	-0.0912199	0.0972289	0.123032	-0.841548	-0.660918	-0.791157	-0.559431	-0.82064	-0.731533	-0.670889	-0.787074	1.24636	2.0582	1.53477	2.84289	-0.726086	-0.592574	-0.807861	-0.662216	Cluster 2
A0A369JEV2	0.275866	0.61066	0.459534	0.955221	0.13747	0.141877	0.144025	-0.116835	-0.676934	-0.268467	-0.0815098	-0.357568	-0.887184	-0.772228	-0.929232	-0.748045	1.48944	1.97316	1.5156	1.93018	-1.20362	-1.20405	-1.1957	-1.19166	Cluster 2
A0A369K4U8	0.0857338	-0.384403	0.296682	0.186329	-0.179267	0.322682	0.0886329	-0.108481	-0.356897	-0.282968	-0.252602	-0.288039	-0.910083	-0.83352	-0.462452	-0.783448	1.58041	2.2166	1.7995	2.27591	-0.955961	-0.988836	-0.971241	-1.09428	Cluster 2
A0A369JN96	0.248021	0.467469	0.452289	0.346108	-0.391657	-0.268718	-0.238194	-0.192106	-0.675633	-0.496645	-0.61007	-0.509475	-0.6313	-0.656216	-0.726766	-0.647593	1.4263	2.36261	2.0877	2.03215	-0.843806	-0.892642	-0.777699	-0.864129	Cluster 2
A0A369JMT3	0.155633	0.0294243	0.127126	0.244175	-0.0737591	-0.0681268	-0.0149316	-0.380975	-0.660333	-0.618915	-0.656359	-0.389405	-0.219963	0.13271	-0.446459	-0.43799	2.44585	1.96293	1.96261	1.43693	-1.13604	-1.17161	-1.11498	-1.10755	Cluster 2
A0A369JR45	0.195732	0.137006	0.116026	0.454588	-0.0441038	0.0697752	0.0682949	-0.0483373	-0.700504	-0.742983	-0.594239	-0.175238	-0.489606	-0.426103	-0.351104	-0.0563848	1.36725	1.85197	2.05684	2.25509	-1.25393	-1.2951	-1.229	-1.16595	Cluster 2
A0A369J3U0	-0.536119	0.521743	-0.0782031	0.399449	0.240818	0.128619	-0.218708	-0.517759	-0.600613	-0.0568189	0.0806192	0.159843	-1.26458	-1.00259	-0.994625	-1.41132	1.12128	1.41884	1.76793	2.49237	0.880389	-0.922275	-0.370586	-1.23769	Cluster 2
A0A369JHL0	0.312945	0.486194	0.317987	0.396184	0.0761543	0.266423	0.257059	0.0806418	-0.754062	-0.55734	-0.565577	-0.506236	-0.824269	-0.795678	-0.823074	-0.807009	1.88155	2.01324	1.59232	1.98952	-1.00806	-1.0179	-0.996258	-1.01475	Cluster 2
A0A369JTT5	0.419976	0.282362	0.454343	0.891319	-0.264461	-0.287004	-0.169006	-0.33893	-0.509025	-0.467619	-0.362129	-0.401889	-0.830121	-0.596931	-0.69709	-0.583295	1.67524	1.93467	1.76675	2.20808	-1.06823	-1.05666	-1.01692	-0.983415	Cluster 2
A0A369K3K2	0.138544	0.564303	0.305964	0.102982	0.459686	0.287389	0.778055	0.0123571	-0.346938	-0.241132	-0.349603	-0.48235	-1.07297	-0.827292	-1.06342	-1.06568	1.97657	1.86124	1.34511	1.8013	-0.811394	-1.434	-0.924365	-1.01435	Cluster 2
A0A369KBW2	0.219329	-0.806204	-0.273949	0.378173	0.338426	0.31657	0.440607	0.533027	-0.823491	-0.50101	-0.418397	-0.492808	-0.924814	-0.785351	-0.87765	-0.679833	1.49119	1.61385	1.76821	2.43242	-1.30129	-1.08016	-0.756257	0.189416	Cluster 2
A0A369KA25	0.449697	0.395658	0.208074	0.530353	-0.0144159	-0.0613744	-0.107053	-0.0335778	0.0307608	-0.339381	-0.211153	-0.45907	-0.946609	-0.906116	-0.913105	-0.904535	2.11813	1.98607	1.29332	2.01926	-1.30505	-0.880596	-0.966541	-0.982735	Cluster 2
A0A369JRC1	0.0238754	0.0934322	0.0318599	0.288431	-1.04601	-1.04601	-1.04601	-1.04601	0.74969	-0.00469718	-0.283343	0.698926	-0.200887	-0.225846	0.433389	-0.17994	1.14203	2.00055	1.59853	2.2021	-1.04601	-1.04601	-1.04601	-1.04601	Cluster 2
A0A369JVE3	-0.472621	0.174614	-0.329005	-0.0401742	0.159853	0.11179	0.554586	0.249428	-0.235983	-0.282125	0.800432	0.177805	-0.542643	0.15726	1.00571	-0.0870211	0.838655	1.8636	1.83168	0.911292	-1.71178	-1.71178	-1.71178	-1.71178	Cluster 2
A0A369JUQ0	-0.249518	0.203382	0.0504249	0.130748	-0.102905	-0.254214	-0.276115	-0.310018	-0.144027	-0.301181	-0.189103	-0.199551	-0.0665744	0.0694022	-0.0172096	0.0490255	2.0187	1.6895	1.84751	1.88908	-1.45934	-1.45934	-1.45934	-1.45934	Cluster 2
A0A369K1M2	-0.299033	0.279548	0.347819	-0.000749997	-0.36425	-0.301221	-0.413403	-0.619379	-0.0693692	-0.110083	-0.03697	0.0436464	-0.167095	-0.161207	0.137383	-0.0974018	0.945614	2.53831	2.15448	1.5973	-1.35099	-1.35099	-1.35099	-1.35099	Cluster 2
A0A369J8Q0	0.0752045	0.130271	-0.249411	0.0800388	-0.422124	-0.0501212	-0.169593	-0.529926	0.28269	-0.0720204	0.718761	0.451486	-0.00835917	-0.434649	0.516594	0.0289326	1.18493	1.59922	1.46996	2.0188	-1.65517	-1.65517	-1.65517	-1.65517	Cluster 2
A0A369KC37	0.8142	0.585388	-0.0115729	0.149976	-0.485917	-0.2062	-0.315781	-0.229767	-0.351867	-0.252958	-0.250636	-0.465825	-0.155152	-0.204688	-0.162583	-0.00761725	1.99583	1.65565	1.57942	1.95521	-1.40878	-1.40878	-1.40878	-1.40878	Cluster 2
A0A369JUW4	0.425079	0.170649	0.305452	0.45075	-0.446286	-0.218831	-0.821632	-0.298574	-0.16467	-0.203449	-0.0678439	-0.313458	-0.52343	-0.194472	0.212486	0.107968	1.57597	2.0558	1.30132	2.19868	-1.38788	-1.38788	-1.38788	-1.38788	Cluster 2
A0A369K924	0.469403	-0.224729	0.468435	0.302547	-0.834005	-0.505677	-0.142876	0.0366999	0.536337	0.104589	0.398096	-0.186169	0.00318816	-0.050463	-0.451079	0.97984	1.37881	1.54542	1.16414	1.70818	-1.67517	-1.67517	-1.67517	-1.67517	Cluster 2
A0A369K2J9	-0.180717	0.150899	0.247352	-0.398413	-0.171145	-0.0371618	0.0754394	-0.0332003	-0.107406	-0.599589	-0.187607	-0.497743	0.376816	0.267858	0.115423	0.378059	2.08205	1.55988	1.59889	1.60714	-1.56171	-1.56171	-1.56171	-1.56171	Cluster 2
A0A369K8A1	0.937762	0.725531	0.237558	-0.0757358	-0.236702	-0.720735	-0.0979563	-0.72365	0.533922	0.20551	0.452047	-0.370373	-0.924033	-0.575023	0.703658	-1.06385	1.46631	1.43904	2.28946	0.936637	-1.28484	-1.28484	-1.28484	-1.28484	Cluster 2
A0A369K5Y6	0.729104	0.312604	0.054297	0.800063	-0.376774	-1.15354	0.112599	0.19639	-0.45944	-0.339884	-0.242889	-0.122636	0.106456	-0.0373729	0.0709639	0.25847	1.20574	1.64431	1.32407	2.07824	-1.54019	-1.54019	-1.54019	-1.54019	Cluster 2
A0A369JI72	-0.240435	-0.218993	-0.178919	-0.350409	-0.471405	-0.305156	-0.242672	-0.0572607	-0.22781	-0.221213	-0.179207	0.165741	-0.352985	0.192337	0.0183853	0.163386	2.17354	1.58495	1.22389	2.61004	-1.27145	-1.27145	-1.27145	-1.27145	Cluster 2
A0A369KEJ7	-0.375717	-0.302698	0.0251564	-0.461641	-0.202001	0.0899111	0.442857	-0.173602	0.414989	-0.459873	0.587293	0.732439	-0.954655	-0.0759328	0.270958	1.07224	1.63762	1.13262	1.7209	1.29138	-1.60306	-1.60306	-1.60306	-1.60306	Cluster 2
A0A369K5Q4	0.34821	0.265427	0.0458099	0.697224	0.101667	0.0692338	-0.368818	-0.256714	-0.629462	-0.501783	0.296159	-0.190969	-0.193094	0.352453	0.40084	0.113195	1.63173	1.52428	1.42767	1.61188	-1.68623	-1.68623	-1.68623	-1.68623	Cluster 2
A0A369JST2	0.555491	0.597629	1.71623	-0.357221	0.00792388	0.175742	-0.350546	-0.229123	-0.424213	-0.10269	-0.71536	-0.282103	0.558824	0.544835	-0.0492678	0.354255	1.33998	1.52776	0.894809	1.03161	-1.69864	-1.69864	-1.69864	-1.69864	Cluster 2
A0A369J312	-0.169038	-0.0209092	-0.0196809	-0.0863505	-0.027709	-0.060432	0.0455066	-0.0116717	-0.452128	-0.0813756	-0.261838	-0.212394	-0.357608	-0.203938	-0.198065	-0.409828	1.64443	1.95801	1.94707	2.23807	-1.31503	-1.31503	-1.31503	-1.31503	Cluster 2
A0A369JT83	0.34835	0.408419	0.310415	0.65627	-0.723967	-0.292832	-0.553165	-0.442276	-0.928903	-0.420139	-0.592075	-0.322251	0.19689	0.294914	0.444265	0.331567	1.29369	1.92252	1.84096	1.67419	-1.48485	-1.06568	-1.29009	-1.60622	Cluster 2
A0A369JLA1	-0.276307	-0.217723	-0.209874	-0.0821839	-0.511178	-0.314319	-0.328316	-0.43908	-0.534482	0.183939	-0.132136	-0.119946	0.0699928	-0.0621799	-0.11611	-0.212968	1.48744	2.20566	1.91403	2.35258	-0.975445	-1.25422	-1.2206	-1.20658	Cluster 2
A0A369IYH2	-0.368309	-0.438628	0.153384	0.208419	-0.227974	0.226615	-0.497629	-0.679675	-0.764858	-0.245766	-0.314695	-0.38781	0.434555	0.526235	0.496128	0.749713	1.30918	1.42469	1.93747	1.79462	-0.62693	-0.722191	-2.14208	-1.84446	Cluster 2
A0A369KG46	0.0240843	0.479399	-0.165768	-0.0350249	-0.261836	-0.209781	-0.15537	-0.307867	-0.0510138	-0.631094	-0.00394105	-0.594095	0.272929	0.376964	-0.0759991	0.363063	1.60194	1.74524	1.69241	1.9011	-1.4576	-0.986341	-1.8421	-1.67931	Cluster 2
A0A369JFB5	-0.127992	0.0469061	0.0667027	0.28926	-0.6385	-0.614046	-0.549695	-0.618472	0.368522	0.0538392	0.284719	0.237277	0.386082	0.542602	0.253446	0.563053	0.633265	1.18432	1.38166	2.57415	-1.52021	-1.63251	-1.60817	-1.55621	Cluster 2
A0A369K0F9	-0.283543	-0.270761	-0.0403902	0.196444	-0.691435	-0.769609	-0.96893	-0.870813	-0.121717	-0.254344	-0.291833	-0.324557	0.137122	0.316091	0.291744	0.174581	1.84118	2.0022	1.79212	2.17751	-1.05154	-0.92772	-0.818356	-1.24344	Cluster 2
A0A369K3T7	0.116175	-1.03893	0.302553	-0.62897	-0.0206177	-0.355373	0.215159	0.0440828	0.481966	0.284886	0.509213	-1.23662	-0.977269	0.0154456	-0.0198515	-0.169536	1.72306	1.85388	1.80593	1.72251	-0.86669	-1.07427	-1.27327	-1.41347	Cluster 2
A0A369JQP3	0.0939654	0.235448	0.208073	0.944338	-0.0677171	-0.0831024	0.130795	-0.140242	-0.323088	-0.442906	-0.359776	-0.474484	-0.148172	-0.189861	-0.134276	0.0557378	1.36262	1.3491	1.72668	2.3102	-1.64183	-1.60106	-1.49052	-1.31992	Cluster 2
A0A369JRV1	-0.480705	-0.369174	-0.042468	0.0694306	-0.476736	-0.0980775	-0.220182	-0.386272	0.122345	-0.0111604	-0.314527	-0.132651	0.507564	0.0294377	0.131646	-0.00625432	1.20581	2.22202	1.77644	2.08184	-1.51466	-1.39192	-1.45452	-1.24722	Cluster 2
A0A369JP32	-0.691058	-0.2348	-0.364713	-0.826947	-0.483837	-0.157688	-0.0524576	-0.317607	0.350846	0.175921	-0.30269	-0.202508	0.114387	0.458101	0.206203	0.469899	0.933569	1.41221	2.59356	2.07026	-1.31392	-1.2318	-1.30034	-1.30459	Cluster 2
A0A369JXM0	0.528718	0.144306	-0.126758	-0.472204	-0.161324	0.170887	0.386609	-0.111852	0.212574	1.11775	0.148216	-0.424858	0.335008	0.308116	0.0785867	-0.0410996	0.969841	1.31616	0.736907	2.06166	-1.8661	-1.84734	-2.02433	-1.43948	Cluster 2
A0A369JPU8	-0.515875	0.48431	0.835976	-0.233243	0.174883	0.14418	-0.19619	0.151444	0.683718	0.301332	0.363903	-0.262358	-0.513639	-0.27664	-0.200565	-0.356694	0.783663	1.2351	0.938309	2.7327	-1.62648	-1.54886	-1.67599	-1.42298	Cluster 2
A0A369JVL6	-0.127493	-0.357774	-0.261507	-0.171882	-0.000861988	-0.228795	0.170735	0.236586	0.157154	0.432998	0.526977	0.0244957	-0.303022	-0.510249	-0.203501	-0.350726	1.53868	1.55421	1.62142	2.26293	-1.45605	-1.69277	-1.44649	-1.41507	Cluster 2
A0A369KA45	0.25378	0.0678837	0.143415	-0.324171	-0.501393	-0.374458	0.00662006	-0.497797	-0.349653	-0.0503807	0.268174	-0.103571	-0.564805	-0.394782	0.32876	0.36054	1.39383	1.96656	2.03825	1.88261	-1.4902	-1.25121	-1.46727	-1.34073	Cluster 2
A0A369JQC7	0.381583	0.16379	0.257755	0.167591	-0.338421	-0.299466	-0.10917	-0.049705	-0.154127	-0.143812	-0.116483	-0.132666	0.663337	0.427995	0.392111	0.491791	1.38017	1.35728	1.26886	1.67385	-1.83685	-1.83858	-1.83621	-1.77063	Cluster 2
A0A369JQ19	1.83823	0.542238	0.390804	0.694972	0.780454	0.846393	0.030902	0.208089	-0.882822	-0.882822	-0.882822	-0.882822	-0.882822	-0.882822	-0.882822	-0.882822	1.11046	1.06064	0.89931	2.19137	-0.882822	-0.882822	-0.882822	-0.882822	Cluster 2
A0A369K463	0.579136	1.30376	0.63195	0.704407	0.180811	0.346176	0.583781	-0.149191	0.682194	0.613514	0.526374	0.289832	-1.30869	-1.30869	-1.30869	-1.30869	0.853874	0.764559	1.45673	1.10166	-1.30869	-1.30869	-1.30869	-1.30869	Cluster 2
A0A369JVH4	0.370889	0.9342	0.463018	0.431981	0.864358	0.176232	1.01327	0.306015	0.49078	0.25345	1.22463	0.0605241	-1.28467	-1.28467	-1.28467	-1.28467	0.0552276	0.866074	1.60495	1.16175	-1.28467	-1.28467	-1.28467	-1.28467	Cluster 2
A0A369J7L8	0.414891	0.893131	0.932462	0.729172	0.194844	0.264703	0.177568	1.08558	-0.731914	-0.404318	-0.530185	-0.452267	-0.864788	-0.924152	-0.824719	-0.831351	1.22886	1.45385	1.66685	1.5549	-1.25828	-1.25828	-1.25828	-1.25828	Cluster 2
A0A369JHL7	-0.167693	0.189255	0.104121	-0.167238	1.29188	1.15992	1.02276	0.759459	-0.22755	0.22541	0.589069	-0.131418	-1.05396	-1.08144	-0.968596	-1.09931	1.11482	1.32203	1.04387	1.4428	-1.34204	-1.34204	-1.34204	-1.34204	Cluster 2
A0A369J3P9	1.67936	-0.253296	-0.0214039	0.856223	0.442705	0.214229	1.22606	0.244255	-0.652469	-0.347485	-0.320631	-1.01483	-0.232526	-0.240149	0.0694289	0.0328553	0.367653	1.20671	1.61847	1.36014	-1.55882	-1.55882	-1.55882	-1.55882	Cluster 2
A0A369JM24	1.19002	-0.165482	-0.324274	1.29742	-0.850193	-0.377235	0.349638	-0.099763	0.272672	-0.148663	-0.0452267	0.243745	0.276926	-0.208908	-0.797578	-0.90579	0.909693	2.34538	0.169709	2.01429	-1.2866	-1.2866	-1.2866	-1.2866	Cluster 2
A0A369J7Q5	0.710108	0.572593	0.608146	0.443466	0.0796712	0.159285	1.02343	0.124019	0.0280825	-0.32888	-0.603591	0.154283	-0.278729	-0.868711	-0.566322	-0.341076	2.53081	1.05128	0.678554	1.04524	-1.55541	-1.55541	-1.55541	-1.55541	Cluster 2
A0A369JI27	0.100296	-0.0830253	-0.226489	0.311005	1.12024	1.27769	-0.390073	0.431644	0.248685	-0.166194	-0.0347486	0.26239	0.66795	-0.10552	-0.533046	-0.42133	1.16626	1.1253	0.826452	1.56771	-1.7863	-1.7863	-1.7863	-1.7863	Cluster 2
A0A369JG62	0.194289	0.691756	-0.332043	0.854079	0.338253	1.05707	0.780527	0.383284	-0.388323	-0.542419	-0.568783	0.0357226	-0.593672	-0.402498	-0.159082	-0.993685	0.969873	2.34898	1.06949	1.1024	-1.46131	-1.46131	-1.46131	-1.46131	Cluster 2
A0A369JVG4	0.542925	0.0685887	1.11897	0.177954	1.3726	2.21354	0.993383	-0.320428	-0.907493	-0.793351	-0.476797	-0.362543	-0.690922	-0.392003	-0.0501968	-0.698643	-0.52096	1.69808	0.927313	0.906024	-1.20151	-1.20151	-1.20151	-1.20151	Cluster 2
A0A369J6X4	0.134645	0.15411	0.10795	0.209744	0.606885	0.562119	0.583735	0.58806	-0.303774	-0.299212	-0.322384	-0.330738	-0.768739	-0.758554	-0.806748	-0.824198	1.39541	1.99111	1.43509	1.92421	-1.31968	-1.31968	-1.31968	-1.31968	Cluster 2
A0A369JC36	0.96311	0.651629	1.21627	0.264854	0.876038	-0.215761	-0.145683	-0.0542862	-0.201362	0.563873	0.38094	0.0020952	-0.530329	-1.67399	-1.40431	-1.10647	1.04389	2.13171	0.586948	1.15751	-1.29991	-1.07008	-1.21134	-0.925343	Cluster 2
A0A369JZN7	-0.390407	-0.282139	-0.317909	-0.258879	0.773516	0.148338	0.796545	0.745592	-0.659494	0.420456	-0.193185	0.148344	-0.371336	-0.487429	0.0714785	-0.20019	0.961374	1.63679	1.42847	2.15873	-1.48405	-1.55994	-1.54898	-1.5357	Cluster 2
A0A369JLI6	0.207679	0.935613	0.499142	-0.542097	0.258099	0.376211	0.462998	0.753245	0.418397	0.753009	0.48305	0.443442	-1.32591	-0.817085	-0.998918	-0.839977	0.752963	1.29369	1.27799	1.56412	-1.69699	-1.45408	-1.41131	-1.39328	Cluster 2
A0A369JZ34	0.753384	0.312972	0.343271	0.5318	0.261482	0.348124	-0.124476	0.529903	0.0429209	0.255458	0.415924	0.270048	-0.111942	-0.284012	-0.3554	0.174548	0.266429	0.667441	0.449414	2.58742	-1.90644	-1.7921	-1.90416	-1.732	Cluster 2
A0A369J2R2	-0.256391	0.0045047	-0.17527	0.00442003	0.587837	0.446984	0.179412	0.473414	-0.143963	0.581593	0.776364	0.801497	-0.540287	-0.52734	-0.441013	0.426538	1.26124	1.53674	1.07628	1.16284	-1.78994	-1.80546	-1.81401	-1.82598	Cluster 2
A0A369JEB1	0.393526	1.2351	0.882528	-0.220265	0.0256054	0.627769	0.636774	0.660193	-1.18928	-0.263936	-0.28957	-0.161281	0.335751	0.124149	-1.14958	0.0734957	0.799431	1.3569	1.56073	0.957852	-1.42264	-1.88918	-1.43056	-1.65353	Cluster 2
A0A369JER8	0.00380828	0.511298	0.247536	0.723286	0.364154	0.693888	0.254395	0.50394	-0.181369	0.383335	-0.0775618	-0.211775	-0.812481	-0.704697	-0.952581	-0.784432	1.42226	1.45054	1.25921	1.89633	-1.55341	-1.51398	-1.33979	-1.5819	Cluster 2
A0A369J9T0	0.96869	0.896886	0.497258	0.682019	-0.176411	-0.297904	0.0765214	0.362173	-0.823519	0.443111	0.175377	-0.106369	-0.271814	0.10842	-0.25321	-0.473271	1.28323	1.54216	0.937246	1.38065	-1.83488	-1.83938	-1.8237	-1.45329	Cluster 2
A0A369K0K8	0.274148	-0.207763	0.00529845	0.180986	0.956089	1.21782	0.922495	1.32038	0.00781157	-0.265225	-0.385705	0.372401	-0.455521	-0.723869	-0.702232	-0.468342	0.481847	1.20533	0.993897	1.72283	-1.57649	-1.57743	-1.65166	-1.6471	Cluster 2
A0A369JU88	0.447734	0.260473	0.323936	0.861726	-0.148341	-0.169263	0.438776	0.365672	-0.186622	0.0378682	0.509589	-0.451301	-0.594971	-1.14156	-0.374369	-0.283939	1.07776	2.6312	1.24594	0.968807	-1.39809	-1.6993	-1.42334	-1.29838	Cluster 2
A0A369JH95	-0.112527	-0.181558	-0.0948327	0.122411	0.608321	0.875344	0.859115	0.846789	0.142145	0.13462	0.0149537	0.0725643	-0.814472	-0.85721	-0.882881	-0.842184	1.18475	1.54154	1.5245	1.68145	-1.4659	-1.46401	-1.45634	-1.4366	Cluster 2
A0A369K020	0.696366	0.35991	0.609464	0.426291	0.781572	0.843874	0.601063	0.991068	-0.485485	-0.527059	-0.581569	-0.509583	-0.793007	-0.83055	-0.879982	-0.84464	1.35667	1.57594	1.32261	1.32984	-1.36068	-1.36335	-1.36753	-1.35123	Cluster 2
A0A369K676	0.244544	0.323771	0.322001	0.356883	0.129235	0.195935	0.181757	0.289822	-0.150236	-0.177193	0.0282481	-0.254947	-0.317581	-0.43237	-0.309828	-0.420783	1.84225	1.50131	1.5002	1.73384	-1.65109	-1.65206	-1.65047	-1.63324	Cluster 2
A0A369JWQ5	0.400587	0.580052	0.419818	0.512208	0.802666	0.880182	0.663789	0.888468	0.347407	0.17897	0.0664847	0.173956	-0.286234	-0.466335	-0.474988	-0.476388	0.626297	0.885359	0.852687	1.20312	-1.94393	-1.95486	-1.95646	-1.92285	Cluster 2
A0A369JG99	0.554498	0.906812	-0.252007	0.115085	0.264284	0.442572	0.712711	0.024335	-0.933926	0.0813763	-0.751042	-0.492231	-0.0404651	-0.219653	-0.148969	-0.662678	0.91237	1.96133	1.23068	2.02314	-1.92337	-1.20393	-1.2521	-1.34883	Cluster 2
A0A369JTX1	1.15314	1.20658	1.44659	0.659854	-0.854028	-0.854028	-0.854028	-0.854028	-0.854028	-0.854028	-0.854028	-0.854028	-0.854028	-0.854028	-0.854028	-0.854028	1.17007	1.39751	1.47893	1.4353	-0.498213	0.878857	0.372645	-0.452934	Cluster 2
A0A369JVA7	-0.341309	-0.0630966	-0.537605	1.3689	-0.149244	-0.109645	-0.328413	-0.309459	-0.679496	-0.771937	-0.198425	-0.188832	-1.132	-1.132	-1.132	-1.132	1.96483	2.25817	2.08566	0.224388	0.343225	-0.392176	-0.336843	0.689303	Cluster 2
A0A369JS36	1.28224	1.02985	0.923948	1.29381	-0.596746	-0.636787	-0.674091	-0.769619	-0.731424	-0.619218	-0.621255	-0.684556	-0.94277	-0.94277	-0.94277	-0.94277	1.19906	1.69844	1.40896	1.90646	-0.421446	-0.492097	-0.420059	-0.304395	Cluster 2
A0A369JRQ8	0.257733	0.464556	0.740233	0.182902	-0.576326	-1.30877	-0.541789	-0.474794	0.14555	-1.08466	-0.156432	-0.147003	-0.924229	-0.9118	-1.04677	-0.950159	1.92755	2.43249	1.33202	1.59944	-0.524248	-0.545438	-0.169941	0.279884	Cluster 2
A0A369JFH2	1.61839	1.87811	-0.172293	-0.397585	-0.175446	-0.927392	0.375068	-0.918425	-1.05982	-0.935835	-0.80447	-0.440727	-0.797066	-0.526333	-0.999377	-0.0603101	2.19439	1.06022	0.0388667	1.35137	0.367554	-1.04709	-0.505688	0.883903	Cluster 2
A0A369JSE5	1.15031	0.920136	0.948995	1.89484	-0.821268	-1.09747	-0.632471	-0.713509	-1.11868	-0.154987	-0.582055	3.33472e-05	-0.770089	-1.44004	-0.931908	-0.701831	0.697075	2.3439	1.07371	0.202482	0.563018	-0.498012	-0.406146	0.0739728	Cluster 2
A0A369K0W0	0.248593	0.190971	0.118677	0.499506	-0.570433	-0.456025	-0.573141	-0.636563	-0.723097	-0.729605	-0.69405	-0.653379	-0.990611	-0.923685	-0.910147	-1.00382	1.84178	2.04949	1.69451	2.17017	0.323853	0.196451	0.158685	-0.628129	Cluster 2
A0A369JFB3	0.738667	0.0354858	1.02781	1.6664	-1.09825	-1.09647	-0.880625	-1.32759	-0.82559	-0.845143	-0.608901	-0.84103	-0.61198	-0.0698096	-0.576156	-0.286129	1.85595	1.70155	1.11101	1.58234	-0.127861	0.0551444	-0.0234953	-0.555328	Cluster 2
A0A369K093	0.460589	0.584498	1.0565	0.67297	-0.834957	-0.752783	-0.412938	-0.351287	-0.636159	-0.484791	-0.403494	-0.831309	-1.77256	-1.47089	-1.08328	-1.01477	1.62495	1.69376	1.70529	1.10418	0.677272	0.454587	0.0941541	-0.0795211	Cluster 2
A0A369JTE9	0.533463	0.596378	0.476455	0.663701	-0.478075	-0.428135	-0.411999	-0.474673	-0.785905	-0.712525	-0.749408	-0.837195	-1.17711	-1.17278	-1.22189	-1.27467	1.38262	2.0573	1.58598	1.96088	0.222961	0.0657723	0.23798	-0.0591345	Cluster 2
A0A369K2I0	0.93746	1.06644	1.06889	1.49322	-0.412503	-0.493164	-0.365099	-0.428636	-0.916943	-0.780117	-0.827252	-0.673743	-1.07968	-1.01069	-1.07546	-0.989099	1.49795	1.45116	1.43757	1.70135	-0.359467	-0.451383	-0.481793	-0.309014	Cluster 2
A0A369J0H4	1.05195	0.579026	1.37649	1.62559	-0.861721	-0.111456	-0.36685	-0.722315	-0.467671	-0.913475	-0.901296	-0.815064	-1.30913	-1.05743	-1.10308	-1.16377	1.26119	1.63236	0.581223	1.72802	-0.171962	-0.0475685	-0.0696643	0.246608	Cluster 2
A0A369JR98	-0.258508	-0.573088	-0.36172	0.148124	0.161714	1.3175	1.54888	-0.594868	-0.896454	0.613373	0.130136	-0.166131	-0.896696	-0.579009	-0.364819	0.298547	0.867953	1.34607	1.20602	2.18108	-1.28202	-1.28202	-1.28202	-1.28202	Cluster 2
A0A369JDG9	-0.683382	-0.389335	-0.409206	-0.47988	-0.530196	0.999578	1.25724	-0.765161	-0.327657	-0.530204	-0.179656	-0.311373	-0.0373123	0.0182941	0.682708	0.591756	1.70609	1.58604	1.87257	1.17666	-1.31189	-1.31189	-1.31189	-1.31189	Cluster 2
A0A369J5L0	-0.686711	-0.488679	-0.809461	1.10001	0.365146	0.683636	0.510588	-0.672499	-0.658471	-0.449653	-0.468437	0.854324	-0.317428	-0.218168	1.39901	0.702634	1.14865	1.36109	1.31352	1.19578	-1.46622	-1.46622	-1.46622	-1.46622	Cluster 2
A0A369K4S9	-0.350139	-0.516577	-1.63958	1.20434	-0.800399	-0.56104	0.427486	-0.453376	0.352724	-0.357081	-0.996245	-0.380834	0.566192	0.595834	-0.287192	-0.153833	1.55326	0.815795	1.75297	2.44103	-0.673633	-0.974012	-1.11385	-0.451838	Cluster 2
A0A369J5T9	-0.713639	0.108052	-1.21605	0.476608	-0.136701	0.563251	0.337124	-0.679245	-0.0766235	-0.0774483	-0.821864	-0.227734	0.140669	0.574995	0.0642317	0.94492	1.29038	1.40397	1.85904	1.71296	-1.01444	-1.41444	-1.65042	-1.44759	Cluster 2
A0A369K5H9	-0.484871	-0.415049	-1.106	0.397527	-0.130813	-0.0545276	1.21772	-0.362197	0.349767	0.767333	0.871849	-0.0721693	-0.244209	-0.366994	-0.798995	2.50678	0.138607	-0.723788	0.177774	2.14233	-0.407319	-0.783521	-2.20679	-0.412455	Cluster 2
A0A369J0R8	-0.818513	-0.818513	-0.818513	-0.818513	-0.355757	0.38194	-0.139737	0.41658	-0.415409	-0.506641	-0.113181	-0.236662	-0.09175	-0.246261	0.535992	0.30003	2.09938	0.127988	1.9915	2.80009	-0.818513	-0.818513	-0.818513	-0.818513	Cluster 2
A0A369JGJ4	-0.0601675	-0.13017	-0.238562	-0.495961	-0.467642	-0.35687	-0.130532	-0.362618	0.582723	-0.00384178	-0.399029	-0.106109	0.0207187	0.116321	0.705065	0.878623	2.10785	-0.354904	0.693242	3.01103	-1.25229	-1.25229	-1.25229	-1.25229	Cluster 2
A0A369K895	-0.72703	-0.711576	0.542687	-0.691236	-0.149457	-0.214821	0.421042	0.28601	0.10102	0.279701	-0.465413	-0.140393	0.97902	-0.202907	-0.434153	0.76273	3.26127	-0.591806	-0.555766	1.99352	-0.93561	-0.93561	-0.93561	-0.93561	Cluster 2
A0A369KF63	-0.255882	-0.685528	-0.359855	-0.524482	-0.116378	-0.173032	0.0411456	0.168755	-0.0707599	-0.229652	-0.355141	-0.437632	-0.615099	-0.465758	0.0343108	-0.258358	2.82057	0.513484	2.17874	2.23828	-0.861931	-0.861931	-0.861931	-0.861931	Cluster 2
A0A369JMA0	-0.411455	0.033582	0.100587	-0.415523	-0.377811	-0.628908	-0.00644843	-0.214126	-0.381495	-0.330033	-0.331457	-0.32501	-0.653158	-0.653158	-0.653158	-0.653158	2.69039	0.228334	2.09339	2.71439	-0.433761	-0.418355	-0.421721	-0.551945	Cluster 2
A0A369K7R6	-0.569827	-0.865606	-0.566691	-0.160256	-0.617604	-0.415904	-0.433291	-0.150774	-0.862089	-0.603387	-0.834055	0.177821	0.148173	0.167458	0.561875	0.534469	2.62186	0.874717	2.30948	1.65348	-0.991964	-0.869005	-0.920124	-0.188761	Cluster 2
A0A369JQK0	-0.669299	-0.669299	-0.669299	-0.669299	-0.669299	-0.669299	-0.669299	-0.669299	-0.669299	-0.669299	-0.669299	-0.669299	1.18852	0.677868	0.941903	0.933938	1.61248	1.68748	1.95879	1.70781	-0.669299	-0.669299	-0.669299	-0.669299	Cluster 2
A0A369K3Q9	-0.621233	-0.621233	-0.621233	-0.621233	-0.621233	-0.621233	-0.621233	-0.621233	-0.621233	-0.621233	-0.621233	-0.621233	1.47715	2.66811	1.69427	0.744725	0.471817	0.441636	1.81252	0.629506	-0.621233	-0.621233	-0.621233	-0.621233	Cluster 2
A0A369JWW4	-0.609958	-0.609958	-0.609958	-0.609958	-0.609958	-0.609958	-0.609958	-0.609958	-0.609958	-0.609958	-0.609958	-0.609958	0.369436	0.913376	0.399174	0.250819	1.59364	1.87281	1.79147	2.56862	-0.609958	-0.609958	-0.609958	-0.609958	Cluster 2
A0A369JNP6	-0.613883	-0.613883	-0.613883	-0.613883	-0.613883	-0.613883	-0.613883	-0.613883	-0.613883	-0.613883	-0.613883	-0.613883	-0.0879026	0.728117	0.394169	1.75163	2.07465	1.41189	1.22183	2.32775	-0.613883	-0.613883	-0.613883	-0.613883	Cluster 2
A0A369J3F6	-0.658981	-0.658981	-0.658981	-0.658981	-0.658981	-0.658981	-0.658981	-0.658981	-0.658981	-0.658981	-0.658981	-0.658981	1.22591	2.05514	0.765253	1.07392	1.4158	2.03634	0.489535	1.4818	-0.658981	-0.658981	-0.658981	-0.658981	Cluster 2
A0A369J086	-0.755522	-0.755522	-0.755522	-0.755522	-0.755522	-0.755522	-0.755522	-0.755522	-0.353075	-0.218007	-0.435901	-0.326413	2.02781	1.87273	1.81786	1.09831	0.560464	0.775082	0.887937	1.35946	-0.755522	-0.755522	-0.755522	-0.755522	Cluster 2
A0A369K986	-0.845897	-0.845897	-0.845897	-0.845897	-0.845897	-0.845897	-0.845897	-0.845897	0.135292	-0.180468	-0.0962012	0.0351453	0.958662	0.782706	1.88774	0.808921	1.68458	1.51999	1.44292	1.1715	-0.845897	-0.845897	-0.845897	-0.845897	Cluster 2
A0A369K5W8	-0.181541	0.331505	-0.811419	0.773944	-0.346792	0.0912613	-0.565281	-0.943978	-1.06012	-0.932607	-0.646573	-1.10091	0.680061	0.661306	0.152854	0.614361	2.31802	1.53261	1.21831	1.57781	-1.60274	-0.556518	-0.738872	-0.464704	Cluster 2
A0A369JUY2	-0.692821	-0.188085	-0.378305	0.0438247	-0.607839	-0.201848	-0.678314	-0.643173	-0.472652	-0.596153	-0.615604	-0.632463	0.0714171	0.471867	0.276849	1.17415	1.14954	2.1557	2.8332	1.00276	-0.868012	-0.868012	-0.868012	-0.868012	Cluster 2
A0A369K0S8	-1.25194	-1.25435	-1.07755	-0.887299	0.695715	-0.31932	0.121273	-0.147761	2.49245	-0.763588	-1.84077	-0.781372	0.42786	-0.245182	-0.0110835	0.981331	1.06978	0.389498	0.590214	1.83608	-0.200118	-0.2981	0.360947	0.113286	Cluster 2
A0A369JVY3	-0.772637	-1.6835	-0.0138302	0.0177275	-0.211828	0.711335	-0.642256	-1.60102	0.262052	1.08402	-0.627425	0.172428	0.651698	-0.0890946	0.434944	-1.91206	0.376538	2.87237	0.403672	1.0168	0.386244	-0.555388	-0.0675366	-0.21324	Cluster 2
A0A369K5Q5	-1.46919	-1.54373	-1.5832	-1.37879	-0.252477	-0.112814	-0.42115	-0.491367	-0.270822	-0.208499	0.15871	-0.0745287	-0.317594	-0.291123	-0.0530538	-0.213262	1.30905	1.52325	1.58865	2.37518	0.259811	0.321386	0.300891	0.844684	Cluster 2
A0A369K5E4	-1.03324	-1.32854	-1.40509	-0.319395	-0.339175	-0.206205	-0.227043	-1.13708	0.287816	0.412222	0.738577	-0.189131	-0.242683	-0.967094	-0.590314	-0.647742	0.725974	1.48498	1.86019	2.59532	-0.54916	-0.116421	0.459464	0.733765	Cluster 2
A0A369JRV6	-1.1466	-0.877996	-0.993435	-1.02239	-0.569688	-0.607613	-0.840716	-0.537197	0.318426	0.121049	0.351178	0.119972	-0.316171	-0.104966	-0.621123	-0.0758395	1.73229	1.80005	1.51803	2.75035	-0.387247	-0.192491	-0.0467514	-0.371129	Cluster 2
A0A369J929	-1.00252	-1.17248	-1.11673	-1.06839	-0.269918	-0.0599035	-0.137872	-0.737728	0.621029	0.271726	-0.174564	-0.382659	-0.183545	-0.241848	-0.38581	-0.12768	1.76206	1.92758	1.89654	2.33117	-0.291058	-0.642888	-0.315393	-0.499118	Cluster 2
A0A369K6L4	-1.24597	-1.17614	-1.19006	-1.2722	-1.18816	-1.05863	-0.893082	-1.14025	0.0625965	0.433826	0.237881	0.584926	0.535032	0.960815	0.503803	0.793144	1.42731	1.82667	1.53045	1.26527	0.0118896	-0.224812	-0.249287	-0.535023	Cluster 2
A0A369JNM7	-1.03516	-1.09648	-1.15444	-0.930137	-0.617521	-0.691478	-0.790136	-0.734676	-0.554759	-0.392297	-0.322156	-0.380138	-0.143781	-0.0419915	0.0538583	0.10264	1.54487	1.78935	1.70842	2.36003	0.996591	0.441917	0.437334	-0.549861	Cluster 2
A0A369KFJ0	-0.534268	-0.828299	-1.13545	-0.628808	-0.895662	-1.5343	-0.0494442	-0.557717	0.0656108	-0.462953	-0.35336	-0.406117	-0.537612	1.5612	0.363564	-0.0280427	1.45785	0.134526	2.88856	1.31233	-0.243456	-0.688145	0.83201	0.267988	Cluster 2
A0A369JG54	-1.09747	-1.18124	-0.899096	-1.08711	0.0973296	-0.0378166	-0.758663	-0.541954	-0.463349	-0.293198	0.0729968	-0.672545	0.14094	0.261737	0.468957	0.656042	0.692293	1.18277	1.50335	3.17235	-0.464904	0.477834	-0.0530149	-1.17624	Cluster 2
A0A369K6D1	-0.960356	-0.945965	-1.02143	-0.707766	-0.645152	-0.992051	-0.583231	-0.958918	-0.30979	-0.500075	-0.424989	-0.362846	0.906474	0.407538	0.8715	-0.250684	1.48053	1.75218	1.95382	2.26376	-0.0968869	-0.132132	-0.334857	-0.408667	Cluster 2
A0A369JZJ4	-0.757368	-0.757368	-0.757368	-0.757368	-0.757368	-0.757368	-0.757368	-0.757368	-0.0879683	-0.151175	-0.127236	-0.297851	0.624244	0.510115	0.671263	0.547624	2.56765	1.78803	1.24002	1.80369	-0.757368	-0.757368	-0.757368	-0.757368	Cluster 2
A0A369J8Y8	-0.828828	-0.828828	-0.828828	-0.828828	-0.828828	-0.828828	-0.828828	-0.828828	0.701296	0.423351	0.290312	-0.0304997	1.24303	0.513236	-0.0138524	-0.0458073	1.8023	2.1311	1.23898	1.69249	-0.828828	-0.828828	-0.828828	-0.828828	Cluster 2
A0A369JSC2	-0.90323	-0.90323	-0.90323	-0.90323	0.201524	-0.0721964	0.0491234	-0.228916	-0.303396	-0.131771	0.117057	-0.311424	-0.130055	-0.300395	-0.306718	2.25541	0.916123	1.97701	1.82162	1.67284	-0.90323	-0.90323	-0.90323	-0.90323	Cluster 2
A0A369JT00	-1.10604	-1.10604	-1.10604	-1.10604	-0.0999212	-0.294763	0.0629611	-0.220542	0.356808	0.62728	0.28763	0.625064	0.337394	0.423858	0.0253106	0.052221	2.24285	1.13051	1.493	1.79869	-1.10604	-1.10604	-1.10604	-1.10604	Cluster 2
A0A369JGB0	-0.827896	-0.827896	-0.827896	-0.827896	-0.300802	-0.302124	-0.161142	-0.3422	-0.136146	-0.479675	-0.152797	0.0624019	-0.0715557	0.0391543	0.181225	0.236311	1.43076	2.16318	1.94218	2.51441	-0.827896	-0.827896	-0.827896	-0.827896	Cluster 2
A0A369JB84	-0.979541	-0.979541	-0.979541	-0.979541	-0.191313	-0.438605	0.107147	-0.154751	-0.204097	-0.103765	-0.305667	-0.0280543	0.629625	0.33283	0.323725	0.39424	1.83829	2.21575	1.65995	1.76103	-0.979541	-0.979541	-0.979541	-0.979541	Cluster 2
A0A369K6P5	-1.02125	-1.02125	-1.02125	-1.02125	-0.187269	-0.204418	-0.133435	0.707129	-0.225091	0.393827	-0.398751	0.493034	0.0797541	0.278167	-0.105275	0.427353	1.36467	1.54649	1.63206	2.50176	-1.02125	-1.02125	-1.02125	-1.02125	Cluster 2
A0A369KFQ0	-0.974907	-0.974907	-0.974907	-0.974907	0.0738853	-0.471191	-0.236298	-0.196222	-0.00706756	0.185704	0.367164	0.0349392	-0.313516	0.578768	0.521945	0.330064	2.3699	0.609095	2.35849	1.5936	-0.974907	-0.974907	-0.974907	-0.974907	Cluster 2
A0A369JT71	-1.02202	-1.03442	-1.02365	-1.31354	-0.489344	-0.485349	-0.525599	-0.476068	-0.177004	-0.0493644	0.30744	0.165111	-0.00255362	-0.123399	0.13436	0.341663	1.85639	2.04168	1.95511	2.01071	-0.293006	-0.66773	-0.265421	-0.863997	Cluster 2
A0A369JTU5	-1.44006	-1.13139	-1.09867	-0.296374	-0.28564	0.133845	0.386972	-0.46425	0.108298	0.148458	-0.0790704	-0.538288	-0.170486	0.763748	0.117805	0.134654	2.09978	1.01925	1.34229	2.55339	-1.28394	-0.437226	-0.633353	-0.949753	Cluster 2
A0A369J6C1	-0.83207	-1.33914	-0.375673	-0.784511	-1.15742	-0.560873	0.257599	-0.530649	-0.380228	0.0931533	0.479883	-0.0725806	1.04498	0.349831	-0.279574	-0.50245	1.57869	2.00903	0.7501	2.04392	-1.97084	0.0350843	0.645185	-0.501438	Cluster 2
A0A369JT56	-1.37239	-1.47384	-1.19207	-1.15898	-0.163163	-0.353483	-0.492933	-0.257064	0.211121	0.165141	0.35707	0.331012	0.294825	0.636178	0.392654	0.73743	1.53952	1.74443	1.64122	1.73054	-0.443941	-1.21313	-1.02056	-0.639591	Cluster 2
A0A369JHH6	-0.658176	-0.797419	-1.03523	-0.755072	-0.343875	-0.479411	0.0606953	-0.482368	-0.361832	-0.100953	0.310462	-0.296071	-0.301228	0.400629	-0.00762342	0.362786	1.5972	1.71155	1.67978	2.77321	-0.532181	-0.715408	-0.741433	-1.28803	Cluster 2
A0A369K5F7	-0.656364	-0.656364	-0.656364	-0.656364	0.738431	0.644293	0.980114	0.860438	-0.656364	-0.656364	-0.656364	-0.656364	-0.656364	-0.656364	-0.656364	-0.656364	1.81069	1.4682	2.07975	1.91991	-0.656364	-0.656364	-0.656364	-0.656364	Cluster 2
A0A369JDQ2	-0.79448	-0.79448	-0.79448	-0.79448	0.55909	0.199267	0.53244	0.0730681	-0.36932	0.967217	0.616807	-0.287441	-0.79448	-0.79448	-0.79448	-0.79448	1.53243	1.7813	1.89376	2.03514	-0.79448	-0.79448	-0.79448	-0.79448	Cluster 2
A0A369JZS7	-0.915943	-0.915943	-0.915943	-0.915943	1.00782	0.803119	0.775743	0.704945	0.383778	0.542718	0.336593	0.39969	-0.915943	-0.915943	-0.915943	-0.915943	1.01533	1.7463	1.72166	1.55361	-0.915943	-0.915943	-0.915943	-0.915943	Cluster 2
A0A369K5B3	-1.35756	-1.35756	-1.35756	-1.35756	0.318937	0.246663	0.573393	0.521432	-0.825655	-0.165176	-0.882309	-0.682741	-0.505826	-0.269288	0.251626	-0.0687742	1.52083	1.77496	1.66799	1.92597	0.592863	-0.346263	-0.289073	0.0706732	Cluster 2
A0A369K846	-0.587134	0.0973242	0.490842	-0.679546	2.57984	0.520265	1.12904	-0.239385	-0.175029	-0.773612	0.158979	-0.832626	-0.126673	-0.436555	-0.312984	-0.505483	1.3988	1.2032	1.31818	0.719339	-1.2367	-1.2367	-1.2367	-1.2367	Cluster 2
A0A369J6D0	-0.819667	-0.158195	-0.514827	-0.899074	-0.523996	0.825142	1.3998	1.24062	0.679684	-0.913646	0.0046187	0.661642	-0.717082	-0.134673	0.0211434	-0.461131	1.38127	1.72653	0.936232	1.39626	-1.28266	-1.28266	-1.28266	-1.28266	Cluster 2
A0A369K2C9	-0.418832	-0.415094	-0.676071	-0.110849	0.597323	1.05599	1.09889	0.873045	-0.750284	-0.474342	-0.539677	-0.539401	-1.11464	-1.36673	-1.05157	-1.15938	1.26378	1.69659	1.40452	2.09357	-0.883068	-0.387262	-0.221635	0.0251241	Cluster 2
A0A369J992	-0.837687	-0.807844	-0.90662	-0.784294	0.398287	0.280049	0.883845	0.388369	-0.173087	0.0384424	-0.231898	-0.321741	-0.441861	-0.610538	-0.56797	-0.572233	1.6971	2.08795	2.13558	1.72421	-0.823019	-0.801662	-0.91014	-0.843246	Cluster 2
A0A369JTI7	-0.767874	-0.767874	-0.767874	-0.767874	0.246911	0.269888	0.125862	-0.0817288	-0.767874	-0.767874	-0.767874	-0.767874	-0.0392027	0.257018	0.45894	0.25796	1.54286	2.04328	1.66119	2.47152	-0.767874	-0.767874	-0.767874	-0.767874	Cluster 2
A0A369JJQ0	-0.81026	-0.81026	-0.81026	-0.81026	0.108156	-0.111944	0.0859085	-0.137808	-0.342421	-0.488817	0.150613	-0.19635	-0.283832	-0.270067	-0.221717	-0.0120311	1.70078	2.02479	2.41677	2.06005	-0.81026	-0.81026	-0.81026	-0.81026	Cluster 2
A0A369K7A6	-0.0892158	0.271302	-0.279904	-0.487659	0.568988	0.190718	0.57476	-0.0128808	-0.793543	-0.793543	-0.793543	-0.793543	-0.793543	-0.793543	-0.793543	-0.793543	1.35451	1.84083	2.23365	2.33506	-0.437332	-0.667873	-0.632574	-0.414045	Cluster 2
A0A369JLE1	-0.667533	-0.493372	-0.650688	-0.648315	0.172422	0.229625	0.162663	-0.210932	-0.441329	-0.18972	-0.113738	-0.322877	-0.450589	-0.403856	-0.35988	-0.466637	2.21707	2.10069	2.09167	1.89193	-0.86165	-0.86165	-0.86165	-0.86165	Cluster 2
A0A369K621	0.014729	-0.298881	-0.490819	-0.347759	0.267301	0.2189	0.658781	0.429095	-0.202125	-0.580035	-0.0200278	0.024336	-0.232526	-0.383028	-0.393817	-0.202937	1.67282	1.99309	1.76607	1.76926	-1.41561	-1.41561	-1.41561	-1.41561	Cluster 2
A0A369K047	-0.317183	-0.292436	-0.293855	-0.0848517	-0.0299633	0.112825	0.166358	-0.112602	-0.542023	-0.3877	-0.487454	-0.484581	-0.436949	-0.400719	-0.342364	-0.343683	2.00324	1.79066	2.03043	2.42438	-0.992883	-0.992883	-0.992883	-0.992883	Cluster 2
A0A369JKH0	-0.67942	-0.648938	-0.8374	-0.634244	0.136554	0.229572	0.502943	0.224874	-0.449385	-0.623113	-0.947419	-0.613096	-0.162091	-0.384781	-0.0449597	0.00846091	1.52697	2.11201	2.2463	2.0431	-0.719326	-1.14351	-0.80397	-0.339132	Cluster 2
A0A369K8A7	-0.511936	-0.561045	-0.535858	-0.471804	0.114998	0.143079	0.131699	0.0327835	-0.156482	-0.251784	-0.149736	-0.317021	-0.767861	-0.831388	-0.753466	-0.810957	1.69631	2.15973	1.96568	2.44759	-0.589782	-0.654837	-0.452412	-0.875497	Cluster 2
A0A369K2U1	-0.651701	-0.567602	-0.861757	-0.591504	-0.132937	-0.368016	0.0904203	0.0131442	-0.326034	-0.184375	-0.00957964	-0.319961	-0.14184	-0.570971	-0.898014	-0.0969637	2.26105	2.13561	1.83468	2.14003	-0.712104	-0.81807	-0.770962	-0.452539	Cluster 2
A0A369K5R4	-0.68701	-0.696029	-0.616534	-0.552062	-0.225609	-0.176764	-0.198488	-0.202786	-0.350009	-0.315015	-0.350536	-0.267053	-0.114637	0.0495778	0.0415912	-0.0540346	1.50421	2.20514	1.92585	2.60697	-0.870315	-0.849096	-0.809887	-0.997485	Cluster 2
A0A369KBC4	-0.580687	-0.574851	-0.587881	-0.340703	0.155236	-0.129381	0.0638827	-0.141015	0.0111748	-0.236301	-0.0980629	-0.0739095	-0.112686	-0.167251	-0.108779	-0.230593	1.81178	2.48347	2.17374	1.38417	-1.21326	-1.16201	-1.23482	-1.09126	Cluster 2
A0A369JK46	-0.351645	-0.249866	-0.0862811	-0.377769	0.194865	0.296782	-0.312183	-0.0416389	-0.481032	-0.349891	-0.321925	-0.145741	-0.606632	-0.389285	-0.301515	-0.276819	1.86138	2.11879	2.07955	2.06999	-1.204	-1.03515	-0.999536	-1.09045	Cluster 2
A0A369K5Q9	-0.640601	-0.412647	-0.525819	-0.47982	0.0814278	0.0464857	0.0736569	0.0379605	-0.235489	-0.230171	-0.345518	-0.187033	-0.779325	-0.674278	-0.710986	-0.671623	2.00421	2.12598	2.322	1.94861	-0.644495	-0.691111	-0.681446	-0.729962	Cluster 2
A0A369JDG5	-0.0737593	-0.211423	-0.132845	-0.0417268	-0.971576	-0.971576	-0.971576	-0.971576	-0.134142	-0.611782	-0.439411	-0.424777	-0.229072	-0.354977	-0.647582	-0.448517	3.44293	1.737	1.04837	1.26016	0.044097	0.0685773	-0.0932712	0.128458	Cluster 2
A0A369JTM0	-0.243355	-0.204643	-0.436252	0.358229	-0.602501	-0.593792	-0.652934	-1.04586	-0.846238	-0.918778	-0.947502	-0.742319	-0.689916	-0.0776497	-0.501273	-0.157427	2.54693	2.17268	1.9115	1.06148	-0.155849	0.741231	-0.0756291	0.0998725	Cluster 2
A0A369JC20	-0.256203	-0.28668	-0.38263	-0.238007	-0.299387	-0.346592	-0.368267	-0.390371	-0.645817	-0.362181	-0.356655	-0.512557	-0.705248	-0.73621	-0.630599	-0.724548	3.43674	1.6818	1.21015	1.70305	-0.240052	-0.237369	0.0486638	-0.361034	Cluster 2
A0A369K562	-0.702683	-0.673839	-0.962837	-0.586495	-0.728216	-0.582006	-0.581809	-0.997324	-0.93677	-0.381149	-0.827272	-0.633991	-0.0700037	-0.0620814	0.0545664	0.30129	2.75745	1.93493	1.7215	1.38192	0.153474	0.172099	0.301112	-0.0518754	Cluster 2
A0A369JCY2	-0.552994	-0.552994	-0.552994	-0.552994	-0.552994	-0.552994	-0.552994	-0.552994	0.623996	0.240125	0.294017	-0.0366373	-0.552994	-0.552994	-0.552994	-0.552994	1.11051	2.43754	3.00247	1.17588	-0.552994	-0.552994	-0.552994	-0.552994	Cluster 2
A0A369JIX0	-0.548451	-0.548451	-0.548451	-0.548451	-0.548451	-0.548451	-0.548451	-0.548451	0.899672	-0.272139	0.386361	-0.398506	-0.548451	-0.548451	-0.548451	-0.548451	2.15251	2.33161	1.54585	2.12986	-0.548451	-0.548451	-0.548451	-0.548451	Cluster 2
A0A369KCX9	-0.561528	-0.561528	-0.561528	-0.561528	-0.561528	-0.561528	-0.561528	-0.561528	0.0801777	0.023372	0.368446	0.153656	-0.561528	-0.561528	-0.561528	-0.561528	1.76946	2.24113	2.47537	1.87284	-0.561528	-0.561528	-0.561528	-0.561528	Cluster 2
A0A369K9S8	-0.495267	-0.495267	-0.495267	-0.495267	-0.495267	-0.495267	-0.495267	-0.495267	0.052495	-0.152611	0.198709	0.582233	-0.495267	-0.495267	-0.495267	-0.495267	3.39229	1.06029	2.43093	0.359923	-0.495267	-0.495267	-0.495267	-0.495267	Cluster 2
A0A369J4F3	-0.0150011	-0.250652	-0.494429	-0.282191	-0.488051	-0.461204	-0.19881	0.472203	0.179255	0.433788	0.938895	0.795229	-0.949567	-0.949567	-0.949567	-0.949567	1.99137	1.01701	1.7402	2.21893	-0.949567	-0.949567	-0.949567	-0.949567	Cluster 2
A0A369JSQ8	-0.650156	-0.650156	-0.650156	-0.650156	-0.313316	-0.323904	-0.299921	-0.255085	0.207346	0.0427822	-0.247952	-0.261548	-0.409711	-0.455507	-0.36153	-0.563546	1.62031	2.55645	2.12684	2.13954	-0.650156	-0.650156	-0.650156	-0.650156	Cluster 2
A0A369K3E5	-0.102494	-0.0303187	0.160035	-0.539617	-0.42764	-0.668868	-0.481648	-0.390897	-0.581227	0.26367	0.072242	0.060665	-0.758854	-0.45167	-0.631466	-0.407103	2.33499	2.04113	2.30647	1.50839	-0.818948	-0.818948	-0.818948	-0.818948	Cluster 2
A0A369JVT6	-0.684659	-0.582359	-0.626613	-0.706211	-0.3391	-0.240433	-0.38056	-0.875871	-0.0440489	0.464475	0.295971	0.294345	-0.02848	-0.180553	-0.203084	-0.221235	1.67013	1.68415	1.88951	2.61737	-0.824922	-1.07126	-1.01756	-0.88901	Cluster 2
A0A369IZM0	-0.358045	-0.439106	-0.456507	-0.135112	-0.962367	-0.957052	-0.93368	-0.942746	0.359492	-0.196091	0.17781	-0.139115	-0.808054	0.77259	0.563014	0.0428992	1.85602	1.74878	1.78889	2.19688	-0.813151	-0.721112	-0.821975	-0.822254	Cluster 2
A0A369JJF5	-0.805602	-0.821648	-0.318868	-0.464921	-0.298485	-0.715699	-0.804945	-0.957456	-0.23823	-0.404652	0.00951621	-0.319727	0.478852	0.167984	-0.516379	-0.623793	1.02441	2.02344	2.75923	2.14798	-0.536485	-0.0732764	-0.495111	-0.21615	Cluster 2
A0A369JI11	-0.559995	-0.580347	-0.570632	-0.679156	-0.629709	-0.699953	-0.684131	-0.535719	0.316842	0.312787	0.664131	0.317255	-0.411875	-0.516614	-0.380133	-0.447625	1.63672	2.18563	1.94536	2.2349	-0.739163	-0.865804	-0.716273	-0.596499	Cluster 2
A0A369J7P8	-0.479377	-0.234794	-0.537704	-0.287458	-0.608137	-0.202919	-0.634153	-0.569036	-0.0771804	0.476022	0.445908	0.0247287	0.0598539	-0.121162	-0.267503	0.0113562	1.85537	2.02869	1.58189	2.23047	-1.0858	-1.2058	-0.948355	-1.45491	Cluster 2
A0A369JWU4	-0.48473	-0.533338	-0.587313	-0.508018	-0.465523	-0.2605	-0.354413	-0.454481	-0.000527312	0.337428	0.346747	0.312873	-0.189865	-0.588054	-0.5329	-0.650513	1.06564	2.5347	1.79748	2.5145	-0.837988	-0.815663	-0.869892	-0.775658	Cluster 2
A0A369K2U3	-0.433321	-0.433321	-0.433321	-0.433321	-0.433321	-0.433321	-0.433321	-0.433321	-0.433321	-0.433321	-0.433321	-0.433321	-0.433321	-0.433321	-0.433321	-0.433321	1.9119	2.71487	2.1921	1.84755	-0.433321	-0.433321	-0.433321	-0.433321	Cluster 2
A0A369K3Y5	-0.437744	-0.437744	-0.437744	-0.437744	-0.437744	-0.437744	-0.437744	-0.437744	-0.437744	-0.437744	-0.437744	-0.437744	-0.437744	-0.437744	-0.437744	-0.437744	2.16285	2.17685	2.25269	2.1625	-0.437744	-0.437744	-0.437744	-0.437744	Cluster 2
A0A369K594	-0.425352	-0.425352	-0.425352	-0.425352	-0.425352	-0.425352	-0.425352	-0.425352	-0.425352	-0.425352	-0.425352	-0.425352	-0.425352	-0.425352	-0.425352	-0.425352	2.88904	1.55544	1.60505	2.45752	-0.425352	-0.425352	-0.425352	-0.425352	Cluster 2
A0A369JZK0	-0.423539	-0.423539	-0.423539	-0.423539	-0.423539	-0.423539	-0.423539	-0.423539	-0.423539	-0.423539	-0.423539	-0.423539	-0.423539	-0.423539	-0.423539	-0.423539	3.16573	1.69033	1.7979	1.81681	-0.423539	-0.423539	-0.423539	-0.423539	Cluster 2
A0A369J569	-0.427027	-0.427027	-0.427027	-0.427027	-0.427027	-0.427027	-0.427027	-0.427027	-0.427027	-0.427027	-0.427027	-0.427027	-0.427027	-0.427027	-0.427027	-0.427027	2.91412	2.32458	1.5955	1.70635	-0.427027	-0.427027	-0.427027	-0.427027	Cluster 2
A0A369JZ55	-0.417579	-0.417579	-0.417579	-0.417579	-0.417579	-0.417579	-0.417579	-0.417579	-0.417579	-0.417579	-0.417579	-0.417579	-0.417579	-0.417579	-0.417579	-0.417579	1.43378	3.29771	1.93142	1.68867	-0.417579	-0.417579	-0.417579	-0.417579	Cluster 2
A0A369K8T0	-0.437297	-0.437297	-0.437297	-0.437297	-0.437297	-0.437297	-0.437297	-0.437297	-0.437297	-0.437297	-0.437297	-0.437297	-0.437297	-0.437297	-0.437297	-0.437297	2.06519	2.27108	2.08225	2.32741	-0.437297	-0.437297	-0.437297	-0.437297	Cluster 2
A0A369JJU2	-0.429584	-0.429584	-0.429584	-0.429584	-0.429584	-0.429584	-0.429584	-0.429584	-0.429584	-0.429584	-0.429584	-0.429584	-0.429584	-0.429584	-0.429584	-0.429584	2.44103	2.71784	1.52698	1.90582	-0.429584	-0.429584	-0.429584	-0.429584	Cluster 2
A0A369JZZ4	-0.423976	-0.423976	-0.423976	-0.423976	-0.423976	-0.423976	-0.423976	-0.423976	-0.423976	-0.423976	-0.423976	-0.423976	-0.423976	-0.423976	-0.423976	-0.423976	2.67796	2.68761	1.27255	1.8414	-0.423976	-0.423976	-0.423976	-0.423976	Cluster 2
A0A369JH72	-0.432867	-0.432867	-0.432867	-0.432867	-0.432867	-0.432867	-0.432867	-0.432867	-0.432867	-0.432867	-0.432867	-0.432867	-0.432867	-0.432867	-0.432867	-0.432867	2.17395	2.36063	2.53852	1.58424	-0.432867	-0.432867	-0.432867	-0.432867	Cluster 2
A0A369JCV9	-0.43584	-0.43584	-0.43584	-0.43584	-0.43584	-0.43584	-0.43584	-0.43584	-0.43584	-0.43584	-0.43584	-0.43584	-0.43584	-0.43584	-0.43584	-0.43584	2.53058	2.21378	1.93116	2.04128	-0.43584	-0.43584	-0.43584	-0.43584	Cluster 2
A0A369K8D6	-0.413219	-0.413219	-0.413219	-0.413219	-0.413219	-0.413219	-0.413219	-0.413219	-0.413219	-0.413219	-0.413219	-0.413219	-0.413219	-0.413219	-0.413219	-0.413219	2.50636	2.25598	2.77121	0.730839	-0.413219	-0.413219	-0.413219	-0.413219	Cluster 2
A0A369J9D6	-0.499431	-0.499431	-0.499431	-0.499431	-0.499431	-0.499431	-0.499431	-0.499431	-0.499431	-0.499431	-0.499431	-0.499431	-0.499431	-0.499431	-0.499431	-0.499431	2.2148	1.93755	2.53283	1.93907	-0.137151	-0.274025	-0.278204	0.0560249	Cluster 2
A0A369K9R6	-0.558616	-0.558616	-0.558616	-0.558616	-0.28283	-0.253519	-0.276949	-0.285916	-0.558616	-0.558616	-0.558616	-0.558616	-0.257306	-0.209774	-0.217556	-0.142949	2.10497	2.49156	1.99771	2.03594	-0.558616	-0.558616	-0.558616	-0.558616	Cluster 2
A0A369KDJ2	-0.291594	-0.301621	-0.274414	-0.209277	-0.515756	-0.515756	-0.515756	-0.515756	-0.515756	-0.515756	-0.515756	-0.515756	-0.515756	-0.515756	-0.515756	-0.515756	1.86809	2.69698	2.24413	1.7962	-0.232002	-0.434761	-0.430864	-0.241793	Cluster 2
A0A369JQN0	-0.57763	-0.57763	-0.57763	-0.57763	-0.309871	0.162923	-0.101199	-0.280213	-0.350017	-0.212487	-0.464629	-0.256091	-0.377399	-0.353479	-0.324342	-0.260067	3.42518	2.30523	0.735797	1.28171	-0.57763	-0.57763	-0.57763	-0.57763	Cluster 2
A0A369JTI4	-0.572302	-0.572302	-0.572302	-0.572302	-0.107728	-0.174145	-0.536527	-0.172128	-0.247925	-0.366028	-0.421251	-0.506234	-0.512543	-0.29585	-0.396967	-0.324963	2.19491	2.41779	2.04568	1.98232	-0.572302	-0.572302	-0.572302	-0.572302	Cluster 2
A0A369JH66	-0.329038	-0.233111	-0.247997	-0.279365	-0.481457	-0.460458	-0.470377	-0.476846	-0.395622	-0.442442	-0.409714	-0.458954	-0.407995	-0.431324	-0.434858	-0.442165	2.30487	2.35829	2.29125	1.71213	-0.566203	-0.566203	-0.566203	-0.566203	Cluster 2
A0A369K9X6	-0.494873	-0.380134	-0.448708	-0.526438	-0.506668	-0.307706	-0.198906	-0.445565	-0.355757	-0.506726	-0.489069	-0.419754	-0.188316	-0.346051	0.217837	-0.319275	1.73655	2.49737	2.26247	2.02502	-0.701323	-0.701323	-0.701323	-0.701323	Cluster 2
A0A369J5K3	-0.0725161	-0.00665582	-0.265694	0.029983	-0.541157	-0.559678	-0.521708	-0.375401	-0.385217	-0.392342	-0.380572	-0.183127	-0.491369	-0.405912	-0.223726	-0.345568	2.04374	2.7321	2.55579	0.722849	-0.733455	-0.733455	-0.733455	-0.733455	Cluster 2
A0A369K6A5	-0.280892	-0.373972	-0.2559	-0.354975	-0.412315	-0.502604	-0.360836	-0.420675	-0.420643	-0.432119	-0.403276	-0.415751	-0.268881	-0.336588	-0.324253	-0.292888	1.84769	2.80621	1.80177	2.10322	-0.67558	-0.67558	-0.67558	-0.67558	Cluster 2
A0A369J6K9	-0.330277	-0.571608	-0.363895	-0.328994	-0.503507	-0.0965292	-0.571992	-0.569999	0.192928	-0.700965	-0.627058	-0.437942	0.00925624	0.193198	-0.144387	0.0887843	2.1535	1.7724	2.73218	1.46855	-0.84091	-0.84091	-0.84091	-0.84091	Cluster 2
A0A369KJ77	-0.490039	-0.319528	-0.444611	-0.480618	-0.280721	-0.33137	-0.203931	-0.326126	-0.409458	-0.206297	-0.597965	-0.536902	-0.637134	-0.637134	-0.637134	-0.637134	2.6085	2.45954	2.31999	0.918666	-0.195295	-0.356657	-0.295786	-0.282854	Cluster 2
A0A369JZL4	-0.225669	-0.291105	-0.422494	-0.334224	-0.468892	-0.481002	-0.514387	-0.459016	-0.260344	-0.425418	-0.414696	-0.187834	-0.443383	-0.440275	-0.430272	-0.446431	2.17445	2.29774	2.14116	2.07997	-0.61197	-0.61197	-0.61197	-0.61197	Cluster 2
A0A369JXU6	-0.221457	-0.326492	-0.0663816	-0.0437551	-0.563768	-0.524527	-0.193535	-0.6315	-0.601266	-0.510489	-0.277492	-0.613096	-0.682439	-0.587968	-0.583698	-0.65564	2.68047	2.16773	1.52404	2.10258	-0.519293	-0.262848	-0.303482	-0.305696	Cluster 2
A0A369JHW9	-0.593513	-0.442212	-0.394088	0.115415	-0.311021	-0.19832	-0.402735	-0.24954	-0.413746	-0.415991	-0.296008	-0.371959	-0.666228	-0.641811	-0.703102	-0.647652	2.44278	2.11546	1.80887	2.19196	-0.299579	-0.754366	-0.547338	-0.325277	Cluster 2
A0A369J4R9	-0.0253208	-0.081373	-0.329943	-0.137384	-0.338675	-0.335599	-0.332625	0.00207332	-0.504646	-0.474067	-0.508556	-0.530719	-0.51347	-0.50086	-0.426566	-0.488984	1.36275	4.21788	0.481611	0.604704	-0.31341	-0.268323	-0.293364	-0.265128	Cluster 2
A0A369JLT0	-0.47613	-0.605019	-0.599976	-0.375879	-0.422386	-0.343326	-0.297213	-0.394134	-0.496428	-0.211981	-0.110107	-0.229331	-0.409583	-0.54086	-0.459203	-0.452384	2.59012	2.03741	1.98407	2.02313	-0.612234	-0.609496	-0.426108	-0.562951	Cluster 2
A0A369JWZ9	-0.574404	-0.518847	-0.597459	-0.535454	-0.378731	-0.43415	-0.356648	-0.387398	-0.432954	-0.354136	-0.45471	-0.436022	-0.477631	-0.34295	-0.490974	-0.306114	2.8872	1.55006	1.36825	2.58231	-0.429156	-0.41067	-0.323411	-0.145996	Cluster 2
A0A369JF24	-0.244063	-0.165474	0.228856	-0.865252	-0.878518	-0.739099	-0.84842	1.32994	-0.103507	-0.518382	-0.714868	-0.932676	-1.15546	-0.0366893	-0.604479	-0.1089	1.90547	2.25442	0.512989	2.34682	-0.251386	0.0363284	-0.599769	0.152118	Cluster 2
A0A369K8J7	-0.412061	-0.461269	-0.425215	-0.391091	-0.404701	-0.383994	-0.445367	-0.514744	-0.464952	-0.440811	-0.446193	-0.463012	-0.49361	-0.381365	-0.486205	-0.492361	2.34678	2.25498	2.07821	2.05838	-0.385508	-0.452304	-0.374962	-0.41863	Cluster 2
A0A369J8N6	-0.435504	-0.356689	-0.266077	-0.658518	-0.129094	-0.486441	-0.543832	0.0568234	-0.073619	-0.172293	-0.394486	-0.455038	-0.491795	-0.783493	-0.458524	-0.642357	2.8017	1.93043	1.76537	1.9551	-0.626815	-0.610309	-0.607673	-0.316855	Cluster 2
A0A369JTV5	-0.562752	-0.575695	-0.47605	-0.603693	-0.225719	-0.211995	-0.269765	-0.537525	-0.461253	-0.536304	-0.637867	-0.520301	-0.740998	-0.572597	-0.678065	-0.665699	2.21246	2.21519	2.07216	2.05271	-0.0362477	-0.00307672	-0.0613528	-0.175556	Cluster 2
A0A369K4E6	-0.705043	-0.377693	-0.476469	-0.71798	-0.888741	0.21029	0.140889	0.459887	0.143034	-0.464443	-0.731442	-0.433698	-0.882974	-0.620108	-1.14971	-0.272032	2.0703	2.00442	1.7496	2.26508	-0.47883	-0.402257	-0.0649413	-0.37713	Cluster 2
A0A369JXY3	-0.556409	-0.182513	-0.650811	-0.792136	-0.145827	-0.17025	-0.211336	0.166425	-0.715247	-0.738922	-0.282634	-0.465945	-0.687773	-0.492883	-0.457816	-0.362252	2.41758	2.08207	2.31259	1.64536	-0.674424	-0.220842	-0.424907	-0.391094	Cluster 2
A0A369JGE9	-0.429215	-0.429215	-0.429215	-0.429215	-0.429215	-0.429215	-0.429215	-0.429215	-0.429215	-0.429215	-0.429215	-0.429215	-0.429215	-0.429215	-0.429215	-0.429215	1.87619	1.82331	1.92266	2.96215	-0.429215	-0.429215	-0.429215	-0.429215	Cluster 2
A0A369J4N0	-0.427208	-0.427208	-0.427208	-0.427208	-0.427208	-0.427208	-0.427208	-0.427208	-0.427208	-0.427208	-0.427208	-0.427208	-0.427208	-0.427208	-0.427208	-0.427208	2.18263	1.30407	2.74836	2.3091	-0.427208	-0.427208	-0.427208	-0.427208	Cluster 2
A0A369KF31	-0.412458	-0.412458	-0.412458	-0.412458	-0.412458	-0.412458	-0.412458	-0.412458	-0.412458	-0.412458	-0.412458	-0.412458	-0.412458	-0.412458	-0.412458	-0.412458	1.02659	1.79501	2.16953	3.25803	-0.412458	-0.412458	-0.412458	-0.412458	Cluster 2
A0A369J748	-0.423093	-0.423093	-0.423093	-0.423093	-0.423093	-0.423093	-0.423093	-0.423093	-0.423093	-0.423093	-0.423093	-0.423093	-0.423093	-0.423093	-0.423093	-0.423093	1.68514	1.69366	1.91189	3.17117	-0.423093	-0.423093	-0.423093	-0.423093	Cluster 2
A0A369JLE9	-0.412715	-0.412715	-0.412715	-0.412715	-0.412715	-0.412715	-0.412715	-0.412715	-0.412715	-0.412715	-0.412715	-0.412715	-0.412715	-0.412715	-0.412715	-0.412715	1.51543	1.86827	1.44913	3.42146	-0.412715	-0.412715	-0.412715	-0.412715	Cluster 2
A0A369JTR7	-0.396986	-0.396986	-0.396986	-0.396986	-0.396986	-0.396986	-0.396986	-0.396986	-0.396986	-0.396986	-0.396986	-0.396986	-0.396986	-0.396986	-0.396986	-0.396986	1.57029	1.49064	1.1629	3.7159	-0.396986	-0.396986	-0.396986	-0.396986	Cluster 2
A0A369JT20	-0.431412	-0.431412	-0.431412	-0.431412	-0.431412	-0.431412	-0.431412	-0.431412	-0.431412	-0.431412	-0.431412	-0.431412	-0.431412	-0.431412	-0.431412	-0.431412	2.10688	1.85289	1.83017	2.83831	-0.431412	-0.431412	-0.431412	-0.431412	Cluster 2
A0A369JCJ5	-0.423676	-0.423676	-0.423676	-0.423676	-0.423676	-0.423676	-0.423676	-0.423676	-0.423676	-0.423676	-0.423676	-0.423676	-0.423676	-0.423676	-0.423676	-0.423676	1.61502	2.16338	1.60613	3.08898	-0.423676	-0.423676	-0.423676	-0.423676	Cluster 2
A0A369J687	-0.436292	-0.436292	-0.436292	-0.436292	-0.436292	-0.436292	-0.436292	-0.436292	-0.436292	-0.436292	-0.436292	-0.436292	-0.436292	-0.436292	-0.436292	-0.436292	1.9912	2.20738	2.03178	2.49549	-0.436292	-0.436292	-0.436292	-0.436292	Cluster 2
A0A369K7V5	-0.43204	-0.43204	-0.43204	-0.43204	-0.43204	-0.43204	-0.43204	-0.43204	-0.43204	-0.43204	-0.43204	-0.43204	-0.43204	-0.43204	-0.43204	-0.43204	1.76111	1.97587	2.1073	2.79652	-0.43204	-0.43204	-0.43204	-0.43204	Cluster 2
A0A369JXF4	0.31445	0.27297	0.244326	0.194887	-0.572277	-0.572277	-0.572277	-0.572277	-0.572277	-0.572277	-0.572277	-0.572277	-0.572277	-0.572277	-0.572277	-0.572277	1.70623	2.03027	1.56214	2.83115	-0.572277	-0.572277	-0.572277	-0.572277	Cluster 2
A0A369K1J7	-0.474315	-0.474315	-0.474315	-0.474315	-0.474315	-0.474315	-0.474315	-0.474315	-0.474315	-0.474315	-0.474315	-0.474315	-0.236391	-0.228785	-0.346347	-0.29609	2.03848	1.9763	2.1629	2.51898	-0.474315	-0.474315	-0.474315	-0.474315	Cluster 2
A0A369IXP2	-0.276722	-0.0881884	-0.37015	0.046492	-0.495476	-0.495476	-0.495476	-0.495476	-0.495476	-0.495476	-0.495476	-0.495476	-0.495476	-0.495476	-0.495476	-0.495476	2.05916	1.82887	2.15683	2.57132	-0.495476	-0.495476	-0.495476	-0.495476	Cluster 2
A0A369JJP6	0.213154	0.141167	0.113335	0.180449	-0.563333	-0.563333	-0.563333	-0.563333	-0.563333	-0.563333	-0.563333	-0.563333	-0.563333	-0.563333	-0.563333	-0.563333	2.31304	1.85015	1.77698	2.42505	-0.563333	-0.563333	-0.563333	-0.563333	Cluster 2
A0A369KB05	-0.14337	-0.14054	-0.152566	-0.0673808	-0.485922	-0.485922	-0.485922	-0.485922	-0.485922	-0.485922	-0.485922	-0.485922	-0.485922	-0.485922	-0.485922	-0.485922	0.909022	2.38087	2.16612	2.82259	-0.485922	-0.485922	-0.485922	-0.485922	Cluster 2
A0A369JAI0	0.0304756	0.0250438	-0.103805	0.226267	-0.647819	-0.647819	-0.647819	-0.647819	-0.647819	-0.647819	-0.647819	-0.647819	-0.241538	0.0579911	-0.13843	-0.183093	1.7959	1.24991	2.19476	2.86034	-0.647819	-0.647819	-0.647819	-0.647819	Cluster 2
A0A369JUS2	-0.033121	-0.273063	-0.362665	-0.0240808	-0.679365	-0.679365	-0.679365	-0.679365	-0.679365	-0.679365	-0.679365	-0.679365	-0.0941793	0.44929	0.080294	0.466603	1.33997	1.7068	2.69546	2.20108	-0.679365	-0.679365	-0.679365	-0.679365	Cluster 2
A0A369JSW7	-0.30241	-0.342311	-0.326694	-0.28097	-0.530667	-0.530667	-0.530667	-0.530667	-0.530667	-0.530667	-0.530667	-0.530667	-0.309468	-0.219317	-0.277633	-0.245809	2.15949	1.86919	2.27336	2.37057	-0.530667	-0.530667	-0.530667	-0.530667	Cluster 2
A0A369JMP4	0.182754	0.184829	0.160097	0.0554853	-0.35834	-0.493754	-0.35801	-0.451281	-0.345792	-0.274422	-0.373826	-0.365078	-0.72234	-0.72234	-0.72234	-0.72234	2.16183	2.09959	1.40451	2.55013	-0.72234	-0.72234	-0.72234	-0.72234	Cluster 2
A0A369K7F9	-0.376871	-0.353796	-0.356	-0.304031	-0.431102	-0.452286	-0.543613	-0.464685	-0.5374	-0.502179	-0.529794	-0.530268	-0.317222	0.0764656	-0.346218	-0.24033	1.64597	2.22189	2.09116	2.61027	-0.58999	-0.58999	-0.58999	-0.58999	Cluster 2
A0A369JXW0	0.665748	-0.209647	-0.25842	0.0347253	-0.542279	-0.540869	-0.390654	-0.443459	-0.241504	0.0153399	-0.222714	-0.466368	-0.493712	0.340677	-0.544484	-0.465329	1.86127	1.32595	2.03082	2.61282	-1.01698	-1.01698	-1.01698	-1.01698	Cluster 2
A0A369K2Y6	0.0653298	0.042843	0.179283	0.279937	-0.561002	-0.576414	-0.623081	-0.64226	-0.548169	-0.559702	-0.56491	-0.549352	-0.634873	-0.514813	-0.649852	-0.754644	1.4407	2.10507	2.30812	2.42366	-0.327834	-0.607724	-0.576302	-0.154012	Cluster 2
A0A369JQ55	-0.450487	-0.457504	-0.503332	-0.425191	-0.449223	-0.418426	-0.411453	-0.467578	-0.47374	-0.457615	-0.45466	-0.518126	-0.506264	-0.470602	-0.478633	-0.513091	2.11525	2.27769	1.54133	2.67033	-0.36661	-0.297101	-0.263435	-0.221537	Cluster 2
A0A369JNF3	-0.376388	-0.298544	-0.3546	-0.0774382	-0.240591	-0.348952	-0.499422	-0.445868	-0.436605	-0.512095	-0.504356	-0.360975	-0.467937	-0.518531	-0.436063	-0.439627	1.90897	2.26602	2.08026	2.38192	-0.878767	-0.288495	-0.546004	-0.605921	Cluster 2
A0A369K509	-0.402404	-0.422011	-0.260085	-0.371154	-0.485141	-0.476217	-0.486935	-0.46455	-0.477999	-0.486261	-0.4059	-0.507324	-0.454206	-0.379523	-0.37204	-0.380004	2.03154	1.6772	2.61191	2.32992	-0.487623	-0.445716	-0.435658	-0.449814	Cluster 2
A0A369JZW5	-0.117456	-0.0838974	-0.216508	-0.00908159	-0.786816	-0.762111	-0.708186	-0.695903	-0.956795	-0.858477	-0.819479	-0.788177	0.415891	0.22459	0.305365	-0.643394	1.41929	2.25903	2.37536	1.93381	-0.373902	-0.457382	-0.387585	-0.268185	Cluster 2
A0A369K1C8	0.680021	-0.339012	-0.294327	-0.223649	-0.805498	-0.817638	-0.519958	-0.57732	-0.384574	-0.478168	-0.527274	-0.360145	-0.358778	-0.312281	-0.241935	-0.367721	1.94825	1.94294	1.63371	2.73857	-0.791872	-0.525869	-0.509848	-0.507629	Cluster 2
A0A369JRZ8	-0.322835	0.0680364	-0.48925	-0.543903	-0.130294	0.12505	0.234831	-1.10456	-0.836037	-0.531397	-0.102978	-0.575681	-0.580894	-0.557416	-0.322874	-0.423765	2.36609	1.74285	1.74629	2.41335	-0.76762	-0.581355	-0.326049	-0.499593	Cluster 2
A0A369JIZ1	0.324634	-0.348552	-0.16738	0.198809	-0.419194	-0.320473	-0.159074	-0.430338	-0.780316	-0.0119557	-0.429002	-0.181379	-0.689945	-0.616841	-0.654274	-0.765471	1.61664	2.03181	1.75535	2.77729	-0.47131	-0.889877	-0.557124	-0.812028	Cluster 2
A0A369JZK2	0.0621152	-0.019942	-0.039425	-0.314546	-0.605207	-0.684617	-0.638684	-0.143879	-0.0447644	-0.702875	-0.121171	-0.662369	-0.578245	-0.639277	-0.920704	-0.518706	2.2552	1.63549	1.97009	2.50559	-0.564412	-0.328719	-0.637507	-0.263433	Cluster 2
A0A369JSD1	-0.181467	-0.257209	0.0861313	0.523928	-0.648919	-0.314684	-0.0219463	-0.823635	-0.385549	-0.19347	-0.79369	-0.393965	0.414136	0.641254	-0.545501	-0.740819	2.24381	2.1271	1.39277	1.86726	-1.07327	-0.878094	-1.12629	-0.917878	Cluster 2
A0A369J4J2	-0.14042	-0.201359	-0.227059	-0.0884463	-0.416463	-0.458072	-0.472644	-0.433761	-0.46929	-0.415592	-0.469646	-0.419377	-0.373379	-0.449155	-0.397124	-0.407487	2.01122	2.19397	2.10725	2.31975	-0.697252	-0.675674	-0.71832	-0.701665	Cluster 2
A0A369JPB9	0.26663	0.0912635	0.286553	0.0684994	-0.739549	-0.419694	-0.683837	-0.656633	-0.969658	-0.660344	-0.610417	-0.756154	-0.437451	-0.197827	-0.582572	-0.348474	1.88654	1.67282	2.12721	2.4876	-0.351796	-0.244589	-0.304458	-0.923655	Cluster 2
A0A369JWH5	0.134619	-0.078996	0.000925172	0.0261408	-0.975275	-0.970885	-1.02369	-0.839906	-0.37281	-0.218956	-0.564048	-0.834216	-0.268108	-0.470393	-0.079103	-0.53562	2.15672	1.76342	1.55602	2.62179	0.0506621	-0.433549	-0.114982	-0.52977	Cluster 2
A0A369JFT0	0.261924	-0.0658506	-0.0653229	0.200387	-0.415524	-0.567765	-0.464106	-0.0886232	-0.129524	-0.103228	-0.190169	-0.391696	-1.37584	-0.942661	-0.883476	-0.289634	1.00564	2.01682	2.07726	2.72785	-0.528845	-0.842793	-0.349848	-0.594976	Cluster 2
A0A369JJV3	-0.83924	-0.537315	-0.416626	-0.830769	-0.350487	-0.343817	0.109037	-0.351276	-0.164005	0.1037	-0.465298	0.0428484	-0.713868	-0.675007	-0.597052	-0.329432	1.2186	1.51307	1.32766	3.58606	-0.546501	-0.400531	0.119029	-0.458786	Cluster 2
A0A369JE93	0.367031	-0.411843	-0.465135	0.628511	-0.553848	-0.769067	-0.868309	-0.324331	-0.248263	-0.330147	-0.590539	-0.12949	-0.632645	-0.682774	-0.51739	-0.699043	2.01116	1.73603	2.11927	2.35747	-0.607361	-0.294691	-0.493992	-0.600605	Cluster 2
A0A369J3H4	0.187509	0.155487	-0.212804	-0.0625729	-0.45905	-0.525386	-0.302632	-0.500815	-0.385473	-0.284624	-0.446354	-0.397811	-0.477024	-0.451914	-0.674721	-0.611174	2.37612	1.73976	2.18621	2.12962	-0.761849	-0.696045	-0.773768	-0.750689	Cluster 2
A0A369JDY8	0.0569358	-0.200201	-0.43601	0.00698672	-0.217614	-0.190756	-0.526828	-0.706867	-0.306522	-0.601759	-0.345971	-0.622968	-0.0226485	-0.962197	-0.379798	-1.03541	2.16232	2.17821	1.41322	2.50648	-0.416481	-0.909878	-0.227813	-0.21443	Cluster 2
A0A369KAT5	0.462099	0.0317443	-0.0626455	0.00457839	-1.1194	-0.89547	-0.945234	-0.762626	-0.414983	-0.632764	-0.104194	-0.546801	-0.282449	-0.303652	-0.255683	-0.436688	2.07505	2.2545	1.98019	1.89546	-0.559145	-0.659811	-0.483117	-0.238961	Cluster 2
A0A369JZF4	-0.585468	-0.585468	-0.585468	-0.585468	-0.530641	-0.52987	-0.545865	-0.559794	-0.585468	-0.585468	-0.585468	-0.585468	-0.585468	-0.585468	-0.585468	-0.585468	1.74689	2.03961	2.2311	2.03247	1.17012	-0.0828552	-0.0598832	0.11434	Cluster 2
A0A369JVD5	-0.170037	-0.13495	-0.544237	-0.362171	-0.79391	-0.79391	-0.79391	-0.79391	-0.79391	-0.79391	-0.79391	-0.79391	-0.00487835	0.105705	-0.252021	-0.0132018	1.92708	1.9044	1.80148	2.58938	-0.233505	-0.0615082	-0.240421	0.0401693	Cluster 2
A0A369JLV2	-0.199469	-0.0914519	-0.0179351	-0.335296	-1.19621	-1.19621	-1.19621	-1.19621	-0.475278	-0.477373	-0.455063	-0.857212	-1.10337	0.590341	-0.194366	0.662202	1.55107	1.65038	0.718186	2.4236	1.06201	-0.588225	0.821188	0.100893	Cluster 2
A0A369JJI7	-0.600166	-0.276283	-0.813649	-0.433236	-1.01157	-1.01157	-1.01157	-1.01157	-0.740345	-0.59835	-0.783528	-0.0928823	-0.0523151	-0.429202	0.131538	0.158311	1.50254	1.90793	1.90299	2.37062	0.742839	-0.261144	0.303438	0.107169	Cluster 2
A0A369K8D3	-0.43073	-0.497894	-0.327847	-0.404703	-0.476889	-0.472643	-0.00927708	-0.599517	-0.545793	-0.502004	0.1966	-0.632099	-0.89108	-0.89108	-0.89108	-0.89108	1.81673	1.99072	2.15741	2.26392	0.285501	0.0552892	0.120121	-0.422576	Cluster 2
A0A369K684	-0.108124	0.0507206	0.0551598	-0.207066	-0.571347	-0.706444	-0.618232	-0.667726	-0.797356	-0.690563	-0.719546	-0.571953	-0.879649	-0.879649	-0.879649	-0.879649	1.534	2.05475	1.99876	2.26535	-0.0183137	0.296454	0.497561	0.442526	Cluster 2
A0A369JZP5	-0.0785402	-0.0138369	-0.1049	-0.0824797	-0.744972	-0.74378	-0.655011	-0.739594	-0.692135	-0.69841	-0.710133	-0.680687	-0.648929	-0.626662	-0.551538	-0.663892	1.96204	1.95862	2.08529	2.22652	-0.311041	0.472301	0.228394	-0.186616	Cluster 2
A0A369JWV9	-0.421426	-0.407635	-0.494271	-0.465815	-0.555516	-0.511626	-0.476139	-0.571358	-0.582272	-0.481394	-0.658164	-0.600103	-0.788086	-0.791336	-0.701977	-0.688835	1.95492	2.13227	2.39095	1.78094	0.139438	0.32162	0.242579	0.23324	Cluster 2
A0A369JU74	-0.247086	-0.257201	-0.349264	-0.347082	-0.578452	-0.502729	-0.49355	-0.568065	-0.565905	-0.604457	-0.5423	-0.472835	-0.57624	-0.565771	-0.547552	-0.543352	1.38471	2.37554	2.5894	2.14228	-0.288863	-0.214917	-0.202707	-0.0236013	Cluster 2
A0A369K6W3	-0.441608	-0.393486	-0.431071	-0.472523	-0.547979	-0.597259	-0.554294	-0.535035	-0.573741	-0.587121	-0.580349	-0.612786	-0.469365	-0.485077	-0.440765	-0.495028	2.37262	1.99928	1.90402	2.30128	-0.126612	0.126286	0.000954024	-0.360333	Cluster 2
A0A369KE25	1.59144	-0.893509	-0.626449	-0.94945	-0.466064	-0.597854	-0.221393	0.540606	0.621268	-0.91451	-1.08735	-0.83705	0.285247	0.278879	-0.0293926	-1.10477	-0.207828	-0.126413	2.22066	2.32235	0.0603588	-0.612912	1.35837	-0.604229	Cluster 2
A0A369JKD7	-0.533672	-0.51201	-0.536049	-0.525763	-0.518058	-0.516772	-0.512718	-0.531509	-0.527205	-0.533789	-0.531553	-0.527546	-0.450903	-0.521792	-0.435017	-0.489882	2.10207	2.13788	1.98533	2.36974	0.284543	-0.236288	-0.207102	-0.231935	Cluster 2
A0A369JJ99	-0.357334	-0.0809998	-0.271903	-0.485086	-0.512338	-0.830554	-0.729902	-0.530052	-0.907702	-0.37788	-0.572988	-0.392627	-0.668821	-0.629733	-0.79848	-0.782058	2.26814	1.98243	1.6358	2.24122	0.187023	0.0651982	0.651874	-0.103227	Cluster 2
A0A369J6Z5	-0.330928	-0.556119	-0.265976	-0.588228	-0.695273	-0.732584	-0.574722	-0.698579	-0.356728	-0.733802	-0.490266	-0.744621	-0.704487	-0.268755	-0.411469	-0.723476	2.14675	1.34871	2.31848	2.1133	-0.663846	0.472179	0.466893	0.673538	Cluster 2
A0A369IZU7	-0.186981	-0.547979	-0.0277365	0.365516	-0.992243	-1.24802	-1.02871	-1.11534	-0.418595	-0.236163	-0.44619	-0.514749	-0.178754	-0.274715	-0.205833	-0.370163	1.32581	1.95234	1.50549	2.68998	-0.455845	0.8701	0.299066	-0.760281	Cluster 2
A0A369JTD8	-0.508544	-0.475213	-0.352237	-0.459011	-0.641861	-0.609733	-0.683895	-0.659958	-0.654853	-0.665182	-0.650565	-0.572747	-0.628623	-0.417694	-0.441269	-0.42836	1.54398	2.08956	2.04287	2.52537	0.24646	0.281712	0.54728	-0.427495	Cluster 2
A0A369KCF9	-0.595569	0.0269453	0.274235	-0.534134	-0.549855	-0.662956	-0.791684	-0.506622	-0.587298	-0.581685	-0.725865	-0.643194	-0.777878	-0.694492	-0.114495	-0.417712	1.24624	2.80136	2.42052	1.54871	0.0699137	-0.113049	-0.245598	0.15416	Cluster 2
A0A369JM94	-0.71637	-0.63988	-0.678911	-0.702712	-0.659775	-0.645511	-0.682824	-0.764088	-0.657123	-0.495648	-0.649465	-0.657055	-0.413732	-0.448797	-0.382122	-0.342893	1.7151	2.28501	2.15983	1.84413	0.691347	0.338337	0.021545	0.481599	Cluster 2
A0A369K612	-0.292807	-0.260258	-0.867759	-0.0315002	-0.551321	-0.274306	-0.197282	-0.29233	-0.963246	-0.654336	-0.572548	-0.387169	-0.825359	-0.517524	-0.833887	-0.593681	1.83157	1.54669	1.8727	2.0523	-0.707054	-0.158473	1.92515	-0.247569	Cluster 2
A0A369JJX7	-0.597786	-0.583064	-0.592583	-0.513962	-0.64217	-0.587675	-0.627556	-0.592638	-0.482945	-0.461778	-0.47148	-0.480952	-0.472982	-0.489602	-0.487609	-0.509232	1.87548	1.83326	1.85632	2.81526	-0.0212855	0.243422	0.080356	-0.0888141	Cluster 2
A0A369JCS7	0.129662	0.0601923	0.126225	0.185532	-0.953531	-0.843814	-1.23123	-1.11191	-0.415835	-0.524564	-0.880661	-0.742943	-0.60454	-0.588415	-0.428748	-0.554188	1.9204	2.07388	1.72916	1.74652	1.00148	0.290097	0.248956	-0.631724	Cluster 2
A0A369KAG6	0.759754	0.29592	0.778749	-0.642492	-0.349479	-0.504953	-1.25185	-1.01938	0.103328	-0.846278	-1.36575	-0.7794	-0.538184	-0.0296027	-0.119613	-0.900478	1.05743	2.45656	1.93398	1.65818	-0.00125162	-0.398861	-0.441094	0.144769	Cluster 2
A0A369JL11	-0.614793	-0.616105	-0.597877	-0.605322	-0.556945	-0.560864	-0.538256	-0.576215	-0.489603	-0.568156	-0.567032	-0.557592	-0.601911	-0.621766	-0.607973	-0.616717	1.86695	2.50024	2.11618	1.74628	0.122512	0.343036	0.303271	0.298659	Cluster 2
A0A369JRU0	0.226659	0.00965919	-0.118412	-0.0369775	-0.74336	-0.718828	-0.672953	-0.746979	-0.808276	-0.722897	-0.701366	-0.81094	-0.589343	-0.448195	-0.641984	-0.5741	1.83467	2.01709	1.93478	2.43981	0.0583186	-0.309697	0.0625619	0.0607574	Cluster 2
A0A369J860	-0.576931	-0.267584	-0.0884688	-0.538631	-0.832119	-0.62072	-0.708372	-0.682497	-0.659083	-0.284135	-0.659328	-0.696287	-0.442127	-0.515815	-0.7508	-0.71643	1.91055	1.82084	1.97691	2.33438	0.476774	0.441968	0.553872	-0.475967	Cluster 2
A0A369K151	-0.413357	-0.614707	-0.449877	-0.142354	-0.547826	-0.494143	-0.538278	-0.34746	-0.688429	-0.562786	-0.158998	-0.289041	-0.96194	-1.04756	-0.864341	-0.906876	1.68828	1.97566	2.12423	2.29075	0.332405	0.285354	0.0609175	0.270368	Cluster 2
A0A369JDX0	-0.40445	-0.581656	-0.648549	-0.552234	0.474153	-0.422984	-0.615231	-0.439734	-0.591443	-0.802686	-0.877878	-0.676039	-0.784274	-0.657117	-0.639543	-0.794219	1.44081	2.22547	1.80417	2.32018	0.135175	0.483413	-0.137387	0.742044	Cluster 2
A0A369JLI2	-0.4097	-0.4097	-0.4097	-0.4097	-0.4097	-0.4097	-0.4097	-0.4097	-0.4097	-0.4097	-0.4097	-0.4097	-0.4097	-0.4097	-0.4097	-0.4097	0.845643	3.20073	1.87164	2.27599	-0.4097	-0.4097	-0.4097	-0.4097	Cluster 2
A0A369J1J8	-0.628549	-0.398174	-0.513471	-0.429333	-0.415414	-0.342773	-0.291049	-0.332291	-0.678565	-0.678565	-0.678565	-0.678565	0.121176	0.0929447	0.239834	0.0198056	1.46519	2.24677	2.26645	2.3274	-0.678565	-0.678565	-0.678565	-0.678565	Cluster 2
A0A369JFY6	-0.513005	-0.513005	-0.513005	-0.513005	-0.513005	-0.513005	-0.513005	-0.513005	-0.265105	-0.361103	-0.401294	-0.402676	0.460457	-0.185005	0.042638	0.00768691	-0.369714	3.5955	2.63645	-0.189436	-0.13174	-0.108786	-0.0188041	-0.205027	Cluster 2
A0A369JBT2	1.04029	0.321921	0.200244	-1.34993	-0.392112	-0.477298	0.586173	0.404944	-0.898521	-1.11522	0.265269	0.0821739	-0.504682	0.270546	-0.231404	-0.353192	-1.23422	2.14688	1.46309	2.47769	-0.717716	-0.383543	-0.990228	-0.611152	Cluster 2
A0A369KAB3	-0.809489	-0.514845	-0.605255	-0.603137	-0.273299	-0.192122	-0.44065	-0.297808	-0.536097	0.0133783	-0.156188	-0.0946232	-0.191701	-0.199793	-0.28839	0.0431821	1.32793	2.03612	1.76891	1.60808	-1.48899	2.01094	-1.47536	-0.640793	Cluster 2
A0A369JDB4	-0.219369	-0.345593	-0.227499	-1.63396	0.427601	-1.65237	0.565183	0.368625	-1.86496	-0.411156	-0.0432895	0.0322707	0.119627	0.0983675	0.383167	-0.186103	1.37431	2.10612	1.37949	1.63967	-0.677339	0.211394	-1.18286	-0.261335	Cluster 2
A0A369JGW8	-0.0212259	0.0643348	0.131685	0.667488	-0.908245	-0.945329	-1.01112	-0.982971	1.17568	0.0506962	0.087074	-0.33939	-1.33925	-1.33925	-1.33925	-1.33925	0.244725	1.54837	0.837419	1.29714	-0.0474581	1.0413	0.467573	1.99926	Cluster 2
A0A369JN30	-1.10855	-1.21433	-0.114033	-0.282142	0.141947	1.44512	0.30292	0.377774	2.50428	-0.731886	-0.0893936	-0.000185742	-1.4593	-1.3036	-1.43659	-1.42885	0.416007	0.945929	0.518165	0.854665	0.0199228	0.337534	0.453007	0.851583	Cluster 2
A0A369J827	-1.23001	-1.11696	-1.11316	-1.11626	0.660112	1.0819	-0.958019	-0.468473	0.801638	-0.585939	-0.74559	0.0783963	-0.522832	-0.703763	-0.71316	0.164618	1.5887	-0.000343778	0.503212	1.82248	0.812483	0.692798	-0.940576	2.00874	Cluster 2
A0A369K5T5	-0.580973	-0.580973	-0.580973	-0.580973	-0.580973	-0.580973	-0.580973	-0.580973	-0.580973	-0.580973	-0.580973	-0.580973	-0.580973	-0.580973	-0.580973	-0.580973	2.42867	2.76815	1.27013	0.574778	-0.0962393	0.96004	1.0095	0.380537	Cluster 2
A0A369KAC1	-0.654148	-0.654148	-0.654148	-0.654148	-0.654148	-0.654148	-0.654148	-0.654148	-0.654148	-0.654148	-0.654148	-0.654148	-0.654148	-0.654148	-0.654148	-0.654148	1.9316	1.6567	1.48008	1.47853	1.04562	1.91371	0.685643	0.274487	Cluster 2
A0A369K8Y8	-0.60657	-0.60657	-0.60657	-0.60657	-0.60657	-0.60657	-0.60657	-0.60657	-0.60657	-0.60657	-0.60657	-0.60657	-0.60657	-0.60657	-0.60657	-0.60657	1.84649	1.64401	2.28384	1.41068	1.13491	1.57578	-0.0420577	-0.148533	Cluster 2
A0A369JPM3	-0.793132	-0.793132	-0.793132	-0.793132	-0.549719	-0.511369	-0.465902	-0.450218	-0.793132	-0.793132	-0.793132	-0.793132	-0.501905	-0.411514	-0.556397	-0.420009	1.99936	0.747302	1.95863	2.03628	1.17383	0.902806	1.1293	0.26458	Cluster 2
A0A369JUA5	-0.718869	-0.718869	-0.718869	-0.718869	-0.718869	-0.718869	-0.718869	-0.718869	-0.62412	-0.622627	-0.635002	-0.636481	-0.364004	-0.37239	-0.240462	-0.263101	2.30427	2.19839	1.96513	1.50432	0.262551	0.478584	0.39157	0.404321	Cluster 2
A0A369K8U0	-0.708285	-0.734967	-0.723953	-0.728172	-0.460673	-0.461321	-0.443956	-0.773355	-0.741925	-0.486137	-0.714952	-0.745234	-0.532574	-0.741773	-0.697225	-0.676275	1.72084	1.88793	1.82789	1.74668	0.232923	1.26748	0.683011	1.00403	Cluster 2
A0A369J701	-0.399193	-1.04025	-0.322864	-0.381605	-0.627057	-0.543946	-0.537809	-0.612903	-0.805844	-0.620291	-0.726218	-0.836792	-0.573445	-0.82092	-0.868391	-0.77551	1.35796	2.06457	1.82788	0.995646	0.592628	0.814505	1.57603	1.26381	Cluster 2
A0A369J5N1	-0.0452515	0.143776	-0.189432	-0.147602	-0.795073	-0.683379	-0.748258	-0.263217	-0.640993	-0.477257	-0.650647	-0.959942	-1.08947	-0.974925	-0.987549	-1.05994	1.92184	1.75392	1.8401	1.47766	0.754569	1.16337	0.825534	-0.167838	Cluster 2
A0A369JMG4	-0.920887	-0.661808	-0.918257	-0.46485	-1.04906	-0.247858	-0.933132	-0.389455	-0.466127	-0.634718	-0.245479	-0.53667	-0.66334	-0.876698	-0.518561	-0.718795	1.72419	1.55404	1.49955	2.05908	1.08348	1.31274	0.839105	0.173523	Cluster 2
A0A369JA46	-0.441058	-0.112737	-0.481497	-0.740872	-0.784965	-1.08231	-0.758916	-0.988547	-0.295717	-0.266026	-0.283931	-0.319073	-1.09959	-0.637084	-0.883877	-0.635197	2.2167	2.01365	1.75712	1.01234	0.128942	0.890424	0.764572	1.02764	Cluster 2
A0A369JJ55	-0.647597	-0.593671	-0.681316	-0.681616	-0.738951	-0.571558	-0.92847	-0.921027	-0.561405	-0.579364	-0.481115	-0.546561	-0.834079	-0.363963	-0.660094	-0.576051	1.98964	1.35876	1.52077	2.22364	0.915107	1.13647	0.587203	0.635249	Cluster 2
A0A369JY92	-0.504359	-0.508565	-0.493907	-0.579893	-0.604271	-0.589748	-0.650887	-0.62121	-0.699225	-0.715348	-0.643761	-0.654648	-0.75711	-0.753562	-0.75874	-0.750263	1.64891	1.85018	1.9442	2.01575	0.707221	1.09066	0.683151	0.345413	Cluster 2
A0A369JGB7	-0.71092	-0.749572	-0.51543	-0.529407	-0.604079	-0.645247	-0.57709	-0.526671	-0.558003	-0.561444	-0.576949	-0.646019	-0.555267	-0.566685	-0.608084	-0.738629	2.31231	1.93106	1.77806	1.79614	0.67214	0.900893	0.531807	-0.25291	Cluster 2
A0A369JHI9	-0.215009	-1.14557	-0.159122	-0.0556585	-0.231742	-0.730182	-0.830248	-0.382863	-0.6763	-0.520775	-0.0633992	-1.04387	-0.823112	-0.957589	-0.933312	-0.826061	2.04072	2.47432	1.33765	0.554536	0.94326	0.7299	0.391702	1.12274	Cluster 2
A0A369K382	-0.527156	-0.688277	-0.746517	-0.482147	-0.436378	-0.425553	-0.706737	-0.500037	-0.642114	-0.611537	-0.551002	-0.459543	-0.872643	-0.828661	-0.800048	-0.77951	1.62251	1.79088	1.72239	2.31514	0.192655	0.559517	1.15551	0.699253	Cluster 2
A0A369JRI0	-1.2124	-1.6148	-1.2122	-1.4942	-0.22991	-0.143818	-0.428616	-0.184046	-0.143923	0.118426	-0.044233	-0.617422	-0.633022	-0.263931	-0.835075	-0.712469	1.40619	1.86682	1.06974	1.50863	0.895025	1.39829	0.577882	0.92906	Cluster 2
A0A369JIW3	-0.761249	-0.761249	-0.761249	-0.761249	-0.761249	-0.761249	-0.761249	-0.761249	0.215741	-0.00991923	-0.368755	-0.13002	-0.761249	-0.761249	-0.761249	-0.761249	1.33927	1.83776	1.64237	2.39539	0.38265	0.342816	0.084427	1.40326	Cluster 2
A0A369K3N9	-0.685039	-0.685039	-0.685039	-0.685039	-0.685039	-0.685039	-0.685039	-0.685039	-0.500447	-0.529357	-0.612576	-0.449559	-0.272024	-0.482759	-0.486638	-0.308405	1.95974	1.70649	1.2864	2.86644	0.259026	0.254587	-0.0696759	0.859056	Cluster 2
A0A369J1X5	-0.388151	-0.371064	-0.298793	-0.402866	-0.733496	-0.733496	-0.733496	-0.733496	-0.733496	-0.733496	-0.733496	-0.733496	0.147797	-0.519722	-0.457177	-0.531815	1.94213	1.13391	1.3522	3.09302	0.271835	0.917155	-0.0552536	0.0347605	Cluster 2
A0A369JDX5	-0.392125	-0.251561	-0.370134	-0.0748884	-0.593837	-0.663561	-0.513684	-0.244717	-0.420898	-0.591684	-0.487873	-0.612151	-0.867113	-0.867113	-0.867113	-0.867113	1.96819	-0.0834326	1.67522	2.5113	1.24808	-0.159212	-0.141691	1.66711	Cluster 2
A0A369JJH2	-0.1562	-0.348694	-0.422643	0.671592	-0.454666	-1.08285	-0.40463	-0.619117	-0.954148	-0.930127	-1.06789	-1.0103	-0.250123	-0.487421	-0.581213	-0.443504	1.72301	1.68477	1.687	1.37738	1.61035	-0.586839	-0.340414	1.38669	Cluster 2
A0A369JJZ0	-0.592685	-0.249759	-0.118448	-0.268899	-0.57217	-0.717802	-0.261965	-0.653796	-0.640266	-0.572537	-0.724595	-1.16495	-0.772137	-0.722998	-0.105927	-0.356429	1.05469	0.257626	1.98594	3.25741	0.247939	0.0209616	0.619587	1.05121	Cluster 2
A0A369JXQ8	-0.573346	-0.0371502	-0.18176	0.0660214	-0.902359	-0.916641	-0.610546	-0.802814	-0.750803	-0.763735	-0.680256	-0.612875	-0.762111	-0.772195	-0.489587	-0.336499	1.67357	0.551811	2.4249	1.86602	1.16213	-0.243894	0.0923396	1.59977	Cluster 2
A0A151W1V5	-0.466527	-0.549742	-0.493956	-0.273976	-0.750117	-0.74877	-0.760622	-0.644922	-0.729692	-0.721079	-0.732813	-0.71371	-0.490436	-0.726561	-0.745253	-0.656633	1.57201	1.10584	1.74125	2.55858	1.28267	0.67989	0.561425	0.70314	Cluster 2
A0A369JU32	0.268755	-0.326575	0.673706	-0.42303	-0.486349	-1.52791	-0.443408	-1.07496	-1.32375	-0.206494	-0.42096	-1.07038	0.0281374	1.40303	-0.644504	-0.463889	1.28455	1.24187	1.52163	2.08002	-0.506268	0.626483	-1.1154	0.905694	Cluster 2
A0A369JG32	-0.725412	-0.476393	-0.717254	-0.714534	-0.117704	-0.338567	-0.742252	-0.741869	-0.398566	-0.319325	-0.573982	-0.753249	-0.679129	-0.410933	-0.613956	-0.950844	2.26701	1.37469	1.2701	2.69049	0.074907	0.686967	0.180262	0.729549	Cluster 2
A0A369K3Y9	-0.0430791	0.0411225	-0.16838	0.144124	-0.792268	-0.792268	-0.792268	-0.792268	-0.792268	-0.792268	-0.792268	-0.792268	-0.792268	-0.792268	-0.792268	-0.792268	1.70553	1.55948	2.05662	1.91369	0.00703336	0.91437	1.13478	0.241924	Cluster 2
A0A369JGM7	0.25446	0.0239699	0.141626	0.444053	-0.899238	-0.899238	-0.899238	-0.899238	-0.899238	-0.899238	-0.899238	-0.899238	-0.899238	-0.899238	-0.899238	-0.899238	0.952655	1.44274	1.08724	1.17813	0.895347	1.16319	1.3242	1.88323	Cluster 2
A0A369JV45	0.143758	-0.114791	0.224797	0.117276	-1.0107	-1.0107	-1.0107	-1.0107	-1.0107	-1.0107	-1.0107	-1.0107	-0.56509	-0.528431	-0.379351	-0.453914	1.18431	1.83244	1.81036	1.67564	0.428297	0.457922	1.18089	1.07148	Cluster 2
A0A369J1K9	-0.469946	-0.086027	-0.209185	-0.149787	-0.859314	-0.859314	-0.859314	-0.859314	-0.859314	-0.859314	-0.859314	-0.859314	-0.69854	-0.638566	-0.624724	-0.675256	1.28668	1.3268	1.55211	1.38773	0.361813	1.96729	1.45648	1.08765	Cluster 2
A0A369JDL5	-0.0793503	0.183902	0.471434	0.0610616	-0.913443	-0.913443	-0.913443	-0.913443	-0.913443	-0.913443	-0.913443	-0.913443	-0.553331	-0.451904	-0.598693	-0.290819	1.76828	1.44597	1.51404	1.83165	0.263387	0.182405	1.98845	-0.428939	Cluster 2
A0A369JLJ1	2.73303	-0.566689	-0.659742	-0.355749	-0.651911	-0.80121	-0.782465	-0.844184	-0.876429	-0.876429	-0.876429	-0.876429	-0.535869	-0.3996	-0.425783	-0.468113	0.900634	1.43634	0.974966	-0.0766819	0.828224	0.588895	1.1293	1.48233	Cluster 2
A0A369J9P5	0.419421	0.498264	-0.123724	0.340286	-0.928766	-0.928766	-0.928766	-0.928766	-0.798004	-0.876212	-0.797548	-0.784345	-0.605112	-0.919974	-0.862425	-0.861812	1.32313	1.7681	2.12742	1.50448	0.610007	1.1903	0.167572	0.395237	Cluster 2
A0A369JIP0	0.0696104	-0.222025	-0.215828	0.264597	-1.04218	-1.04218	-1.04218	-1.04218	-0.515225	-0.844542	-0.911983	-0.481789	-0.442135	-0.902266	-0.913503	-0.879352	1.42181	1.00764	0.584176	1.64926	1.31679	1.71317	1.17824	1.29209	Cluster 2
A0A369K8R4	0.00181183	0.153242	-0.16833	0.822074	-0.414546	-0.234572	-1.44952	0.227357	-0.917503	-0.750916	-0.73461	-0.0867162	-1.30426	-1.01949	-1.20327	-1.40454	0.68903	2.00655	1.22122	0.997854	-0.0829501	1.12413	0.860962	1.667	Cluster 2
A0A369JCF8	-0.43032	-0.589374	-0.429627	-0.117521	-1.12857	-0.98486	-1.09311	-0.539487	-0.745038	-1.1952	-0.61676	-0.512317	-0.746706	-0.237317	-0.705326	0.221792	2.03148	1.28998	0.520964	1.75867	0.769783	0.355619	1.54073	1.58252	Cluster 2
A0A369JT54	-0.014665	0.107908	0.394539	0.304166	-0.915682	-0.966077	-0.92248	-1.26272	-1.23825	-0.776159	-1.33502	-0.893656	-0.413294	-0.22456	-0.232187	-0.386646	1.73216	1.52054	1.49646	0.449199	1.35148	1.43334	1.24246	-0.450861	Cluster 2
A0A369JR22	-0.334129	0.0166256	-0.3831	-0.183016	-0.650697	-0.634905	-0.875216	-0.642271	-1.27036	-0.628849	-0.593024	-0.799611	-0.654992	-1.15528	-0.34518	-0.588497	1.84681	1.95436	0.589976	2.34956	1.03443	0.546037	0.589937	0.811392	Cluster 2
A0A369K189	-0.406448	-0.108313	-0.175265	0.215758	-0.554068	-0.824823	-0.788837	-0.567357	-0.896871	-0.822327	-0.845827	-0.862614	-1.02911	-0.605262	-0.822551	-1.08418	1.3107	1.79305	0.964657	1.87383	0.337806	1.31772	1.14457	1.43578	Cluster 2
A0A369KA88	0.797626	-0.151487	-0.385662	0.751204	-0.229269	-0.725674	-1.19582	-0.704108	-0.772997	-1.3156	-0.86284	-0.981384	-0.439388	-0.510914	-0.995104	-0.340111	0.978184	2.12006	0.628695	-0.649666	0.374987	1.63871	1.58546	1.38509	Cluster 2
A0A369JF44	0.891101	0.955012	-0.837016	-0.588117	-1.03924	-1.00198	-0.969273	-0.976443	-1.07266	-1.0022	-0.967125	-0.325157	-0.626334	-0.493116	-0.605394	0.552393	1.71364	1.60777	1.48357	1.19766	0.940028	1.15157	-0.441937	0.453255	Cluster 2
A0A369K939	0.465723	0.633245	-0.0636493	0.619173	-0.80849	-0.970942	-1.01101	-1.12977	-0.851742	-0.749951	-0.875962	-0.87485	-0.810415	-0.708444	-0.856934	-1.11019	1.68828	2.01746	0.751368	0.773417	1.0476	1.31567	0.530059	0.980354	Cluster 2
A0A369K670	-0.141287	-0.0132796	-0.010047	0.0526995	-0.751427	-0.783355	-0.718043	-0.861279	-0.868885	-0.892988	-0.901187	-0.87278	-0.797992	-0.796087	-0.73582	-0.787181	1.05248	1.41229	1.17978	1.5156	0.299335	1.37432	2.41066	0.634468	Cluster 2
A0A369K9P8	0.0119748	-0.363721	-0.201763	0.141601	-1.36185	-1.29036	-1.20566	-1.34035	-0.671417	-0.739275	-0.512618	-0.768246	-0.652353	-0.422444	-0.364992	-0.342751	1.07506	1.28244	1.13989	1.46477	1.41353	0.892285	1.00392	1.81233	Cluster 2
A0A369K7Y9	0.0423543	0.199442	0.16011	0.330956	-0.910178	-0.809673	-0.975488	-0.943824	-0.923591	-0.985327	-1.19036	-1.00693	-0.795227	-0.659725	-0.884523	-0.622402	1.10265	1.15158	1.18831	1.06926	1.02095	1.87823	1.12084	1.44257	Cluster 2
A0A369K433	0.00840993	0.399053	0.0935079	0.140603	-0.504769	-0.937243	-0.917193	-0.815442	-0.773324	-0.955217	-0.821213	-0.815338	-0.823464	-1.22455	-1.09743	-0.98607	1.29017	1.39053	0.994511	1.58677	1.31787	0.915024	1.46383	1.07097	Cluster 2
A0A369K1D6	0.495019	0.528978	0.014144	0.821688	-0.879234	-1.14768	-1.00594	-0.881491	-0.749177	-0.852703	-0.556255	-0.65095	-0.740803	-0.847438	-0.883768	-0.850161	1.40669	1.23595	1.34978	1.2459	0.589085	0.143332	-0.201509	2.41653	Cluster 2
A0A369JVJ9	-0.237168	-0.392172	-0.448294	-0.257844	-0.331031	-0.41129	-0.191789	-0.605634	-0.46413	-0.387743	-0.650597	-0.856536	-0.887178	-0.887178	-0.887178	-0.887178	2.16603	2.72337	2.00436	0.867435	0.345351	0.114473	0.297518	0.264399	Cluster 2
A0A369JKW9	-0.686016	-0.905216	-0.44516	0.142273	-0.127291	-0.373962	-0.256754	-0.51743	-0.468001	-0.562825	-1.24005	-0.612084	-1.04678	-0.999822	-0.741621	0.691071	2.53247	0.886204	1.87979	1.74742	0.0927064	1.26607	-0.106898	-0.148091	Cluster 2
A0A369JKI7	-1.26146	1.13215	-1.24933	-1.04387	0.359135	0.853196	0.762295	-0.00633555	-0.966832	-1.10613	-0.536133	-0.589425	-1.5166	-1.15475	0.0749565	-1.1849	1.0811	1.79718	1.00678	0.550383	0.471103	0.917747	1.057	0.552726	Cluster 2
A0A369J4I5	-0.534573	-0.517793	-0.310121	0.311226	0.28958	0.982107	1.04198	-0.134509	-0.654001	-0.905724	-1.25447	-0.57053	-0.974561	-1.14378	-1.17952	-1.21066	1.51198	1.94667	1.68936	1.67414	0.210406	-0.0356871	0.0147102	-0.246214	Cluster 2
A0A369KG27	-0.412689	-0.376658	-0.398913	-0.333485	-0.118084	-0.0924029	-0.0764439	-0.134069	-0.718783	-0.646375	-0.665722	-0.672793	-0.921945	-0.932546	-0.939971	-0.952618	1.96019	2.0688	1.83819	2.33105	0.114654	0.0105373	0.234387	-0.164319	Cluster 2
A0A369JMR2	-0.0497165	-0.346402	-0.211542	-0.516654	0.0369273	-0.135296	0.333934	-0.115259	-1.00213	-0.928999	-0.998203	-1.0833	-0.966824	-0.89935	-0.92035	-0.845388	2.21744	1.96046	1.38009	1.85345	0.0255123	0.80769	0.551181	-0.147268	Cluster 2
A0A369JGD2	-0.468439	-0.491451	-0.529815	-0.544206	-0.817063	-0.334759	-0.537382	-0.703543	0.00995779	-0.748111	0.376817	-0.36445	-0.928792	-1.07579	-1.17052	-0.7041	2.02928	1.65267	1.82172	-0.500238	1.852	0.477969	0.566471	1.13178	Cluster 2
A0A369KAE7	-0.6303	-0.6303	-0.6303	-0.6303	-0.6303	-0.6303	-0.6303	-0.6303	0.00150568	-0.259187	-0.549486	-0.593148	-0.6303	-0.6303	-0.6303	-0.6303	2.86474	0.125175	2.40626	-0.0974812	0.70774	1.15537	1.02382	0.778286	Cluster 2
A0A369JTQ3	-0.461503	-0.342458	-0.278967	-0.607671	0.218265	-0.337568	-0.4267	-0.19946	-0.354734	0.456367	-0.280315	0.494069	0.720201	1.10718	0.371986	1.83165	-0.318119	-0.196315	3.30508	-0.332632	-1.09209	-1.09209	-1.09209	-1.09209	Cluster 2
A0A369JLH4	-0.7468	-0.627139	-0.221417	-0.633959	-0.74132	-0.943729	0.718135	-0.131176	1.05119	-0.0269687	-0.0169515	0.971438	-0.59008	1.73861	1.4163	0.769882	-1.28576	1.05334	2.26741	-1.3321	-0.466	-0.945202	-0.623664	-0.654039	Cluster 2
A0A369JUN3	-0.486176	-0.458281	-0.478775	-0.461851	-0.345293	-0.45896	-0.454139	-0.350811	-0.207738	-0.181297	-0.339363	0.0113429	1.00907	1.06835	1.00485	0.97105	-0.49491	-0.528334	3.89184	-0.489388	-0.550927	-0.587804	-0.499395	-0.583048	Cluster 2
A0A369JCV1	-0.489885	0.102098	-1.13962	-0.710616	-0.36549	-0.956818	0.620694	0.643698	0.0739078	-0.852644	0.257132	0.136801	0.480685	1.30556	-0.553547	1.27328	-1.39434	1.5864	2.16499	1.07757	-1.84266	-0.317055	-0.493452	-0.606689	Cluster 2
A0A369JF65	-0.596517	-0.424376	-0.466073	1.74599	-0.706227	-0.706227	-0.706227	-0.706227	2.79811	1.11897	0.119204	-0.696342	0.359641	-0.66344	0.63362	2.0115	0.529879	-0.465198	-0.336225	-0.0189314	-0.706227	-0.706227	-0.706227	-0.706227	Cluster 2
A0A369IYM9	0.650989	0.229984	0.0262778	0.734696	-1.31504	-1.31504	-1.31504	-1.31504	0.902211	0.925364	0.784224	0.708938	0.597816	0.723369	-0.136197	1.33894	0.410369	0.865729	0.557818	1.19975	-1.31504	-1.31504	-1.31504	-1.31504	Cluster 2
A0A369JUN5	0.43193	1.745	-0.448894	1.32624	-0.160898	-0.725308	0.212708	0.29998	1.31061	0.763609	0.22559	0.18422	1.12659	0.128936	-0.760018	-0.681983	0.365914	1.50078	0.209224	-1.27178	-1.44561	-1.44561	-1.44561	-1.44561	Cluster 2
A0A369J7D7	-0.295338	0.486391	-1.1388	1.00241	-1.31635	-1.23198	0.427126	-1.32704	1.16658	1.20923	1.52681	0.629927	-0.231896	0.732661	0.187265	-0.48627	0.213446	-0.116251	1.6278	1.06811	-1.68057	-0.67542	-0.720533	-1.05732	Cluster 2
A0A369J5W0	1.29323	1.52756	-1.69118	1.62052	-0.0678103	-1.20514	-0.46183	-0.279014	0.0424995	0.62253	0.000411357	-0.00481221	0.523006	0.965581	0.818539	1.21827	0.646757	0.0834397	-0.00923567	-0.456747	-0.912748	-1.01157	-1.31579	-1.94647	Cluster 2
A0A369J8L4	0.513261	0.5211	-0.38242	1.86896	-0.434119	-1.1948	0.108705	-0.836061	0.0128663	0.780593	0.459839	0.0494029	0.355925	1.88018	0.735105	0.838432	0.110409	-0.000620451	-0.610286	-0.417126	-2.37853	0.40777	-2.07049	-0.318095	Cluster 2
A0A369JIC5	2.01118	1.22326	-0.390585	1.92184	-0.74029	-0.826885	-1.18142	-0.980151	0.608358	0.61821	0.18802	-0.420402	0.439316	0.527994	0.757983	1.2561	0.27457	-0.0279201	-0.462138	-0.0530051	-1.78908	-0.857364	-0.986582	-1.111	Cluster 2
A0A369K7I7	-0.264296	1.39383	0.10831	0.248188	-0.844317	-0.844317	-0.844317	-0.844317	-0.844317	-0.844317	-0.844317	-0.844317	1.17469	-0.222009	0.5753	1.99665	1.47384	1.2564	1.23946	1.15144	-0.844317	-0.844317	-0.844317	-0.844317	Cluster 2
A0A369JKB9	0.401488	0.690781	0.575964	0.553314	-0.922702	-0.922702	-0.922702	-0.922702	-0.922702	-0.922702	-0.922702	-0.922702	1.4092	1.4925	1.02714	1.67371	0.546193	0.608065	0.509978	1.58409	-0.922702	-0.922702	-0.922702	-0.922702	Cluster 2
A0A369K3M9	0.79689	1.05615	0.888655	1.14352	-0.896819	-0.896819	-0.896819	-0.896819	-0.896819	-0.896819	-0.896819	-0.896819	-0.0471445	0.913551	-0.129905	0.408187	0.987102	1.54907	1.60283	1.59293	-0.896819	-0.896819	-0.896819	-0.896819	Cluster 2
A0A369K829	0.403828	0.322467	1.06926	0.646366	-1.15056	-1.15056	-1.15056	-1.15056	-0.288303	-0.0131566	0.0880089	-0.220874	0.40735	0.548295	0.622155	0.733058	0.555334	0.685407	0.920267	2.72501	-1.15056	-1.15056	-1.15056	-1.15056	Cluster 2
A0A369JMW4	0.765776	1.02497	0.671051	0.509122	-1.21792	-1.21792	-1.21792	-1.21792	-0.310413	0.0579235	-0.0550769	0.133627	0.017197	0.272733	0.674893	0.49239	1.31098	1.60184	0.907046	1.66927	-1.21792	-1.21792	-1.21792	-1.21792	Cluster 2
A0A369JJD7	1.46737	1.40537	2.21142	0.177208	-1.05552	-1.05552	-1.05552	-1.05552	-0.807206	-0.428198	0.109466	-0.250737	0.311688	0.590546	0.388292	0.286248	1.13064	0.727305	1.27259	-0.14786	-1.05552	-1.05552	-1.05552	-1.05552	Cluster 2
A0A369JM89	0.468083	0.5179	0.760809	1.01482	-0.95343	-1.03952	-0.63413	-0.544424	0.887234	-0.311726	0.0514345	-0.398568	0.138077	-0.0410856	1.78158	1.3701	1.31839	-0.219952	0.738075	1.01076	-1.47861	-1.47861	-1.47861	-1.47861	Cluster 2
A0A369KEA4	1.13755	1.63995	0.821793	-0.103822	-0.794885	-0.800258	-0.834758	0.743994	-0.64719	-0.427164	-0.651689	-0.525105	0.837631	1.87223	1.24785	-0.0133014	0.683612	0.397695	0.0653905	0.811013	-1.36513	-1.36513	-1.36513	-1.36513	Cluster 2
A0A369JWW6	-0.228617	1.0923	0.426266	1.32492	-1.20196	-1.16767	-1.1872	-1.63081	-0.0480874	-0.0847328	-0.853359	-0.883538	0.0117741	1.32594	1.0142	1.39423	0.739731	0.797825	0.690549	1.52238	-0.781385	-0.306201	-1.177	-0.78955	Cluster 2
A0A369JNX3	0.743849	0.879177	0.83019	-0.693106	-0.789379	-0.780529	-0.703141	-0.885657	-0.992736	-0.562376	-0.576058	-0.416013	0.471597	0.445057	0.691021	0.514423	1.2953	1.45128	1.84149	1.69347	-1.09923	-1.18404	-1.14236	-1.03223	Cluster 2
A0A369J761	1.87853	-0.148854	0.908973	1.28244	-0.829792	-0.549702	-0.833207	-0.78905	-0.747961	-0.77632	-0.734233	-0.801254	0.500174	-0.0201032	0.177616	0.323949	0.807884	1.97965	0.715151	1.65636	-1.15884	-1.04161	-1.08163	-0.71817	Cluster 2
A0A369JYE1	0.611895	1.15055	1.19758	0.529646	-0.903731	-0.502012	-0.600975	-0.831722	-0.611002	-0.225636	-0.266295	-1.53641	0.666836	0.0309597	0.348734	1.41299	0.275377	1.17305	1.23137	1.72491	-1.44302	-1.06433	-1.38673	-0.982017	Cluster 2
A0A369K7F7	1.94841	-0.342768	-0.452661	1.14022	-0.741193	0.706213	-1.04098	-0.893702	-0.878802	-0.805425	-0.939918	-0.790325	-0.311846	1.30849	1.51369	1.45424	0.850563	0.502937	0.634435	0.835517	-0.876665	-0.962832	-0.993113	-0.864498	Cluster 2
A0A369JEF9	0.286266	-0.132058	-0.0578222	0.0416621	-1.09973	-1.09973	-1.09973	-1.09973	-0.132271	-0.225519	-0.1335	-0.214143	2.00824	1.72665	0.886315	0.512185	1.30743	0.821678	1.51544	0.587295	-1.09973	-1.09973	-1.09973	-1.09973	Cluster 2
A0A369JPE4	0.160859	0.125868	0.299496	0.986763	-0.197526	-0.323476	-0.140452	-0.195181	-0.944254	-0.873773	-0.122715	0.00963794	1.06246	1.585	1.33732	1.884	0.0270199	0.454386	0.0900057	1.02719	-1.56316	-1.56316	-1.56316	-1.56316	Cluster 2
A0A369JSE3	-0.282866	0.240722	-0.0858159	0.252173	-0.0963281	-0.325994	-0.0635798	-0.216809	-0.230936	0.064651	-0.193706	0.0740106	1.68362	1.1423	1.14244	1.47333	0.514278	0.670975	0.482378	0.971249	-1.80402	-1.80402	-1.80402	-1.80402	Cluster 2
A0A369JEN9	0.0293136	0.107842	0.291069	0.380889	-0.940118	-0.736349	-0.804812	-0.926588	0.350669	0.141932	0.122586	0.122532	1.27558	0.771022	1.13661	0.8464	1.06539	0.861248	1.08816	1.32773	-1.62778	-1.62778	-1.62778	-1.62778	Cluster 2
A0A369KBE1	-0.233076	-0.233763	0.248518	0.194278	0.143657	0.391834	0.364147	-0.383312	-0.875876	-0.350429	-0.532514	-0.0379046	0.955365	0.954244	0.640738	0.87758	1.18653	1.32676	1.06923	1.28132	-1.74683	-1.74683	-1.74683	-1.74683	Cluster 2
A0A369JQE3	0.119004	-0.121606	0.128357	1.02536	-1.29195	-1.29195	-1.29195	-1.29195	-0.460246	-0.121568	-0.494319	-0.364828	1.21883	1.7292	1.46313	0.968499	1.41076	0.616455	1.01074	0.600389	-1.08428	-1.02185	-0.866232	-0.587985	Cluster 2
A0A369KDT1	-0.0574492	-0.315962	0.166583	0.0864772	-0.306302	-0.176479	-0.226926	-0.370307	-0.241695	-0.00217802	-0.0186286	0.0250668	1.1015	0.928331	0.463712	0.794162	1.27669	1.25695	1.25983	1.46377	-1.78073	-1.77451	-1.76244	-1.78946	Cluster 2
A0A369K4X2	-0.57729	-0.289967	0.0319461	0.833338	-1.41571	-0.838411	-0.730954	0.0260365	-0.317503	0.243353	-0.871265	-0.0485961	0.85385	1.49467	-0.825146	0.718893	1.35515	2.11196	1.85997	0.127745	-1.04621	-0.687057	-1.32527	-0.683532	Cluster 2
A0A369KAN0	-0.791887	-0.565458	-0.175163	-0.0696084	0.102568	0.299266	0.090116	-0.129459	-0.402425	-0.279956	-0.415755	-0.195906	1.28884	1.35103	0.873752	0.921654	1.36373	0.89978	0.920414	1.26243	-1.44711	-2.47255	-1.01968	-1.40861	Cluster 2
A0A369K1U6	-0.491213	-0.147955	-0.550633	0.0523355	-0.469159	-0.467954	-0.441117	-0.652915	-0.354235	-0.0301056	-0.037072	-0.0914005	0.804623	1.19724	0.983719	0.73061	1.70102	1.43783	0.897009	1.79411	-1.38955	-1.3132	-1.49813	-1.66387	Cluster 2
A0A369J0W1	-0.0546551	0.346353	0.463176	-0.489123	-1.30027	-1.27335	-1.55332	-1.44534	0.547146	0.558832	0.240505	-0.146306	1.26677	0.858196	1.37661	0.340448	0.760684	1.46732	0.940826	1.24827	-0.89679	-1.1018	-0.914568	-1.2396	Cluster 2
A0A369JIJ3	0.134803	0.420025	-0.013379	-0.37054	0.0251744	-0.0675993	0.123551	-0.433306	-0.600548	-1.28711	-0.623319	-0.591431	1.17381	1.45895	1.11238	1.08304	1.17611	0.962759	0.640261	1.45273	-0.94179	-1.73782	-1.90538	-1.19138	Cluster 2
A0A369JBH5	-0.586855	0.300435	0.36248	-1.1103	-0.227271	-0.14302	-0.184524	-0.216494	0.463547	-0.584547	1.0833	-0.591853	0.792821	1.0113	0.00779524	0.41554	1.52025	0.982695	1.6196	1.28198	-1.54922	-1.54922	-1.54922	-1.54922	Cluster 2
A0A369IY25	-0.757385	1.31119	1.0693	-0.531308	0.956707	0.0447795	-0.404576	1.58936	0.838947	-0.209803	-0.498077	-0.610722	-0.174773	0.057539	0.213052	1.57895	0.592342	0.355063	0.34964	0.738035	-1.62706	-1.62706	-1.62706	-1.62706	Cluster 2
A0A369JSH8	0.405668	-0.243295	0.904132	-0.244043	-0.631589	0.117883	-0.00935739	0.438523	-0.338312	-0.931099	1.22399	-0.0762666	0.484213	1.47257	0.642546	1.4904	0.20948	0.892413	-0.252154	1.20308	-1.6897	-1.6897	-1.6897	-1.6897	Cluster 2
A0A369JKA6	-0.137775	-0.209148	0.337133	-0.577454	-0.45268	0.352969	0.691195	-0.637197	0.766085	0.50521	1.01349	0.197007	-0.277638	0.638945	1.23124	0.647471	0.996882	1.15327	0.31005	0.845192	-1.95624	-1.9909	-1.92628	-1.52082	Cluster 2
A0A369JL71	-0.490134	-0.459492	-0.121772	-0.424392	-0.0154689	-0.46895	0.108275	0.479213	0.331403	0.890745	1.03961	0.998499	0.177666	1.27836	-0.519778	1.47299	0.577142	0.48634	0.341831	1.33936	-1.75536	-1.75536	-1.75536	-1.75536	Cluster 2
A0A369JHY1	-0.387783	-0.0400435	-0.5254	0.540883	0.232401	0.586503	0.145604	-0.23888	-0.196176	0.323406	0.0985832	0.106076	1.17563	0.768545	1.06687	-0.769707	1.06352	1.02452	1.56548	0.641314	-1.79534	-1.79534	-1.79534	-1.79534	Cluster 2
A0A369JGN0	-0.568938	-0.859773	-0.240646	-0.0941121	-0.458811	-0.23766	-0.10325	0.178217	-0.33028	0.479498	0.9892	0.0679311	1.03341	0.722933	1.53632	-0.176653	1.64244	1.39012	0.751598	0.75612	-1.61942	-1.61942	-1.61942	-1.61942	Cluster 2
A0A369JK61	-0.11484	-0.321358	-0.0968032	0.48135	0.324877	0.0670716	0.111549	0.202581	0.122698	-0.0467716	0.265969	0.411359	0.972412	0.834735	0.693635	1.02638	0.780283	0.813114	0.466464	1.08749	-2.05185	-1.99389	-1.87258	-2.16388	Cluster 2
A0A369JTM3	0.0767458	0.1833	-0.0709415	0.26656	-0.198592	0.0824997	0.17343	-0.216499	0.502733	0.442984	0.425903	0.359118	1.02368	1.7326	0.515647	1.10608	0.524917	0.541323	0.280099	0.187367	-1.97947	-2.01027	-2.08182	-1.8674	Cluster 2
A0A369K213	-0.629009	-0.294577	-0.308245	1.14106	0.191798	0.209696	-0.691817	0.289678	-0.851933	0.744002	0.973423	0.0779468	0.545519	1.67799	1.24035	1.54979	0.444532	0.0578925	-0.422975	0.468607	-1.35338	-1.30312	-1.9179	-1.83934	Cluster 2
A0A369JUZ0	-0.438239	0.00424498	-0.284019	0.362073	-0.38687	-0.39008	0.620655	-0.0560418	-0.470939	0.851499	0.341146	0.827853	0.366225	1.3219	1.29457	0.92096	0.979379	-0.13203	0.866119	0.739795	-1.81677	-1.74499	-1.86228	-1.91416	Cluster 2
A0A369J7Z8	-0.0458136	-0.563864	-0.279454	0.0430949	-0.492282	-0.191508	-0.118429	0.0727755	0.581787	-0.364949	0.569598	0.470874	1.20631	1.32806	0.799281	0.224214	0.923918	1.09351	1.13866	0.33328	-0.721051	-2.69875	-2.22031	-1.08896	Cluster 2
A0A369JTU6	-0.0260668	0.0626219	-0.249323	0.107565	0.387555	0.62511	0.365773	-0.180356	0.0942522	-0.31723	0.266777	-0.310751	0.347063	1.59141	0.647703	0.709739	0.568061	1.34342	0.601045	1.01508	-1.54676	-2.15694	-1.89391	-2.05183	Cluster 2
A0A369JBP9	0.423362	0.163156	0.092502	0.424981	-0.163469	0.026876	0.000606029	-0.0747957	-0.0887856	0.163389	-0.0805151	0.022344	0.875303	1.1864	0.965984	0.805647	0.704105	0.841205	0.782917	0.940804	-1.98364	-2.01873	-2.11508	-1.89455	Cluster 2
A0A369KA18	-0.41379	-0.211865	-0.345511	0.0505977	-0.0911741	0.082542	-0.0284484	0.135402	0.528466	0.871038	0.793142	1.01953	0.569071	0.539343	0.652304	0.962955	0.744296	0.852646	0.514741	0.738352	-2.06609	-1.96904	-1.95582	-1.97268	Cluster 2
A0A369K6U9	0.621839	1.26609	0.0420636	2.415	-0.375935	-0.36714	0.323242	-0.19477	-0.635842	-0.0279767	-0.073431	0.80146	0.304452	-0.188588	-0.124646	0.10786	1.22799	0.111599	0.343311	1.01855	-1.64878	-1.64878	-1.64878	-1.64878	Cluster 2
A0A369JE73	0.410289	0.483155	0.426888	0.789922	0.674216	0.477133	0.411178	1.06609	0.270973	0.138378	0.665507	-0.0636273	0.368605	0.439489	0.49801	0.726191	0.324938	0.192956	0.164075	0.0186057	-2.12074	-2.12074	-2.12074	-2.12074	Cluster 2
A0A369JKB4	0.443977	2.01203	0.465362	0.478277	-0.429519	-0.530549	-0.310465	0.554116	-0.190886	-0.0729579	-0.341126	-0.111061	1.96521	1.56423	-0.215542	0.0987316	-0.156214	0.381246	0.290262	0.541411	-1.60913	-1.60913	-1.60913	-1.60913	Cluster 2
A0A369JTH7	0.259079	0.616292	1.20538	0.771583	0.147805	0.12741	1.52454	-0.194184	0.594764	-0.59337	-0.551754	-0.280266	0.758234	-0.823878	0.574082	-0.555774	0.497009	-0.177445	1.2121	1.53118	-1.66069	-1.66069	-1.66069	-1.66069	Cluster 2
A0A369K033	1.1254	1.24285	1.44727	0.924781	1.34884	0.427539	-0.281346	-0.781472	1.26876	-0.119037	-0.988465	-0.167645	-0.793435	0.241797	0.930861	-0.819257	0.426137	0.107213	0.362158	0.20475	-1.52693	-1.52693	-1.52693	-1.52693	Cluster 2
A0A369JFE9	0.822437	1.16121	0.687127	1.77089	-0.800435	-0.35721	0.203815	-0.212629	-0.537992	0.256628	0.181242	-0.0282396	0.615472	0.558572	0.943929	0.362966	0.0298039	0.699878	0.010835	0.881809	-1.81253	-1.81253	-1.81253	-1.81253	Cluster 2
A0A369J2C9	0.607494	-0.252775	0.515682	0.500755	-0.410555	1.27978	-0.221273	-0.602711	0.0158387	0.431772	0.912917	0.451553	1.37498	0.970488	-0.284846	0.310183	0.0126437	0.260922	0.82067	0.833041	-1.88164	-1.88164	-1.88164	-1.88164	Cluster 2
A0A369JB89	0.22552	1.36093	0.386725	0.340687	0.45098	0.0280132	-0.30319	0.172456	1.07071	0.516875	0.843776	1.2836	0.370895	-0.424331	-0.0356372	-0.0611964	0.489739	0.270358	0.512009	0.41602	-1.97874	-1.97874	-1.97874	-1.97874	Cluster 2
A0A369J7B4	1.12802	0.720107	1.55366	0.971806	0.558299	0.0571616	0.0704437	-0.112354	-0.807207	-0.676865	-0.602973	-0.519947	0.759395	0.253693	0.647823	0.874448	0.248172	0.916556	0.325741	0.693797	-1.76494	-1.76494	-1.76494	-1.76494	Cluster 2
A0A369KBI6	0.394802	0.832587	0.525632	0.462949	0.108705	0.199188	0.52967	0.290339	0.739782	0.712816	0.864794	0.159175	0.087173	-0.384013	-0.427763	-0.433906	0.814391	1.10672	0.367063	1.00479	-1.96427	-2.14461	-1.88423	-1.9618	Cluster 2
A0A369J984	0.762742	-0.132871	0.578209	0.512307	1.02369	0.717937	-0.0394123	-0.228398	1.13234	0.267079	0.767057	-0.788111	1.06674	0.0955357	-0.12591	-0.910784	0.382173	0.837103	1.33449	-0.258707	-1.14115	-1.58707	-2.2339	-2.03109	Cluster 2
A0A369K1H7	1.17419	0.910162	1.04867	0.190249	-0.382703	0.00653241	0.289665	0.535504	-0.0841906	0.080726	0.145749	0.714914	-0.0951241	0.463537	0.289074	-0.848808	0.888227	0.957162	0.628102	0.775647	-1.80106	-1.83286	-1.87398	-2.17938	Cluster 2
A0A369JFA6	1.45538	1.02191	0.762343	0.923223	-0.229895	-0.421964	-0.438011	-0.0888981	-0.637186	0.182863	-0.288389	-0.359717	0.554535	0.513285	0.347231	0.719937	0.668754	0.675178	0.813936	1.11733	-1.76352	-1.84685	-1.84332	-1.83816	Cluster 2
A0A369KCP8	0.882452	0.387986	0.358331	0.251071	0.677498	0.634408	0.422524	0.232624	-0.456457	-0.0186828	0.520538	0.0633203	-0.380782	-0.0285454	0.265077	0.124165	1.27349	0.942482	0.752337	0.951369	-1.81848	-1.37117	-2.23748	-2.42808	Cluster 2
A0A369K869	0.253101	0.561642	0.493611	0.425879	0.141217	-0.435819	-0.0232515	0.191318	0.818991	0.285027	0.556636	0.774934	1.51963	0.668486	0.201732	0.671835	0.14447	0.609222	0.0647617	0.223078	-2.03069	-2.02076	-2.05068	-2.04437	Cluster 2
A0A369K411	1.05148	0.375034	1.09712	0.49831	-0.0619997	-0.464057	-0.287556	0.0530866	0.558104	0.205225	0.530926	0.934792	1.21673	0.797071	0.246847	0.505905	0.397079	0.275948	0.186856	-0.179419	-1.9497	-2.01323	-2.01228	-1.96227	Cluster 2
A0A369K1H6	0.761939	1.54973	-0.101982	0.839637	-0.209876	-0.795143	0.239937	0.4139	0.129822	0.20629	0.40836	0.316872	0.106662	0.496335	-0.261645	0.399136	0.368697	1.37825	1.27915	-0.0703338	-1.83061	-1.9002	-1.79526	-1.92967	Cluster 2
A0A369JWV1	1.50094	1.42067	1.61889	1.1515	0.0489208	0.271505	0.171846	0.332743	-0.00109678	0.135399	0.639582	0.0153379	-0.111421	-0.211238	-0.358991	-0.116199	0.0552975	-0.13443	0.148384	0.708054	-1.93162	-1.9155	-1.92179	-1.51678	Cluster 2
A0A369JVF7	0.99924	0.729825	0.554157	1.48603	0.326926	0.290613	0.222046	0.248513	0.185443	0.474113	0.237759	0.386708	0.436309	0.363966	0.178204	0.291375	-0.0144723	-0.0815005	0.139822	0.806959	-2.04407	-2.03705	-2.1122	-2.06872	Cluster 2
A0A369J0S5	0.255977	-0.0490594	0.987281	0.603755	-0.405355	-0.960632	-0.179883	-0.3681	0.00785082	1.20497	0.0719764	-0.0800029	1.61717	0.283284	-0.00971836	-0.00508914	0.649834	1.43388	1.0639	0.790068	-1.72802	-1.72802	-1.72802	-1.72802	Cluster 2
A0A369JJ15	-0.329112	-0.749875	-0.728787	1.67125	-1.00602	-0.0587838	0.251111	-0.793037	-0.181659	2.58574	0.466806	1.68318	0.283359	-0.281175	0.345911	-0.374551	0.719333	0.426758	0.401137	0.546581	-1.21954	-1.21954	-1.21954	-1.21954	Cluster 2
A0A369JDA3	0.551898	0.955368	0.757127	0.767973	-0.208408	-0.581073	-0.598973	-0.664172	0.0700286	0.383132	0.0314731	0.00369137	0.597388	0.233724	1.26311	-0.0099065	0.88698	1.14871	0.435302	1.28161	-1.82624	-1.82624	-1.82624	-1.82624	Cluster 2
A0A369JMJ8	1.03721	0.670196	0.85222	1.48616	-0.734436	-0.569627	-0.37171	-0.656647	0.826078	0.705	0.36197	-0.0948246	0.43551	0.563648	0.551605	-0.05212	0.514249	0.374214	0.547422	0.865586	-1.99592	-1.49297	-1.91524	-1.90757	Cluster 2
A0A369JQI1	1.97343	0.828579	1.2338	0.263952	-0.199419	-0.974899	-1.10585	-0.829406	0.258734	0.850266	0.950124	-0.285358	0.174013	-0.703507	1.04629	-0.0132913	0.47515	0.534664	0.664536	0.668542	-1.54349	-1.73963	-1.77818	-0.749053	Cluster 2
A0A369JU34	0.0508102	0.967266	1.02431	-0.641532	1.23489	-0.39735	-0.306943	-0.0905751	-0.337808	1.04639	0.956507	1.25715	0.189712	0.308922	0.173966	-0.368673	1.35488	-1.09061	1.50499	-0.991437	-1.46122	-1.46122	-1.46122	-1.46122	Cluster 2
A0A369J1A6	0.45025	-0.0978306	0.645679	-1.44109	0.0901568	1.64636	0.411875	1.16776	0.197107	0.22833	1.00965	0.20003	-1.04804	-0.314136	-0.915306	-0.431868	1.43791	0.664515	1.50453	-0.0183967	-1.0644	-1.93502	-0.903713	-1.48435	Cluster 2
A0A369JDI7	-0.512876	-0.814418	0.891225	-0.871168	1.02381	0.187641	-1.0233	1.55247	0.265203	0.404059	1.49629	0.984562	-0.230659	-0.444831	0.294339	-0.813045	0.536382	0.66014	1.08755	1.1176	-1.44775	-1.44775	-1.44775	-1.44775	Cluster 2
A0A369K1V8	-0.824317	-0.824317	-0.824317	-0.824317	0.0437608	0.265374	0.275767	0.496728	1.34819	2.8098	0.832154	-0.0896175	-0.824317	-0.824317	-0.824317	-0.824317	0.780931	0.711279	1.20621	1.21123	-0.824317	-0.824317	-0.824317	-0.824317	Cluster 2
A0A369KEG8	-0.847358	-0.847358	-0.847358	-0.847358	-0.0361565	-0.0404643	-0.0467505	0.51618	0.707952	0.776955	0.520238	0.961438	-0.847358	-0.847358	-0.847358	-0.847358	1.42673	1.62834	1.67728	2.07655	-0.847358	-0.847358	-0.847358	-0.847358	Cluster 2
A0A369JL35	-0.923375	-0.923375	-0.923375	-0.923375	1.10227	0.795225	0.978674	0.863315	0.996013	1.57789	-0.012364	0.96068	-0.923375	-0.923375	-0.923375	-0.923375	0.326098	0.992137	0.70432	1.79623	-0.923375	-0.923375	-0.923375	-0.923375	Cluster 2
A0A369JL01	-0.834133	-0.834133	-0.834133	-0.834133	-0.4152	-0.420899	-0.382158	-0.34185	0.00694369	2.84451	-0.0999123	0.708078	0.910866	-0.366875	-0.26222	-0.364539	0.887878	0.675923	1.20625	2.08627	-0.834133	-0.834133	-0.834133	-0.834133	Cluster 2
A0A369JPM6	-0.596431	-0.826128	-0.501552	-0.221467	0.210024	0.329457	0.0317912	-0.148962	0.623959	0.312705	0.572004	0.556201	-0.144565	-0.0971668	0.145177	-0.124277	1.01887	1.3953	1.23195	2.46585	-1.55818	-1.55818	-1.55818	-1.55818	Cluster 2
A0A369JHQ8	-0.641547	-0.647632	-0.801593	-0.357285	0.743695	0.547618	-0.0601672	0.00605279	0.491359	1.4075	-0.0916311	0.215103	-0.28331	-0.411687	-0.566025	-0.666281	0.993641	1.34646	1.40928	2.4502	-1.27094	-1.27094	-1.27094	-1.27094	Cluster 2
A0A369JW90	-0.650172	0.0145311	0.116128	0.347013	0.86661	0.974147	-0.154104	-0.0285334	1.27123	1.70341	1.03204	1.27317	-1.13605	-1.01741	-1.0965	-1.16001	1.02479	-0.0331714	0.412109	0.94139	-0.405718	-1.23134	-1.24864	-1.81494	Cluster 2
A0A369K662	0.0275163	-0.478801	0.55722	-0.235266	0.655802	0.560264	0.656229	0.421607	1.03504	0.506941	1.02503	0.566225	-0.78279	-0.562012	-0.267197	-0.494972	0.143956	0.832268	0.591438	2.08347	-1.71049	-1.71049	-1.71049	-1.71049	Cluster 2
A0A369IZL5	-1.34598	-1.48669	-1.28144	-1.69429	1.25765	0.32666	0.580703	0.211116	0.713471	1.94112	0.443008	0.841139	-0.111702	-0.490379	-1.0395	-0.523328	0.307331	0.763456	1.04678	1.28472	-0.841637	-0.363263	-1.04342	0.504455	Cluster 2
A0A369JGE1	-1.53766	-1.44218	-1.49637	-0.800969	-0.0317412	1.10606	-1.0366	-0.439312	0.60911	0.602645	1.11802	0.583144	1.07369	-0.257733	-0.384428	-0.922711	0.81857	1.5851	0.845076	1.12273	1.18408	-0.457061	-1.21807	-0.623376	Cluster 2
A0A369K2W4	-2.00259	-2.10541	-1.95569	-1.96216	0.416587	0.500505	0.788909	0.85737	0.630666	0.522613	0.500887	0.450135	-0.067194	-0.0514087	-0.103872	-0.234619	0.601321	0.652519	0.856124	0.944216	0.804383	0.206967	-0.745688	0.495426	Cluster 2
A0A369JDX4	-1.70961	-1.77064	-1.67798	-1.7014	-0.710675	-0.633774	-0.714264	-0.705773	0.416143	0.684214	0.675393	0.741344	0.585618	0.39459	0.667456	0.495874	1.24863	1.18341	0.87599	1.53737	0.315922	0.0273637	0.250188	-0.475396	Cluster 2
A0A369J763	-1.3043	-1.24229	-1.59501	-1.43546	0.120527	-0.118086	0.365268	-0.133943	0.11149	0.980865	1.09155	0.825189	-0.501843	0.102529	-0.44826	-0.469256	1.05599	1.60222	1.76789	1.60004	-0.112172	-1.22392	-0.413344	-0.625673	Cluster 2
A0A369K2N9	-1.72459	-0.670214	-1.77852	-1.25804	-0.0370404	0.772498	1.04763	0.623818	0.441332	0.422629	-0.0834425	-0.060803	-0.826782	0.216188	-0.7793	-0.194273	0.349404	1.69796	2.08474	1.2726	-0.0730646	-0.667461	0.407485	-1.18276	Cluster 2
A0A369J724	-2.34036	-1.77631	-1.88159	-1.334	-0.213625	0.613269	0.357052	0.374371	1.26349	0.884224	-0.262661	-0.171134	0.768002	1.03435	0.554397	0.484301	0.649884	0.944758	-0.257636	0.5594	0.673159	-0.440742	0.540338	-1.02292	Cluster 2
A0A369K4D0	-0.906055	-0.906055	-0.906055	-0.906055	-0.906055	-0.906055	-0.906055	-0.906055	0.836876	0.679558	0.542057	0.629926	0.541688	0.661059	0.200898	0.734352	1.30484	1.28011	2.30264	1.15866	-0.906055	-0.906055	-0.906055	-0.906055	Cluster 2
A0A369K873	-0.875449	-0.875449	-0.875449	-0.875449	-0.875449	-0.875449	-0.875449	-0.875449	-0.202036	0.736842	0.76721	-0.04795	0.310558	0.764975	0.871258	1.15127	1.25609	1.59348	1.27227	2.03141	-0.875449	-0.875449	-0.875449	-0.875449	Cluster 2
A0A369JMU8	-0.904605	-0.904605	-0.904605	-0.904605	-0.904605	-0.904605	-0.904605	-0.904605	0.482924	0.445917	0.0416726	0.394316	0.383087	0.79707	1.24857	1.02761	1.36153	1.443	1.46823	1.76134	-0.904605	-0.904605	-0.904605	-0.904605	Cluster 2
A0A369JSH1	-0.889484	-0.889484	-0.889484	-0.889484	-0.889484	-0.889484	-0.889484	-0.889484	1.11104	0.290356	-0.00656556	0.555443	0.0511889	1.09211	0.807911	0.888913	1.73327	0.991824	1.21524	1.94308	-0.889484	-0.889484	-0.889484	-0.889484	Cluster 2
A0A369JVX3	-0.843611	-0.843611	-0.843611	-0.843611	-0.843611	-0.843611	-0.843611	-0.843611	1.16925	0.492009	0.26408	2.13221	0.148656	0.477987	0.0189206	0.350496	0.605222	1.56838	0.799638	2.09648	-0.843611	-0.843611	-0.843611	-0.843611	Cluster 2
A0A369JGY6	-0.176849	-1.06313	-1.14528	-1.63864	-1.23542	-0.980848	-0.825633	-0.344134	1.34233	1.09559	0.259964	1.40092	0.286611	1.12334	0.908686	0.484825	0.957634	1.31435	1.03479	0.0320595	-1.42831	-1.08305	0.100403	-0.420208	Cluster 2
A0A369JEM8	-0.0175135	-0.622569	-0.195979	-1.33113	-0.827287	-0.90064	-0.67484	-0.667049	0.32912	0.811798	1.66688	0.612952	0.0454335	0.303579	0.512378	0.67771	1.27352	1.20941	1.16413	1.67778	-1.08098	-1.31464	-1.33322	-1.31884	Cluster 2
A0A369J247	-1.06339	-0.892922	-0.929092	-1.28483	-0.745085	-0.458372	-0.942751	-0.523319	0.887397	0.726125	0.325651	0.252854	-0.0109545	0.827938	1.80522	1.10712	1.34049	0.65478	1.39623	1.09015	-0.267011	-0.88761	-0.551734	-1.85689	Cluster 2
A0A369JGG2	-1.08922	-1.00923	-1.00754	-0.80131	-0.699888	-0.648591	-0.752033	-0.924788	0.511427	0.875216	0.818691	0.615602	0.498072	1.23683	1.33368	1.37547	1.01143	0.847984	0.827702	1.38868	-1.0283	-0.927681	-1.20315	-1.24906	Cluster 2
A0A369JY22	-1.18885	-1.18885	-1.18885	-1.18885	0.144817	1.01988	0.605765	0.0172027	-0.0138381	0.171357	-0.144349	0.149724	0.869395	0.127784	0.822508	0.832402	1.84757	0.192484	0.940788	1.92734	-1.18885	-1.18885	-1.18885	-1.18885	Cluster 2
A0A369JQA6	-1.23476	-1.23476	-1.23476	-1.23476	0.524545	0.236581	0.169376	1.10557	0.250236	-0.296916	0.345192	0.978595	-0.0452051	0.778727	0.411743	0.331964	1.68839	1.63557	0.772408	0.991302	-1.23476	-1.23476	-1.23476	-1.23476	Cluster 2
A0A369JHK1	-1.18235	-1.18235	-1.18235	-1.18235	1.2271	0.728924	0.504772	0.973114	0.00207917	0.773825	0.829152	1.45036	-0.496603	-0.404575	-0.359165	0.106968	0.843919	1.54813	0.988534	0.742247	-1.18235	-1.18235	-1.18235	-1.18235	Cluster 2
A0A369K511	-1.27027	-1.27027	-1.27027	-1.27027	0.204933	-0.0975343	0.412253	0.833628	0.649778	0.605345	0.169324	0.800983	0.472169	0.441012	0.0637837	0.366605	1.4385	1.12638	0.98804	1.68696	-1.27027	-1.27027	-1.27027	-1.27027	Cluster 2
A0A369JD49	-0.498588	-0.351408	-1.11031	-0.873529	0.182679	0.172023	0.237608	1.32984	0.283404	0.0401254	0.518847	-0.147676	0.301272	0.248047	0.148563	-0.286429	1.47151	1.45837	1.58746	1.40069	-1.52813	-1.52813	-1.52813	-1.52813	Cluster 2
A0A369JSU4	-0.263641	-0.858014	-0.457618	-1.64206	0.230318	0.17998	0.96499	0.623514	1.52642	-0.170358	0.676467	0.550552	0.156635	0.0343653	0.422512	0.508877	1.03817	1.28658	0.21045	1.25249	-1.27654	-1.70902	-1.70571	-1.57936	Cluster 2
A0A369JTG8	-1.19903	-1.30657	-1.5082	-1.19365	1.37324	0.912411	0.625201	0.638613	0.786138	1.50824	0.172042	0.85797	-0.140957	0.0694635	0.253584	-0.121905	0.499864	0.864891	0.916902	0.676001	-0.635273	-1.90833	-1.41985	-0.7208	Cluster 2
A0A369K5L4	-1.09903	-1.01988	-1.09175	-0.942884	0.380081	0.115133	0.403384	0.124474	0.329838	0.48525	0.538022	0.4746	0.155663	-0.092993	0.000807279	0.00181805	1.39237	1.22652	1.86001	1.94893	-1.35298	-1.31327	-1.28893	-1.23519	Cluster 2
A0A369KA69	-1.09963	-1.01665	-1.07504	-0.804981	0.481384	0.536692	0.461393	0.498198	0.436767	0.641748	0.540077	0.678455	0.939976	0.481245	0.817743	0.875923	0.642199	0.841853	0.988878	0.837898	-1.72088	-1.75673	-1.69443	-1.53209	Cluster 2
A0A369K034	-1.12479	-1.36708	-1.65919	-0.931096	0.816714	0.411029	1.13676	0.550552	1.13998	1.09676	0.771216	0.75893	-0.348384	0.209674	-0.0693595	-0.139778	0.897615	0.579254	0.988132	1.11813	-1.06332	-1.55112	-0.570943	-1.64969	Cluster 2
A0A369J588	-1.40534	-1.15551	-1.07937	-1.42918	0.570088	0.640258	0.193178	0.209867	1.39131	0.609236	1.37057	1.06447	0.571538	0.586155	0.0770292	0.278175	0.549134	0.345287	0.429775	1.41807	-1.42848	-1.40736	-1.39806	-1.00085	Cluster 2
A0A369JI07	-1.15857	-1.07402	-1.15691	-0.945695	0.501337	0.653939	0.704056	0.647131	0.828596	0.793704	1.1802	0.93067	0.233425	0.201081	0.504252	0.341005	0.784486	0.910157	0.748549	0.715471	-1.52873	-1.40829	-1.68385	-1.72198	Cluster 2
A0A369JJD0	-0.728661	-1.29774	-0.913391	-1.05266	0.356872	0.595429	0.523109	0.1979	-0.00189277	0.4652	0.468593	0.492891	0.910429	0.568494	1.00785	0.828749	1.16134	0.968513	0.883566	0.986491	-1.8332	-1.53681	-1.74547	-1.30561	Cluster 2
A0A369JZP7	-1.36848	-1.26587	-0.962815	-1.34244	0.374265	0.701471	0.21861	0.371599	0.409339	0.324923	0.221187	0.457728	0.935439	0.263268	0.909582	1.03292	0.623172	1.52622	0.743882	1.28889	-1.52805	-1.03924	-1.26348	-1.63213	Cluster 2
A0A369KC08	-1.12693	-0.615331	-0.933512	-0.392664	0.162879	0.534191	0.481976	0.423347	0.554904	0.785941	0.808602	0.990122	0.562438	1.05196	0.291529	0.623046	0.826908	0.434064	0.806797	0.863334	-1.76848	-1.7989	-1.50435	-2.06187	Cluster 2
A0A369KGG8	-1.18374	-1.18374	-1.18374	-1.18374	-0.208201	0.205795	-0.579684	-0.270013	1.42234	0.616963	1.95685	1.19086	0.718638	0.511801	0.504897	0.960199	0.782246	0.454765	0.872658	0.329816	-1.18374	-1.18374	-1.18374	-1.18374	Cluster 2
A0A369IYB0	-1.08784	-1.08784	-1.08784	-1.08784	0.255452	0.562718	-0.070444	-0.259727	0.326511	0.0939288	0.0278221	0.245208	1.39805	2.4477	-0.475671	0.42685	0.543552	1.60507	1.25408	0.321664	-1.08784	-1.08784	-1.08784	-1.08784	Cluster 2
A0A369JKA3	-1.21581	-1.21581	-1.21581	-1.21581	0.0583066	-0.0764923	0.513605	0.374945	0.0550327	0.382266	0.544732	0.224056	0.915795	0.391484	1.03364	1.04153	1.75227	1.49268	1.31699	-0.2944	-1.21581	-1.21581	-1.21581	-1.21581	Cluster 2
A0A369J6Q4	-0.990059	-0.990059	-0.990059	-0.990059	0.00463576	-0.223002	-0.207327	-0.169473	0.873754	-0.105339	0.39497	-0.172658	2.54417	-0.16207	-0.347707	1.44315	1.96913	0.4997	0.769859	0.808678	-0.990059	-0.990059	-0.990059	-0.990059	Cluster 2
A0A369JDY0	-1.12543	-1.12543	-1.12543	-1.12543	0.192085	-0.559446	0.551789	-0.48992	1.10313	-0.642957	0.832932	-0.347282	0.384479	1.10159	1.19131	0.706322	1.19152	1.202	1.1502	1.43571	-1.12543	-1.12543	-1.12543	-1.12543	Cluster 2
A0A369KCB2	-1.21678	-1.21678	-1.21678	-1.21678	-0.178826	0.185599	-0.0698088	0.15424	0.245946	0.619261	0.323257	0.596443	0.811812	0.49453	0.0732272	0.898764	1.23298	2.09195	1.14736	1.10751	-1.21678	-1.21678	-1.21678	-1.21678	Cluster 2
A0A369JWX1	-1.06925	-0.853186	-1.05827	-1.07661	-0.180311	-0.280089	-0.0666877	-0.364883	0.897244	0.901929	0.689104	0.630406	0.317816	0.350048	0.314594	0.346551	1.70907	1.24342	1.5881	1.27375	-1.32819	-1.32819	-1.32819	-1.32819	Cluster 2
A0A369JZ07	-1.06847	-1.10185	-1.12547	-1.09918	-0.559143	-0.957162	-0.205366	-0.1146	0.968513	0.930413	0.93612	1.3676	1.32596	1.16678	0.775104	1.1308	0.694873	0.592313	0.488511	0.674484	-1.20506	-1.20506	-1.20506	-1.20506	Cluster 2
A0A369JUZ4	-1.36323	-1.38727	-1.34196	-1.3118	-0.107926	-0.165473	-0.189204	-0.399988	0.816535	0.296557	0.465364	0.490351	0.447515	0.555717	0.238713	0.66609	1.17	1.72349	1.18564	1.98363	-0.91946	-0.943488	-0.955619	-0.954181	Cluster 2
A0A369JRG3	-1.0693	-1.25827	-0.757495	-1.30377	0.321888	0.783879	-0.218576	0.365644	0.954219	0.614442	-0.750048	0.36739	1.80958	2.14926	-0.738714	0.0560673	-0.241377	0.879461	0.0118492	1.57581	-1.06428	-1.03676	-0.505598	-0.945302	Cluster 2
A0A369K6L6	-1.15943	-1.13398	-1.13438	-0.998163	-0.894735	-0.695243	-0.657561	-0.727233	0.297297	0.325053	0.416259	0.26137	1.46266	1.48782	1.18082	1.71229	0.812671	0.884672	1.08724	0.99536	-0.814558	-0.864038	-0.913431	-0.930747	Cluster 2
A0A369JT28	-1.4161	-1.73588	-1.22075	-0.91773	-0.122258	-0.241836	0.0120009	0.00798757	0.0315895	-0.0163221	0.354178	0.976299	0.480033	1.15124	0.853204	0.834438	1.25837	1.48273	0.810773	1.48077	-1.08153	-0.872508	-1.65812	-0.450568	Cluster 2
A0A369JRN8	-1.22012	-1.21559	-1.26804	-1.16022	0.0141236	-0.0170242	-0.0491361	0.0680465	0.967532	0.948293	0.824752	0.994054	0.978873	0.719415	0.63963	0.90439	0.7734	0.820609	0.939582	0.931001	-1.52224	-1.35599	-1.38903	-1.32629	Cluster 2
A0A369JZS8	-0.898383	-0.727505	-0.937977	-0.306989	-0.0694176	-0.0276081	-0.215881	0.0466032	0.0356598	0.601293	-0.406415	0.425752	0.861316	0.437586	1.08038	0.927017	0.867689	1.63392	0.788674	1.93855	-1.51356	-1.51356	-1.51356	-1.51356	Cluster 2
A0A369K4X6	0.17107	-0.806796	-0.639816	-0.85795	-0.195911	-1.08658	-0.230053	-0.315363	-0.105718	0.293684	-0.0523635	0.486545	1.80173	1.34081	1.015	1.12417	-0.452734	0.867765	1.62758	1.27082	-1.31397	-1.31397	-1.31397	-1.31397	Cluster 2
A0A369JDB3	-0.652118	-0.273154	-0.443598	-0.325229	-0.734927	0.285319	0.58801	-0.232303	0.81623	0.619702	0.173573	0.395683	0.355421	0.617461	1.15385	0.174035	0.519717	1.23635	1.14391	1.6134	-1.75783	-1.75783	-1.75783	-1.75783	Cluster 2
A0A369KGE8	-0.64899	-1.05485	-1.26904	-1.22457	-0.420727	0.324704	-0.0194194	0.0650356	-0.635126	0.107305	0.674113	0.0238738	0.415152	1.15685	1.14044	2.34932	0.544112	0.584468	0.420101	1.74478	-0.507017	-1.21343	-1.35388	-1.20321	Cluster 2
A0A369J4J8	-0.940307	-0.840184	-0.840969	-0.754721	-0.414512	-0.592897	-0.652352	-0.573258	0.548521	0.238354	0.753512	0.574338	1.20475	0.833473	0.979029	1.48037	0.954583	1.32446	0.943532	1.18574	-1.25439	-1.39567	-1.44552	-1.31588	Cluster 2
A0A369K2V1	-0.641103	-0.356354	-0.470077	-0.71595	-0.087644	-0.259372	0.141632	-0.0708418	0.157397	0.199351	0.321387	0.0787165	1.20107	0.889003	0.880373	0.826366	1.39281	1.25238	0.958562	1.19647	-1.79017	-1.63538	-1.66358	-1.80504	Cluster 2
A0A369JP11	-0.761076	-0.666825	-0.666024	-0.245936	-0.050423	-0.100648	-0.0106475	-0.274324	0.385403	0.0606079	0.428402	0.508883	0.73553	0.783289	0.419994	0.678311	1.24898	1.56812	1.01896	1.64129	-1.62181	-1.7922	-1.64455	-1.6433	Cluster 2
A0A369KFK0	0.0834813	-0.855122	-0.708958	-0.170044	-0.278902	1.56164	0.607421	2.12725	-0.582261	-1.05771	-0.287261	-0.807768	0.527546	-0.860301	1.84657	1.10317	-1.31436	-0.647591	-1.08487	-1.19813	0.979369	0.751737	-0.152773	0.417861	Cluster 3
A0A369K2A9	-0.536815	-0.22488	0.03657	1.55462	0.643898	1.44315	1.3544	0.300329	-1.55407	-0.339519	-0.20565	-0.621905	-0.317181	-0.857702	1.09809	0.943375	-1.24012	-1.51627	-1.5083	-1.3146	0.692272	0.564199	0.836441	0.769674	Cluster 3
A0A369JM15	-0.203431	0.869005	0.74853	-0.157271	-0.117853	2.5363	1.68837	1.5104	-0.272318	-0.6044	-1.10384	-0.546913	1.12087	-0.0447615	-0.305388	0.118229	-1.26623	-1.26623	-1.26623	-1.26623	0.126447	-0.409924	0.294654	-0.181797	Cluster 3
A0A369JYQ3	0.616377	-0.917825	1.24691	-0.0878925	0.911788	2.08275	2.23501	0.929132	0.184138	-0.470355	-1.08707	-0.510021	-0.827311	-0.505626	-0.512316	-1.93545	0.121425	-0.126297	-0.248155	0.235636	0.0183227	-1.11908	0.62929	-0.863383	Cluster 3
A0A369JVA4	-0.18257	-0.200175	-0.20102	-0.234445	-0.311773	3.68933	2.05658	0.12162	0.645338	-0.412618	0.882521	-0.41229	-0.443163	-0.563267	-0.630992	-0.0486069	-0.618557	0.180089	-0.346231	-0.37257	-0.625002	-0.454925	-0.701733	-0.81554	Cluster 3
A0A369KDP3	0.995625	0.300595	-0.270201	0.299579	-0.534953	4.25423	-0.00490086	-0.0346879	-0.0236337	0.215456	-0.314513	-0.402396	-0.119667	0.186087	0.0484458	0.142729	-0.575572	-0.578243	-0.400405	-0.562283	-0.439378	-0.927885	-0.68936	-0.564671	Cluster 3
A0A369K5J9	0.802637	0.0818519	0.337849	2.66742	0.314068	3.32056	0.400324	-0.102375	-0.488896	-0.488896	-0.488896	-0.488896	-0.488896	-0.488896	-0.488896	-0.488896	-0.488896	-0.488896	-0.488896	-0.488896	-0.488896	-0.488896	-0.488896	-0.488896	Cluster 3
A0A369K291	0.0351613	0.295101	-0.098838	0.708847	0.914555	0.476521	0.697837	-0.468747	1.02486	-0.211244	0.0176605	2.60881	-0.887412	-0.154427	0.596051	1.38551	0.499579	-0.49642	-0.462151	-0.644537	-1.45918	-1.45918	-1.45918	-1.45918	Cluster 3
A0A369JKN5	0.635556	0.704014	1.06795	1.5419	0.541888	0.868439	0.226061	0.384112	0.100747	0.588772	0.296809	-0.0228228	0.214196	-0.0463305	-0.120059	-0.251405	2.19492	-1.46931	-1.5911	-0.873065	-1.22263	-1.67398	-1.0904	-1.00426	Cluster 3
A0A369JRJ1	-0.346693	-0.346693	-0.346693	-0.346693	-0.346693	-0.346693	-0.346693	-0.346693	0.884216	2.0351	3.95847	0.0560769	-0.346693	-0.346693	-0.346693	-0.346693	-0.346693	-0.346693	-0.346693	-0.346693	-0.346693	-0.346693	-0.346693	-0.346693	Cluster 3
A0A369K1L3	-0.412092	-0.412092	-0.412092	-0.412092	-0.412092	-0.412092	-0.412092	-0.412092	0.999289	1.69115	3.18557	2.36584	-0.412092	-0.412092	-0.412092	-0.412092	-0.412092	-0.412092	-0.412092	-0.412092	-0.412092	-0.412092	-0.412092	-0.412092	Cluster 3
A0A369K3V3	-0.398256	-0.398256	-0.398256	-0.398256	-0.398256	-0.398256	-0.398256	-0.398256	1.07432	1.83943	3.65085	1.40053	-0.398256	-0.398256	-0.398256	-0.398256	-0.398256	-0.398256	-0.398256	-0.398256	-0.398256	-0.398256	-0.398256	-0.398256	Cluster 3
A0A369K9Z5	-0.419855	-0.419855	-0.419855	-0.419855	-0.419855	-0.419855	-0.419855	-0.419855	1.24385	2.13604	3.13245	1.88476	-0.419855	-0.419855	-0.419855	-0.419855	-0.419855	-0.419855	-0.419855	-0.419855	-0.419855	-0.419855	-0.419855	-0.419855	Cluster 3
A0A369JKD4	-1.26114	-1.17348	1.28126	-0.571957	0.156328	0.511894	-0.117327	0.287796	0.25314	1.92496	2.15356	1.80639	-1.03342	-1.24007	-1.26413	0.594809	0.0552463	-0.188901	-0.104654	0.136075	-0.664326	-0.254365	-0.486697	-0.800983	Cluster 3
A0A369J760	-0.236209	-0.00292964	1.1999	0.174513	-0.121831	-0.488908	-0.400663	0.147448	1.44768	1.73842	3.20834	0.915086	-0.631737	-0.631737	-0.631737	-0.631737	-0.631737	-0.631737	-0.631737	-0.631737	-0.631737	-0.631737	-0.631737	-0.631737	Cluster 3
A0A369J2W1	-0.424215	-0.424215	-0.424215	-0.424215	-0.424215	-0.424215	-0.424215	-0.424215	1.77919	1.32342	2.65454	2.72714	-0.424215	-0.424215	-0.424215	-0.424215	-0.424215	-0.424215	-0.424215	-0.424215	-0.424215	-0.424215	-0.424215	-0.424215	Cluster 3
A0A369K467	-0.424116	-0.424116	-0.424116	-0.424116	-0.424116	-0.424116	-0.424116	-0.424116	1.35405	1.77857	2.45559	2.8941	-0.424116	-0.424116	-0.424116	-0.424116	-0.424116	-0.424116	-0.424116	-0.424116	-0.424116	-0.424116	-0.424116	-0.424116	Cluster 3
A0A369J956	-1.86704	-1.81349	-1.21492	-0.522841	0.456441	0.039951	0.543439	-0.0727159	0.864194	1.66797	1.15136	2.64377	-0.434672	0.372686	-0.454713	-0.710693	0.00790543	-0.794611	-0.279692	-0.203081	0.0656884	0.169779	-0.141549	0.526834	Cluster 3
A0A369K1T9	-0.395886	-0.395886	-0.395886	-0.395886	-0.395886	-0.395886	-0.395886	-0.395886	1.79276	1.74795	0.771267	3.60573	-0.395886	-0.395886	-0.395886	-0.395886	-0.395886	-0.395886	-0.395886	-0.395886	-0.395886	-0.395886	-0.395886	-0.395886	Cluster 3
A0A369JTX3	-0.418093	-0.418093	-0.418093	-0.418093	-0.418093	-0.418093	-0.418093	-0.418093	1.40534	3.22647	1.58018	2.14986	-0.418093	-0.418093	-0.418093	-0.418093	-0.418093	-0.418093	-0.418093	-0.418093	-0.418093	-0.418093	-0.418093	-0.418093	Cluster 3
A0A369KFV8	-0.383052	-0.383052	-0.383052	-0.383052	-0.383052	-0.383052	-0.383052	-0.383052	1.32403	3.91027	1.41039	1.01635	-0.383052	-0.383052	-0.383052	-0.383052	-0.383052	-0.383052	-0.383052	-0.383052	-0.383052	-0.383052	-0.383052	-0.383052	Cluster 3
A0A369KF81	-0.428567	-0.428567	-0.428567	-0.428567	-0.428567	-0.428567	-0.428567	-0.428567	1.45264	2.47109	1.93008	2.71752	-0.428567	-0.428567	-0.428567	-0.428567	-0.428567	-0.428567	-0.428567	-0.428567	-0.428567	-0.428567	-0.428567	-0.428567	Cluster 3
A0A369JLN7	-0.42565	-0.42565	-0.42565	-0.42565	-0.42565	-0.42565	-0.42565	-0.42565	2.0642	3.03071	1.49857	1.91952	-0.42565	-0.42565	-0.42565	-0.42565	-0.42565	-0.42565	-0.42565	-0.42565	-0.42565	-0.42565	-0.42565	-0.42565	Cluster 3
A0A369JV78	-0.398091	-0.398091	-0.398091	-0.398091	-0.398091	-0.398091	-0.398091	-0.398091	1.0814	3.47839	1.07851	2.32351	-0.398091	-0.398091	-0.398091	-0.398091	-0.398091	-0.398091	-0.398091	-0.398091	-0.398091	-0.398091	-0.398091	-0.398091	Cluster 3
A0A369K611	-0.403505	-0.403505	-0.403505	-0.403505	-0.403505	-0.403505	-0.403505	-0.403505	1.01791	3.24505	2.58547	1.22167	-0.403505	-0.403505	-0.403505	-0.403505	-0.403505	-0.403505	-0.403505	-0.403505	-0.403505	-0.403505	-0.403505	-0.403505	Cluster 3
A0A369JHS4	-0.436211	-0.436211	-0.436211	-0.436211	-0.436211	-0.436211	-0.436211	-0.436211	1.86514	2.43363	2.1933	2.23215	-0.436211	-0.436211	-0.436211	-0.436211	-0.436211	-0.436211	-0.436211	-0.436211	-0.436211	-0.436211	-0.436211	-0.436211	Cluster 3
A0A369JEP2	-0.401709	-0.401709	-0.401709	-0.401709	-0.401709	-0.401709	-0.401709	-0.401709	1.96112	3.58026	1.22078	1.27202	-0.401709	-0.401709	-0.401709	-0.401709	-0.401709	-0.401709	-0.401709	-0.401709	-0.401709	-0.401709	-0.401709	-0.401709	Cluster 3
A0A369JW74	-0.436925	-0.436925	-0.436925	-0.436925	-0.436925	-0.436925	-0.436925	-0.436925	2.1037	2.43536	2.03734	2.16208	-0.436925	-0.436925	-0.436925	-0.436925	-0.436925	-0.436925	-0.436925	-0.436925	-0.436925	-0.436925	-0.436925	-0.436925	Cluster 3
A0A369JP43	-0.421319	-0.421319	-0.421319	-0.421319	-0.421319	-0.421319	-0.421319	-0.421319	1.97506	2.7342	2.62164	1.09548	-0.421319	-0.421319	-0.421319	-0.421319	-0.421319	-0.421319	-0.421319	-0.421319	-0.421319	-0.421319	-0.421319	-0.421319	Cluster 3
A0A369K5V0	-0.406251	-0.406251	-0.406251	-0.406251	-0.406251	-0.406251	-0.406251	-0.406251	1.20574	2.76724	1.08405	3.068	-0.406251	-0.406251	-0.406251	-0.406251	-0.406251	-0.406251	-0.406251	-0.406251	-0.406251	-0.406251	-0.406251	-0.406251	Cluster 3
A0A369J2M3	-0.39665	-0.39665	-0.39665	-0.39665	-0.39665	-0.39665	-0.39665	-0.39665	3.56492	2.13363	0.898193	1.33626	-0.39665	-0.39665	-0.39665	-0.39665	-0.39665	-0.39665	-0.39665	-0.39665	-0.39665	-0.39665	-0.39665	-0.39665	Cluster 3
A0A369JYL9	-0.434122	-0.434122	-0.434122	-0.434122	-0.434122	-0.434122	-0.434122	-0.434122	2.63483	2.27021	1.87881	1.8986	-0.434122	-0.434122	-0.434122	-0.434122	-0.434122	-0.434122	-0.434122	-0.434122	-0.434122	-0.434122	-0.434122	-0.434122	Cluster 3
A0A369IY28	-0.437177	-0.437177	-0.437177	-0.437177	-0.437177	-0.437177	-0.437177	-0.437177	2.33343	2.28347	2.01938	2.10726	-0.437177	-0.437177	-0.437177	-0.437177	-0.437177	-0.437177	-0.437177	-0.437177	-0.437177	-0.437177	-0.437177	-0.437177	Cluster 3
A0A369JGK9	-0.43173	-0.43173	-0.43173	-0.43173	-0.43173	-0.43173	-0.43173	-0.43173	2.71559	1.62027	2.27754	2.02122	-0.43173	-0.43173	-0.43173	-0.43173	-0.43173	-0.43173	-0.43173	-0.43173	-0.43173	-0.43173	-0.43173	-0.43173	Cluster 3
A0A369J4S0	-0.354993	-0.354993	-0.354993	-0.354993	-0.354993	-0.354993	-0.354993	-0.354993	3.99235	1.97257	0.514338	0.620588	-0.354993	-0.354993	-0.354993	-0.354993	-0.354993	-0.354993	-0.354993	-0.354993	-0.354993	-0.354993	-0.354993	-0.354993	Cluster 3
A0A369JGM5	-0.408808	-0.408808	-0.408808	-0.408808	-0.408808	-0.408808	-0.408808	-0.408808	3.17573	2.57197	1.149	1.27946	-0.408808	-0.408808	-0.408808	-0.408808	-0.408808	-0.408808	-0.408808	-0.408808	-0.408808	-0.408808	-0.408808	-0.408808	Cluster 3
A0A369JQM7	-0.351059	-0.351059	-0.351059	-0.351059	-0.351059	-0.351059	-0.351059	-0.351059	3.64312	2.24063	1.46188	-0.324467	-0.351059	-0.351059	-0.351059	-0.351059	-0.351059	-0.351059	-0.351059	-0.351059	-0.351059	-0.351059	-0.351059	-0.351059	Cluster 3
A0A369JKS4	-0.419856	-0.419856	-0.419856	-0.419856	-0.419856	-0.419856	-0.419856	-0.419856	3.16102	1.88053	2.07533	1.28024	-0.419856	-0.419856	-0.419856	-0.419856	-0.419856	-0.419856	-0.419856	-0.419856	-0.419856	-0.419856	-0.419856	-0.419856	Cluster 3
A0A369JG70	-0.43279	-0.43279	-0.43279	-0.43279	-0.43279	-0.43279	-0.43279	-0.43279	2.51649	1.86466	2.52965	1.745	-0.43279	-0.43279	-0.43279	-0.43279	-0.43279	-0.43279	-0.43279	-0.43279	-0.43279	-0.43279	-0.43279	-0.43279	Cluster 3
A0A369JQH4	-0.437669	-0.437669	-0.437669	-0.437669	-0.437669	-0.437669	-0.437669	-0.437669	2.27045	2.13143	2.13542	2.21607	-0.437669	-0.437669	-0.437669	-0.437669	-0.437669	-0.437669	-0.437669	-0.437669	-0.437669	-0.437669	-0.437669	-0.437669	Cluster 3
A0A369JSJ5	-0.372702	-0.372702	-0.372702	-0.372702	-0.372702	-0.372702	-0.372702	-0.372702	2.8884	-0.258863	2.11726	2.70725	-0.372702	-0.372702	-0.372702	-0.372702	-0.372702	-0.372702	-0.372702	-0.372702	-0.372702	-0.372702	-0.372702	-0.372702	Cluster 3
A0A369JSZ7	-0.429864	-0.429864	-0.429864	-0.429864	-0.429864	-0.429864	-0.429864	-0.429864	2.61304	2.2197	1.40093	2.36361	-0.429864	-0.429864	-0.429864	-0.429864	-0.429864	-0.429864	-0.429864	-0.429864	-0.429864	-0.429864	-0.429864	-0.429864	Cluster 3
A0A369K0I3	-0.435814	-0.435814	-0.435814	-0.435814	-0.435814	-0.435814	-0.435814	-0.435814	2.46586	2.09524	2.29898	1.85621	-0.435814	-0.435814	-0.435814	-0.435814	-0.435814	-0.435814	-0.435814	-0.435814	-0.435814	-0.435814	-0.435814	-0.435814	Cluster 3
A0A369JNR7	-0.434928	-0.434928	-0.434928	-0.434928	-0.434928	-0.434928	-0.434928	-0.434928	2.49422	2.05934	2.35902	1.78599	-0.434928	-0.434928	-0.434928	-0.434928	-0.434928	-0.434928	-0.434928	-0.434928	-0.434928	-0.434928	-0.434928	-0.434928	Cluster 3
A0A369JRZ1	-0.436089	-0.436089	-0.436089	-0.436089	-0.436089	-0.436089	-0.436089	-0.436089	2.42256	2.3006	2.14163	1.85699	-0.436089	-0.436089	-0.436089	-0.436089	-0.436089	-0.436089	-0.436089	-0.436089	-0.436089	-0.436089	-0.436089	-0.436089	Cluster 3
A0A369J8A0	-0.425083	-0.425083	-0.425083	-0.425083	-0.425083	-0.425083	-0.425083	-0.425083	2.089	1.883	3.04508	1.48457	-0.425083	-0.425083	-0.425083	-0.425083	-0.425083	-0.425083	-0.425083	-0.425083	-0.425083	-0.425083	-0.425083	-0.425083	Cluster 3
A0A369JLH9	-0.437248	-0.437248	-0.437248	-0.437248	-0.437248	-0.437248	-0.437248	-0.437248	2.36078	2.06421	2.23401	2.08597	-0.437248	-0.437248	-0.437248	-0.437248	-0.437248	-0.437248	-0.437248	-0.437248	-0.437248	-0.437248	-0.437248	-0.437248	Cluster 3
A0A369K7Q8	-0.424918	-0.424918	-0.424918	-0.424918	-0.424918	-0.424918	-0.424918	-0.424918	2.44343	1.94753	2.82517	1.28223	-0.424918	-0.424918	-0.424918	-0.424918	-0.424918	-0.424918	-0.424918	-0.424918	-0.424918	-0.424918	-0.424918	-0.424918	Cluster 3
A0A369JS45	-0.435164	-0.435164	-0.435164	-0.435164	-0.435164	-0.435164	-0.435164	-0.435164	2.27549	2.43601	2.25426	1.73751	-0.435164	-0.435164	-0.435164	-0.435164	-0.435164	-0.435164	-0.435164	-0.435164	-0.435164	-0.435164	-0.435164	-0.435164	Cluster 3
A0A369K6W8	-0.552442	-0.552442	-0.552442	-0.552442	-0.00383271	0.0948742	0.246658	0.0291763	2.2414	2.26498	2.10204	1.86376	-0.552442	-0.552442	-0.552442	-0.552442	-0.552442	-0.552442	-0.552442	-0.552442	-0.552442	-0.552442	-0.552442	-0.552442	Cluster 3
A0A369K6M7	-0.185118	-1.32128	-1.13293	-0.667818	-1.15639	-1.07701	-0.921302	0.207419	2.56265	0.527546	0.956	1.87429	0.130204	0.0649506	0.433214	0.346078	-0.499368	-0.823454	-0.845522	0.32843	1.43973	-0.663511	0.483288	-0.0600774	Cluster 3
A0A369JEJ4	-0.625953	-0.622873	-0.5978	-0.647035	-0.0172807	-0.126867	0.0673561	0.0252256	2.27624	1.70393	2.20482	2.11573	0.129541	-0.133389	-0.0281488	-0.0983075	-0.70315	-0.70315	-0.70315	-0.70315	-0.70315	-0.70315	-0.70315	-0.70315	Cluster 3
A0A369J2E6	-0.66694	-0.66694	-0.66694	-0.66694	-0.66694	-0.66694	-0.66694	-0.66694	2.07849	1.48121	1.42022	1.54215	1.27186	1.06808	0.366469	1.44257	-0.66694	-0.66694	-0.66694	-0.66694	-0.66694	-0.66694	-0.66694	-0.66694	Cluster 3
A0A369JW97	-0.606163	-0.606163	-0.606163	-0.606163	-0.606163	-0.606163	-0.606163	-0.606163	2.8662	0.295375	2.22539	0.991249	1.09649	0.633002	0.882919	0.707991	-0.606163	-0.606163	-0.606163	-0.606163	-0.606163	-0.606163	-0.606163	-0.606163	Cluster 3
A0A369JMQ9	-0.99227	-0.99227	-0.99227	-0.99227	-0.99227	-0.99227	-0.99227	-0.99227	2.0147	1.03164	1.62753	1.74164	0.948091	0.553909	0.211544	0.671947	-0.705514	0.146587	0.134101	0.110813	-0.655464	-0.389158	1.07322	-0.577426	Cluster 3
A0A369JHT5	-0.389683	-0.540569	-0.598331	-0.523327	-0.0278108	-0.0889107	-0.0753103	-0.119852	1.89811	1.51924	1.9341	1.2211	0.91241	0.585984	0.972429	0.743949	-0.585296	-0.394703	-0.693494	-0.526574	-1.30586	-1.30586	-1.30586	-1.30586	Cluster 3
A0A369KAP1	-0.676114	-0.467567	-0.537742	-0.393532	0.732032	-0.85195	-0.727528	0.542566	0.848681	2.0478	0.583969	2.02106	0.19789	0.290899	1.44725	1.26655	-0.469196	0.0126498	-0.557943	-0.453624	-1.21404	-1.21404	-1.21404	-1.21404	Cluster 3
A0A369JTK8	-0.480509	-0.621928	-0.636797	-0.484916	-1.04925	-0.673888	-0.747784	-0.741517	1.21176	0.937393	0.850707	0.39837	1.58662	0.251009	2.06435	1.86151	-0.339593	0.549127	-0.182007	0.598395	-1.08776	-1.08776	-1.08776	-1.08776	Cluster 3
A0A369JP07	-0.715788	-0.683608	-0.862875	-0.875592	-0.704034	-0.471541	-0.508912	-0.223091	1.79228	1.31474	1.54612	1.60111	0.979872	0.520631	1.39909	1.24582	-0.308267	-0.314105	-0.362909	-0.123391	-1.06139	-1.06139	-1.06139	-1.06139	Cluster 3
A0A369JPF2	-0.218339	0.299517	-0.0124064	0.230985	-1.06883	-0.906656	-0.552824	0.837767	0.400167	0.498667	1.99442	1.51328	0.575036	0.555442	0.997863	1.13474	-0.340432	0.0997339	0.11626	0.189964	-1.58609	-1.58609	-1.58609	-1.58609	Cluster 3
A0A369JUL5	-0.637642	-0.637642	-0.637642	-0.637642	-0.637642	-0.637642	-0.637642	-0.637642	1.95751	1.87368	2.2664	1.53711	0.700865	0.624675	0.626218	0.615822	-0.637642	-0.637642	-0.637642	-0.637642	-0.637642	-0.637642	-0.637642	-0.637642	Cluster 3
A0A369J0U8	-0.618935	-0.618935	-0.618935	-0.618935	-0.618935	-0.618935	-0.618935	-0.618935	1.14268	2.78442	1.63285	1.64844	0.595819	0.831849	1.17147	0.0954282	-0.618935	-0.618935	-0.618935	-0.618935	-0.618935	-0.618935	-0.618935	-0.618935	Cluster 3
A0A369JRB2	-0.602869	-0.602869	-0.602869	-0.602869	-0.602869	-0.602869	-0.602869	-0.602869	2.20664	2.79075	1.34829	1.30236	0.424292	0.577081	0.455456	0.541034	-0.602869	-0.602869	-0.602869	-0.602869	-0.602869	-0.602869	-0.602869	-0.602869	Cluster 3
A0A369KAV0	-0.59726	-0.59726	-0.59726	-0.59726	-0.59726	-0.59726	-0.59726	-0.59726	1.56091	1.07604	3.13006	0.500546	0.54724	1.60756	0.815759	0.318031	-0.59726	-0.59726	-0.59726	-0.59726	-0.59726	-0.59726	-0.59726	-0.59726	Cluster 3
A0A369KA26	-0.636752	-0.636752	-0.636752	-0.636752	-0.636752	-0.636752	-0.636752	-0.636752	2.03351	2.51063	1.2709	0.566001	1.27458	0.510994	0.686648	1.33477	-0.636752	-0.636752	-0.636752	-0.636752	-0.636752	-0.636752	-0.636752	-0.636752	Cluster 3
A0A369K9U9	-0.632209	-0.632209	-0.632209	-0.632209	-0.632209	-0.632209	-0.632209	-0.632209	1.8097	1.73465	1.81111	2.08405	1.33376	0.866073	0.071715	0.404292	-0.632209	-0.632209	-0.632209	-0.632209	-0.632209	-0.632209	-0.632209	-0.632209	Cluster 3
A0A369JN03	-0.906165	-0.906165	-0.906165	-0.906165	-0.193838	-0.0653611	0.168531	-0.320391	0.911992	1.5411	2.91426	-0.128702	2.01778	-0.268291	-0.0838014	-0.0120906	0.123817	0.597936	-0.0698239	0.116199	-0.906165	-0.906165	-0.906165	-0.906165	Cluster 3
A0A369J864	-0.692614	-0.532774	-0.643046	-0.564903	-0.183918	-0.120431	-0.133871	-0.108332	1.4544	2.80273	2.13557	1.58341	0.284329	0.131235	0.0378063	0.3317	-0.722661	-0.722661	-0.722661	-0.722661	-0.722661	-0.722661	-0.722661	-0.722661	Cluster 3
A0A369K0C0	-0.671365	-0.72061	-0.678005	-0.615695	-0.235365	-0.136099	-0.135473	-0.174608	1.71615	2.09043	2.11893	1.59157	1.09922	0.562528	0.279613	0.254871	-0.727339	-0.736527	-0.731137	-0.739753	-0.852832	-0.852832	-0.852832	-0.852832	Cluster 3
A0A369K3A5	0.216017	-1.08191	-0.867888	-0.622323	-0.581352	-0.432775	-0.524133	-0.303651	2.2073	1.04559	2.713	1.49326	0.509992	-0.571799	0.0372666	1.06542	-0.565693	-0.75408	-0.344293	-0.408031	-0.47163	-0.547006	-0.460589	-0.750674	Cluster 3
A0A369JPI0	-0.679702	-0.245044	-0.0206619	-0.0237486	0.303672	-0.179627	-0.529207	-0.618411	1.95788	1.74312	2.28877	2.00444	0.290278	-0.0185382	-0.434886	0.399059	-0.710494	-0.717459	-0.779702	-0.360682	-0.973168	-0.865467	-0.909167	-0.921263	Cluster 3
A0A369JW34	-0.380051	-0.380051	-0.380051	-0.380051	-0.312609	0.0598547	0.199358	0.241668	-0.198832	0.0930408	4.57452	0.208556	-0.0910142	-0.191343	0.0345402	-0.0571325	-0.380051	-0.380051	-0.380051	-0.380051	-0.380051	-0.380051	-0.380051	-0.380051	Cluster 3
A0A369JU77	1.14928	1.72804	-0.796887	-1.08887	0.391704	0.148675	-0.42471	-0.0221533	1.55181	0.289093	2.79411	0.29849	-1.03516	-1.01795	-0.110845	0.811046	-0.987766	-0.244878	-0.598989	-0.332909	-0.945424	-0.315729	-0.823343	-0.416642	Cluster 3
A0A369JUY5	-0.320168	-0.339788	-0.508945	-0.156889	-0.558059	-0.3977	-0.411763	1.84828	-0.447776	-0.271106	2.86753	-0.289488	-0.326735	-0.275227	-0.734266	-0.344029	-0.930239	-0.930239	-0.930239	-0.930239	1.25714	1.64406	1.03784	0.448046	Cluster 3
A0A369J8W6	0.491436	-0.303767	-0.75224	-1.54109	0.204687	0.0360557	0.520464	2.23957	0.59165	1.02199	1.21711	0.452606	-1.28134	-0.253364	-0.961394	1.37414	-1.19609	-1.46775	-0.764469	-1.25595	0.803301	0.592742	0.23013	0.00157978	Cluster 3
A0A369KE72	-0.85399	0.464249	-1.27342	-0.828565	-0.630667	0.884665	0.120866	2.4178	0.342184	0.66678	1.38761	-0.0578494	0.063624	1.00708	0.0893172	0.15197	-1.02743	-0.75614	-1.20014	-1.02841	0.38547	0.568567	0.997175	-1.89075	Cluster 3
A0A369JKX4	-0.902658	-0.902658	-0.902658	-0.902658	0.89487	1.12256	-0.62037	0.0287836	1.72934	1.45267	-0.257534	-0.648085	0.757159	-0.351831	1.82867	2.03808	-0.212378	0.0665057	-0.401179	-0.206008	-0.902658	-0.902658	-0.902658	-0.902658	Cluster 3
A0A369J926	-0.327426	-0.327426	-0.327426	-0.327426	-0.192602	-0.00990899	0.0838934	-0.081211	0.153429	-0.0311533	-0.178037	-0.205974	-0.192939	0.137833	4.63384	-0.188059	-0.327426	-0.327426	-0.327426	-0.327426	-0.327426	-0.327426	-0.327426	-0.327426	Cluster 3
A0A369JXN5	0.154605	0.249484	0.371313	0.117473	0.671774	0.444726	0.541148	0.469996	0.144044	0.229813	-0.449392	-0.212914	-0.251947	-0.0852729	3.99049	0.108901	-0.81178	-0.81178	-0.81178	-0.81178	-0.81178	-0.81178	-0.81178	-0.81178	Cluster 3
A0A369KA23	-0.192103	-0.172859	0.0132305	-0.110559	0.170285	0.177518	0.677455	-0.050829	-0.0716519	0.388775	-0.377526	0.176598	-0.186138	-0.180473	4.37112	0.158587	-0.598929	-0.598929	-0.598929	-0.598929	-0.598929	-0.598929	-0.598929	-0.598929	Cluster 3
A0A369KBQ7	-0.404104	-0.38169	0.330654	0.616682	-0.162167	0.300856	1.105	0.102701	0.530398	-0.0889535	1.62248	0.0327142	0.0336006	0.196876	3.26796	0.405182	-0.938524	-0.938524	-0.938524	-0.938524	-0.938524	-0.938524	-0.938524	-0.938524	Cluster 3
A0A369J9W9	-1.0314	-1.0314	-1.0314	-1.0314	1.65369	1.17631	1.7833	1.33082	-0.633314	0.651676	-0.159504	-0.140228	0.366647	1.04555	0.497481	0.834302	-1.0314	-1.0314	-1.0314	-1.0314	-0.541214	-0.449665	-0.458111	1.29347	Cluster 3
A0A369JZH7	-1.4783	-1.18097	-1.3644	-1.15661	1.42197	1.97866	1.47449	1.87572	-0.716789	1.29089	0.714499	0.181275	-0.316414	-0.267576	0.249878	0.329602	-0.277666	-0.504358	-0.784042	-0.325359	-0.565461	-0.253444	-0.296358	-0.0292352	Cluster 3
A0A369K5G8	-1.69981	-1.69981	-1.69981	-1.69981	0.319156	1.38198	1.09614	1.88786	-0.153095	1.22441	0.0562382	0.0765169	1.16591	0.529224	-0.050238	0.835132	-0.462703	-0.149541	-0.116233	-0.511259	-0.108688	0.322923	-0.368639	-0.175841	Cluster 3
A0A369J6I2	-0.685647	-0.685647	-0.685647	-0.685647	1.58362	1.59079	1.63124	1.43415	-0.685647	-0.685647	-0.685647	-0.685647	0.892837	1.38053	1.23576	1.22143	-0.685647	-0.685647	-0.685647	-0.685647	-0.685647	-0.685647	-0.685647	-0.685647	Cluster 3
A0A369JB32	-0.653153	-0.653153	-0.653153	-0.653153	1.28034	1.9602	1.79184	1.74367	-0.653153	-0.653153	-0.653153	-0.653153	0.702692	1.79089	0.737582	0.443228	-0.653153	-0.653153	-0.653153	-0.653153	-0.653153	-0.653153	-0.653153	-0.653153	Cluster 3
A0A369K181	-0.613051	-0.613051	-0.613051	-0.613051	2.21037	2.09197	1.878	1.66658	-0.613051	-0.613051	-0.613051	-0.613051	0.926495	0.3327	0.03179	0.670907	-0.613051	-0.613051	-0.613051	-0.613051	-0.613051	-0.613051	-0.613051	-0.613051	Cluster 3
A0A369K5V4	-0.649376	-0.649376	-0.649376	-0.649376	1.77712	1.30749	1.00297	1.87727	-0.649376	-0.649376	-0.649376	-0.649376	0.848653	2.29318	0.804214	0.479135	-0.649376	-0.649376	-0.649376	-0.649376	-0.649376	-0.649376	-0.649376	-0.649376	Cluster 3
A0A369JZ65	-0.665445	-0.665445	-0.665445	-0.665445	1.73648	1.50869	1.98462	1.41997	-0.665445	-0.665445	-0.665445	-0.665445	1.16099	1.52291	0.393425	0.920037	-0.665445	-0.665445	-0.665445	-0.665445	-0.665445	-0.665445	-0.665445	-0.665445	Cluster 3
A0A369JPV4	-0.603351	-0.603351	-0.603351	-0.603351	1.88698	0.427936	1.72111	0.751642	-0.603351	-0.603351	-0.603351	-0.603351	-0.188636	2.62906	1.12524	1.30028	-0.603351	-0.603351	-0.603351	-0.603351	-0.603351	-0.603351	-0.603351	-0.603351	Cluster 3
A0A369JC79	-0.660783	-0.660783	-0.660783	-0.660783	1.15866	1.68778	1.07484	1.38365	-0.660783	-0.660783	-0.660783	-0.660783	1.5761	2.29597	0.588959	0.806571	-0.660783	-0.660783	-0.660783	-0.660783	-0.660783	-0.660783	-0.660783	-0.660783	Cluster 3
A0A369KA89	-0.653139	-0.653139	-0.653139	-0.653139	1.18552	2.21004	1.86138	1.11458	-0.653139	-0.653139	-0.653139	-0.653139	1.07005	0.61468	0.568722	1.82524	-0.653139	-0.653139	-0.653139	-0.653139	-0.653139	-0.653139	-0.653139	-0.653139	Cluster 3
A0A369JJE4	-0.643579	-0.643579	-0.643579	-0.643579	1.09888	1.30049	1.61314	2.33688	-0.643579	-0.643579	-0.643579	-0.643579	1.56346	1.60979	0.580955	0.19367	-0.643579	-0.643579	-0.643579	-0.643579	-0.643579	-0.643579	-0.643579	-0.643579	Cluster 3
A0A369JWC2	-0.66405	-0.66405	-0.66405	-0.66405	2.06321	1.53295	1.42477	1.55464	-0.66405	-0.66405	-0.66405	-0.66405	1.51974	1.14532	1.0868	0.297367	-0.66405	-0.66405	-0.66405	-0.66405	-0.66405	-0.66405	-0.66405	-0.66405	Cluster 3
A0A369JQU7	-0.620352	-0.620352	-0.620352	-0.620352	1.5455	1.9522	1.83529	2.46103	-0.620352	-0.620352	-0.620352	-0.620352	0.741697	0.472217	0.349709	0.567992	-0.620352	-0.620352	-0.620352	-0.620352	-0.620352	-0.620352	-0.620352	-0.620352	Cluster 3
A0A369JR00	-0.279604	0.0241019	0.164195	-0.203313	1.11977	1.42422	1.20149	1.04834	-0.981481	-0.981481	-0.981481	-0.981481	0.329764	2.93639	0.589162	0.100823	-0.0703415	0.085627	-0.187955	-0.430819	-0.981481	-0.981481	-0.981481	-0.981481	Cluster 3
A0A369JNQ7	-0.405003	0.0944495	-0.272457	-0.10083	-0.330426	1.28722	2.76192	1.6711	-0.715865	-0.244965	-0.314899	-0.539431	-0.048353	1.2613	0.605779	0.289319	-1.13117	-1.13117	-1.13117	-1.13117	-0.607874	-0.649703	-0.424573	1.20796	Cluster 3
A0A369K1K9	-0.221046	-0.329293	-0.0409473	-0.277687	0.928574	1.47825	1.87127	1.7546	-0.280381	-0.397389	-0.104943	-0.759237	1.22209	1.38593	-0.683635	1.41768	-0.745879	-0.578501	-0.72571	-0.609539	-1.07605	-1.07605	-1.07605	-1.07605	Cluster 3
A0A369J2T0	-0.674031	-0.674031	-0.674031	-0.674031	1.22245	1.88413	1.0564	1.01697	-0.674031	-0.674031	-0.674031	-0.674031	2.01338	0.878177	1.2313	1.48168	-0.674031	-0.674031	-0.674031	-0.674031	-0.674031	-0.674031	-0.674031	-0.674031	Cluster 3
A0A369K4R9	-0.672522	-0.672522	-0.672522	-0.672522	1.18236	2.06098	1.34873	0.688067	-0.672522	-0.672522	-0.672522	-0.672522	1.65581	1.13435	1.04617	1.64389	-0.672522	-0.672522	-0.672522	-0.672522	-0.672522	-0.672522	-0.672522	-0.672522	Cluster 3
A0A369JXH1	-0.603615	-0.603615	-0.603615	-0.603615	1.31509	2.29526	1.26347	1.12527	-0.603615	-0.603615	-0.603615	-0.603615	2.62133	0.502889	0.120707	0.413822	-0.603615	-0.603615	-0.603615	-0.603615	-0.603615	-0.603615	-0.603615	-0.603615	Cluster 3
A0A369JB92	-0.855897	0.883816	1.60592	0.703989	0.326742	1.85442	0.875446	-0.865005	-1.28697	-1.15747	-1.00374	-0.723727	1.55519	1.09438	1.44343	-0.784452	0.110158	-0.626935	-0.171468	-0.34486	-0.847252	-0.834071	-0.264718	-0.686937	Cluster 3
A0A369JV81	0.10274	0.00496289	0.479014	0.61991	2.47423	2.69587	-0.142348	-0.0592533	-0.746249	-0.746249	-0.746249	-0.746249	0.224761	0.915799	0.66657	0.97274	-0.746249	-0.746249	-0.746249	-0.746249	-0.746249	-0.746249	-0.746249	-0.746249	Cluster 3
A0A369JQ80	-0.576677	-0.576677	-0.576677	-0.576677	0.204341	0.112775	0.422322	0.146917	-0.576677	-0.576677	-0.576677	-0.576677	1.95117	2.20619	2.11478	2.06834	-0.576677	-0.576677	-0.576677	-0.576677	-0.576677	-0.576677	-0.576677	-0.576677	Cluster 3
A0A369J702	-0.660645	-0.660645	-0.660645	-0.660645	1.02412	1.07195	1.20448	0.449729	-0.660645	-0.660645	-0.660645	-0.660645	2.18861	1.23302	1.90034	1.49808	-0.660645	-0.660645	-0.660645	-0.660645	-0.660645	-0.660645	-0.660645	-0.660645	Cluster 3
A0A369JBP1	-0.614731	-0.614731	-0.614731	-0.614731	0.604467	0.377338	0.521148	0.496017	-0.614731	-0.614731	-0.614731	-0.614731	1.82528	1.39887	2.33693	2.27564	-0.614731	-0.614731	-0.614731	-0.614731	-0.614731	-0.614731	-0.614731	-0.614731	Cluster 3
A0A369JQ27	-0.608878	-0.608878	-0.608878	-0.608878	0.84675	0.524908	0.706375	0.173113	-0.608878	-0.608878	-0.608878	-0.608878	1.28933	1.66121	1.63087	2.90949	-0.608878	-0.608878	-0.608878	-0.608878	-0.608878	-0.608878	-0.608878	-0.608878	Cluster 3
A0A369J9N6	-0.661537	-0.661537	-0.661537	-0.661537	1.08849	0.985055	0.766406	0.794603	-0.661537	-0.661537	-0.661537	-0.661537	1.47412	2.18219	2.01067	1.28306	-0.661537	-0.661537	-0.661537	-0.661537	-0.661537	-0.661537	-0.661537	-0.661537	Cluster 3
A0A369K4C2	-0.660232	-0.660232	-0.660232	-0.660232	1.28093	0.636933	1.61154	0.712562	-0.660232	-0.660232	-0.660232	-0.660232	2.38832	1.39885	1.24171	1.29286	-0.660232	-0.660232	-0.660232	-0.660232	-0.660232	-0.660232	-0.660232	-0.660232	Cluster 3
A0A369JDC3	-0.660239	-0.660239	-0.660239	-0.660239	1.17559	0.828849	0.577061	1.07449	-0.660239	-0.660239	-0.660239	-0.660239	1.78539	1.11645	1.92972	2.07628	-0.660239	-0.660239	-0.660239	-0.660239	-0.660239	-0.660239	-0.660239	-0.660239	Cluster 3
A0A369J4W6	-0.643135	-0.643135	-0.643135	-0.643135	1.03269	0.764389	0.773485	0.846286	-0.643135	-0.643135	-0.643135	-0.643135	2.25307	1.00925	2.43885	1.17214	-0.643135	-0.643135	-0.643135	-0.643135	-0.643135	-0.643135	-0.643135	-0.643135	Cluster 3
A0A369JS84	-0.635734	-0.635734	-0.635734	-0.635734	1.9939	0.920874	0.0795666	0.443234	-0.635734	-0.635734	-0.635734	-0.635734	1.95493	1.80018	1.54969	1.42937	-0.635734	-0.635734	-0.635734	-0.635734	-0.635734	-0.635734	-0.635734	-0.635734	Cluster 3
A0A369K0B2	-0.604573	-0.604573	-0.604573	-0.604573	0.313294	0.864004	0.515977	0.203834	-0.604573	-0.604573	-0.604573	-0.604573	1.5286	1.72812	1.7779	2.74144	-0.604573	-0.604573	-0.604573	-0.604573	-0.604573	-0.604573	-0.604573	-0.604573	Cluster 3
A0A369J809	-0.653468	-0.653468	-0.653468	-0.653468	0.8836	0.93834	1.05248	1.14175	-0.653468	-0.653468	-0.653468	-0.653468	0.684064	1.83005	2.49856	1.42665	-0.653468	-0.653468	-0.653468	-0.653468	-0.653468	-0.653468	-0.653468	-0.653468	Cluster 3
A0A369IYS2	-0.652698	-0.652698	-0.652698	-0.652698	0.606028	0.272892	0.00444046	0.295903	-0.652698	-0.652698	-0.652698	-0.652698	1.33043	1.98518	2.53129	2.18076	-0.433109	-0.301407	-0.344364	-0.295651	-0.652698	-0.652698	-0.652698	-0.652698	Cluster 3
A0A369JQW7	-0.0144378	-1.11313	-1.20583	-1.22224	0.876726	0.802959	0.56629	-1.87882	0.040169	-0.680676	0.103415	-0.1434	1.07849	1.51492	1.41034	1.65263	0.32061	-0.413085	-1.04109	-0.156522	0.0813086	-1.68948	0.640556	0.470292	Cluster 3
A0A369J490	-0.346969	-0.24529	-1.12016	0.200332	-1.12103	-1.13323	1.89442	1.69309	-0.99846	-1.11625	-1.0996	0.993634	1.10729	1.05715	1.51081	1.52537	-0.625366	-0.336235	-0.333867	-0.334643	-0.292803	-0.0917097	-0.442588	-0.343897	Cluster 3
A0A369JGH5	-0.636608	-0.636608	-0.636608	-0.636608	1.62112	1.39713	0.491463	1.94975	-0.636608	-0.636608	-0.636608	-0.636608	1.31172	-0.0756691	1.55079	1.93942	-0.636608	-0.636608	-0.636608	-0.636608	-0.636608	-0.636608	-0.636608	-0.636608	Cluster 3
A0A369JJT2	-0.667869	-0.667869	-0.667869	-0.667869	1.97037	1.28206	1.12181	1.66028	-0.667869	-0.667869	-0.667869	-0.667869	0.926223	0.511625	1.46692	1.74662	-0.667869	-0.667869	-0.667869	-0.667869	-0.667869	-0.667869	-0.667869	-0.667869	Cluster 3
A0A369JZQ1	-0.647074	-0.647074	-0.647074	-0.647074	1.39383	1.9526	0.90471	1.55182	-0.647074	-0.647074	-0.647074	-0.647074	0.349538	0.524831	1.5506	2.12526	-0.647074	-0.647074	-0.647074	-0.647074	-0.647074	-0.647074	-0.647074	-0.647074	Cluster 3
A0A369JBY1	-0.647363	-0.647363	-0.647363	-0.647363	1.96903	0.600713	0.937095	0.650966	-0.647363	-0.647363	-0.647363	-0.647363	1.17107	0.879113	2.06641	2.08342	-0.647363	-0.647363	-0.647363	-0.647363	-0.647363	-0.647363	-0.647363	-0.647363	Cluster 3
A0A369JPI9	-0.312307	-0.286601	-0.609464	-0.552314	1.97307	-0.153622	-0.0494278	1.64612	0.124806	-0.191451	1.19877	-0.193115	0.660786	0.275967	1.79702	1.91874	-0.905873	-0.905873	-0.905873	-0.905873	-0.905873	-0.905873	-0.905873	-0.905873	Cluster 3
A0A369K7R2	1.21831	-0.386097	0.270847	-0.611093	0.5319	0.661712	0.276192	1.18733	-0.840356	-0.389084	-0.103412	1.04672	0.813734	-0.831176	2.90181	1.0755	-0.852856	-0.852856	-0.852856	-0.852856	-0.852856	-0.852856	-0.852856	-0.852856	Cluster 3
A0A369JLI9	-0.29769	-0.411999	0.371082	-0.583793	0.24884	1.04147	0.277578	1.6142	-0.440916	1.86138	-0.882755	-1.00275	-0.147663	0.448869	0.57347	1.74058	-0.1934	-0.608191	1.55748	-0.0379336	-1.28196	-1.28196	-1.28196	-1.28196	Cluster 3
A0A369JD59	-0.061704	-0.232064	0.208058	-0.222906	0.162938	0.827641	0.811552	1.45282	0.687937	1.01457	0.547727	-0.798167	-0.337389	1.31537	1.92282	0.765906	0.149121	-0.654342	-1.00789	-0.536307	-1.50392	-1.50392	-1.50392	-1.50392	Cluster 3
A0A369JRL5	0.602462	-0.718986	-0.795669	-0.536321	-0.857281	0.135817	1.49949	1.92958	-0.844748	1.60208	0.998304	-0.34147	-0.252131	0.201984	0.136696	1.31349	0.631863	0.0169263	0.981051	-0.60003	-1.27578	-1.27578	-1.27578	-1.27578	Cluster 3
A0A369JXX1	0.219247	-0.351307	0.277214	0.370556	1.03705	1.67232	1.24904	0.53628	-0.878935	0.357409	0.797407	-0.454636	0.0743544	1.4292	-0.0522808	1.20444	0.135799	-0.245664	-0.682514	-0.0302651	-1.66618	-1.66618	-1.66618	-1.66618	Cluster 3
A0A369JBD0	0.338047	-0.63064	0.570938	1.00623	1.15005	0.52034	0.354309	-0.264746	-0.789519	0.0040063	-0.704189	0.736923	0.486061	1.86366	-0.710894	2.19037	-0.273968	0.0588201	-0.0620285	0.0223416	-1.46653	-1.46653	-1.46653	-1.46653	Cluster 3
A0A369JYC4	1.02585	1.17364	-0.725823	-1.0033	0.589401	1.6897	0.39309	1.28377	-0.842732	0.45234	0.519969	0.080396	0.141821	1.856	0.518967	0.0908601	-0.124699	-0.532824	-0.405767	-0.344648	-1.459	-1.459	-1.459	-1.459	Cluster 3
A0A369JJ92	-0.392563	-0.326589	-0.396683	-0.276667	1.7855	1.51358	1.45557	1.56775	-1.04771	-1.04771	-1.04771	-1.04771	-0.203028	-0.0664265	1.22088	0.0609729	0.559771	0.948537	0.956447	-0.0253933	-1.04771	-1.04771	-1.04771	-1.04771	Cluster 3
A0A369JNK2	1.64174	1.3823	-0.58195	-0.229128	1.07297	0.786387	1.43816	1.99005	-1.06015	-1.06015	-1.06015	-1.06015	0.114891	0.154893	-0.340062	-0.230704	0.52407	0.817384	0.146929	-0.206696	-1.06015	-1.06015	-1.06015	-1.06015	Cluster 3
A0A369KEB9	0.241677	0.541162	-0.194478	0.623104	0.614128	0.417601	2.10672	2.37212	-1.14537	-1.14537	-1.14537	-1.14537	0.70611	0.481741	0.427986	0.297691	0.177996	0.22613	-0.0335795	0.156818	-1.14537	-1.14537	-1.14537	-1.14537	Cluster 3
A0A369K4J7	0.644038	0.557958	0.426837	0.822446	1.25356	1.13067	0.614518	1.43712	-1.22874	-1.22874	-1.22874	-1.22874	0.347562	0.598757	0.713143	1.62519	-0.228508	0.375998	-0.019219	-0.470135	-1.22874	-1.22874	-1.22874	-1.22874	Cluster 3
A0A369JP71	0.75136	0.948077	0.761266	1.45006	0.375976	0.699924	-0.0283772	-0.0580577	-2.15815	-1.35939	-0.84071	-1.42064	-0.405932	0.651673	0.859205	-0.0700627	0.320803	0.436806	1.05775	1.4933	-0.138638	-1.40341	-0.66483	-1.258	Cluster 3
A0A369K169	0.918132	0.797272	-1.20659	0.642608	-0.273347	1.17275	1.08142	0.18593	0.277897	-0.00517824	-1.1844	-0.309898	2.31626	0.666473	-0.470655	0.917628	-0.638587	0.855533	0.202028	-0.699334	-1.31149	-1.31149	-1.31149	-1.31149	Cluster 3
A0A369JLQ0	-0.233947	-0.389051	-0.353872	-0.263687	0.152069	-0.0244344	0.97791	3.44278	-0.404995	-0.186288	0.731831	-0.264938	0.586036	1.08538	0.842653	1.03324	-0.841335	-0.841335	-0.841335	-0.841335	-0.841335	-0.841335	-0.841335	-0.841335	Cluster 3
A0A369JFF0	-0.157111	-0.185049	0.0167468	0.0267745	0.0763788	0.166075	0.600296	4.44134	-0.0843585	-0.349725	-0.152534	0.114731	-0.740369	-0.740369	-0.740369	-0.740369	-0.221604	-0.219983	0.0757103	-0.158191	-0.296338	-0.0690012	-0.226636	-0.43605	Cluster 3
A0A369K2G3	-0.0910999	-0.452776	-0.388376	-0.654079	-0.337238	0.13635	0.106972	3.21473	0.0271873	-0.395611	0.016033	0.165748	-0.289525	-0.199537	-0.271275	2.96276	-0.335409	0.134897	-0.209077	-0.0468044	-0.773468	-0.773468	-0.773468	-0.773468	Cluster 3
A0A369KAK2	-0.956025	-0.35587	-1.08211	-1.09779	0.25382	0.304298	0.0568658	2.75032	0.829733	-0.118189	0.440757	0.74467	-0.544787	2.38973	0.869932	-0.118	-0.339197	-0.365052	-0.540514	-0.23062	-1.4757	-0.505892	-0.148965	-0.76142	Cluster 3
A0A369JLF4	-0.41161	-0.52648	-0.578077	-0.67722	0.893851	0.383364	-0.0858993	3.46252	-0.352314	0.671591	0.836634	0.158627	0.160342	1.01235	-0.0735365	0.266154	-0.0718707	0.0293565	0.168932	-0.248894	-1.25445	-1.25445	-1.25445	-1.25445	Cluster 3
A0A369JRB1	1.29117	0.753602	0.772006	0.92433	0.896038	0.379328	0.338135	0.553014	-0.939499	-0.939499	-0.939499	-0.939499	1.42279	1.44811	1.49344	1.00202	-0.939499	-0.939499	-0.939499	-0.939499	-0.939499	-0.939499	-0.939499	-0.939499	Cluster 3
A0A369J5B4	0.643094	1.76862	0.708585	2.24173	0.705056	0.348258	0.720605	0.0557344	-0.885074	-0.885074	-0.885074	-0.885074	1.2814	1.08074	0.60641	0.460642	-0.885074	-0.885074	-0.885074	-0.885074	-0.885074	-0.885074	-0.885074	-0.885074	Cluster 3
A0A369JZW9	1.17451	1.7098	0.883167	1.12138	0.350243	1.16099	1.11038	1.01207	-0.930432	-0.930432	-0.930432	-0.930432	0.584264	-0.00878422	0.852761	1.21441	-0.930432	-0.930432	-0.930432	-0.930432	-0.930432	-0.930432	-0.930432	-0.930432	Cluster 3
A0A369KDG3	0.519822	0.475479	0.151538	0.923281	1.74367	1.42214	1.40088	0.84172	-0.927827	-0.927827	-0.927827	-0.927827	0.505754	1.08038	1.04413	1.02513	-0.927827	-0.927827	-0.927827	-0.927827	-0.927827	-0.927827	-0.927827	-0.927827	Cluster 3
A0A369K2J1	1.45051	1.23228	1.5273	2.18957	-0.0375412	-0.130453	-0.214697	0.577028	-0.837919	-0.837919	-0.837919	-0.837919	1.29681	0.716267	1.02796	0.419996	-0.837919	-0.837919	-0.837919	-0.837919	-0.837919	-0.837919	-0.837919	-0.837919	Cluster 3
A0A369JWQ0	1.43016	0.766398	0.971084	1.08535	1.09221	1.45029	1.2975	1.43747	-0.925585	-0.925585	-0.925585	-0.925585	0.234885	0.153669	0.854063	0.333945	-0.925585	-0.925585	-0.925585	-0.925585	-0.925585	-0.925585	-0.925585	-0.925585	Cluster 3
A0A369J6V8	0.630527	1.34489	1.27273	2.36098	0.406855	0.91827	0.458631	1.10653	-0.895731	-0.895731	-0.895731	-0.895731	0.597978	0.492074	0.221598	0.93771	-0.895731	-0.895731	-0.895731	-0.895731	-0.895731	-0.895731	-0.895731	-0.895731	Cluster 3
A0A369JFK5	0.899798	1.11953	1.19654	2.17321	0.139811	0.315506	0.295417	0.175157	-0.875367	-0.875367	-0.875367	-0.875367	1.64591	1.3507	0.82598	0.366847	-0.875367	-0.875367	-0.875367	-0.875367	-0.875367	-0.875367	-0.875367	-0.875367	Cluster 3
A0A369JGC5	0.65749	0.984745	0.391971	0.946207	1.05592	0.657248	0.90991	0.552203	-0.939635	-0.939635	-0.939635	-0.939635	0.809964	1.19078	1.96923	1.14994	-0.939635	-0.939635	-0.939635	-0.939635	-0.939635	-0.939635	-0.939635	-0.939635	Cluster 3
A0A369JMW7	1.68817	1.2413	0.301362	1.31964	0.629879	0.558907	0.714534	0.692198	-0.938359	-0.938359	-0.938359	-0.938359	0.97758	0.837285	1.47492	0.824538	-0.938359	-0.938359	-0.938359	-0.938359	-0.938359	-0.938359	-0.938359	-0.938359	Cluster 3
A0A369K2J4	1.23949	1.4194	0.968927	0.999689	0.52798	0.447448	0.790781	-0.0608139	-0.302572	-0.833997	0.195178	-0.627719	0.838991	1.14155	0.734059	1.21279	-0.422004	-0.43507	-1.07327	-0.719866	-1.44399	-1.53385	-1.52392	-1.53921	Cluster 3
A0A369K254	1.62322	0.778581	1.11253	1.61613	0.102336	0.00948949	0.451789	0.23642	-0.91777	-0.637684	-1.25489	-0.890101	0.973041	1.77405	0.264356	-0.448143	-0.284289	-1.27082	0.9117	-0.779317	0.225372	-1.18104	-0.922816	-1.49213	Cluster 3
A0A369K9Q2	0.65641	1.73589	0.844524	1.47035	1.35204	0.513313	0.872	0.91275	-0.0315567	-0.237234	-0.385812	0.0268255	0.200887	0.535792	-0.0261119	1.07236	-1.18905	-1.18905	-1.18905	-1.18905	-1.18905	-1.18905	-1.18905	-1.18905	Cluster 3
A0A369JP06	0.628321	1.20583	0.108998	0.260657	1.37024	0.724519	0.870882	1.03686	-0.0944044	-0.308906	-0.00249956	-0.00485003	0.865829	1.5812	0.9135	0.703527	-1.23246	-1.23246	-1.23246	-1.23246	-1.23246	-1.23246	-1.23246	-1.23246	Cluster 3
A0A369JZX2	0.40627	1.7828	0.395188	1.63614	-0.0233058	0.430831	1.28671	1.79484	0.376282	-0.561428	-0.628272	-0.302793	0.704452	1.26247	-0.165771	-0.0533696	-1.04263	-1.04263	-1.04263	-1.04263	-1.04263	-1.04263	-1.04263	-1.04263	Cluster 3
A0A369JQ83	-0.331463	1.30721	-0.221738	0.517107	0.960151	1.22705	-0.109084	2.43518	-0.399768	-0.657068	-0.218534	-0.618565	0.26823	1.53014	-0.134441	1.46344	-1.15653	-1.15653	-1.15653	-1.15653	-0.334348	-0.734213	-0.770701	-0.552469	Cluster 3
A0A369JEU3	0.232545	0.54585	0.527621	0.263624	0.60461	1.08389	0.924672	0.192916	-0.0762306	0.255768	0.805017	-0.0845601	0.717695	1.5469	-1.26175	1.77068	-1.57419	-1.57419	-1.57419	-1.57419	-0.242413	-1.12907	0.115533	-0.496541	Cluster 3
A0A369JMU4	-0.407502	1.84432	2.05873	-0.268212	1.17233	0.536842	-0.458345	0.901681	-0.409371	-0.460221	1.0423	-1.02152	0.47483	0.884232	0.546818	1.15356	-0.867412	-0.720124	-0.897137	-1.00146	-1.02608	-1.02608	-1.02608	-1.02608	Cluster 3
A0A369JPM8	0.829776	0.721308	0.917854	0.90867	0.919487	0.155361	0.89381	0.966238	-0.43821	-0.261587	0.414462	-0.840532	1.77999	0.00397622	0.579916	0.683456	-1.68491	-1.68491	-1.68491	-1.68491	-0.0614278	-0.0783356	-0.424935	-0.929621	Cluster 3
A0A369K886	1.22186	0.222971	-0.391414	0.885198	0.17969	0.390343	1.21264	0.192632	-0.327526	2.12757	-1.31161	-0.405408	1.27567	0.891161	0.506063	0.522013	-1.41074	-1.45826	-1.59844	-1.31769	0.147246	-0.231865	-0.627414	-0.694692	Cluster 3
A0A369JH87	1.26747	0.790239	0.991129	0.556473	0.475058	0.0528176	0.789179	0.768757	-0.0380237	0.168087	-1.37441	-0.320373	0.660813	1.41137	0.414613	1.20343	-1.68147	-1.65604	-1.52129	-1.42425	-1.28801	-0.261984	-0.394468	0.410875	Cluster 3
A0A369K943	0.353292	0.553323	0.142272	0.458089	0.374559	0.230472	0.371429	1.34766	0.160685	1.00263	-0.475761	0.702066	1.45565	-0.534128	1.36226	1.82007	-1.16557	-1.16557	-1.16557	-1.16557	-1.16557	-1.16557	-1.16557	-1.16557	Cluster 3
A0A369IXT8	0.00302197	0.287513	0.34729	0.553261	0.273608	0.413661	1.71521	1.39695	0.0920628	0.377236	-0.161318	1.01699	-0.141811	0.0819744	0.834189	2.16857	-1.1573	-1.1573	-1.1573	-1.1573	-1.1573	-1.1573	-1.1573	-1.1573	Cluster 3
A0A369JIG9	-0.401904	1.09091	0.210021	0.63694	0.218545	-0.578547	0.970997	0.764272	1.0864	-0.300126	1.24121	1.20138	0.70185	-0.36593	0.120031	2.18217	-1.09728	-1.09728	-1.09728	-1.09728	-1.09728	-1.09728	-1.09728	-1.09728	Cluster 3
A0A369J531	-0.214932	1.52802	-0.619904	-0.972419	-0.0327074	0.0154066	1.54223	1.41393	-0.101127	0.167104	0.37645	2.36567	0.160232	0.00435653	-0.282752	1.6492	-0.753699	-1.09827	-0.767124	-1.08237	-0.990265	-0.748668	-0.87575	-0.682611	Cluster 3
A0A369J3T9	1.10137	1.03071	0.095766	0.145161	0.0840348	0.752774	0.951854	0.52455	-0.41275	0.236614	-0.146045	0.180234	1.82488	-0.692468	0.0260538	2.459	-1.19396	-1.16791	-1.11777	-1.2546	-0.662394	-0.846975	-0.647979	-1.27015	Cluster 3
A0A369J4D5	1.16653	-0.232689	1.41195	-0.0255833	0.37706	-1.01997	0.337587	2.60038	0.344835	0.653768	0.952044	-0.0862124	0.809822	0.409667	0.405374	0.359481	-1.05801	-1.05801	-1.05801	-1.05801	-1.05801	-1.05801	-1.05801	-1.05801	Cluster 3
A0A369J3H8	0.364679	0.234769	0.225182	0.129801	0.181471	1.06274	0.283902	1.5484	0.514657	0.421567	0.687918	-0.60067	2.74847	-0.00749888	0.838575	0.110298	-1.09303	-1.09303	-1.09303	-1.09303	-1.09303	-1.09303	-1.09303	-1.09303	Cluster 3
A0A369JJX2	1.71322	0.204331	-0.302621	-0.415088	-0.048863	0.333004	1.29006	0.805085	0.181723	-0.194089	-0.483446	-0.321936	1.93323	0.52329	1.79511	0.33235	-0.491167	-0.490296	-0.482523	0.0723409	-1.48843	-1.48843	-1.48843	-1.48843	Cluster 3
A0A369JQ42	0.307742	0.718464	0.508019	0.375145	0.27923	-0.0792707	0.189139	2.45325	0.563883	-0.327331	-0.334236	-0.249813	1.39787	0.838138	1.40149	0.736893	-0.902812	-0.858361	-0.857583	-0.819321	-1.33513	-1.33513	-1.33513	-1.33513	Cluster 3
A0A369JUP6	0.603494	0.487384	0.485318	0.699147	-0.269168	0.699887	-0.104498	1.31378	0.640711	0.190244	0.724854	-0.00447228	0.784593	1.11692	1.59111	0.69816	-0.716509	-0.806839	-0.548684	-0.861864	-1.74518	-1.66051	-1.7092	-1.60868	Cluster 3
A0A369J9P0	0.290853	0.509917	0.168638	0.490009	0.218569	0.0264385	1.15956	1.61138	1.10893	1.14489	-1.38145	-0.543723	0.801008	1.27899	-0.14153	0.929314	-0.604251	-0.731222	-1.60473	-0.189624	-1.6783	0.0197618	-1.49865	-1.38479	Cluster 3
A0A369JYY3	0.420841	-0.183502	0.316588	0.831424	0.986916	0.720463	0.754741	0.253704	-0.876007	-0.876007	-0.876007	-0.876007	1.21125	1.94814	1.86389	1.38763	-0.876007	-0.876007	-0.876007	-0.876007	-0.876007	-0.876007	-0.876007	-0.876007	Cluster 3
A0A369JVP2	0.0281937	0.320548	0.0560111	-0.0993769	0.625961	0.642959	0.400329	0.738894	-0.418642	0.0144032	-0.343599	-0.260222	1.65659	2.50672	1.09208	1.41877	-1.04745	-1.04745	-1.04745	-1.04745	-1.04745	-1.04745	-1.04745	-1.04745	Cluster 3
A0A369JG06	-0.0206941	0.104058	0.457643	0.608568	0.857114	-0.179083	1.42687	0.338572	0.111342	-0.258018	-0.226382	-0.3455	2.18906	0.678286	2.1814	0.535786	-1.05738	-1.05738	-1.05738	-1.05738	-1.05738	-1.05738	-1.05738	-1.05738	Cluster 3
A0A369JGQ8	0.405758	-0.0642472	0.662313	0.243475	0.0184573	0.135476	1.82619	0.0777048	0.077691	0.306617	0.0351682	-0.0792932	1.29909	2.20892	0.739147	1.19541	-1.13599	-1.13599	-1.13599	-1.13599	-1.13599	-1.13599	-1.13599	-1.13599	Cluster 3
A0A369K8G7	0.297962	0.200499	0.581516	-0.198471	1.58216	0.909457	0.492953	-0.345894	-0.791332	-0.728512	-0.327874	0.811714	2.57108	0.889926	0.147237	1.49948	-0.948988	-0.948988	-0.948988	-0.948988	-0.948988	-0.948988	-0.948988	-0.948988	Cluster 3
A0A369J8J7	0.162615	0.152029	0.336915	0.364862	-0.2949	-0.153214	1.63913	-0.131576	-0.197462	-0.320694	-0.306477	0.26466	2.3517	1.87378	0.316743	1.70525	-0.970421	-0.970421	-0.970421	-0.970421	-0.970421	-0.970421	-0.970421	-0.970421	Cluster 3
A0A369JDA5	-0.501335	0.258125	-0.182016	1.02514	0.901962	0.469064	-0.447152	0.405305	-0.263234	0.137476	0.337502	0.205021	1.74521	1.68092	1.84178	1.09804	-1.08898	-1.08898	-1.08898	-1.08898	-1.08898	-1.08898	-1.08898	-1.08898	Cluster 3
A0A369J7Q0	0.3196	-0.603218	0.574832	0.0128008	0.614487	0.625815	0.0926663	0.355566	0.0173522	0.424744	0.44128	-0.057617	1.6963	1.49854	1.72903	1.47739	-1.15245	-1.15245	-1.15245	-1.15245	-1.15245	-1.15245	-1.15245	-1.15245	Cluster 3
A0A369K0T7	-0.376736	-0.206793	0.632026	0.065724	1.06379	-0.0104424	0.436864	0.8431	0.47583	-0.484848	-0.314143	-0.260863	1.83718	1.99999	1.77858	0.800832	-1.03501	-1.03501	-1.03501	-1.03501	-1.03501	-1.03501	-1.03501	-1.03501	Cluster 3
A0A369K0A8	-0.140424	-0.390961	0.911107	-0.107401	0.916207	0.793628	0.738618	0.553043	-0.593375	-0.592065	-0.821537	-0.68286	1.51728	1.59094	1.94788	1.27745	-0.579337	-0.61699	-0.23615	-0.310811	-1.29356	-1.29356	-1.29356	-1.29356	Cluster 3
A0A369KF60	-0.193315	-0.110351	5.78127e-05	0.488309	1.14586	-0.565828	0.342391	-0.341681	0.0186891	-0.556482	0.422373	0.629324	2.23792	1.33688	1.4866	1.65117	-0.827233	-0.795818	-0.840137	-0.834896	-1.17346	-1.17346	-1.17346	-1.17346	Cluster 3
A0A369J2Q1	-0.52211	0.0644069	0.375349	-0.304273	0.338343	0.594499	0.2241	0.0149057	0.251568	0.24575	0.309565	-0.598541	2.32552	1.87587	1.56693	0.759055	0.0614048	-0.409436	-0.785022	-0.979243	-1.62883	-1.47456	-1.47216	-0.833088	Cluster 3
A0A369JH00	-1.2024	-0.151629	0.382305	-0.644408	1.6854	0.693664	0.252776	-0.86339	0.109383	-0.399683	-0.765111	0.976013	0.981577	2.84642	-0.136234	1.2907	-1.43985	-1.02205	-0.400559	-0.371634	-0.593285	-0.653219	-0.190472	-0.384305	Cluster 3
A0A369KBX8	-0.307698	0.656571	-0.0647395	-0.278996	-0.127179	-0.705598	0.988389	0.992788	0.0519903	-0.687686	-0.35314	-0.147893	0.685482	2.21815	1.96844	1.7532	-0.818826	-0.838106	-0.403329	-0.906719	-1.19035	-0.473117	-0.322763	-1.68886	Cluster 3
A0A369K5H6	0.591549	0.65834	0.87988	1.09861	-0.225899	-0.208553	-0.0318309	-0.1337	-0.163647	0.0356898	-0.108502	-0.25939	2.27982	1.57238	0.934769	1.56949	-1.06113	-1.06113	-1.06113	-1.06113	-1.06113	-1.06113	-1.06113	-1.06113	Cluster 3
A0A369JG49	0.81939	0.936417	0.921112	1.28709	-0.0709831	0.355192	-0.101878	0.298743	-0.145013	0.232444	-0.104257	-0.189283	1.44165	1.5047	0.960058	1.39626	-1.19271	-1.19271	-1.19271	-1.19271	-1.19271	-1.19271	-1.19271	-1.19271	Cluster 3
A0A369JB91	0.609513	0.159882	0.228588	-0.151213	0.201806	0.132676	0.0199013	0.104734	0.322615	-0.0859179	0.143103	0.643263	1.43306	1.58689	1.83957	1.90353	-1.1365	-1.1365	-1.1365	-1.1365	-1.1365	-1.1365	-1.1365	-1.1365	Cluster 3
A0A369JV41	0.599771	0.669389	0.589033	0.628113	-0.109696	0.125082	0.549207	-0.36155	-0.211803	-0.00745808	1.2017	-0.168654	1.91741	2.02577	0.702173	0.937913	-1.1358	-1.1358	-1.1358	-1.1358	-1.1358	-1.1358	-1.1358	-1.1358	Cluster 3
A0A369JQU9	0.308746	0.48066	0.205178	0.855109	0.219105	-0.154426	0.38959	-0.0348811	-0.204455	-0.251687	0.0956984	0.428715	1.32861	2.01132	0.891254	2.24838	-1.10211	-1.10211	-1.10211	-1.10211	-1.10211	-1.10211	-1.10211	-1.10211	Cluster 3
A0A369JHP2	1.34662	0.183991	0.290876	0.591374	-0.350277	-0.230506	-0.421066	0.184937	0.235448	0.416298	0.468177	1.11418	1.24053	2.02349	0.989289	1.16089	-1.15553	-1.15553	-1.15553	-1.15553	-1.15553	-1.15553	-1.15553	-1.15553	Cluster 3
A0A369JF66	0.465565	1.22233	0.517016	1.05418	0.199321	0.466715	0.0691939	0.00212797	-0.179095	-0.343783	0.085257	-0.505573	2.36708	1.44791	0.747613	1.1609	-1.0971	-1.0971	-1.0971	-1.0971	-1.0971	-1.0971	-1.0971	-1.0971	Cluster 3
A0A369JP67	0.462598	0.535409	0.385852	1.02429	0.15007	0.0202074	0.173411	0.0061987	-0.124631	0.45211	0.194488	0.0943324	0.577169	1.83471	2.04066	1.41106	-0.766664	-0.948368	-1.06724	-0.92712	-1.38214	-1.38214	-1.38214	-1.38214	Cluster 3
A0A369JN07	0.772336	0.481865	0.505148	0.804523	0.166803	0.0858876	0.642431	-0.392455	0.144988	-0.68727	-0.050016	-0.63748	1.93211	1.80531	0.947002	1.37997	-0.411936	-0.726201	-0.462604	-0.312962	-1.49686	-1.49686	-1.49686	-1.49686	Cluster 3
A0A369JV56	0.493461	0.38485	0.978396	0.994509	0.498373	0.0364524	0.165378	-0.0974602	0.740363	0.485934	0.590663	0.155385	0.883997	0.537003	2.42785	-0.103762	-0.567145	-0.891819	-0.674597	-0.625306	-1.60313	-1.60313	-1.60313	-1.60313	Cluster 3
A0A369JP82	1.21127	0.830379	0.768259	1.40026	-0.189105	0.0874281	0.0349294	0.282802	-0.479146	-0.263482	-0.173085	-0.23382	1.5317	0.822304	1.25984	1.54213	-0.436393	-0.656217	-0.682798	-0.509075	-1.53705	-1.53705	-1.53705	-1.53705	Cluster 3
A0A369JTF2	1.08104	0.888239	0.627931	0.619203	0.0688194	0.142658	0.514181	0.323693	0.539328	0.380623	0.36445	0.159233	1.08088	0.269745	1.73113	1.27676	-1.04162	-1.07852	-0.979015	-0.768217	-1.55014	-1.55014	-1.55014	-1.55014	Cluster 3
A0A369JM51	0.549379	0.62283	-0.424941	1.21054	0.5318	-0.0730019	0.154944	0.164206	-0.16723	0.147704	-0.0466551	-0.0733309	1.29696	1.92999	1.61793	1.20746	-0.914287	-0.702456	-0.452644	-0.62659	-1.48815	-1.48815	-1.48815	-1.48815	Cluster 3
A0A369K4K2	0.175498	0.234936	1.24501	0.241973	0.86902	0.466336	0.29361	-0.522874	0.117486	1.19982	0.244168	0.445437	0.615085	0.87688	1.28335	1.84488	-0.999829	-0.968216	-0.962315	-0.91853	-1.44543	-1.44543	-1.44543	-1.44543	Cluster 3
A0A369JGA0	1.87113	0.333436	0.383199	0.52222	0.277497	-0.375628	-0.243072	0.211684	0.851349	0.405294	0.635075	0.212978	0.589112	1.56187	0.456366	1.69465	-0.904874	-0.895962	-1.0643	-0.924742	-1.39932	-1.39932	-1.39932	-1.39932	Cluster 3
A0A369JQK2	0.731867	0.392755	0.7434	0.550776	-0.285555	-0.0580419	0.218104	0.47638	-0.116679	0.41216	0.0189701	0.387478	1.77424	1.71522	0.66131	1.29109	-0.506391	-0.577811	-0.534987	-0.542899	-1.68785	-1.68785	-1.68785	-1.68785	Cluster 3
A0A369K5V7	0.509731	0.49018	0.890748	0.808199	0.0627483	0.145173	0.232987	-0.208046	0.397526	0.466502	0.179751	0.40241	1.21561	1.4613	1.5847	1.31674	-1.25045	-1.272	-1.28378	-1.19468	-1.23676	-1.44323	-1.28689	-0.988474	Cluster 3
A0A369K5K7	0.290029	0.11803	0.16984	0.310926	0.0995361	-0.130752	-0.00221334	0.136177	-0.276578	-0.094557	-0.0906722	0.0406553	1.2175	1.89039	1.72814	1.6985	-0.0839399	-0.281514	-0.309723	0.147331	-1.87434	-1.92939	-1.84652	-0.926851	Cluster 3
A0A369JXM8	-0.0858251	0.446787	-0.29089	0.26509	0.302663	0.0698547	-0.0162587	-0.306983	0.354874	0.808616	0.413468	0.18362	1.57173	1.80798	1.67415	1.54562	-0.932014	-0.791362	-0.972812	-0.449477	-1.46969	-1.54973	-1.29918	-1.28022	Cluster 3
A0A369KEW7	0.690562	0.602487	0.642899	1.23384	-0.114405	-0.00756084	-0.0381045	-0.169286	0.665227	0.610545	0.625919	0.608239	0.954247	1.25951	0.998436	1.1052	-0.783415	-0.623069	-0.800952	-0.548116	-1.73224	-1.72708	-1.71253	-1.74034	Cluster 3
A0A369JID4	0.733712	0.682768	0.677855	0.786995	0.109677	0.0394368	-0.00332045	-0.184631	0.0392811	0.219431	0.559855	0.665977	1.52019	1.43828	1.20577	1.40378	-1.27002	-1.31024	-1.2179	-1.29437	-1.24911	-1.17658	-1.17203	-1.2048	Cluster 3
A0A369JUV5	0.288579	0.176684	0.24552	0.634465	-0.113047	-0.343144	-0.280473	-0.177392	-0.466566	0.870242	0.240224	0.308201	2.3602	1.52814	1.42528	1.56736	-0.936117	-0.873618	-0.946817	-0.887076	-1.15134	-1.15892	-1.15331	-1.15708	Cluster 3
A0A369JXV9	0.354363	0.455257	0.516762	0.689369	0.0673823	0.0387588	0.169295	-0.208084	0.626415	0.666848	0.43275	0.621646	1.34942	1.54397	1.07928	1.38055	-0.885092	-0.855797	-0.979092	-0.661805	-1.62083	-1.61106	-1.57552	-1.59478	Cluster 3
A0A369JS34	0.252398	0.914917	0.722418	0.401202	0.225952	-0.880926	-0.609606	-1.0206	-0.090211	0.7764	0.464092	0.215973	0.674835	2.04231	1.61795	1.84071	-0.594908	-0.735287	-1.13879	-0.647746	-0.888718	-1.21745	-0.956256	-1.36867	Cluster 3
A0A369JJS5	1.1765	0.553757	-0.041391	1.31604	0.383263	0.319777	-0.0731677	0.176363	-0.177231	0.237843	0.244764	0.137926	0.783186	1.15009	1.28349	1.44855	-0.452148	-0.678877	-0.524257	-0.228514	-1.64825	-1.92834	-1.60724	-1.85213	Cluster 3
A0A369J0T1	0.503871	0.66963	0.559384	0.911168	0.415362	0.3384	0.439406	0.315117	0.216581	0.174248	-0.0132441	0.139889	1.31594	1.40774	0.87814	1.41355	-0.679669	-0.699522	-0.811826	-0.540688	-1.78729	-1.70244	-1.75742	-1.70631	Cluster 3
A0A369KA31	0.477579	0.742089	1.00412	1.24339	-0.136372	0.125262	0.48192	0.0470172	0.614017	0.4732	0.187647	-0.0607071	0.980655	1.04061	0.0306827	2.10689	-0.891402	-0.899824	-0.526758	-0.829749	-1.61666	-1.38749	-1.49045	-1.71566	Cluster 3
A0A369JAR4	0.0671196	0.824356	0.624178	0.610677	0.201708	0.428362	0.165164	0.44664	0.115358	-0.279867	-0.0641415	-0.0441104	1.59757	1.50049	0.925717	1.38429	-0.0503044	-0.159398	-0.544401	-0.720185	-1.4793	-1.79689	-1.62642	-2.12662	Cluster 3
A0A369JY59	-0.215424	0.402726	0.273249	0.371287	0.436916	-8.27013e-05	-0.124292	0.279765	0.192846	0.820593	0.319345	0.178232	1.3745	2.1662	0.976481	1.53428	-0.603824	-0.915488	-0.827468	-0.575945	-1.7029	-1.53479	-1.62804	-1.19818	Cluster 3
A0A369K7P4	0.420069	0.697006	0.364099	1.27104	-0.262236	-0.0476501	0.193813	-0.278963	0.0919782	0.152953	0.203392	0.445533	1.53335	1.68859	1.26462	1.26923	-0.728008	-0.382818	-0.978186	-0.755197	-1.44857	-1.5996	-1.49352	-1.62093	Cluster 3
A0A369KIQ6	0.731028	0.591019	0.497821	0.206598	0.0577692	-0.0144286	0.22017	0.432653	0.25891	1.0978	0.580121	0.604064	1.6582	1.30061	0.865087	0.784967	-0.845177	-0.878239	-0.669899	-0.783861	-1.53183	-1.627	-1.69147	-1.84491	Cluster 3
A0A369JCL0	0.425643	0.080736	0.398884	1.06118	1.18245	0.71793	0.266774	1.10887	0.815098	0.181782	0.342627	0.0841951	0.547267	1.00189	1.17206	1.06985	-1.30715	-1.30715	-1.30715	-1.30715	-1.30715	-1.30715	-1.30715	-1.30715	Cluster 3
A0A369JPF3	-0.300763	0.246212	0.344074	-0.00779246	0.419216	0.961448	0.589038	0.00533785	0.0530986	-0.31478	1.19131	0.654771	1.13344	1.62876	1.14902	1.70299	-1.18192	-1.18192	-1.18192	-1.18192	-1.18192	-1.18192	-1.18192	-1.18192	Cluster 3
A0A369KE62	0.36139	0.62351	0.730476	0.314262	0.950848	0.963326	0.875463	0.48182	0.200273	-0.468891	0.54267	0.297941	1.14036	1.1472	1.16108	1.02009	-1.29273	-1.29273	-1.29273	-1.29273	-1.29273	-1.29273	-1.29273	-1.29273	Cluster 3
A0A369JXE6	0.396467	0.218967	0.291646	0.751819	0.290138	0.274221	0.435932	1.0294	0.114302	0.282814	0.314334	0.285925	1.28473	1.43726	1.47972	1.27902	-1.27084	-1.27084	-1.27084	-1.27084	-1.27084	-1.27084	-1.27084	-1.27084	Cluster 3
A0A369J9L8	-0.540784	-0.154194	0.431549	1.56239	1.13867	0.0523151	0.335663	0.914177	1.16653	-0.0754155	1.37963	1.44708	0.00896832	0.851985	0.857514	-0.00225892	-1.17173	-1.17173	-1.17173	-1.17173	-1.17173	-1.17173	-1.17173	-1.17173	Cluster 3
A0A369JR82	0.345868	-0.223984	1.51977	-0.214259	0.20138	1.26296	0.0276138	0.158608	1.75651	-0.788329	1.24378	0.106199	0.0825301	0.0909407	1.65451	1.30485	-1.06612	-1.06612	-1.06612	-1.06612	-1.06612	-1.06612	-1.06612	-1.06612	Cluster 3
A0A369JHM3	-0.305522	0.410344	0.00472897	1.79064	0.54911	0.111229	1.00219	0.362735	-0.453662	-0.409832	1.20816	0.0498477	0.995345	2.06319	-0.364153	1.41135	-1.05321	-1.05321	-1.05321	-1.05321	-1.05321	-1.05321	-1.05321	-1.05321	Cluster 3
A0A369JFN2	0.495375	0.656475	0.723235	-0.0286626	1.17878	0.564025	0.506602	0.830117	0.199938	0.0679826	0.182532	0.337205	1.19571	0.908048	1.029	1.38744	-1.08279	-0.850528	-1.05728	-1.0386	-1.55115	-1.55115	-1.55115	-1.55115	Cluster 3
A0A369JIE4	0.681291	0.752983	0.707947	0.716766	0.499422	0.231131	0.174857	0.3965	0.82791	0.135228	0.996317	0.828178	1.2168	0.924949	0.657492	0.966817	-1.35569	-1.23213	-1.263	-1.31344	-1.38759	-1.38759	-1.38759	-1.38759	Cluster 3
A0A369J8E8	-0.291656	0.0888231	0.0619329	0.511662	0.965837	0.468289	0.674431	0.913414	0.903613	-0.309816	1.02043	0.889557	1.03734	1.23723	0.55057	1.28392	-0.993494	-1.01005	-1.1	-1.03193	-1.46752	-1.46752	-1.46752	-1.46752	Cluster 3
A0A369J8A1	0.00347514	0.396534	-0.0602605	0.554859	1.09241	0.469041	0.914315	1.24676	-0.362484	0.564378	0.710059	-0.0345846	0.683729	1.22409	0.278696	1.75599	-1.27663	-0.486265	-0.405152	-1.25942	-1.50239	-1.50239	-1.50239	-1.50239	Cluster 3
A0A369K3X0	0.279031	0.39547	0.544807	0.96386	1.09552	0.451594	0.76343	1.12572	0.815013	0.382515	0.938515	0.35201	0.493494	1.01401	0.125568	0.774543	-0.945823	-1.10221	-1.08009	-0.916302	-1.61767	-1.61767	-1.61767	-1.61767	Cluster 3
A0A369JWU1	0.304045	0.260423	0.577002	0.684258	1.40613	0.278555	0.307369	0.322347	0.499195	-0.134381	1.2616	0.940298	-0.575473	0.596905	1.054	1.44047	-0.660719	-0.664306	-0.895831	-0.239886	-1.6905	-1.6905	-1.6905	-1.6905	Cluster 3
A0A369JYI8	0.485642	0.471289	0.599291	0.367192	0.740075	0.548067	0.397689	0.538919	0.411718	0.332345	0.226014	0.194034	1.37886	1.38699	1.23479	1.15505	-1.31015	-1.30792	-1.29265	-1.30621	-1.31777	-1.28432	-1.31976	-1.32919	Cluster 3
A0A369K2H4	0.256419	0.441909	0.870063	1.25078	0.580209	0.643612	0.74989	0.849429	0.293929	0.276573	0.334486	0.565499	0.649848	1.00812	0.886498	1.06455	-1.4682	-1.23474	-1.22894	-1.2669	-1.31167	-1.36299	-1.43074	-1.41763	Cluster 3
A0A369K3T2	-0.0045328	-0.44379	0.315297	0.767885	0.937572	0.846941	0.437189	0.818266	0.26682	0.287901	1.00272	0.127336	1.26494	1.26791	0.181114	1.55057	-0.583963	-0.752229	-0.933224	-1.03289	-1.57404	-1.59591	-1.56863	-1.58325	Cluster 3
A0A369KCF5	0.545256	0.650847	0.329162	0.647091	0.735059	0.587238	0.7856	0.652764	0.245769	0.26626	0.822625	0.434963	0.91743	1.37811	0.988049	0.616653	-1.07261	-0.865655	-1.18563	-1.16043	-1.33658	-1.55404	-1.70981	-1.71811	Cluster 3
A0A369KB35	0.616008	0.720911	0.605829	0.652529	0.224535	0.485412	0.921878	0.702235	0.210075	0.449936	0.472817	0.157223	1.35538	1.11496	1.1368	0.761265	-1.17428	-1.22353	-1.42674	-1.47209	-1.1237	-1.13775	-1.4569	-1.57281	Cluster 3
A0A369JGT9	0.503807	0.949446	0.423874	1.14277	0.505483	0.562127	0.55885	0.501377	0.254343	-0.169349	0.933082	0.094729	1.02138	0.630455	1.12556	1.38544	-1.33859	-1.32111	-1.29855	-1.32185	-1.3201	-1.26031	-1.1434	-1.41947	Cluster 3
A0A369KF18	0.66218	0.918096	0.785752	1.22545	0.678021	0.480166	0.582872	0.51384	0.0454029	0.449527	0.481769	0.381147	0.601171	1.06512	0.70086	1.13076	-1.25067	-1.22513	-1.18438	-1.18378	-1.39632	-1.45701	-1.47212	-1.53273	Cluster 3
A0A369K6W1	0.773104	0.57357	0.586636	0.684753	0.528282	0.589696	0.777996	0.660659	0.182048	0.188279	0.217538	0.136078	1.21389	1.04025	1.15704	1.26159	-1.32261	-1.32964	-1.3326	-1.32818	-1.32348	-1.33132	-1.32276	-1.28082	Cluster 3
A0A369JWG2	0.988649	0.198461	0.206813	0.0157695	1.96676	0.328953	0.448514	0.258704	-0.594968	0.735398	1.4826	0.623421	0.568314	-0.179311	0.456334	1.72975	-1.15427	-1.15427	-1.15427	-1.15427	-1.15427	-1.15427	-1.15427	-1.15427	Cluster 3
A0A369JBX6	1.65449	0.0514115	0.618699	0.303889	0.969025	1.26167	1.05371	-0.106092	-0.026689	0.866699	1.83504	-0.0688662	-0.11333	0.650852	0.569849	-0.0351504	-1.18565	-1.18565	-1.18565	-1.18565	-1.18565	-1.18565	-1.18565	-1.18565	Cluster 3
A0A369K6X3	0.375114	0.428105	0.348219	0.619047	0.727484	-0.0332539	0.718509	0.951748	0.558276	1.47609	1.21484	0.444446	0.577847	1.14152	0.34536	0.576384	-1.02189	-1.10727	-1.21622	-1.19505	-1.48232	-1.48232	-1.48232	-1.48232	Cluster 3
A0A369K7A5	1.14846	0.105478	0.0697106	0.19495	1.14271	0.718051	1.56972	-0.221078	-0.544743	0.921536	1.55888	-0.680469	2.13	-0.128582	-0.39694	0.0145858	-0.386873	-0.986222	-0.588698	-0.374104	-1.31659	-1.31659	-1.31659	-1.31659	Cluster 3
A0A369JYH5	0.276202	0.234889	0.0409727	0.856648	0.464915	1.0898	0.803068	0.636109	0.423672	0.937427	0.703392	0.527819	1.01596	1.02891	0.975538	0.626121	-1.15919	-1.04361	-1.30907	-1.14196	-1.4969	-1.4969	-1.4969	-1.4969	Cluster 3
A0A369JLF0	0.1828	0.422071	-0.0387993	0.207094	0.682889	1.02371	1.03526	0.428417	0.31408	0.564551	0.742271	0.911246	1.04481	0.76679	0.770993	1.03177	-0.819395	-0.703498	-0.726752	-0.767806	-1.72436	-1.64291	-1.76261	-1.94263	Cluster 3
A0A369IYK3	0.0986027	0.151768	0.475777	0.566111	0.575809	0.719912	0.90648	0.743296	0.300255	0.8372	0.655228	0.636699	1.16701	0.772115	0.943007	0.962539	-0.940179	-0.879911	-0.987559	-1.05903	-1.6953	-1.62657	-1.66011	-1.66315	Cluster 3
A0A369JTS2	0.056669	-0.873408	0.966499	0.364177	0.373141	1.01314	0.399502	1.45187	-0.245883	0.839376	1.9545	0.275024	1.17397	0.485744	0.456712	0.150036	-1.09217	-1.18501	-1.08304	-1.24811	-1.23123	-0.365865	-0.694518	-1.94113	Cluster 3
A0A369JXY1	0.181416	-0.0787342	0.265447	0.703792	0.564219	1.06064	0.915411	0.641078	0.381521	0.837807	0.837442	0.655173	0.956319	1.06494	0.716684	0.892049	-1.1176	-1.14121	-1.19016	-1.04533	-1.53424	-1.54275	-1.50237	-1.52154	Cluster 3
A0A369JEK4	0.678471	-0.3096	0.820359	0.558548	0.777865	0.69069	1.29394	0.0656072	0.968401	0.822199	0.909806	0.594057	0.791209	0.511836	0.819158	0.370399	-1.04344	-1.217	-1.89678	-1.00149	-1.24516	-1.03445	-1.19809	-1.72654	Cluster 3
A0A369K257	0.646023	-0.0335136	0.654309	0.480065	0.589439	0.880485	0.295806	0.690956	0.660107	0.816083	0.694075	0.578737	0.853184	0.799495	0.880632	1.0086	-0.770107	-0.975512	-0.864477	-0.989431	-1.73817	-1.72701	-1.73186	-1.69791	Cluster 3
A0A369K5A8	0.0194913	0.203427	0.366932	0.803167	0.849799	0.799834	1.01225	0.0703977	1.02518	0.80393	1.11034	0.376354	0.239843	0.96913	0.777061	0.777476	-0.952187	-1.37738	-0.827727	-1.10085	-0.745541	-1.3552	-1.81777	-2.02797	Cluster 3
A0A369JYC8	0.451241	-0.0446689	0.611554	0.4015	0.556509	0.453656	0.611279	0.910456	1.10871	0.629355	0.883866	1.33875	0.78663	1.01495	0.197269	0.722101	-1.32915	-1.32915	-1.32915	-1.32915	-1.32915	-1.32915	-1.32915	-1.32915	Cluster 3
A0A369JUU3	0.0173893	0.343169	0.295302	0.278891	0.453982	0.749584	1.26689	0.172173	0.712016	0.914677	0.834362	0.449549	1.11816	0.789065	1.16471	0.97921	-1.31739	-1.31739	-1.31739	-1.31739	-1.31739	-1.31739	-1.31739	-1.31739	Cluster 3
A0A369J09	0.894155	0.237584	0.34959	0.858807	0.772577	1.17955	0.625018	0.787927	0.579434	1.09757	0.539409	0.20058	0.473684	0.0887089	0.907603	1.07038	-1.33282	-1.33282	-1.33282	-1.33282	-1.33282	-1.33282	-1.33282	-1.33282	Cluster 3
A0A369JZN9	0.426188	1.5186	-0.20839	0.264049	-0.155883	0.607537	0.370165	1.36154	0.697438	1.4738	-0.269349	1.60044	0.952403	-0.35338	0.918353	0.106975	-1.16381	-1.16381	-1.16381	-1.16381	-1.16381	-1.16381	-1.16381	-1.16381	Cluster 3
A0A369JYW4	0.744705	0.376018	-0.203153	0.0268848	0.615014	0.923386	0.654227	0.711413	0.873258	0.111365	0.603707	1.52992	1.13113	0.436419	0.577385	1.21647	-1.29102	-1.29102	-1.29102	-1.29102	-1.29102	-1.29102	-1.29102	-1.29102	Cluster 3
A0A369K7T4	0.171088	2.08354	0.75917	-0.396334	1.03064	-0.522662	-0.512253	0.338473	0.475091	1.30021	-0.30065	1.47926	0.552642	1.48517	0.230286	0.42569	-1.07492	-1.07492	-1.07492	-1.07492	-1.07492	-1.07492	-1.07492	-1.07492	Cluster 3
A0A369J1T5	-0.0960578	1.3696	-0.285867	1.18822	1.51413	0.390642	0.704067	0.168415	0.199673	1.0925	0.137997	1.12779	1.15927	-0.295519	0.848345	0.37801	-1.07608	-0.889193	-0.984739	-1.09723	-1.38849	-1.38849	-1.38849	-1.38849	Cluster 3
A0A369K701	0.523782	0.522526	-0.109255	0.573934	0.549828	0.505721	0.0815443	0.450995	1.05122	1.1555	1.46728	0.876652	1.23395	0.597451	0.491764	0.445754	-1.38166	-1.38166	-1.38166	-1.38166	-1.22124	-1.28392	-1.32962	-1.05722	Cluster 3
A0A369JNB3	0.372071	0.402532	-0.0529736	0.413877	0.356373	0.27495	1.34405	1.1757	0.597799	1.28637	1.03711	0.804112	0.937735	0.61209	0.687422	0.183227	-1.35527	-1.35527	-1.35527	-1.35527	-1.30349	-1.25575	-1.29756	-1.15456	Cluster 3
A0A369K396	0.785578	0.937214	0.722338	0.605902	0.410893	0.074284	0.72268	0.463356	0.868033	0.989996	0.656767	0.138019	0.698705	1.25655	0.747377	0.632754	-1.25501	-1.17133	-1.22989	-1.15445	-1.47494	-1.47494	-1.47494	-1.47494	Cluster 3
A0A369K885	0.366651	1.28584	0.654981	0.276629	0.367632	0.221141	0.422155	0.458882	0.857456	0.41827	0.394173	-0.00317663	1.74848	0.706449	1.22594	0.883951	-1.30774	-1.30774	-1.30774	-1.30774	-1.26371	-1.25831	-1.26491	-1.26754	Cluster 3
A0A369K9R8	0.573447	0.145886	0.227901	0.515958	1.21642	0.806577	1.11533	0.599355	0.580742	0.992385	0.336731	0.792269	0.628088	0.761923	0.729924	0.645881	-1.54367	-1.54367	-1.54367	-1.54367	-1.1658	-1.09996	-0.99875	-1.22965	Cluster 3
A0A369JG94	0.265803	1.10515	0.454364	0.576975	0.829812	0.694621	0.790361	0.70945	0.714171	1.13801	0.498698	0.592552	0.830792	0.57415	0.505386	0.573116	-1.2244	-1.24247	-1.21427	-1.22418	-1.48702	-1.48702	-1.48702	-1.48702	Cluster 3
A0A369J4G8	0.50955	0.636617	0.465878	0.519704	1.00667	0.906469	0.864283	1.08928	0.596566	0.502788	0.325357	0.549299	0.798322	0.545914	0.695967	0.864928	-1.50331	-1.45529	-1.45617	-1.39877	-1.21106	-1.17676	-1.27509	-1.40114	Cluster 3
A0A369JZM2	0.28017	0.594056	0.351447	0.450335	0.879361	0.754875	0.64639	0.64811	1.42645	1.44719	0.647408	0.678202	0.588302	0.505085	0.224995	0.506892	-1.37069	-1.35695	-1.33144	-1.33388	-1.2904	-1.24797	-1.42057	-1.27738	Cluster 3
A0A369JUH1	0.562955	1.04136	0.777192	0.0186467	1.42737	0.787324	0.888443	-0.21087	1.60009	0.35275	-0.401759	0.183927	1.04554	1.23746	-0.303297	0.522264	-1.45056	-1.3925	-1.28549	-1.19526	-0.811984	-1.12772	-1.0568	-1.20905	Cluster 3
A0A369JDU1	0.862505	0.742363	0.0917888	0.183656	0.783209	0.89672	1.27735	0.849376	0.959567	0.654183	0.922514	0.372321	0.359873	0.0465824	-0.0131833	1.39225	-1.24218	-1.36652	-1.2816	-1.28415	-1.24656	-1.32782	-1.30333	-1.32891	Cluster 3
A0A369JR54	0.122837	1.16377	-0.427625	-0.227491	0.755327	0.83962	1.01274	1.06894	0.191619	0.853409	0.468958	0.820592	0.981233	1.06946	0.891517	0.431817	-1.34979	-1.18636	-0.851998	-1.56078	-0.780584	-1.20008	-1.54322	-1.54392	Cluster 3
A0A369JQV2	0.696256	0.457371	0.638042	0.655167	0.515118	0.477768	0.531515	0.492879	0.936924	0.593244	0.600748	0.530989	1.15031	1.0614	0.919083	0.563944	-1.27375	-1.16179	-1.13281	-1.06045	-1.56022	-1.55366	-1.53167	-1.54641	Cluster 3
A0A369JBC6	0.980038	0.9055	0.491037	0.429566	0.576052	0.724809	0.666975	0.573501	0.833631	0.715566	-0.0353996	0.448175	1.31481	0.570766	0.640023	0.889921	-1.4561	-1.46035	-1.45186	-1.4507	-1.28365	-1.24272	-1.12196	-1.25763	Cluster 3
A0A369K648	0.462244	1.22715	0.512029	0.633599	0.302459	0.103836	0.322477	0.188073	0.583396	1.23384	0.642499	0.494056	1.26647	0.0618844	1.20619	1.00545	-1.06887	-1.32382	-1.08873	-1.59499	-0.90806	-1.231	-1.17842	-1.85177	Cluster 3
A0A369K928	0.587379	0.478231	0.306236	0.335907	0.636794	0.125553	0.615495	0.97261	0.989201	0.611897	1.17657	0.94102	0.353003	0.422647	0.836654	1.11278	-1.21522	-1.31149	-1.44668	-1.78033	-0.873164	-0.951514	-1.78479	-1.13878	Cluster 3
A0A369J1K1	0.372579	0.713643	-0.339408	0.263732	0.887698	1.16214	0.582337	0.40574	0.153469	0.459536	0.780218	0.934103	1.51345	0.670221	0.503024	1.19897	-1.44398	-1.50451	-1.3157	-1.24553	-1.08915	-1.32085	-0.977619	-1.36413	Cluster 3
A0A369J6T7	0.374041	0.416748	0.564575	0.597482	0.930906	1.09071	0.776808	0.974329	0.737863	0.765317	0.654513	0.230858	0.804977	1.05859	0.512829	0.330158	-1.30647	-1.31605	-1.43934	-1.37676	-1.36942	-1.31535	-1.34812	-1.34922	Cluster 3
A0A369K2W0	0.649938	0.444001	0.468731	0.593106	1.05311	0.75764	0.62537	0.91344	0.916314	0.892978	0.701955	0.844482	0.885704	0.237389	0.440782	0.450256	-1.42912	-1.39828	-1.37343	-1.46177	-1.36862	-1.26283	-1.28715	-1.29401	Cluster 3
A0A369JI83	0.841016	0.793984	0.517685	0.433466	0.959922	0.67516	0.957771	0.860362	0.634949	0.953253	0.907129	0.846672	0.360323	0.411214	0.219349	0.459971	-1.43448	-1.453	-1.46597	-1.46538	-1.28225	-1.30204	-1.27043	-1.15869	Cluster 3
A0A369JDC9	0.919038	0.337752	-0.0193022	0.259975	0.491927	0.578085	0.601322	0.799351	0.768209	1.17335	0.862996	0.733407	0.996073	0.884044	0.548297	0.52046	-1.66232	-1.65592	-1.60703	-1.69706	-1.05528	-0.831775	-0.712249	-1.23335	Cluster 3
A0A369JUI9	0.114086	0.399866	0.12909	0.327348	0.800193	0.498038	0.954641	0.864226	0.672935	0.428169	0.621271	0.812523	1.29469	0.928567	0.948717	0.809621	-1.4964	-1.57175	-1.56107	-1.44458	-1.08198	-1.22378	-1.16035	-1.06406	Cluster 3
A0A369JAL1	0.472877	0.316275	0.390136	0.559421	0.890072	0.933035	0.825461	0.846951	0.734783	0.806295	0.598225	0.672522	0.806023	0.721078	0.65751	0.724622	-1.42397	-1.40625	-1.42946	-1.40793	-1.33257	-1.31709	-1.34746	-1.29056	Cluster 3
A0A369K2G0	0.261228	0.425537	0.11389	0.50754	1.2316	0.70117	0.81508	0.754954	0.757595	0.826221	1.0887	0.850454	0.750296	0.728746	0.43156	0.510022	-1.48524	-1.4791	-1.4223	-1.25149	-1.23182	-1.2647	-1.30413	-1.31581	Cluster 3
A0A369K9Q0	0.304387	-0.0787664	-0.0703975	1.2415	0.648964	1.14878	0.557761	0.48057	-0.186748	0.714468	0.308912	0.126645	1.45252	1.17142	1.24803	0.933552	-1.2502	-1.2502	-1.2502	-1.2502	-1.2502	-1.2502	-1.2502	-1.2502	Cluster 3
A0A369JI03	-0.165714	-0.10327	0.145565	-0.137349	0.856215	1.43973	1.29382	0.74784	0.334218	0.3852	0.360717	0.374919	1.04153	1.21087	0.833422	1.32374	-1.24268	-1.24268	-1.24268	-1.24268	-1.24268	-1.24268	-1.24268	-1.24268	Cluster 3
A0A369JF79	-0.231453	-0.0355754	0.0534574	0.539389	1.41369	2.11322	0.958744	1.40601	0.160464	-0.462318	-0.0474045	0.124914	0.688069	1.23713	0.342532	0.802616	-1.13293	-1.13293	-1.13293	-1.13293	-1.13293	-1.13293	-1.13293	-1.13293	Cluster 3
A0A369JWP7	0.366868	0.496114	-0.312061	0.856435	0.688348	1.25179	1.44875	0.708312	-0.583594	0.535075	0.229793	0.872988	0.506799	0.847378	0.922381	1.16942	-1.2506	-1.2506	-1.2506	-1.2506	-1.2506	-1.2506	-1.2506	-1.2506	Cluster 3
A0A369JX19	0.0720353	0.115483	-0.181778	1.72666	0.482122	0.783189	0.907841	1.0653	-0.405363	1.02806	-0.0492668	0.300478	0.581108	1.00265	1.65464	0.511099	-1.19928	-1.19928	-1.19928	-1.19928	-1.19928	-1.19928	-1.19928	-1.19928	Cluster 3
A0A369JNL3	-0.0767038	-0.148356	0.47266	0.90626	1.57947	0.928941	1.02527	0.979544	0.652304	0.23166	0.104844	0.471967	0.741307	0.691025	0.674636	1.05839	-1.28665	-1.28665	-1.28665	-1.28665	-1.28665	-1.28665	-1.28665	-1.28665	Cluster 3
A0A369K1W8	-0.271337	-0.138879	0.638387	-0.0946582	1.34388	1.44429	1.11681	0.916299	-0.707588	0.547456	0.207192	2.04764	0.702734	0.777722	0.563987	-0.131092	-1.12036	-1.12036	-1.12036	-1.12036	-1.12036	-1.12036	-1.12036	-1.12036	Cluster 3
A0A369K3T8	0.0758304	-0.100769	0.131834	0.189286	-0.57461	1.32727	1.3679	1.8654	-0.229763	0.127151	0.376593	1.40966	1.23537	0.966352	0.582141	0.356197	-1.13823	-1.13823	-1.13823	-1.13823	-1.13823	-1.13823	-1.13823	-1.13823	Cluster 3
A0A369JY57	-0.21427	0.172415	-0.016727	0.739814	-0.0770113	1.545	-0.0675899	1.37297	0.198276	0.117784	0.207946	-0.308421	0.851196	2.11605	1.7156	0.406746	-1.09497	-1.09497	-1.09497	-1.09497	-1.09497	-1.09497	-1.09497	-1.09497	Cluster 3
A0A369J3U4	-0.516857	-0.284793	-0.223042	-0.0716885	0.895289	1.3111	1.16667	0.891641	0.212682	0.520823	0.463038	0.532933	1.2373	1.74705	0.659506	0.931966	-1.1842	-1.1842	-1.1842	-1.1842	-1.1842	-1.1842	-1.1842	-1.1842	Cluster 3
A0A369K7T1	0.16687	-0.245329	0.325633	0.296504	1.29785	1.17769	1.52189	1.08884	-0.323962	-0.198097	0.130711	0.719459	0.401044	1.69151	0.766065	0.712191	-1.19111	-1.19111	-1.19111	-1.19111	-1.19111	-1.19111	-1.19111	-1.19111	Cluster 3
A0A369K126	0.227594	0.0724158	-0.186063	0.527883	0.249487	0.403558	1.59544	0.507589	0.380155	0.125042	0.174408	0.940297	0.63475	1.57781	1.94234	0.475394	-1.20601	-1.20601	-1.20601	-1.20601	-1.20601	-1.20601	-1.20601	-1.20601	Cluster 3
A0A369J758	0.122845	0.160254	-0.157351	0.579972	0.653223	1.63223	0.433395	0.984348	0.41981	0.486544	0.817365	-0.15928	1.55236	1.37357	0.623177	0.427842	-1.24379	-1.24379	-1.24379	-1.24379	-1.24379	-1.24379	-1.24379	-1.24379	Cluster 3
A0A369J3V7	-0.303728	-0.367585	-0.392563	-0.0446751	0.959323	0.625129	0.76348	1.25581	-0.647752	0.0737505	0.878064	1.70925	1.47874	0.195365	0.862821	1.62886	-1.08429	-1.08429	-1.08429	-1.08429	-1.08429	-1.08429	-1.08429	-1.08429	Cluster 3
A0A369JGA9	0.418769	0.403287	0.759411	0.0638738	1.21041	1.30378	0.849453	1.23319	-0.0870356	0.401723	0.00878048	0.451054	1.25567	0.488715	0.968778	0.50732	-1.42984	-1.42984	-1.42984	-1.42984	-1.16931	-1.05122	-1.1724	-1.12489	Cluster 3
A0A369K596	-1.78712	0.297744	0.367881	1.4133	-0.0856505	0.805642	0.933387	0.844942	-1.35239	1.34162	1.3052	1.10135	1.05011	0.0160504	0.450708	0.581948	-0.705822	-0.890486	-1.28302	-1.18786	-0.539231	-0.934314	-0.62679	-1.11721	Cluster 3
A0A369KCE8	-0.414635	-0.382378	0.00888274	0.470315	0.785971	1.36834	0.811419	1.59383	-0.238127	0.45342	0.472032	0.566773	1.27294	0.664611	0.775132	1.26336	-1.39959	-1.39671	-1.47481	-1.39803	-0.986288	-1.09108	-0.950916	-0.774462	Cluster 3
A0A369K057	0.0643625	0.0921779	0.5401	0.920086	1.11912	0.550752	0.952913	1.54978	0.641285	0.793184	-0.127795	0.336193	1.09776	1.12521	0.417186	0.0440901	-1.48788	-1.48955	-1.48047	-1.44728	-1.02015	-1.09669	-0.973226	-1.12116	Cluster 3
A0A369K771	0.932721	-0.252392	-0.104971	0.251758	0.557137	0.852065	1.62284	0.882431	-0.216799	1.22571	0.414461	0.737998	0.853911	0.205313	0.783782	1.18066	-1.46406	-1.3109	-1.31575	-1.23751	-0.91474	-1.16022	-1.20472	-1.31874	Cluster 3
A0A369JHY6	0.351872	0.491726	0.317665	0.259521	1.15643	1.15704	1.16757	0.470947	-0.099986	1.0119	-0.366621	0.543167	0.869523	0.803467	1.10122	0.961913	-1.33948	-1.16989	-1.07509	-1.0335	-1.51001	-1.45635	-1.29494	-1.31807	Cluster 3
A0A369J8U7	0.080512	0.456187	-0.123595	0.134079	0.499016	0.494919	0.401297	0.622498	0.78388	0.306432	0.0161438	0.769645	1.43683	1.41745	1.13381	1.58535	-1.25181	-1.25181	-1.25181	-1.25181	-1.25181	-1.25181	-1.25181	-1.25181	Cluster 3
A0A369JHK2	0.47662	-0.114252	0.225327	-0.108242	-0.466781	0.879246	0.686984	0.703274	1.25205	0.520258	0.146649	0.284651	1.88592	0.99543	0.6666	1.53605	-1.19622	-1.19622	-1.19622	-1.19622	-1.19622	-1.19622	-1.19622	-1.19622	Cluster 3
A0A369J784	-0.300222	-0.0752771	0.154934	0.344855	1.29076	-0.266402	0.929689	1.08061	0.289996	1.829	-0.345004	0.322826	1.60453	0.104788	1.02548	1.13606	-1.14083	-1.14083	-1.14083	-1.14083	-1.14083	-1.14083	-1.14083	-1.14083	Cluster 3
A0A369JSS7	-0.22324	-0.285645	0.169378	-0.206148	0.777522	0.440852	1.17462	0.217895	-0.0724284	0.532844	1.10101	0.685593	0.356238	0.955298	1.80393	1.87055	-1.16228	-1.16228	-1.16228	-1.16228	-1.16228	-1.16228	-1.16228	-1.16228	Cluster 3
A0A369J08	-0.0905536	0.189124	-0.158567	-0.147854	1.49291	-0.492036	2.08805	0.0995766	0.60335	0.0157562	-0.0206959	0.00458063	1.28551	0.802324	0.845431	1.93816	-1.05688	-1.05688	-1.05688	-1.05688	-1.05688	-1.05688	-1.05688	-1.05688	Cluster 3
A0A369KE20	-0.132896	-0.176752	0.117825	0.26681	2.11552	0.295573	0.190273	0.141139	1.63579	0.174894	0.0319418	0.2117	0.884817	1.75361	0.887528	0.703525	-1.13766	-1.13766	-1.13766	-1.13766	-1.13766	-1.13766	-1.13766	-1.13766	Cluster 3
A0A369JHR5	0.107207	-0.576534	-0.502614	-0.288416	1.21678	0.442015	-0.0650399	0.670702	1.03516	0.674806	1.03949	0.0623417	0.948583	1.63244	1.42096	1.28214	-1.1375	-1.1375	-1.1375	-1.1375	-1.1375	-1.1375	-1.1375	-1.1375	Cluster 3
A0A369K711	0.0149738	-0.121063	-0.447415	-0.0458804	0.641206	0.505572	0.665195	0.138757	0.517917	0.239306	0.0971222	0.156841	1.6031	1.38782	1.52848	2.09506	-1.12212	-1.12212	-1.12212	-1.12212	-1.12212	-1.12212	-1.12212	-1.12212	Cluster 3
A0A369JM38	-0.788971	-0.816105	0.0642048	0.505326	0.874051	0.375733	0.914455	0.818217	0.299962	0.308217	0.298916	0.278765	1.3806	0.800292	1.68291	1.86773	-1.10804	-1.10804	-1.10804	-1.10804	-1.10804	-1.10804	-1.10804	-1.10804	Cluster 3
A0A369JFG2	0.00537803	-0.0376534	-0.170284	-0.625955	0.977475	0.639028	0.862145	0.573234	0.53671	0.933538	0.438352	0.690259	1.52822	0.920484	1.44494	1.05423	-1.22126	-1.22126	-1.22126	-1.22126	-1.22126	-1.22126	-1.22126	-1.22126	Cluster 3
A0A369IYU5	0.00183168	-0.229245	-0.219551	0.0233339	0.565623	0.846239	0.69554	0.629912	0.622923	0.803614	0.503505	0.752958	1.49981	1.5189	0.692064	1.27104	-1.20749	-1.19812	-1.18764	-1.15529	-1.30749	-1.30749	-1.30749	-1.30749	Cluster 3
A0A369K1R0	0.271588	0.312186	0.248906	-0.033779	1.25751	0.978638	0.847999	0.677057	0.525757	0.689731	0.618761	-0.528835	1.34236	0.334401	1.35413	1.09932	-0.993942	-1.17726	-1.06304	-1.19468	-1.3917	-1.3917	-1.3917	-1.3917	Cluster 3
A0A369K4G6	-0.655361	-0.167141	-0.728227	-0.0657459	0.521792	0.488142	0.77656	0.120898	0.959686	0.479006	0.546782	0.296757	1.90668	1.57034	1.19289	1.41117	-0.785038	-1.04468	-0.717927	-0.880402	-1.30655	-1.30655	-1.30655	-1.30655	Cluster 3
A0A369J0T8	-0.505593	-0.55134	-0.457597	-0.324261	0.784665	1.18522	0.946958	0.153326	1.16993	0.38844	0.124326	-0.0300074	1.35032	1.57483	1.17695	1.62317	-1.02591	-0.929949	-1.04079	-0.981517	-1.15779	-1.15779	-1.15779	-1.15779	Cluster 3
A0A369J8K5	-0.468815	-0.228709	-0.997772	-0.140043	0.949668	0.447742	0.642135	0.532339	0.754222	0.346881	0.334831	0.429101	1.85292	0.683343	1.83179	1.54317	-0.943859	-0.818732	-1.01649	-0.833557	-1.22504	-1.22504	-1.22504	-1.22504	Cluster 3
A0A369K7L6	0.70092	-0.329843	0.0735307	0.722465	0.703562	0.751261	0.611963	0.374626	1.49131	0.562447	0.0706759	0.512439	0.552521	0.383714	1.4946	1.42353	-1.21984	-1.22943	-1.16995	-1.20699	-1.31838	-1.31838	-1.31838	-1.31838	Cluster 3
A0A369JJP1	-0.245125	-0.497364	-0.4971	-0.589496	0.611709	1.46467	0.999106	0.58711	1.25975	0.582985	0.638469	0.672175	1.19799	0.839481	1.01441	1.22409	-1.22394	-1.22394	-1.22394	-1.22394	-1.1933	-1.10275	-0.984425	-1.08662	Cluster 3
A0A369J3H1	-0.14811	0.0123232	-0.0208751	-0.308844	0.728039	1.04851	0.568149	0.834708	0.121338	0.841289	0.333922	0.865219	2.11693	0.898126	0.796373	0.985908	-1.17763	-1.14113	-1.13928	-1.0549	-1.29001	-1.29001	-1.29001	-1.29001	Cluster 3
A0A369JAK1	-0.257089	0.0968888	0.0748403	0.348869	0.665942	0.769448	0.235481	0.307441	0.195557	0.722552	0.619452	0.666439	1.3929	1.21019	1.38824	1.55281	-1.22356	-1.2133	-1.22872	-1.22656	-1.27445	-1.27445	-1.27445	-1.27445	Cluster 3
A0A369JUE7	-0.313909	-0.276039	-0.398135	0.160005	0.535012	0.359819	0.388219	0.431656	0.862324	0.704834	0.285375	1.07861	1.57405	1.33806	1.27198	1.33965	-0.79154	-0.80666	-0.949249	-0.866693	-1.4959	-1.49699	-1.53356	-1.40092	Cluster 3
A0A369JHX8	0.0733969	0.166138	-0.46524	0.0452823	0.776697	0.408062	1.39815	0.69986	0.980695	0.103603	0.652678	0.597263	0.945485	0.655784	1.13891	1.678	-1.44191	-1.21315	-1.24585	-1.40096	-0.894592	-1.31018	-1.1374	-1.21073	Cluster 3
A0A369JGA5	0.559334	0.356044	-0.0840739	-0.380218	0.784342	1.15395	0.527501	0.295295	0.790496	0.613974	0.756582	-0.185904	1.27268	0.883307	1.20139	1.41451	-1.28877	-1.31406	-1.24618	-1.14192	-1.43585	-1.31124	-0.835774	-1.3854	Cluster 3
A0A369JR44	0.113818	-0.171271	0.359924	0.340887	0.983627	0.818656	0.663868	0.478937	0.647953	0.613371	0.585101	0.563915	1.14559	1.4118	0.848867	1.06127	-1.37904	-1.4415	-1.40416	-1.43426	-1.26746	-1.18429	-1.13616	-1.21943	Cluster 3
A0A369JCN1	-0.0476611	-0.381117	0.0486704	-0.108615	0.487271	0.359819	0.853998	0.629674	0.719536	1.03695	1.15982	0.629572	1.07951	1.02516	1.03539	1.47919	-1.23637	-1.25611	-1.21966	-1.18715	-1.19794	-1.31273	-1.28545	-1.31178	Cluster 3
A0A369K4C1	0.143385	0.00891339	-0.277923	-0.424112	0.694379	0.688406	1.07306	0.359057	0.620473	0.879374	0.787739	1.13047	1.09257	0.837503	0.636936	1.66564	-1.18609	-1.39781	-1.16212	-1.26838	-1.09012	-1.25088	-1.24273	-1.31775	Cluster 3
A0A369J696	-0.0484831	-0.319513	-0.060915	-0.049053	0.840276	0.710323	0.776573	0.693735	0.723159	1.06445	0.685581	0.714059	1.34568	0.976246	0.992524	1.04028	-1.15078	-1.01527	-1.08582	-0.933244	-1.53176	-1.51473	-1.35256	-1.50076	Cluster 3
A0A369K1B1	0.283105	-0.134725	-0.221249	0.39883	0.520177	0.668559	0.465998	0.0990602	0.637931	0.536156	0.667849	0.20725	1.34558	1.36595	1.14617	1.84343	-1.19974	-1.04976	-1.18619	-1.23087	-1.42546	-1.13596	-1.24526	-1.35682	Cluster 3
A0A369K0F5	0.219118	0.0509482	0.380652	-0.157133	0.859202	0.410551	0.374503	-0.0543313	0.871975	0.994903	0.60472	0.0964285	1.70228	1.29017	1.29801	0.968941	-1.40518	-1.39142	-1.17564	-1.39182	-1.12517	-1.02502	-1.19132	-1.20537	Cluster 3
A0A369JTF8	-0.403817	-0.553318	-0.583268	-0.270241	0.967517	0.863322	0.791496	0.506855	0.601795	0.757854	0.825223	0.887428	1.08493	1.52228	1.01131	1.27558	-1.28778	-1.33323	-1.1772	-1.42748	-0.940804	-1.11193	-1.07239	-0.93411	Cluster 3
A0A369KB67	-0.2598	-0.261951	-0.340811	-0.0747048	1.0536	0.75057	0.786189	0.64948	0.56152	0.622423	0.691834	0.452828	1.31929	1.25443	1.27107	1.28138	-1.09161	-1.02635	-1.07468	-1.11974	-1.40818	-1.31228	-1.34759	-1.37693	Cluster 3
A0A369K2K3	-0.077572	0.0352385	-0.119815	0.118272	0.741528	0.501121	0.843933	0.919703	0.679089	0.91559	0.442539	0.870337	1.14469	1.26671	1.04914	0.99239	-1.29245	-1.30827	-1.32879	-1.12677	-1.33221	-1.32313	-1.30462	-1.30665	Cluster 3
A0A369JNW4	-0.128494	-0.362254	-0.231555	-0.174668	1.26213	0.908258	0.869703	1.07931	0.777061	0.529277	0.876513	0.287649	0.699341	0.821176	1.11714	1.28691	-1.49904	-1.57252	-1.56132	-1.56235	-0.916866	-0.856214	-1.04154	-0.607659	Cluster 3
A0A369K604	-0.00610641	0.0994965	-0.0511352	0.0315304	0.286927	0.106113	0.495988	0.603555	0.694828	0.915949	0.834444	0.341896	2.4498	0.532693	1.32844	0.864552	-1.19112	-1.19112	-1.19112	-1.19112	-1.19112	-1.19112	-1.19112	-1.19112	Cluster 3
A0A369K942	0.502111	-0.201552	0.133351	0.223506	0.321013	0.062874	0.290432	-0.0593298	0.171639	1.49314	2.1155	0.298888	1.7157	0.111246	0.0777296	1.65386	-1.11376	-1.11376	-1.11376	-1.11376	-1.11376	-1.11376	-1.11376	-1.11376	Cluster 3
A0A369JYM0	0.0965366	0.366157	-0.473669	-0.172266	0.183511	-0.282061	0.780908	0.618337	0.349752	0.172216	2.3037	0.512744	2.07614	1.54098	0.286451	0.122648	-1.06026	-1.06026	-1.06026	-1.06026	-1.06026	-1.06026	-1.06026	-1.06026	Cluster 3
A0A369JHH5	0.839161	-0.496781	-0.0490152	1.11222	0.255113	0.0197866	0.321599	-0.0414049	0.548767	1.29093	0.567301	1.33541	2.29008	-0.101062	0.618861	0.654323	-1.14566	-1.14566	-1.14566	-1.14566	-1.14566	-1.14566	-1.14566	-1.14566	Cluster 3
A0A369J7Y6	-0.0506151	-0.0877255	0.509505	-0.102204	-0.718026	0.0244148	0.182572	0.627678	-0.052854	0.716605	1.90428	0.898405	2.58137	1.38728	-0.000478956	0.263798	-1.0105	-1.0105	-1.0105	-1.0105	-1.0105	-1.0105	-1.0105	-1.0105	Cluster 3
A0A369JFL3	-0.108973	-0.0848615	0.0270712	-0.119618	0.56526	-0.0184535	0.949622	0.416774	-0.235154	0.966311	0.918218	0.702783	1.1937	1.68258	1.50189	1.17382	-1.19137	-1.19137	-1.19137	-1.19137	-1.19137	-1.19137	-1.19137	-1.19137	Cluster 3
A0A369JXB0	0.512866	-0.355617	0.164531	0.12606	-0.0311828	0.465152	-0.370232	0.130505	0.944068	0.562171	0.92389	-0.000570241	2.11414	1.85439	-0.165741	1.72142	-1.07448	-1.07448	-1.07448	-1.07448	-1.07448	-1.07448	-1.07448	-1.07448	Cluster 3
A0A369JW41	-0.265654	-0.400171	0.00923382	0.0594133	1.16516	-0.602896	0.339871	1.37936	-0.499897	1.1596	0.805119	0.672709	1.54463	0.595881	1.9785	0.658067	-1.07486	-1.07486	-1.07486	-1.07486	-1.07486	-1.07486	-1.07486	-1.07486	Cluster 3
A0A369KFM4	-0.0479252	-0.426998	-0.144867	-0.238147	-0.119848	-0.687159	1.53559	-0.107776	-0.133487	2.16043	-0.0668183	0.507171	1.84947	1.33937	1.51248	0.594176	-0.940707	-0.940707	-0.940707	-0.940707	-0.940707	-0.940707	-0.940707	-0.940707	Cluster 3
A0A369KBQ5	-0.623877	-0.192588	0.0446637	0.0787991	0.361687	0.0452825	0.174906	0.468053	1.24257	1.58818	0.789935	0.776876	1.2576	1.2406	0.65227	1.49826	-1.13277	-1.06671	-1.09378	-1.11436	-1.2489	-1.2489	-1.2489	-1.2489	Cluster 3
A0A369JH31	-0.384749	0.00273597	-0.215097	0.340143	0.184313	0.315098	0.179217	0.0180626	0.958992	0.886739	0.866923	0.922527	1.43542	2.01878	-0.0487483	1.20789	-0.991923	-0.896332	-0.630093	-0.271533	-1.88632	-1.61729	-1.59683	-0.797931	Cluster 3
A0A369K1S0	-0.567412	-0.743721	-0.444172	0.0287637	0.556097	0.515475	0.534993	0.425802	0.207896	0.54165	1.21201	1.39886	1.75184	0.834262	1.44365	1.18505	-1.13536	-1.07842	-1.09524	-1.05804	-1.16136	-1.08146	-1.12972	-1.14146	Cluster 3
A0A369JGN6	-0.493921	0.230903	0.183598	-0.376431	1.54831	-0.762621	0.817743	0.303283	0.696557	1.15848	0.679495	0.72445	1.28454	1.04907	1.03742	1.03998	-0.773203	-1.40571	-1.31723	-0.735446	-0.896506	-1.57501	-1.27452	-1.14322	Cluster 3
A0A369K427	-0.0627931	-0.0359288	0.0178041	0.636369	0.156761	0.251945	0.318453	0.22286	0.02782	0.695653	0.870611	0.276039	1.54193	1.7253	1.64764	1.23997	-1.18661	-1.11597	-1.12727	-1.30468	-1.14027	-1.0561	-1.25328	-1.34626	Cluster 3
A0A369JTI9	-0.329889	-0.558922	-0.186607	0.104092	0.310745	0.38675	0.18733	-0.2664	0.811389	1.17653	0.783082	0.863318	1.85914	1.57552	0.994792	1.27988	-1.21159	-1.18576	-1.29924	-1.22353	-1.08334	-0.939419	-0.997736	-1.05013	Cluster 3
A0A369J0G4	-0.245405	-0.352065	-0.51291	-0.185192	0.522785	0.610673	0.495943	0.651626	0.396782	1.11515	0.974977	0.847882	1.72907	1.15035	1.1657	1.10208	-1.14185	-1.15215	-1.16644	-1.10533	-1.13049	-1.31442	-1.28995	-1.16682	Cluster 3
A0A369J1Z2	-0.0148712	-0.30951	0.0378225	0.147891	-0.271443	-0.278048	0.154377	0.441382	0.703592	1.06233	0.699896	0.898289	1.661	1.66009	1.33197	1.27866	-1.0969	-1.16947	-1.10081	-1.225	-1.25194	-1.13497	-0.947714	-1.27662	Cluster 3
A0A369K488	0.178697	-0.588626	-0.410634	0.769243	-0.220985	-0.20921	0.701528	0.229655	-0.576315	1.77651	0.957253	0.480363	1.36846	1.68613	0.521833	0.755636	-2.081	-0.847245	-1.08903	-1.2627	-1.06613	-0.937504	0.698824	-0.834751	Cluster 3
A0A369JHU2	-0.328867	-0.226326	-0.244646	-0.231986	0.247986	0.341044	0.181304	0.356126	0.961375	1.19544	1.0022	0.74618	1.34422	1.28198	1.49626	1.24974	-1.0516	-1.00609	-0.963806	-0.985196	-1.35146	-1.37814	-1.37708	-1.25866	Cluster 3
A0A369K0R9	-0.303707	-0.488739	-0.539034	-0.40196	0.303968	0.0987826	0.545405	0.00596341	0.335839	1.20621	1.32553	0.580447	1.56027	1.80193	1.00985	1.43884	-1.13284	-1.06537	-0.485553	-1.10782	-1.16705	-1.10716	-1.1785	-1.23529	Cluster 3
A0A369JPM0	0.561458	0.226943	-0.164732	0.334819	0.258958	-0.000990367	0.0416332	0.250577	1.35648	0.38374	1.74747	1.29376	0.999689	0.681729	1.33425	0.538386	-1.23052	-1.23052	-1.23052	-1.23052	-1.23052	-1.23052	-1.23052	-1.23052	Cluster 3
A0A369J0C4	-0.0805196	1.14378	-0.18566	0.16852	0.384612	0.0770499	-0.0219434	1.01638	0.956191	0.482242	0.796524	0.875466	1.06879	1.46828	1.01622	0.9187	-1.26058	-1.26058	-1.26058	-1.26058	-1.26058	-1.26058	-1.26058	-1.26058	Cluster 3
A0A369JU92	0.308138	0.172828	0.713892	-0.225663	0.829179	-0.121769	0.612009	-1.01039	0.499527	0.87896	1.17211	1.08924	0.273491	1.41703	1.23385	1.47535	-1.16472	-1.16472	-1.16472	-1.16472	-1.16472	-1.16472	-1.16472	-1.16472	Cluster 3
A0A369JTV7	0.172446	0.769956	0.137883	0.224082	-0.166707	-0.283244	0.416862	1.11441	0.746306	0.469317	0.377331	0.972387	-0.0924982	1.85441	1.86082	0.89526	-1.18363	-1.18363	-1.18363	-1.18363	-1.18363	-1.18363	-1.18363	-1.18363	Cluster 3
A0A369K415	0.923436	0.735523	0.60559	-0.358356	0.0768566	-0.547681	-0.241373	0.807775	0.343505	-0.146297	1.49734	0.633812	1.30095	0.907397	1.45984	1.33366	-1.1665	-1.1665	-1.1665	-1.1665	-1.1665	-1.1665	-1.1665	-1.1665	Cluster 3
A0A369JZ90	0.999933	0.440332	0.530554	-0.697645	-0.165399	0.333832	0.917296	0.767931	0.989605	0.910114	0.822615	1.12742	0.705142	0.982884	0.721112	0.828905	-1.27683	-1.27683	-1.27683	-1.27683	-1.27683	-1.27683	-1.27683	-1.27683	Cluster 3
A0A369J1M4	0.418339	0.458008	0.181741	0.258227	0.0301795	0.514444	0.681849	0.619164	0.73405	0.254689	0.307112	0.491099	1.19916	0.90249	1.93834	1.20277	-1.27141	-1.19519	-1.23654	-1.19973	-1.3222	-1.3222	-1.3222	-1.3222	Cluster 3
A0A369J7D5	0.281671	0.44086	0.280214	0.520874	-0.220545	-0.180014	-0.320803	-0.427036	1.05012	1.65237	1.63067	1.69132	1.00409	0.877794	0.945394	-0.365305	-1.04546	-1.03968	-1.03681	-1.04336	-1.17409	-1.17409	-1.17409	-1.17409	Cluster 3
A0A369JQ08	0.142173	0.187755	0.137461	-0.31411	-0.394598	0.73345	0.464214	0.674426	0.877966	0.946711	1.35687	1.17443	1.11986	0.52373	0.815376	1.26263	-0.965127	-1.22051	-1.03674	-0.458798	-1.50679	-1.50679	-1.50679	-1.50679	Cluster 3
A0A369K1V7	-0.347053	0.053126	0.359813	-0.0789252	0.125038	-0.202647	0.59325	0.606611	0.920278	1.66575	0.395723	1.11859	1.00756	1.17916	1.16468	1.14625	-1.03711	-1.11556	-1.11747	-1.23837	-1.29968	-1.29968	-1.29968	-1.29968	Cluster 3
A0A369K5N8	0.142634	0.566726	0.426742	0.198946	0.263626	0.102848	0.47358	0.381632	0.880733	0.844818	0.25904	0.953216	1.41339	0.614288	1.4097	1.29645	-1.14424	-0.768063	-1.27899	-1.22955	-1.45188	-1.45188	-1.45188	-1.45188	Cluster 3
A0A369K236	0.336151	0.476983	0.807827	0.353314	0.345047	0.267909	0.463523	0.533986	1.057	0.745704	0.718942	0.862129	1.30264	0.994044	1.16163	0.118358	-1.20303	-1.22216	-1.25255	-0.911179	-1.48907	-1.48907	-1.48907	-1.48907	Cluster 3
A0A369K2E8	0.577077	0.543477	0.649834	0.727678	0.247212	-0.210878	0.185353	0.145413	0.975726	0.655136	0.727103	0.99241	0.908181	1.25224	1.36865	0.689635	-1.2898	-1.25615	-1.2669	-1.24875	-1.34316	-1.34316	-1.34316	-1.34316	Cluster 3
A0A369JCF7	1.16025	0.561574	0.177995	0.252315	-0.300973	-0.0478704	0.860039	1.02288	0.435485	0.73588	0.192633	0.527581	1.20709	0.968296	1.06778	1.31373	-1.02904	-1.17291	-1.09736	-1.12436	-1.42776	-1.42776	-1.42776	-1.42776	Cluster 3
A0A369K7L7	0.438522	0.26992	0.2683	0.53705	-0.536456	0.285733	0.485634	0.515823	0.915285	0.600029	1.09807	0.74976	0.839909	1.11745	1.31448	1.3002	-1.15921	-1.20534	-1.13977	-1.05125	-1.41104	-1.41104	-1.41104	-1.41104	Cluster 3
A0A369JQJ6	-0.0146856	0.0397672	-0.0453249	-0.478261	0.496226	0.589881	0.167315	0.498323	1.22173	0.718407	1.23993	0.867734	1.18856	0.908792	1.06309	1.34837	-0.967714	-1.01734	-1.08791	-0.969149	-1.44193	-1.44193	-1.44193	-1.44193	Cluster 3
A0A369K2W9	0.0061226	0.231874	-0.0310875	0.00165119	0.572302	0.687145	0.552854	0.461823	0.761673	1.1485	0.998901	0.776227	0.83922	1.24706	1.10267	1.03085	-1.24073	-1.21055	-1.14457	-1.16213	-1.40745	-1.40745	-1.40745	-1.40745	Cluster 3
A0A369K6K3	0.770949	0.626581	0.539377	0.849702	0.139665	0.298001	-0.183182	0.0789758	0.631629	1.04788	1.2669	0.654296	1.06017	0.84258	0.830289	0.947625	-1.49349	-1.49349	-1.49349	-1.49349	-1.27732	-1.00068	-1.20796	-0.941513	Cluster 3
A0A369J5B2	0.794041	0.844535	0.750207	-0.465201	0.0253422	-0.108969	-0.15111	-0.203348	1.02713	1.12847	0.729321	1.0983	0.982614	1.03727	1.01464	1.27938	-1.2866	-1.29325	-1.32143	-1.20506	-1.02804	-1.19768	-1.17112	-1.27944	Cluster 3
A0A369KCL4	0.53898	0.198636	0.137895	0.359446	-0.193062	-0.0800479	0.0911557	-0.283542	0.839006	0.634137	1.14121	1.18	1.35617	1.33374	1.11367	1.32643	-1.24076	-0.893375	-1.09907	-1.05923	-1.2981	-1.35053	-1.32396	-1.4288	Cluster 3
A0A369JLR0	0.161722	1.05865	0.468304	0.310662	0.116325	-0.365154	0.395047	0.378956	0.881947	1.32653	0.759886	-0.000377204	0.967841	1.04795	1.08938	1.24168	-1.61187	-0.53926	-1.59729	-0.733775	-1.36512	-1.514	-1.17739	-1.30065	Cluster 3
A0A369JTL1	0.671274	0.197853	-0.340314	0.2102	0.263452	0.492296	0.649969	0.448015	0.660373	1.07833	1.03358	1.11918	1.15871	1.18167	0.939116	0.617238	-1.24518	-1.24901	-1.24794	-1.26459	-1.36844	-1.37494	-1.35352	-1.27731	Cluster 3
A0A369J9Y1	0.120721	0.218725	0.0716554	0.557817	0.376971	0.502667	0.597454	0.415464	0.687442	1.23049	0.977198	0.806523	0.468349	1.04278	1.33838	0.967563	-1.04398	-1.05378	-1.04156	-0.959011	-1.57361	-1.55686	-1.57297	-1.57843	Cluster 3
A0A369JXP5	0.0996157	-0.422358	1.08229	0.587505	-0.321186	-0.413119	-0.112784	-0.237333	0.503247	0.929803	1.51766	1.06884	0.77469	1.54337	0.932104	1.4411	-1.18299	-1.31424	-1.19126	-1.03067	-1.19842	-1.20995	-1.27589	-0.570012	Cluster 3
A0A369JFP4	0.246602	0.137949	0.415471	0.27266	0.0855802	0.189416	0.542154	0.661387	0.791359	1.01257	0.830135	0.667963	1.19095	1.41717	0.973096	0.941773	-1.49352	-1.5468	-1.33496	-1.58915	-1.28774	-1.03227	-1.11249	-0.979309	Cluster 3
A0A369IXZ6	0.325045	0.105616	-0.0378471	0.726698	0.424346	0.529657	0.334109	0.0764558	0.98397	1.1994	0.700307	1.53164	0.60448	0.841796	0.667611	1.22158	-1.25955	-1.23114	-1.12235	-1.28017	-1.21791	-1.56136	-0.883856	-1.67854	Cluster 3
A0A369K0L6	0.159094	0.706444	-0.0510875	-0.738752	0.310431	0.938734	0.10625	0.64104	0.186137	1.17791	0.995817	1.78606	1.10396	1.02557	0.314673	0.444633	-0.671936	-1.04212	-1.29082	-0.296804	-1.81681	-0.88314	-1.8377	-1.26758	Cluster 3
A0A369JXQ9	0.349763	0.422064	0.472771	0.405462	0.645877	0.503657	0.425885	0.581787	0.670514	0.808609	0.812124	0.52828	0.626909	0.846989	1.36106	1.28531	-1.31448	-1.27656	-1.28101	-1.30318	-1.36568	-1.43711	-1.34553	-1.42352	Cluster 3
A0A369KAX2	0.208232	0.156231	-0.0294157	0.206183	-0.083612	0.317224	-0.154334	0.129347	0.569458	0.943037	1.1507	0.99733	1.42074	1.20894	1.09759	1.39653	-1.93266	-1.59978	-0.860026	-0.649701	-1.25424	-1.26033	-1.0018	-0.975641	Cluster 3
A0A369JUR0	0.0818087	0.232301	0.237753	-0.0508418	0.406881	0.419265	0.456632	0.64184	0.881555	1.10031	1.00305	1.10523	1.21071	0.936574	0.711501	1.06614	-1.18699	-1.20617	-1.17791	-1.28045	-1.42688	-1.41915	-1.45464	-1.28853	Cluster 3
A0A369K465	-0.172763	-0.258422	0.241575	2.19827	0.403293	1.57826	-1.08244	0.398622	-0.608768	1.49438	0.515423	0.158991	1.20456	1.40451	0.236346	-0.726793	-0.723172	-0.686703	-0.956828	-0.0517562	-1.14164	-1.14164	-1.14164	-1.14164	Cluster 3
A0A369JGP2	0.475054	1.10852	0.887801	1.09432	1.5268	1.28299	0.678345	0.828792	-0.0327737	-0.0974992	0.410206	0.317653	0.120779	0.428196	0.431076	0.721099	-1.27523	-1.01666	-1.1496	-0.962731	-1.44428	-1.44428	-1.44428	-1.44428	Cluster 3
A0A369JDR2	0.635889	0.80885	1.23534	0.927229	1.11941	0.995812	0.614538	0.915838	-0.134838	0.505737	0.82462	0.686473	0.380266	0.506904	-0.325744	0.317865	-0.857583	-0.798448	-0.688976	-0.93407	-1.68378	-1.68378	-1.68378	-1.68378	Cluster 3
A0A369JR50	0.299425	0.362032	1.20402	2.24508	0.834164	0.419227	0.799275	0.136114	0.00496451	0.562937	0.517321	0.573418	0.196327	0.247889	0.150409	0.515618	-0.320715	-0.768594	-0.51739	-0.464007	-1.82092	-1.86946	-1.61716	-1.68998	Cluster 3
A0A369JPY7	0.636169	1.11975	0.445137	1.64799	1.11558	1.42412	1.32252	1.23882	-0.117866	0.209543	0.357524	0.103399	-0.0797045	0.239856	-0.282768	0.105823	-0.989595	-1.16057	-0.912096	-1.00349	-1.43837	-1.32349	-1.3091	-1.34918	Cluster 3
A0A369JJ14	0.922901	0.359487	0.939717	1.01888	1.29693	0.605078	0.318769	0.243829	0.312494	0.464475	0.215067	0.0955826	0.786677	0.703551	0.693998	1.11654	-0.89654	-0.875938	-0.809147	-0.537167	-1.75219	-1.74257	-1.73584	-1.74458	Cluster 3
A0A369JKE1	0.166051	0.997814	-0.0263605	2.06759	1.33791	1.83763	0.775346	0.73766	-0.091399	0.49643	0.439785	-0.0738133	0.162198	0.0562773	0.112906	0.0525655	-1.09538	-1.70736	-0.738339	-0.824167	-1.30906	-0.975895	-1.13254	-1.26586	Cluster 3
A0A369JPX9	1.18933	1.23003	0.666349	1.15441	0.158872	0.262218	0.312089	0.0650373	1.24946	0.392171	1.13017	0.985055	0.107895	0.651176	0.460913	0.330881	-1.29326	-1.29326	-1.29326	-1.29326	-1.29326	-1.29326	-1.29326	-1.29326	Cluster 3
A0A369KB78	1.68925	0.998695	1.5249	1.19864	0.600693	0.408681	0.540595	0.657628	-0.227217	0.793028	0.568854	0.453501	-0.1869	0.50555	0.315231	0.162259	-1.25042	-1.25042	-1.25042	-1.25042	-1.25042	-1.25042	-1.25042	-1.25042	Cluster 3
A0A369JG72	1.07811	0.943623	1.20534	2.05091	0.424348	0.195554	0.433287	0.223012	0.671444	1.19646	0.980356	0.827867	-0.0103254	0.053687	-0.299609	-0.734363	-1.15496	-1.15496	-1.15496	-1.15496	-1.15496	-1.15496	-1.15496	-1.15496	Cluster 3
A0A369J9Z8	1.74391	0.309471	1.22243	0.613616	0.870171	-0.205983	-0.18638	1.16456	0.542969	1.19573	1.39646	0.202196	0.537713	0.248076	0.135691	-0.114332	-1.20954	-1.20954	-1.20954	-1.20954	-1.20954	-1.20954	-1.20954	-1.20954	Cluster 3
A0A369J8X7	0.228523	1.83451	1.61754	1.33323	0.18543	0.120268	0.15365	0.387106	0.918963	0.55169	0.48517	0.688244	-0.109409	0.739521	0.772054	-0.135073	-1.22143	-1.22143	-1.22143	-1.22143	-1.22143	-1.22143	-1.22143	-1.22143	Cluster 3
A0A369K8E9	2.1127	0.585992	0.505742	0.646423	0.878295	0.973162	0.524632	0.00132123	0.757076	0.555972	0.463904	0.0703877	0.374171	1.45868	0.410855	-0.775675	-1.19295	-1.19295	-1.19295	-1.19295	-1.19295	-1.19295	-1.19295	-1.19295	Cluster 3
A0A369JMR7	1.73962	0.777558	1.76179	-0.33447	0.575261	0.868367	0.132755	0.914719	1.15024	1.30243	0.345925	0.413129	-0.168732	0.347874	-0.409737	-0.238469	-1.14728	-1.14728	-1.14728	-1.14728	-1.14728	-1.14728	-1.14728	-1.14728	Cluster 3
A0A369JE64	1.08799	2.32166	1.52281	0.521779	0.192901	0.565876	-0.257048	-0.270901	0.409291	1.28105	0.136118	0.00771923	-0.20711	0.716709	-0.609823	1.03774	-1.11796	-0.810216	-0.932498	-0.508359	-1.27193	-1.27193	-1.27193	-1.27193	Cluster 3
A0A369K9K1	1.19706	1.20269	1.21528	1.49243	0.538391	0.547001	0.350016	0.371057	0.47224	0.825564	0.684886	0.678647	0.110057	0.337375	-0.0839756	0.136085	-0.840598	-0.980691	-0.966838	-0.921351	-1.59133	-1.59133	-1.59133	-1.59133	Cluster 3
A0A369JL27	1.41021	0.895278	0.958728	1.76856	0.252353	0.482522	0.000392009	-0.00914249	1.20575	0.107252	1.12242	0.707784	0.1511	-0.0356975	0.497831	0.366507	-1.18265	-1.20975	-1.1361	-1.19118	-1.29054	-1.29054	-1.29054	-1.29054	Cluster 3
A0A369K7S0	1.44531	1.53284	0.602811	0.309497	0.288639	0.675657	-0.401034	0.817096	0.501861	0.490423	0.883156	0.965423	0.390446	0.63483	0.0379004	0.815796	-0.950852	-0.903663	-0.707599	-1.2874	-1.53528	-1.53528	-1.53528	-1.53528	Cluster 3
A0A369JY37	1.47119	1.03315	1.33286	0.706115	0.72185	0.651915	0.220722	0.807738	1.24551	0.209998	0.198327	-0.0396038	0.367212	0.501321	0.536604	0.287224	-1.14304	-1.10086	-1.08962	-1.01083	-1.47694	-1.47694	-1.47694	-1.47694	Cluster 3
A0A369K845	0.870156	0.722263	0.473314	1.50771	0.147175	0.392224	0.689546	0.402816	0.72489	0.736732	0.594293	0.740107	1.17697	0.884992	0.106631	-0.306388	-0.810029	-0.736184	-0.680901	-0.705839	-1.73262	-1.73262	-1.73262	-1.73262	Cluster 3
A0A369JTP6	1.56298	0.603619	1.21421	1.35091	0.576836	0.363203	0.289647	0.628103	0.845465	0.234474	0.350231	0.512083	0.607973	0.520053	0.255134	0.310827	-0.838073	-0.933393	-1.01129	-0.984212	-1.6147	-1.6147	-1.6147	-1.6147	Cluster 3
A0A369JDW2	1.12946	1.62557	1.31809	1.63268	-0.124531	0.329664	0.1535	0.205895	0.520594	0.800366	0.945449	0.50781	0.0528772	0.417278	0.259013	-0.0532149	-0.930059	-1.27328	-0.859053	-1.06595	-1.39804	-1.39804	-1.39804	-1.39804	Cluster 3
A0A369JBM6	1.79644	0.835642	0.937025	1.04911	0.682908	0.456738	0.704003	0.535535	0.588041	0.434209	0.212308	0.36821	0.283403	0.739151	0.41047	0.454965	-1.10275	-1.07393	-1.21888	-1.3533	-1.43482	-1.43482	-1.43482	-1.43482	Cluster 3
A0A369JMP9	0.784555	1.53427	0.482759	0.293417	0.0209604	1.09965	0.437954	1.06798	1.03556	0.992982	0.192706	1.24596	-0.130188	1.07675	-0.521007	-0.332064	-0.941811	-1.36328	-0.903269	-0.443075	-1.18743	-1.45772	-1.16614	-1.81953	Cluster 3
A0A369K664	1.26937	1.07612	0.914343	0.826394	0.129927	-0.293495	0.373079	0.380684	0.874642	0.918863	0.850466	0.646211	0.498941	0.405912	-0.016851	0.732931	-0.847012	-0.55282	-0.358931	-0.581263	-1.80264	-1.83647	-1.78115	-1.82725	Cluster 3
A0A369K4I0	1.15385	1.35292	1.19374	1.75905	0.318576	0.618622	0.187358	0.668393	0.564974	0.737551	0.704484	0.432836	0.134271	0.336772	-0.0312492	-0.0813034	-1.13352	-1.1845	-1.24447	-1.2208	-1.32809	-1.34154	-1.33025	-1.26767	Cluster 3
A0A369KGH3	0.859346	0.639181	1.20732	0.962939	0.441011	0.650864	0.165345	0.522611	0.852647	1.48979	1.1225	0.588393	0.287692	0.405318	-0.220569	0.401226	-1.25472	-1.12393	-1.31115	-1.17452	-1.33065	-1.45037	-1.40117	-1.3291	Cluster 3
A0A369JLZ8	1.16059	1.05734	0.688352	1.83056	0.540122	0.186627	0.281185	0.189962	0.667885	0.667263	0.659874	0.931081	0.561111	0.220473	0.377494	0.337089	-1.14355	-1.2182	-1.34176	-1.2737	-1.3139	-1.40297	-1.31234	-1.35059	Cluster 3
A0A369JDF8	1.10758	1.23883	0.982735	1.08095	0.923784	0.854651	0.837508	0.848279	0.847051	0.390443	0.751523	0.585942	-0.0812129	-0.150024	-0.367212	-0.112422	-1.01017	-0.8955	-0.767989	-0.639936	-1.61465	-1.56542	-1.64902	-1.59572	Cluster 3
A0A369K4T8	1.1325	0.817546	0.540306	0.917074	0.949399	0.705779	0.552567	0.566767	1.32101	0.714889	0.63742	0.40852	0.320013	0.613126	0.273295	0.229164	-1.1633	-1.40224	-1.28137	-1.08923	-1.47142	-1.45145	-1.4492	-1.39118	Cluster 3
A0A369JBS0	1.15742	0.478118	1.33962	0.917132	0.714203	0.721349	1.11457	0.6415	0.923739	0.155353	0.00984721	0.296716	0.685128	-0.0460557	0.87709	0.475422	-1.30764	-1.30764	-1.30764	-1.30764	-1.30764	-1.30764	-1.30764	-1.30764	Cluster 3
A0A369KCD7	0.849574	1.19014	0.167882	1.4422	0.701742	1.27999	1.04904	1.37368	0.682958	0.733759	-0.191875	0.200339	-0.223647	-0.0467436	0.354709	0.339835	-1.23795	-1.23795	-1.23795	-1.23795	-1.23795	-1.23795	-1.23795	-1.23795	Cluster 3
A0A369IXS7	0.525364	0.58209	-0.158364	1.42206	0.799571	1.31443	0.47598	1.03069	0.442372	0.0396255	0.930741	-0.160041	-0.138428	-0.225236	1.51277	1.25954	-1.20665	-1.20665	-1.20665	-1.20665	-1.20665	-1.20665	-1.20665	-1.20665	Cluster 3
A0A369KB94	0.608443	0.557916	0.354562	0.99046	0.586196	0.915526	1.0289	0.501567	1.7549	0.635558	0.630222	0.61925	0.505992	0.186495	0.694496	-0.113115	-1.30717	-1.30717	-1.30717	-1.30717	-1.30717	-1.30717	-1.30717	-1.30717	Cluster 3
A0A369JUP3	1.46246	0.802415	0.882964	1.93136	0.261767	0.47038	0.929237	0.46256	-0.39644	0.718804	0.574114	0.626243	0.555909	-0.0863963	0.446147	0.295099	-1.24208	-1.24208	-1.24208	-1.24208	-1.24208	-1.24208	-1.24208	-1.24208	Cluster 3
A0A369JBJ8	0.332147	0.386672	1.36705	0.992677	-0.336831	1.48457	0.944298	1.14297	0.870603	-0.706035	1.30935	1.23191	0.375626	-0.343451	-0.0654536	0.211304	-1.14968	-1.14968	-1.14968	-1.14968	-1.14968	-1.14968	-1.14968	-1.14968	Cluster 3
A0A369JBG3	0.937418	1.20599	0.800524	1.17263	0.589183	0.507197	1.26483	1.25087	0.175392	0.729795	0.204374	0.480687	0.550856	0.371121	0.435088	-0.368951	-1.28838	-1.28838	-1.28838	-1.28838	-1.28838	-1.28838	-1.28838	-1.28838	Cluster 3
A0A369JSU7	1.3752	1.01308	0.59092	0.713384	1.7314	-0.213332	0.983604	0.704644	-0.381476	0.715037	1.02211	0.816446	0.859094	-0.586795	-0.0373874	0.174494	-1.18505	-1.18505	-1.18505	-1.18505	-1.18505	-1.18505	-1.18505	-1.18505	Cluster 3
A0A369JNJ4	1.45686	0.828376	0.807066	1.13925	0.590771	1.62162	1.02339	1.17325	-0.210157	0.37654	0.749207	0.373393	-0.474445	-0.395048	0.167443	0.33543	-1.19537	-1.19537	-1.19537	-1.19537	-1.19537	-1.19537	-1.19537	-1.19537	Cluster 3
A0A369J688	1.04979	0.970002	0.602583	1.26994	1.19325	1.0526	1.43983	1.01901	0.0284262	0.134933	0.153848	0.615627	0.209196	0.0632923	0.476668	-0.251812	-1.20002	-1.22391	-1.23275	-1.22167	-1.28721	-1.28721	-1.28721	-1.28721	Cluster 3
A0A369J4H3	0.917539	1.32581	0.14386	1.04635	0.396409	0.583665	0.945179	1.01589	0.232044	0.274364	0.751387	0.961852	0.489343	0.243083	0.327174	0.327051	-0.612388	-0.764368	-1.03751	-0.515983	-1.76269	-1.76269	-1.76269	-1.76269	Cluster 3
A0A369JLG1	1.09915	1.09345	1.07883	1.03593	0.445086	0.868124	0.626631	1.0802	0.127761	0.524282	0.523275	0.98047	0.00603395	-0.00148368	0.177059	0.641123	-1.09532	-1.00737	-0.992955	-0.967812	-1.56062	-1.56062	-1.56062	-1.56062	Cluster 3
A0A369J9Q8	0.675359	0.46982	0.692908	1.90211	0.967647	0.882439	1.10802	1.15895	0.592548	0.633331	0.196928	0.251789	0.126342	0.0716634	0.124753	0.308661	-1.26172	-1.11821	-1.25161	-1.21151	-1.33005	-1.33005	-1.33005	-1.33005	Cluster 3
A0A369JIH3	1.03688	1.12264	0.937147	0.93975	0.729034	0.813707	0.66753	1.10265	0.696192	0.776443	0.569843	0.690219	0.304279	-0.0570281	0.149044	0.0648054	-1.28154	-1.26236	-1.12936	-1.11045	-1.43986	-1.43986	-1.43986	-1.43986	Cluster 3
[truncated: 1,834 more rows]
