# Supplementary material for: Comparative Proteomic Analysis within the Developmental Stages of the Mushroom White Hypsizygus marmoreus
Source: J Fungi (Basel). 2021 Dec 11;7(12):1064. doi: 10.3390/jof7121064 (PMC8704636; doi:10.3390/jof7121064)
Supplement: Supplementary file 1 [file jof-07-01064-s001.zip › Table S4.xlsx]

## Sheet: Sheet1
Table S4 GO id of the DEPs from cluster 1.
protein ID	Gene ontology IDs	Gene ontology (molecular function)	Gene ontology (cellular component)	Gene ontology (biological process)
A0A369IXW0
A0A369JEE2
A0A369K297	GO:0005506; GO:0016021; GO:0016705; GO:0020037	heme binding [GO:0020037]; iron ion binding [GO:0005506]; oxidoreductase activity, acting on paired donors, with incorporation or reduction of molecular oxygen [GO:0016705]	integral component of membrane [GO:0016021]
A0A369K3R0
A0A369K5G4	GO:0003723; GO:0004540	ribonuclease activity [GO:0004540]; RNA binding [GO:0003723]
A0A369JSI9	GO:0016787; GO:0016831	carboxy-lyase activity [GO:0016831]; hydrolase activity [GO:0016787]
A0A369JZQ9	GO:0009058; GO:0016747	transferase activity, transferring acyl groups other than amino-acyl groups [GO:0016747]		biosynthetic process [GO:0009058]
A0A369K7Q7	GO:0005525	GTP binding [GO:0005525]
A0A369JH59	GO:0000002; GO:0000262; GO:0003697; GO:0006281	single-stranded DNA binding [GO:0003697]	mitochondrial chromosome [GO:0000262]	DNA repair [GO:0006281]; mitochondrial genome maintenance [GO:0000002]
A0A369J6S4
A0A369JAJ0	GO:0007165			signal transduction [GO:0007165]
A0A369JY82	GO:0016021		integral component of membrane [GO:0016021]
A0A369K529	GO:0004674; GO:0005524	ATP binding [GO:0005524]; protein serine/threonine kinase activity [GO:0004674]
A0A369JZQ3	GO:0003677; GO:0005634; GO:0008270	DNA binding [GO:0003677]; zinc ion binding [GO:0008270]	nucleus [GO:0005634]
A0A369K6D5	GO:0003676	nucleic acid binding [GO:0003676]
A0A369JXA3	GO:0045048			protein insertion into ER membrane [GO:0045048]
A0A369JHN1	GO:0007165; GO:0043087			regulation of GTPase activity [GO:0043087]; signal transduction [GO:0007165]
A0A369JJ87
A0A369K756	GO:0005623; GO:0045454		cell [GO:0005623]	cell redox homeostasis [GO:0045454]
A0A369K225	GO:0004222; GO:0008180	metalloendopeptidase activity [GO:0004222]	COP9 signalosome [GO:0008180]
A0A369K9H2
A0A369K0B9
A0A369JZX9	GO:0005643		nuclear pore [GO:0005643]
A0A369JVR5	GO:0004497; GO:0071949	FAD binding [GO:0071949]; monooxygenase activity [GO:0004497]
A0A369JK25	GO:0000243; GO:0000387; GO:0000395; GO:0003729; GO:0005685; GO:0008270; GO:0030619; GO:0071004	mRNA binding [GO:0003729]; U1 snRNA binding [GO:0030619]; zinc ion binding [GO:0008270]	commitment complex [GO:0000243]; U1 snRNP [GO:0005685]; U2-type prespliceosome [GO:0071004]	mRNA 5'-splice site recognition [GO:0000395]; spliceosomal snRNP assembly [GO:0000387]
A0A369JR41	GO:0003676	nucleic acid binding [GO:0003676]
A0A369KAH3
A0A369K2A7	GO:0000502; GO:0030234	enzyme regulator activity [GO:0030234]	proteasome complex [GO:0000502]
A0A369KCU1	GO:0001522; GO:0003723; GO:0006396; GO:0009982	pseudouridine synthase activity [GO:0009982]; RNA binding [GO:0003723]		pseudouridine synthesis [GO:0001522]; RNA processing [GO:0006396]
A0A369J8P1	GO:0004842	ubiquitin-protein transferase activity [GO:0004842]
A0A369JAL5	GO:0004148; GO:0005623; GO:0009055; GO:0045454; GO:0050660	dihydrolipoyl dehydrogenase activity [GO:0004148]; electron transfer activity [GO:0009055]; flavin adenine dinucleotide binding [GO:0050660]	cell [GO:0005623]	cell redox homeostasis [GO:0045454]
A0A369JYB9	GO:0016021; GO:0055085		integral component of membrane [GO:0016021]	transmembrane transport [GO:0055085]
A0A369KBZ6
A0A369JKU8
A0A369J7I0	GO:0008643; GO:0016021; GO:0022857	transmembrane transporter activity [GO:0022857]	integral component of membrane [GO:0016021]	carbohydrate transport [GO:0008643]
A0A369J285	GO:0005623; GO:0045454		cell [GO:0005623]	cell redox homeostasis [GO:0045454]
A0A369JML9	GO:0016021		integral component of membrane [GO:0016021]
A0A369JWY5	GO:0003677; GO:0008408	3'-5' exonuclease activity [GO:0008408]; DNA binding [GO:0003677]
A0A369J9E2
A0A369J9P9	GO:0016021		integral component of membrane [GO:0016021]
A0A369J923	GO:0003676; GO:0004386; GO:0005524	ATP binding [GO:0005524]; helicase activity [GO:0004386]; nucleic acid binding [GO:0003676]
A0A369JHS6	GO:0016021		integral component of membrane [GO:0016021]
A0A369KCF7	GO:0004768; GO:0006636; GO:0016021; GO:0020037; GO:0046872	heme binding [GO:0020037]; metal ion binding [GO:0046872]; stearoyl-CoA 9-desaturase activity [GO:0004768]	integral component of membrane [GO:0016021]	unsaturated fatty acid biosynthetic process [GO:0006636]
A0A369JVN3	GO:0016021; GO:0071949	FAD binding [GO:0071949]	integral component of membrane [GO:0016021]
A0A369K700	GO:0022904			respiratory electron transport chain [GO:0022904]
A0A369J689	GO:0004252; GO:0070008	serine-type endopeptidase activity [GO:0004252]; serine-type exopeptidase activity [GO:0070008]
A0A369J1D5	GO:0000786; GO:0003677; GO:0005634; GO:0046982	DNA binding [GO:0003677]; protein heterodimerization activity [GO:0046982]	nucleosome [GO:0000786]; nucleus [GO:0005634]
A0A369JC22	GO:0008270; GO:0016491	oxidoreductase activity [GO:0016491]; zinc ion binding [GO:0008270]
A0A369K654	GO:0016021; GO:0055085		integral component of membrane [GO:0016021]	transmembrane transport [GO:0055085]
A0A369K2B1	GO:0016021		integral component of membrane [GO:0016021]
A0A369JWE6
A0A369JNN7	GO:0006355; GO:0008270; GO:0043565	sequence-specific DNA binding [GO:0043565]; zinc ion binding [GO:0008270]		regulation of transcription, DNA-templated [GO:0006355]
A0A369K3K5	GO:0019441; GO:0020037; GO:0046872; GO:0051213	dioxygenase activity [GO:0051213]; heme binding [GO:0020037]; metal ion binding [GO:0046872]		tryptophan catabolic process to kynurenine [GO:0019441]
A0A369JUA6
A0A369J208	GO:0006886; GO:0030122; GO:0035615; GO:0072583	clathrin adaptor activity [GO:0035615]	AP-2 adaptor complex [GO:0030122]	clathrin-dependent endocytosis [GO:0072583]; intracellular protein transport [GO:0006886]
A0A369K696	GO:0003777; GO:0007018; GO:0009058; GO:0016747	microtubule motor activity [GO:0003777]; transferase activity, transferring acyl groups other than amino-acyl groups [GO:0016747]		biosynthetic process [GO:0009058]; microtubule-based movement [GO:0007018]
A0A369IZL9
A0A369K9J7	GO:0003924; GO:0005525	GTPase activity [GO:0003924]; GTP binding [GO:0005525]
A0A369JA37	GO:0016021		integral component of membrane [GO:0016021]
A0A369KFK6	GO:0003883; GO:0005524; GO:0006541; GO:0044210	ATP binding [GO:0005524]; CTP synthase activity [GO:0003883]		'de novo' CTP biosynthetic process [GO:0044210]; glutamine metabolic process [GO:0006541]
A0A369J7B9	GO:0000502; GO:0070682		proteasome complex [GO:0000502]	proteasome regulatory particle assembly [GO:0070682]
A0A369J7E3
A0A369J5V5	GO:0004672; GO:0005524	ATP binding [GO:0005524]; protein kinase activity [GO:0004672]
A0A369JTN5	GO:0006355; GO:0016570			histone modification [GO:0016570]; regulation of transcription, DNA-templated [GO:0006355]
A0A369K5T8	GO:0004252; GO:0016021; GO:0016740	serine-type endopeptidase activity [GO:0004252]; transferase activity [GO:0016740]	integral component of membrane [GO:0016021]
A0A369J6A8	GO:0000287; GO:0005524; GO:0015914; GO:0016021; GO:0140326	ATPase-coupled intramembrane lipid transporter activity [GO:0140326]; ATP binding [GO:0005524]; magnesium ion binding [GO:0000287]	integral component of membrane [GO:0016021]	phospholipid transport [GO:0015914]
A0A369JK95	GO:0016021		integral component of membrane [GO:0016021]
A0A369JYI4
A0A369J8B8	GO:0000287; GO:0000938; GO:0004427; GO:0005829; GO:0006796; GO:0042147	inorganic diphosphatase activity [GO:0004427]; magnesium ion binding [GO:0000287]	cytosol [GO:0005829]; GARP complex [GO:0000938]	phosphate-containing compound metabolic process [GO:0006796]; retrograde transport, endosome to Golgi [GO:0042147]
A0A369JQP9	GO:0015031; GO:0016021		integral component of membrane [GO:0016021]	protein transport [GO:0015031]
A0A369JGX4	GO:0005744; GO:0015031; GO:0016021		integral component of membrane [GO:0016021]; TIM23 mitochondrial import inner membrane translocase complex [GO:0005744]	protein transport [GO:0015031]
A0A369J056
A0A369JPN7
A0A369JKI5	GO:0000049; GO:0004809	tRNA (guanine-N2-)-methyltransferase activity [GO:0004809]; tRNA binding [GO:0000049]
A0A369KD25	GO:0004177; GO:0008235; GO:0046872	aminopeptidase activity [GO:0004177]; metal ion binding [GO:0046872]; metalloexopeptidase activity [GO:0008235]
A0A369J8L3	GO:0004430; GO:0005524	1-phosphatidylinositol 4-kinase activity [GO:0004430]; ATP binding [GO:0005524]
A0A369JY87	GO:0016021; GO:0022857	transmembrane transporter activity [GO:0022857]	integral component of membrane [GO:0016021]
A0A369K9F2	GO:0004672; GO:0005524	ATP binding [GO:0005524]; protein kinase activity [GO:0004672]
A0A369K6Y6	GO:0000049; GO:0002161; GO:0004822; GO:0005524; GO:0006428	aminoacyl-tRNA editing activity [GO:0002161]; ATP binding [GO:0005524]; isoleucine-tRNA ligase activity [GO:0004822]; tRNA binding [GO:0000049]		isoleucyl-tRNA aminoacylation [GO:0006428]
A0A369JKT8	GO:0006886; GO:0016020		membrane [GO:0016020]	intracellular protein transport [GO:0006886]
A0A369JE91	GO:0003723; GO:0004652; GO:0005524; GO:0005634; GO:0006397; GO:0031123; GO:0043631; GO:0046872	ATP binding [GO:0005524]; metal ion binding [GO:0046872]; polynucleotide adenylyltransferase activity [GO:0004652]; RNA binding [GO:0003723]	nucleus [GO:0005634]	mRNA processing [GO:0006397]; RNA 3'-end processing [GO:0031123]; RNA polyadenylation [GO:0043631]
A0A369JC01
A0A369K9Z4	GO:0004707; GO:0005524	ATP binding [GO:0005524]; MAP kinase activity [GO:0004707]
A0A369JYP0	GO:0016021		integral component of membrane [GO:0016021]
A0A369J7U8	GO:0004160; GO:0009082	dihydroxy-acid dehydratase activity [GO:0004160]		branched-chain amino acid biosynthetic process [GO:0009082]
A0A369J828	GO:0005975; GO:0008184; GO:0102250; GO:0102499	glycogen phosphorylase activity [GO:0008184]; linear malto-oligosaccharide phosphorylase activity [GO:0102250]; SHG alpha-glucan phosphorylase activity [GO:0102499]		carbohydrate metabolic process [GO:0005975]
A0A369J678	GO:0004197	cysteine-type endopeptidase activity [GO:0004197]
A0A369K762	GO:0004409; GO:0005739; GO:0019878; GO:0046872; GO:0051539	4 iron, 4 sulfur cluster binding [GO:0051539]; homoaconitate hydratase activity [GO:0004409]; metal ion binding [GO:0046872]	mitochondrion [GO:0005739]	lysine biosynthetic process via aminoadipic acid [GO:0019878]
A0A369K8U1	GO:0006886; GO:0016192; GO:0030123		AP-3 adaptor complex [GO:0030123]	intracellular protein transport [GO:0006886]; vesicle-mediated transport [GO:0016192]
A0A369KG63	GO:0003723	RNA binding [GO:0003723]
A0A369J8V8	GO:0003924; GO:0005525; GO:0005789; GO:0007029; GO:0016021	GTPase activity [GO:0003924]; GTP binding [GO:0005525]	endoplasmic reticulum membrane [GO:0005789]; integral component of membrane [GO:0016021]	endoplasmic reticulum organization [GO:0007029]
A0A369K2X8
A0A369JKL3	GO:0000105; GO:0004424	imidazoleglycerol-phosphate dehydratase activity [GO:0004424]		histidine biosynthetic process [GO:0000105]
A0A369KGI9	GO:0016021; GO:0022857	transmembrane transporter activity [GO:0022857]	integral component of membrane [GO:0016021]
A0A369JT25	GO:0003676; GO:0004386; GO:0005524	ATP binding [GO:0005524]; helicase activity [GO:0004386]; nucleic acid binding [GO:0003676]
A0A369JI04
A0A369J768
A0A369JW66	GO:0016021		integral component of membrane [GO:0016021]
A0A369K6M4	GO:0016021		integral component of membrane [GO:0016021]
A0A369K2W1	GO:0051213	dioxygenase activity [GO:0051213]
A0A369JBD7	GO:0004697; GO:0005524; GO:0009272; GO:0035556; GO:0046872	ATP binding [GO:0005524]; metal ion binding [GO:0046872]; protein kinase C activity [GO:0004697]		fungal-type cell wall biogenesis [GO:0009272]; intracellular signal transduction [GO:0035556]
A0A369KE53	GO:0003735; GO:0006412; GO:0015934	structural constituent of ribosome [GO:0003735]	large ribosomal subunit [GO:0015934]	translation [GO:0006412]
A0A369K6X7	GO:0005743; GO:0016021; GO:0022857	transmembrane transporter activity [GO:0022857]	integral component of membrane [GO:0016021]; mitochondrial inner membrane [GO:0005743]
A0A369JHY4	GO:0006886; GO:0016192; GO:0030121		AP-1 adaptor complex [GO:0030121]	intracellular protein transport [GO:0006886]; vesicle-mediated transport [GO:0016192]
A0A369JDZ3	GO:0016021; GO:0055085		integral component of membrane [GO:0016021]	transmembrane transport [GO:0055085]
A0A369KCY4	GO:0005778; GO:0007031		peroxisomal membrane [GO:0005778]	peroxisome organization [GO:0007031]
A0A369K653	GO:0016021; GO:0022857	transmembrane transporter activity [GO:0022857]	integral component of membrane [GO:0016021]
A0A369JX72	GO:0016021		integral component of membrane [GO:0016021]
A0A369JKT7
A0A369K239	GO:0016021; GO:0046873	metal ion transmembrane transporter activity [GO:0046873]	integral component of membrane [GO:0016021]
A0A369JR19	GO:0004140; GO:0005524; GO:0015937; GO:0016021	ATP binding [GO:0005524]; dephospho-CoA kinase activity [GO:0004140]	integral component of membrane [GO:0016021]	coenzyme A biosynthetic process [GO:0015937]
A0A369JR74
A0A369K6Y1
A0A369JWI8	GO:0016021; GO:0022857	transmembrane transporter activity [GO:0022857]	integral component of membrane [GO:0016021]
A0A369JTV4
A0A369K056	GO:0016021; GO:0022857	transmembrane transporter activity [GO:0022857]	integral component of membrane [GO:0016021]
A0A369K1F4	GO:0006865; GO:0016021; GO:0022857	transmembrane transporter activity [GO:0022857]	integral component of membrane [GO:0016021]	amino acid transport [GO:0006865]
A0A369K4K6	GO:0006890; GO:0016021		integral component of membrane [GO:0016021]	retrograde vesicle-mediated transport, Golgi to endoplasmic reticulum [GO:0006890]
A0A369K5Z3
A0A369J2K9	GO:0016021		integral component of membrane [GO:0016021]
A0A369K9M7	GO:0000287; GO:0004749; GO:0009116; GO:0009165; GO:0016301	kinase activity [GO:0016301]; magnesium ion binding [GO:0000287]; ribose phosphate diphosphokinase activity [GO:0004749]		nucleoside metabolic process [GO:0009116]; nucleotide biosynthetic process [GO:0009165]
A0A369J8L5	GO:0016021		integral component of membrane [GO:0016021]
A0A369JWS2	GO:0005524; GO:0016021; GO:0016887; GO:0042626	ATPase activity [GO:0016887]; ATPase-coupled transmembrane transporter activity [GO:0042626]; ATP binding [GO:0005524]	integral component of membrane [GO:0016021]
A0A369J4Q8	GO:0004474; GO:0006097; GO:0006099	malate synthase activity [GO:0004474]		glyoxylate cycle [GO:0006097]; tricarboxylic acid cycle [GO:0006099]
A0A369JZS2	GO:0016021		integral component of membrane [GO:0016021]
A0A369JLC5	GO:0005509	calcium ion binding [GO:0005509]
A0A369JQ94	GO:0004222; GO:0016021; GO:0055085	metalloendopeptidase activity [GO:0004222]	integral component of membrane [GO:0016021]	transmembrane transport [GO:0055085]
A0A369J9U0	GO:0005623; GO:0016021; GO:0045454		cell [GO:0005623]; integral component of membrane [GO:0016021]	cell redox homeostasis [GO:0045454]
A0A369KBM5	GO:0003777; GO:0005524; GO:0007018; GO:0030286	ATP binding [GO:0005524]; microtubule motor activity [GO:0003777]	dynein complex [GO:0030286]	microtubule-based movement [GO:0007018]
A0A369JN93	GO:0000030; GO:0006493; GO:0016021	mannosyltransferase activity [GO:0000030]	integral component of membrane [GO:0016021]	protein O-linked glycosylation [GO:0006493]
A0A369K4P6	GO:0007165; GO:0043087			regulation of GTPase activity [GO:0043087]; signal transduction [GO:0007165]
A0A369JP40	GO:0016021; GO:0016740	transferase activity [GO:0016740]	integral component of membrane [GO:0016021]
A0A369J6B6	GO:0016021		integral component of membrane [GO:0016021]
A0A369K5P6	GO:0016021		integral component of membrane [GO:0016021]
A0A369JSI5	GO:0006506; GO:0016021; GO:0016787	hydrolase activity [GO:0016787]	integral component of membrane [GO:0016021]	GPI anchor biosynthetic process [GO:0006506]
A0A369K0D8	GO:0016021; GO:0055085		integral component of membrane [GO:0016021]	transmembrane transport [GO:0055085]
A0A369JM60	GO:0005774; GO:0006865; GO:0006914; GO:0016021		integral component of membrane [GO:0016021]; vacuolar membrane [GO:0005774]	amino acid transport [GO:0006865]; autophagy [GO:0006914]
A0A369J832
A0A369JS17	GO:0016021		integral component of membrane [GO:0016021]
A0A369JUS3	GO:0016021		integral component of membrane [GO:0016021]
A0A369JSB6	GO:0003864; GO:0003924; GO:0005198; GO:0005525; GO:0007264; GO:0008168; GO:0015940; GO:0032259; GO:0051536; GO:0097428	3-methyl-2-oxobutanoate hydroxymethyltransferase activity [GO:0003864]; GTPase activity [GO:0003924]; GTP binding [GO:0005525]; iron-sulfur cluster binding [GO:0051536]; methyltransferase activity [GO:0008168]; structural molecule activity [GO:0005198]		methylation [GO:0032259]; pantothenate biosynthetic process [GO:0015940]; protein maturation by iron-sulfur cluster transfer [GO:0097428]; small GTPase mediated signal transduction [GO:0007264]
A0A369JUM7	GO:0016021		integral component of membrane [GO:0016021]
A0A369JED4	GO:0006885; GO:0015385; GO:0016021	sodium:proton antiporter activity [GO:0015385]	integral component of membrane [GO:0016021]	regulation of pH [GO:0006885]
A0A369JGM2	GO:0000139; GO:0015031; GO:0016021; GO:0016192		Golgi membrane [GO:0000139]; integral component of membrane [GO:0016021]	protein transport [GO:0015031]; vesicle-mediated transport [GO:0016192]
A0A369IY36	GO:0006659; GO:0016021		integral component of membrane [GO:0016021]	phosphatidylserine biosynthetic process [GO:0006659]
A0A369K6Z0	GO:0016021		integral component of membrane [GO:0016021]
A0A369JDN8	GO:0015297; GO:0016021; GO:0042910	antiporter activity [GO:0015297]; xenobiotic transmembrane transporter activity [GO:0042910]	integral component of membrane [GO:0016021]
A0A369KB55	GO:0005524; GO:0005779; GO:0016887; GO:0042626; GO:1902001	ATPase activity [GO:0016887]; ATPase-coupled transmembrane transporter activity [GO:0042626]; ATP binding [GO:0005524]	integral component of peroxisomal membrane [GO:0005779]	fatty acid transmembrane transport [GO:1902001]
A0A369K7U5	GO:0016021; GO:0016740	transferase activity [GO:0016740]	integral component of membrane [GO:0016021]
A0A369JFV8
A0A369JL45	GO:0016021		integral component of membrane [GO:0016021]
A0A369JDT9	GO:0006865; GO:0016021; GO:0022857	transmembrane transporter activity [GO:0022857]	integral component of membrane [GO:0016021]	amino acid transport [GO:0006865]
A0A369KAL5	GO:0016021		integral component of membrane [GO:0016021]
A0A369JG67	GO:0004129; GO:0005746; GO:0016021; GO:0022904	cytochrome-c oxidase activity [GO:0004129]	integral component of membrane [GO:0016021]; mitochondrial respirasome [GO:0005746]	respiratory electron transport chain [GO:0022904]
A0A369JUC8	GO:0003743	translation initiation factor activity [GO:0003743]
A0A369JX01	GO:0051087	chaperone binding [GO:0051087]
A0A369IZH7
A0A369JBJ0	GO:0016757	transferase activity, transferring glycosyl groups [GO:0016757]
A0A369K812	GO:0005789; GO:0006888; GO:0016021		endoplasmic reticulum membrane [GO:0005789]; integral component of membrane [GO:0016021]	endoplasmic reticulum to Golgi vesicle-mediated transport [GO:0006888]
A0A369K0Y3	GO:0016021; GO:0022857	transmembrane transporter activity [GO:0022857]	integral component of membrane [GO:0016021]
A0A369JTW7	GO:0016301	kinase activity [GO:0016301]
A0A369JIC0	GO:0016021; GO:0055085		integral component of membrane [GO:0016021]	transmembrane transport [GO:0055085]
A0A369JM85	GO:0005783; GO:0006886; GO:0016021		endoplasmic reticulum [GO:0005783]; integral component of membrane [GO:0016021]	intracellular protein transport [GO:0006886]
A0A369K7Q6	GO:0003884; GO:0046416; GO:0071949	D-amino-acid oxidase activity [GO:0003884]; FAD binding [GO:0071949]		D-amino acid metabolic process [GO:0046416]
A0A369JV11	GO:0016021		integral component of membrane [GO:0016021]
A0A369JVP1	GO:0016787	hydrolase activity [GO:0016787]
A0A369J5N3	GO:0016651; GO:0048038; GO:0051287	NAD binding [GO:0051287]; oxidoreductase activity, acting on NAD(P)H [GO:0016651]; quinone binding [GO:0048038]
A0A369JCQ7	GO:0006857; GO:0016021; GO:0022857	transmembrane transporter activity [GO:0022857]	integral component of membrane [GO:0016021]	oligopeptide transport [GO:0006857]
A0A369JBV7	GO:0016021		integral component of membrane [GO:0016021]
A0A369JGZ1	GO:0004325; GO:0016021; GO:0019354; GO:0043115	ferrochelatase activity [GO:0004325]; precorrin-2 dehydrogenase activity [GO:0043115]	integral component of membrane [GO:0016021]	siroheme biosynthetic process [GO:0019354]
A0A369K7Q5	GO:0016021		integral component of membrane [GO:0016021]
A0A369KG83	GO:0005375; GO:0016021	copper ion transmembrane transporter activity [GO:0005375]	integral component of membrane [GO:0016021]
A0A369JPU0	GO:0016021		integral component of membrane [GO:0016021]
A0A369JE95	GO:0008654; GO:0016021; GO:0016780	phosphotransferase activity, for other substituted phosphate groups [GO:0016780]	integral component of membrane [GO:0016021]	phospholipid biosynthetic process [GO:0008654]
A0A369KHU0	GO:0005381; GO:0033573	iron ion transmembrane transporter activity [GO:0005381]	high-affinity iron permease complex [GO:0033573]
A0A369JGG3	GO:0005643		nuclear pore [GO:0005643]
A0A369JWK3	GO:0016021		integral component of membrane [GO:0016021]
A0A369JD55	GO:0016021		integral component of membrane [GO:0016021]
A0A369J8C7	GO:0016021		integral component of membrane [GO:0016021]
A0A369JQS6	GO:0001401; GO:0016021		integral component of membrane [GO:0016021]; SAM complex [GO:0001401]
A0A369JYI5	GO:0000077; GO:0004694; GO:0005524	ATP binding [GO:0005524]; eukaryotic translation initiation factor 2alpha kinase activity [GO:0004694]		DNA damage checkpoint [GO:0000077]
A0A369JG55	GO:0016021		integral component of membrane [GO:0016021]
A0A369JH88	GO:0005319; GO:0005789; GO:0016021	lipid transporter activity [GO:0005319]	endoplasmic reticulum membrane [GO:0005789]; integral component of membrane [GO:0016021]
A0A369KAP2
A0A369J5J1	GO:0005623; GO:0005886; GO:0015385; GO:0016021; GO:0030004	sodium:proton antiporter activity [GO:0015385]	cell [GO:0005623]; integral component of membrane [GO:0016021]; plasma membrane [GO:0005886]	cellular monovalent inorganic cation homeostasis [GO:0030004]
A0A369JRG7	GO:0016021		integral component of membrane [GO:0016021]
A0A369JL69	GO:0016021; GO:0016746	transferase activity, transferring acyl groups [GO:0016746]	integral component of membrane [GO:0016021]
A0A369JTU1	GO:0004674; GO:0005524	ATP binding [GO:0005524]; protein serine/threonine kinase activity [GO:0004674]
A0A369JK54	GO:0016021; GO:0016491	oxidoreductase activity [GO:0016491]	integral component of membrane [GO:0016021]
A0A369K6G3	GO:0003677	DNA binding [GO:0003677]
A0A369K7M4	GO:0016021; GO:0022857	transmembrane transporter activity [GO:0022857]	integral component of membrane [GO:0016021]
A0A369JCZ2	GO:0006865; GO:0016021; GO:0022857	transmembrane transporter activity [GO:0022857]	integral component of membrane [GO:0016021]	amino acid transport [GO:0006865]
A0A369K4S7	GO:0005789; GO:0006506; GO:0016021; GO:0016746	transferase activity, transferring acyl groups [GO:0016746]	endoplasmic reticulum membrane [GO:0005789]; integral component of membrane [GO:0016021]	GPI anchor biosynthetic process [GO:0006506]
A0A369JHJ9	GO:0016021		integral component of membrane [GO:0016021]
A0A369JMR3
A0A369K1C5	GO:0016021		integral component of membrane [GO:0016021]
A0A369JS35	GO:0016491	oxidoreductase activity [GO:0016491]
A0A369JU96	GO:0004605; GO:0016021; GO:0016024	phosphatidate cytidylyltransferase activity [GO:0004605]	integral component of membrane [GO:0016021]	CDP-diacylglycerol biosynthetic process [GO:0016024]
A0A369JBM2
A0A369JFC4	GO:0004497; GO:0005506; GO:0016705; GO:0020037	heme binding [GO:0020037]; iron ion binding [GO:0005506]; monooxygenase activity [GO:0004497]; oxidoreductase activity, acting on paired donors, with incorporation or reduction of molecular oxygen [GO:0016705]
A0A369J802	GO:0005524; GO:0016021; GO:0016887; GO:0042626	ATPase activity [GO:0016887]; ATPase-coupled transmembrane transporter activity [GO:0042626]; ATP binding [GO:0005524]	integral component of membrane [GO:0016021]
A0A369JDW7	GO:0000030; GO:0006493; GO:0016021	mannosyltransferase activity [GO:0000030]	integral component of membrane [GO:0016021]	protein O-linked glycosylation [GO:0006493]
A0A369JKE6	GO:0016021; GO:0016853	isomerase activity [GO:0016853]	integral component of membrane [GO:0016021]
A0A369JA35	GO:0005315; GO:0006817; GO:0016021	inorganic phosphate transmembrane transporter activity [GO:0005315]	integral component of membrane [GO:0016021]	phosphate ion transport [GO:0006817]
A0A369JY18	GO:0016021		integral component of membrane [GO:0016021]
A0A369JK98	GO:0000785; GO:0003677; GO:0005634; GO:0006355	DNA binding [GO:0003677]	chromatin [GO:0000785]; nucleus [GO:0005634]	regulation of transcription, DNA-templated [GO:0006355]
A0A369JGF1	GO:0016021; GO:0055085		integral component of membrane [GO:0016021]	transmembrane transport [GO:0055085]
A0A369KDB4	GO:0005788; GO:0005789; GO:0006488; GO:0016021; GO:0052824	dolichyl-pyrophosphate Man7GlcNAc2 alpha-1,6-mannosyltransferase activity [GO:0052824]	endoplasmic reticulum lumen [GO:0005788]; endoplasmic reticulum membrane [GO:0005789]; integral component of membrane [GO:0016021]	dolichol-linked oligosaccharide biosynthetic process [GO:0006488]
A0A369J6X3	GO:0003735; GO:0006412; GO:0015934	structural constituent of ribosome [GO:0003735]	large ribosomal subunit [GO:0015934]	translation [GO:0006412]
A0A369K292
A0A369JR43	GO:0000287; GO:0005524; GO:0015914; GO:0016021; GO:0140326	ATPase-coupled intramembrane lipid transporter activity [GO:0140326]; ATP binding [GO:0005524]; magnesium ion binding [GO:0000287]	integral component of membrane [GO:0016021]	phospholipid transport [GO:0015914]
A0A369JV00	GO:0016021; GO:0022857	transmembrane transporter activity [GO:0022857]	integral component of membrane [GO:0016021]
A0A369JKU6
A0A369JH46
A0A369J8G8
A0A369JW22
A0A369K592	GO:0016021		integral component of membrane [GO:0016021]
A0A369JTZ5	GO:0004671; GO:0005789; GO:0016021	protein C-terminal S-isoprenylcysteine carboxyl O-methyltransferase activity [GO:0004671]	endoplasmic reticulum membrane [GO:0005789]; integral component of membrane [GO:0016021]
A0A369KA70	GO:0000030; GO:0005789; GO:0016021	mannosyltransferase activity [GO:0000030]	endoplasmic reticulum membrane [GO:0005789]; integral component of membrane [GO:0016021]
A0A369JM81	GO:0005524; GO:0008654; GO:0016020; GO:0016780	ATP binding [GO:0005524]; phosphotransferase activity, for other substituted phosphate groups [GO:0016780]	membrane [GO:0016020]	phospholipid biosynthetic process [GO:0008654]
A0A369JF38	GO:0016021; GO:0016746	transferase activity, transferring acyl groups [GO:0016746]	integral component of membrane [GO:0016021]
A0A369JDE1	GO:0005085; GO:0035556	guanyl-nucleotide exchange factor activity [GO:0005085]		intracellular signal transduction [GO:0035556]
A0A369JCX5	GO:0006629; GO:0016021; GO:0016627	oxidoreductase activity, acting on the CH-CH group of donors [GO:0016627]	integral component of membrane [GO:0016021]	lipid metabolic process [GO:0006629]
A0A369JBD4	GO:0004553; GO:0005975; GO:0030246	carbohydrate binding [GO:0030246]; hydrolase activity, hydrolyzing O-glycosyl compounds [GO:0004553]		carbohydrate metabolic process [GO:0005975]
A0A369JF29	GO:0003723; GO:0003735; GO:0006412; GO:0015934	RNA binding [GO:0003723]; structural constituent of ribosome [GO:0003735]	large ribosomal subunit [GO:0015934]	translation [GO:0006412]
A0A369JPN9	GO:0004364	glutathione transferase activity [GO:0004364]
A0A369JMG5
A0A369JID8
A0A369J8G0
A0A369JMD8	GO:0003841; GO:0008654; GO:0016021	1-acylglycerol-3-phosphate O-acyltransferase activity [GO:0003841]	integral component of membrane [GO:0016021]	phospholipid biosynthetic process [GO:0008654]
A0A369JG10	GO:0003852; GO:0009098	2-isopropylmalate synthase activity [GO:0003852]		leucine biosynthetic process [GO:0009098]
A0A369K9T0	GO:0005783; GO:0016021; GO:0045047		endoplasmic reticulum [GO:0005783]; integral component of membrane [GO:0016021]	protein targeting to ER [GO:0045047]
A0A369K484	GO:0004583; GO:0005789; GO:0006488; GO:0016021; GO:0106073	dolichyl-phosphate-glucose-glycolipid alpha-glucosyltransferase activity [GO:0004583]; dolichyl pyrophosphate Glc2Man9GlcNAc2 alpha-1,2-glucosyltransferase activity [GO:0106073]	endoplasmic reticulum membrane [GO:0005789]; integral component of membrane [GO:0016021]	dolichol-linked oligosaccharide biosynthetic process [GO:0006488]
A0A369KC23	GO:0046983	protein dimerization activity [GO:0046983]
A0A369JA64
A0A369K639	GO:0004497; GO:0005506; GO:0016705; GO:0020037	heme binding [GO:0020037]; iron ion binding [GO:0005506]; monooxygenase activity [GO:0004497]; oxidoreductase activity, acting on paired donors, with incorporation or reduction of molecular oxygen [GO:0016705]
A0A369JMP7
A0A369K2Z5
A0A369JAZ4	GO:0016021		integral component of membrane [GO:0016021]
A0A369K7D4	GO:0005779; GO:0016559		integral component of peroxisomal membrane [GO:0005779]	peroxisome fission [GO:0016559]
A0A369J9V6	GO:0001664; GO:0003924; GO:0005525; GO:0005834; GO:0007186; GO:0031683	G-protein beta/gamma-subunit complex binding [GO:0031683]; G protein-coupled receptor binding [GO:0001664]; GTPase activity [GO:0003924]; GTP binding [GO:0005525]	heterotrimeric G-protein complex [GO:0005834]	G protein-coupled receptor signaling pathway [GO:0007186]
A0A369K4V1	GO:0005375; GO:0016021	copper ion transmembrane transporter activity [GO:0005375]	integral component of membrane [GO:0016021]
A0A369K906	GO:0004419; GO:0005829	hydroxymethylglutaryl-CoA lyase activity [GO:0004419]	cytosol [GO:0005829]
A0A369J739	GO:0016021		integral component of membrane [GO:0016021]
A0A369K2N4	GO:0000387; GO:0017070; GO:0036002; GO:0045292; GO:0046872	metal ion binding [GO:0046872]; pre-mRNA binding [GO:0036002]; U6 snRNA binding [GO:0017070]		mRNA cis splicing, via spliceosome [GO:0045292]; spliceosomal snRNP assembly [GO:0000387]
A0A369K5Z5	GO:0006886; GO:0016021; GO:0016192		integral component of membrane [GO:0016021]	intracellular protein transport [GO:0006886]; vesicle-mediated transport [GO:0016192]
A0A369K0R7	GO:0005743; GO:0006850; GO:0016021		integral component of membrane [GO:0016021]; mitochondrial inner membrane [GO:0005743]	mitochondrial pyruvate transmembrane transport [GO:0006850]
A0A369JXS2
A0A369JAM5	GO:0016021		integral component of membrane [GO:0016021]
A0A369JEA7
A0A369KBN9
A0A369JGM1	GO:0003676; GO:0005634; GO:0006281	nucleic acid binding [GO:0003676]	nucleus [GO:0005634]	DNA repair [GO:0006281]
A0A369JND5	GO:0003743; GO:0003924; GO:0005525	GTPase activity [GO:0003924]; GTP binding [GO:0005525]; translation initiation factor activity [GO:0003743]
A0A369K566	GO:0003723; GO:0003724; GO:0005524	ATP binding [GO:0005524]; RNA binding [GO:0003723]; RNA helicase activity [GO:0003724]
A0A369J8L2	GO:0004497; GO:0005506; GO:0016021; GO:0016705; GO:0020037	heme binding [GO:0020037]; iron ion binding [GO:0005506]; monooxygenase activity [GO:0004497]; oxidoreductase activity, acting on paired donors, with incorporation or reduction of molecular oxygen [GO:0016705]	integral component of membrane [GO:0016021]
A0A369KCA4	GO:0003676; GO:0004386; GO:0005524	ATP binding [GO:0005524]; helicase activity [GO:0004386]; nucleic acid binding [GO:0003676]
A0A369JBI8
A0A369JWN3	GO:0005737; GO:0008479; GO:0046872; GO:0101030	metal ion binding [GO:0046872]; queuine tRNA-ribosyltransferase activity [GO:0008479]	cytoplasm [GO:0005737]	tRNA-guanine transglycosylation [GO:0101030]
A0A369K3F8	GO:0016787	hydrolase activity [GO:0016787]
A0A369J8K6	GO:0005789; GO:0016021; GO:0043529; GO:0071816		endoplasmic reticulum membrane [GO:0005789]; GET complex [GO:0043529]; integral component of membrane [GO:0016021]	tail-anchored membrane protein insertion into ER membrane [GO:0071816]
A0A369JIA5	GO:0004000; GO:0005615; GO:0006154	adenosine deaminase activity [GO:0004000]	extracellular space [GO:0005615]	adenosine catabolic process [GO:0006154]
A0A369K6I8	GO:0016746	transferase activity, transferring acyl groups [GO:0016746]
A0A369J0W4
A0A369K0Z4	GO:0004109; GO:0006779	coproporphyrinogen oxidase activity [GO:0004109]		porphyrin-containing compound biosynthetic process [GO:0006779]
A0A369K039	GO:0003723; GO:0003724; GO:0005524; GO:0006401	ATP binding [GO:0005524]; RNA binding [GO:0003723]; RNA helicase activity [GO:0003724]		RNA catabolic process [GO:0006401]
A0A369JJP3	GO:0030170; GO:0031071; GO:0044571	cysteine desulfurase activity [GO:0031071]; pyridoxal phosphate binding [GO:0030170]		[2Fe-2S] cluster assembly [GO:0044571]
A0A369J3D0	GO:0006886			intracellular protein transport [GO:0006886]
A0A369K383	GO:0000340; GO:0003729	mRNA binding [GO:0003729]; RNA 7-methylguanosine cap binding [GO:0000340]
A0A369JX44	GO:0016787	hydrolase activity [GO:0016787]
A0A369JHE0	GO:0008422; GO:0030245; GO:0102483	beta-glucosidase activity [GO:0008422]; scopolin beta-glucosidase activity [GO:0102483]		cellulose catabolic process [GO:0030245]
A0A369KH91
A0A369J757	GO:0004435; GO:0005509; GO:0016042; GO:0035556	calcium ion binding [GO:0005509]; phosphatidylinositol phospholipase C activity [GO:0004435]		intracellular signal transduction [GO:0035556]; lipid catabolic process [GO:0016042]
A0A369JRU4	GO:0005049; GO:0005634; GO:0006886; GO:0008536	nuclear export signal receptor activity [GO:0005049]; Ran GTPase binding [GO:0008536]	nucleus [GO:0005634]	intracellular protein transport [GO:0006886]
A0A369JM39	GO:0002161; GO:0004832; GO:0005524; GO:0006438	aminoacyl-tRNA editing activity [GO:0002161]; ATP binding [GO:0005524]; valine-tRNA ligase activity [GO:0004832]		valyl-tRNA aminoacylation [GO:0006438]
A0A369JIT6
A0A369JU43	GO:0016021; GO:0055085		integral component of membrane [GO:0016021]	transmembrane transport [GO:0055085]
A0A369KAM3	GO:0005975; GO:0016021; GO:0052692	raffinose alpha-galactosidase activity [GO:0052692]	integral component of membrane [GO:0016021]	carbohydrate metabolic process [GO:0005975]
A0A369J7E7	GO:0016579; GO:0036459	thiol-dependent ubiquitinyl hydrolase activity [GO:0036459]		protein deubiquitination [GO:0016579]
A0A369J5G0
A0A369K1U2	GO:0003824	catalytic activity [GO:0003824]
A0A369KB97	GO:0006605; GO:0015450; GO:0016021	P-P-bond-hydrolysis-driven protein transmembrane transporter activity [GO:0015450]	integral component of membrane [GO:0016021]	protein targeting [GO:0006605]
A0A369JI18	GO:0003723; GO:0005634; GO:0006397; GO:0008380	RNA binding [GO:0003723]	nucleus [GO:0005634]	mRNA processing [GO:0006397]; RNA splicing [GO:0008380]
A0A369JDK1	GO:0004190	aspartic-type endopeptidase activity [GO:0004190]
A0A369IYQ5
A0A369JHT1	GO:0016021		integral component of membrane [GO:0016021]
A0A369JLE8
A0A369JGK3	GO:0003824	catalytic activity [GO:0003824]
A0A369K0A7	GO:0016021		integral component of membrane [GO:0016021]
A0A369KA04	GO:0008643; GO:0016021; GO:0022857	transmembrane transporter activity [GO:0022857]	integral component of membrane [GO:0016021]	carbohydrate transport [GO:0008643]
A0A369JRX8	GO:0005634		nucleus [GO:0005634]
A0A369JCI5	GO:0008233; GO:0046872	metal ion binding [GO:0046872]; peptidase activity [GO:0008233]
A0A369K4T9	GO:0004497; GO:0005506; GO:0016021; GO:0016705; GO:0020037	heme binding [GO:0020037]; iron ion binding [GO:0005506]; monooxygenase activity [GO:0004497]; oxidoreductase activity, acting on paired donors, with incorporation or reduction of molecular oxygen [GO:0016705]	integral component of membrane [GO:0016021]
A0A369K1Z7	GO:0005524; GO:0006812; GO:0016021; GO:0016887; GO:0046872	ATPase activity [GO:0016887]; ATP binding [GO:0005524]; metal ion binding [GO:0046872]	integral component of membrane [GO:0016021]	cation transport [GO:0006812]
A0A369JX94	GO:0005634; GO:0006886; GO:0008536	Ran GTPase binding [GO:0008536]	nucleus [GO:0005634]	intracellular protein transport [GO:0006886]
A0A369J9P4	GO:0005525	GTP binding [GO:0005525]
A0A369JKN2
A0A369K1X8	GO:0016021		integral component of membrane [GO:0016021]
A0A369JWZ0	GO:0002098; GO:0005634; GO:0005737; GO:0033588		cytoplasm [GO:0005737]; Elongator holoenzyme complex [GO:0033588]; nucleus [GO:0005634]	tRNA wobble uridine modification [GO:0002098]
A0A369J6Y0
A0A369JPJ4	GO:0000287; GO:0004141; GO:0005524; GO:0008483; GO:0009102; GO:0030170	ATP binding [GO:0005524]; dethiobiotin synthase activity [GO:0004141]; magnesium ion binding [GO:0000287]; pyridoxal phosphate binding [GO:0030170]; transaminase activity [GO:0008483]		biotin biosynthetic process [GO:0009102]
A0A369JK48	GO:0003677; GO:0003899; GO:0005634; GO:0006351; GO:0032549	DNA binding [GO:0003677]; DNA-directed 5'-3' RNA polymerase activity [GO:0003899]; ribonucleoside binding [GO:0032549]	nucleus [GO:0005634]	transcription, DNA-templated [GO:0006351]
A0A369JAF9	GO:0006457; GO:0016272		prefoldin complex [GO:0016272]	protein folding [GO:0006457]
A0A369JKF9	GO:0004385	guanylate kinase activity [GO:0004385]
A0A369JXF1	GO:0000398; GO:0000956; GO:0003723; GO:0005681	RNA binding [GO:0003723]	spliceosomal complex [GO:0005681]	mRNA splicing, via spliceosome [GO:0000398]; nuclear-transcribed mRNA catabolic process [GO:0000956]
A0A369JNC5
A0A369K5V5
A0A369JIN2
A0A369JP20	GO:0003860; GO:0005739; GO:0006574	3-hydroxyisobutyryl-CoA hydrolase activity [GO:0003860]	mitochondrion [GO:0005739]	valine catabolic process [GO:0006574]
A0A369JNU7	GO:0016491	oxidoreductase activity [GO:0016491]
A0A369JWV0	GO:0003676; GO:0004816; GO:0005524; GO:0006421	asparagine-tRNA ligase activity [GO:0004816]; ATP binding [GO:0005524]; nucleic acid binding [GO:0003676]		asparaginyl-tRNA aminoacylation [GO:0006421]
A0A369KCG4
A0A369J9C1
A0A369K3J6	GO:0005634; GO:0051028		nucleus [GO:0005634]	mRNA transport [GO:0051028]
A0A369JFF9	GO:0016021		integral component of membrane [GO:0016021]
A0A369J8A9	GO:0003824	catalytic activity [GO:0003824]
A0A369JCF3	GO:0003824	catalytic activity [GO:0003824]
A0A369JS69
A0A369K1H0
A0A369JBX4
A0A369JFN4	GO:0004379; GO:0006499	glycylpeptide N-tetradecanoyltransferase activity [GO:0004379]		N-terminal protein myristoylation [GO:0006499]
A0A369JQU2	GO:0003677; GO:0003899; GO:0005665; GO:0006366	DNA binding [GO:0003677]; DNA-directed 5'-3' RNA polymerase activity [GO:0003899]	RNA polymerase II, core complex [GO:0005665]	transcription by RNA polymerase II [GO:0006366]
A0A369K1X6	GO:0000287; GO:0004318; GO:0005835; GO:0006633; GO:0008897	enoyl-[acyl-carrier-protein] reductase (NADH) activity [GO:0004318]; holo-[acyl-carrier-protein] synthase activity [GO:0008897]; magnesium ion binding [GO:0000287]	fatty acid synthase complex [GO:0005835]	fatty acid biosynthetic process [GO:0006633]
A0A369KC62	GO:0005198; GO:0006886; GO:0016192; GO:0030126	structural molecule activity [GO:0005198]	COPI vesicle coat [GO:0030126]	intracellular protein transport [GO:0006886]; vesicle-mediated transport [GO:0016192]
A0A369J930	GO:0004672; GO:0005524	ATP binding [GO:0005524]; protein kinase activity [GO:0004672]
A0A369JY23
A0A369JVV5	GO:0005779; GO:0016559		integral component of peroxisomal membrane [GO:0005779]	peroxisome fission [GO:0016559]
A0A369J5U9	GO:0006629; GO:0016021		integral component of membrane [GO:0016021]	lipid metabolic process [GO:0006629]
A0A369JXC8	GO:0016787	hydrolase activity [GO:0016787]
A0A369JP51
A0A369JC68	GO:0004674; GO:0005524	ATP binding [GO:0005524]; protein serine/threonine kinase activity [GO:0004674]
A0A369JT26	GO:0003723; GO:0004721; GO:0006396	phosphoprotein phosphatase activity [GO:0004721]; RNA binding [GO:0003723]		RNA processing [GO:0006396]
A0A369JK06	GO:0016491	oxidoreductase activity [GO:0016491]
A0A369JX88
A0A369IYG0	GO:0005634; GO:0016491; GO:0046982	oxidoreductase activity [GO:0016491]; protein heterodimerization activity [GO:0046982]	nucleus [GO:0005634]
A0A369J9T7	GO:0006606			protein import into nucleus [GO:0006606]
A0A369J790	GO:0000398; GO:0005681; GO:0017070; GO:0030623	U5 snRNA binding [GO:0030623]; U6 snRNA binding [GO:0017070]	spliceosomal complex [GO:0005681]	mRNA splicing, via spliceosome [GO:0000398]
A0A369K2V7	GO:0016021; GO:0055085		integral component of membrane [GO:0016021]	transmembrane transport [GO:0055085]
A0A369K3B9
A0A369K2Y3	GO:0004671; GO:0005789; GO:0016021	protein C-terminal S-isoprenylcysteine carboxyl O-methyltransferase activity [GO:0004671]	endoplasmic reticulum membrane [GO:0005789]; integral component of membrane [GO:0016021]
A0A369KBC1
A0A369K3D3	GO:0016021; GO:0055085		integral component of membrane [GO:0016021]	transmembrane transport [GO:0055085]
A0A369J952	GO:0004190; GO:0016021	aspartic-type endopeptidase activity [GO:0004190]	integral component of membrane [GO:0016021]
A0A369JJE2	GO:0008299; GO:0016740	transferase activity [GO:0016740]		isoprenoid biosynthetic process [GO:0008299]
A0A369K5U7	GO:0003676; GO:0005634; GO:0015074	nucleic acid binding [GO:0003676]	nucleus [GO:0005634]	DNA integration [GO:0015074]
A0A369J801
A0A369JCL3
A0A369JLF3	GO:0000938; GO:0005829; GO:0042147		cytosol [GO:0005829]; GARP complex [GO:0000938]	retrograde transport, endosome to Golgi [GO:0042147]
A0A369K363
A0A369J905
A0A369JZF6	GO:0008271; GO:0016021	secondary active sulfate transmembrane transporter activity [GO:0008271]	integral component of membrane [GO:0016021]
A0A369JGZ8	GO:0000347; GO:0006397; GO:0006406		THO complex [GO:0000347]	mRNA export from nucleus [GO:0006406]; mRNA processing [GO:0006397]
A0A369K8P5	GO:0005524; GO:0016021; GO:0016887; GO:0042626	ATPase activity [GO:0016887]; ATPase-coupled transmembrane transporter activity [GO:0042626]; ATP binding [GO:0005524]	integral component of membrane [GO:0016021]
A0A369K9W9	GO:0004072; GO:0008652	aspartate kinase activity [GO:0004072]		cellular amino acid biosynthetic process [GO:0008652]
A0A369J5Z5
A0A369JNP8	GO:0001405; GO:0016021		integral component of membrane [GO:0016021]; PAM complex, Tim23 associated import motor [GO:0001405]
A0A369JG56	GO:0003958; GO:0005741; GO:0005789; GO:0005886; GO:0006696; GO:0010181; GO:0050660; GO:0050661	flavin adenine dinucleotide binding [GO:0050660]; FMN binding [GO:0010181]; NADP binding [GO:0050661]; NADPH-hemoprotein reductase activity [GO:0003958]	endoplasmic reticulum membrane [GO:0005789]; mitochondrial outer membrane [GO:0005741]; plasma membrane [GO:0005886]	ergosterol biosynthetic process [GO:0006696]
A0A369JNV0
A0A369K204	GO:0006886; GO:0016020		membrane [GO:0016020]	intracellular protein transport [GO:0006886]
A0A369K759	GO:0005085; GO:0007264; GO:0008080	guanyl-nucleotide exchange factor activity [GO:0005085]; N-acetyltransferase activity [GO:0008080]		small GTPase mediated signal transduction [GO:0007264]
A0A369JIU0	GO:0016021		integral component of membrane [GO:0016021]
A0A369K013	GO:0004348; GO:0006665	glucosylceramidase activity [GO:0004348]		sphingolipid metabolic process [GO:0006665]
A0A369K244	GO:0016021		integral component of membrane [GO:0016021]
A0A369JU80	GO:0005739; GO:0022900		mitochondrion [GO:0005739]	electron transport chain [GO:0022900]
A0A369K0W7
A0A369JGE3	GO:0016021; GO:0022857	transmembrane transporter activity [GO:0022857]	integral component of membrane [GO:0016021]
A0A369JSH7
A0A369JE87	GO:0005509	calcium ion binding [GO:0005509]
A0A369K3F7	GO:0003723	RNA binding [GO:0003723]
A0A369K1K3	GO:0016021		integral component of membrane [GO:0016021]
A0A369JQR8	GO:0005737; GO:0006914		cytoplasm [GO:0005737]	autophagy [GO:0006914]
A0A369JFK0	GO:0016021		integral component of membrane [GO:0016021]
A0A369KA16	GO:0015031			protein transport [GO:0015031]
A0A369J596
A0A369JQ26	GO:0000922; GO:0005737; GO:0005815; GO:0005874; GO:0007020; GO:0043015	gamma-tubulin binding [GO:0043015]	cytoplasm [GO:0005737]; microtubule [GO:0005874]; microtubule organizing center [GO:0005815]; spindle pole [GO:0000922]	microtubule nucleation [GO:0007020]
A0A369J654	GO:0006629; GO:0016021		integral component of membrane [GO:0016021]	lipid metabolic process [GO:0006629]
A0A369JF27	GO:0016021		integral component of membrane [GO:0016021]
A0A369J369	GO:0005623; GO:0005886; GO:0015385; GO:0016021; GO:0030004	sodium:proton antiporter activity [GO:0015385]	cell [GO:0005623]; integral component of membrane [GO:0016021]; plasma membrane [GO:0005886]	cellular monovalent inorganic cation homeostasis [GO:0030004]
A0A369JKB6	GO:0016021		integral component of membrane [GO:0016021]
A0A369JE84	GO:0016021		integral component of membrane [GO:0016021]
A0A369JHU0	GO:0000030; GO:0006486; GO:0016020	mannosyltransferase activity [GO:0000030]	membrane [GO:0016020]	protein glycosylation [GO:0006486]
A0A369J7A9
A0A369JDS5	GO:0070273	phosphatidylinositol-4-phosphate binding [GO:0070273]
A0A369J6Q2
A0A369JMZ9	GO:0016021		integral component of membrane [GO:0016021]
A0A369J639
A0A369J1C8	GO:0016491	oxidoreductase activity [GO:0016491]
A0A369JIT1	GO:0005779; GO:0006625; GO:0008022; GO:0008270	protein C-terminus binding [GO:0008022]; zinc ion binding [GO:0008270]	integral component of peroxisomal membrane [GO:0005779]	protein targeting to peroxisome [GO:0006625]
A0A369KD03	GO:0016021		integral component of membrane [GO:0016021]
A0A369J4M5	GO:0005886; GO:0016021		integral component of membrane [GO:0016021]; plasma membrane [GO:0005886]
A0A369JVB1	GO:0000981; GO:0003677; GO:0005634; GO:0006351; GO:0008270	DNA binding [GO:0003677]; DNA-binding transcription factor activity, RNA polymerase II-specific [GO:0000981]; zinc ion binding [GO:0008270]	nucleus [GO:0005634]	transcription, DNA-templated [GO:0006351]
A0A369JH17	GO:0008270; GO:0061630; GO:1990112; GO:1990116	ubiquitin protein ligase activity [GO:0061630]; zinc ion binding [GO:0008270]	RQC complex [GO:1990112]	ribosome-associated ubiquitin-dependent protein catabolic process [GO:1990116]
A0A369KDR0	GO:0000398; GO:0005685; GO:0030619	U1 snRNA binding [GO:0030619]	U1 snRNP [GO:0005685]	mRNA splicing, via spliceosome [GO:0000398]
A0A369JS71	GO:0000287; GO:0005524; GO:0015914; GO:0016021; GO:0140326	ATPase-coupled intramembrane lipid transporter activity [GO:0140326]; ATP binding [GO:0005524]; magnesium ion binding [GO:0000287]	integral component of membrane [GO:0016021]	phospholipid transport [GO:0015914]
A0A369JB62	GO:0000981; GO:0003677; GO:0005634; GO:0006351; GO:0008233; GO:0008270	DNA binding [GO:0003677]; DNA-binding transcription factor activity, RNA polymerase II-specific [GO:0000981]; peptidase activity [GO:0008233]; zinc ion binding [GO:0008270]	nucleus [GO:0005634]	transcription, DNA-templated [GO:0006351]
A0A369JGP6	GO:0004185	serine-type carboxypeptidase activity [GO:0004185]
A0A369J4J4	GO:0003677; GO:0003899; GO:0006351; GO:0046983	DNA binding [GO:0003677]; DNA-directed 5'-3' RNA polymerase activity [GO:0003899]; protein dimerization activity [GO:0046983]		transcription, DNA-templated [GO:0006351]
A0A369K3D9	GO:0005840; GO:0042254		ribosome [GO:0005840]	ribosome biogenesis [GO:0042254]
A0A369K162	GO:0003735; GO:0005840; GO:0006412; GO:0046872	metal ion binding [GO:0046872]; structural constituent of ribosome [GO:0003735]	ribosome [GO:0005840]	translation [GO:0006412]
A0A369JX42	GO:0003735; GO:0006412; GO:0015935	structural constituent of ribosome [GO:0003735]	small ribosomal subunit [GO:0015935]	translation [GO:0006412]
A0A369K6L3	GO:0016021; GO:0055085		integral component of membrane [GO:0016021]	transmembrane transport [GO:0055085]
A0A369JJQ6	GO:0006629			lipid metabolic process [GO:0006629]
A0A369J8E7
A0A369JNC1	GO:0008746; GO:0016021; GO:1902600	NAD(P)+ transhydrogenase activity [GO:0008746]	integral component of membrane [GO:0016021]	proton transmembrane transport [GO:1902600]
A0A369JKM5	GO:0003723; GO:0005737	RNA binding [GO:0003723]	cytoplasm [GO:0005737]
A0A369JI60	GO:0006396			RNA processing [GO:0006396]
A0A369JM13	GO:0005789; GO:0006486; GO:0006490; GO:0016021; GO:0042283	dolichyl pyrophosphate Glc1Man9GlcNAc2 alpha-1,3-glucosyltransferase activity [GO:0042283]	endoplasmic reticulum membrane [GO:0005789]; integral component of membrane [GO:0016021]	oligosaccharide-lipid intermediate biosynthetic process [GO:0006490]; protein glycosylation [GO:0006486]
A0A369K046	GO:0000781; GO:0003677; GO:0003721; GO:0005634; GO:0046872	DNA binding [GO:0003677]; metal ion binding [GO:0046872]; telomerase RNA reverse transcriptase activity [GO:0003721]	chromosome, telomeric region [GO:0000781]; nucleus [GO:0005634]
A0A369K1T3	GO:0004553; GO:0005975	hydrolase activity, hydrolyzing O-glycosyl compounds [GO:0004553]		carbohydrate metabolic process [GO:0005975]
A0A369K763	GO:0005506; GO:0016021; GO:0016705; GO:0020037	heme binding [GO:0020037]; iron ion binding [GO:0005506]; oxidoreductase activity, acting on paired donors, with incorporation or reduction of molecular oxygen [GO:0016705]	integral component of membrane [GO:0016021]
A0A369K4W5	GO:0015078; GO:0016021; GO:0033179	proton transmembrane transporter activity [GO:0015078]	integral component of membrane [GO:0016021]; proton-transporting V-type ATPase, V0 domain [GO:0033179]
A0A369K3Z5	GO:0005524; GO:0016021; GO:0016887; GO:0042626	ATPase activity [GO:0016887]; ATPase-coupled transmembrane transporter activity [GO:0042626]; ATP binding [GO:0005524]	integral component of membrane [GO:0016021]
A0A369JHI1	GO:0004671; GO:0005789; GO:0016021	protein C-terminal S-isoprenylcysteine carboxyl O-methyltransferase activity [GO:0004671]	endoplasmic reticulum membrane [GO:0005789]; integral component of membrane [GO:0016021]
A0A369JB79	GO:0016021		integral component of membrane [GO:0016021]
A0A369J8J8	GO:0004497; GO:0005506; GO:0016021; GO:0016705; GO:0020037	heme binding [GO:0020037]; iron ion binding [GO:0005506]; monooxygenase activity [GO:0004497]; oxidoreductase activity, acting on paired donors, with incorporation or reduction of molecular oxygen [GO:0016705]	integral component of membrane [GO:0016021]
A0A369JWW5
A0A369JA69	GO:0016021; GO:0016491	oxidoreductase activity [GO:0016491]	integral component of membrane [GO:0016021]
A0A369JQ89	GO:0000981; GO:0003677; GO:0005634; GO:0006351; GO:0008270	DNA binding [GO:0003677]; DNA-binding transcription factor activity, RNA polymerase II-specific [GO:0000981]; zinc ion binding [GO:0008270]	nucleus [GO:0005634]	transcription, DNA-templated [GO:0006351]
A0A369J2A5	GO:0003677; GO:0005634	DNA binding [GO:0003677]	nucleus [GO:0005634]
A0A369JI63	GO:0033961	cis-stilbene-oxide hydrolase activity [GO:0033961]
A0A369K3S0	GO:0004553; GO:0005975	hydrolase activity, hydrolyzing O-glycosyl compounds [GO:0004553]		carbohydrate metabolic process [GO:0005975]
A0A369JJY9	GO:0003677; GO:0003700	DNA binding [GO:0003677]; DNA-binding transcription factor activity [GO:0003700]
A0A369JBN8
A0A369K933	GO:0003950; GO:0006471	NAD+ ADP-ribosyltransferase activity [GO:0003950]		protein ADP-ribosylation [GO:0006471]
A0A369JDT4
A0A369JRF4	GO:0005786; GO:0006614; GO:0008312; GO:0030942	7S RNA binding [GO:0008312]; endoplasmic reticulum signal peptide binding [GO:0030942]	signal recognition particle, endoplasmic reticulum targeting [GO:0005786]	SRP-dependent cotranslational protein targeting to membrane [GO:0006614]
A0A369JEM7	GO:0004671; GO:0005789; GO:0016021	protein C-terminal S-isoprenylcysteine carboxyl O-methyltransferase activity [GO:0004671]	endoplasmic reticulum membrane [GO:0005789]; integral component of membrane [GO:0016021]
A0A369K055	GO:0000786; GO:0003677; GO:0005634; GO:0046982	DNA binding [GO:0003677]; protein heterodimerization activity [GO:0046982]	nucleosome [GO:0000786]; nucleus [GO:0005634]
A0A369JE10	GO:0005506; GO:0016706; GO:0031418	2-oxoglutarate-dependent dioxygenase activity [GO:0016706]; iron ion binding [GO:0005506]; L-ascorbic acid binding [GO:0031418]
A0A369JU48	GO:0016021		integral component of membrane [GO:0016021]
A0A369K211	GO:0005506; GO:0008610; GO:0016021; GO:0016491	iron ion binding [GO:0005506]; oxidoreductase activity [GO:0016491]	integral component of membrane [GO:0016021]	lipid biosynthetic process [GO:0008610]
A0A369JB74
A0A369J817	GO:0005779; GO:0016559		integral component of peroxisomal membrane [GO:0005779]	peroxisome fission [GO:0016559]
A0A369J5N8	GO:0004553; GO:0005975; GO:0016021	hydrolase activity, hydrolyzing O-glycosyl compounds [GO:0004553]	integral component of membrane [GO:0016021]	carbohydrate metabolic process [GO:0005975]
A0A369JFE5	GO:0016020		membrane [GO:0016020]
A0A369J5E3	GO:0005737; GO:0008270; GO:0019284; GO:0019509; GO:0046570	methylthioribulose 1-phosphate dehydratase activity [GO:0046570]; zinc ion binding [GO:0008270]	cytoplasm [GO:0005737]	L-methionine salvage from methylthioadenosine [GO:0019509]; L-methionine salvage from S-adenosylmethionine [GO:0019284]
A0A369K671
A0A369JI25	GO:0017056	structural constituent of nuclear pore [GO:0017056]
A0A369K7Q9	GO:0005759		mitochondrial matrix [GO:0005759]
A0A369JBD3	GO:0004608; GO:0005789; GO:0006656; GO:0016021; GO:0032259	phosphatidylethanolamine N-methyltransferase activity [GO:0004608]	endoplasmic reticulum membrane [GO:0005789]; integral component of membrane [GO:0016021]	methylation [GO:0032259]; phosphatidylcholine biosynthetic process [GO:0006656]
A0A369JGK6	GO:0035101		FACT complex [GO:0035101]
A0A369JC72	GO:0005737; GO:0016462	pyrophosphatase activity [GO:0016462]	cytoplasm [GO:0005737]
A0A369JFT3	GO:0005509; GO:0005739; GO:0016021; GO:0043022	calcium ion binding [GO:0005509]; ribosome binding [GO:0043022]	integral component of membrane [GO:0016021]; mitochondrion [GO:0005739]
A0A369KDK0	GO:0004360; GO:0097367; GO:1901137	carbohydrate derivative binding [GO:0097367]; glutamine-fructose-6-phosphate transaminase (isomerizing) activity [GO:0004360]		carbohydrate derivative biosynthetic process [GO:1901137]
A0A369KHD3	GO:0000786; GO:0003677; GO:0006334; GO:0008270	DNA binding [GO:0003677]; zinc ion binding [GO:0008270]	nucleosome [GO:0000786]	nucleosome assembly [GO:0006334]
A0A369JX45	GO:0005085; GO:0035556	guanyl-nucleotide exchange factor activity [GO:0005085]		intracellular signal transduction [GO:0035556]
A0A369KGY7	GO:0000981; GO:0003677; GO:0005634; GO:0006351; GO:0008270	DNA binding [GO:0003677]; DNA-binding transcription factor activity, RNA polymerase II-specific [GO:0000981]; zinc ion binding [GO:0008270]	nucleus [GO:0005634]	transcription, DNA-templated [GO:0006351]
A0A369JGG8
A0A369JQQ6	GO:0016021; GO:0070072		integral component of membrane [GO:0016021]	vacuolar proton-transporting V-type ATPase complex assembly [GO:0070072]
A0A369KCK7	GO:0016021		integral component of membrane [GO:0016021]
A0A369JAT2
A0A369K7J5	GO:0003723	RNA binding [GO:0003723]
A0A369K734	GO:0005737; GO:0120009; GO:0120013	lipid transfer activity [GO:0120013]	cytoplasm [GO:0005737]	intermembrane lipid transfer [GO:0120009]
A0A369K080	GO:0016491; GO:0020037; GO:0046872	heme binding [GO:0020037]; metal ion binding [GO:0046872]; oxidoreductase activity [GO:0016491]
A0A369K6N7	GO:0005506; GO:0005789; GO:0006633; GO:0016021; GO:0020037; GO:0080132	fatty acid alpha-hydroxylase activity [GO:0080132]; heme binding [GO:0020037]; iron ion binding [GO:0005506]	endoplasmic reticulum membrane [GO:0005789]; integral component of membrane [GO:0016021]	fatty acid biosynthetic process [GO:0006633]
A0A369J7U1
A0A369JYE8	GO:0016021		integral component of membrane [GO:0016021]
A0A369JM66	GO:0005507; GO:0016491	copper ion binding [GO:0005507]; oxidoreductase activity [GO:0016491]
A0A369JET3	GO:0016021		integral component of membrane [GO:0016021]
A0A369J2J2	GO:0046872; GO:0070006	metal ion binding [GO:0046872]; metalloaminopeptidase activity [GO:0070006]
A0A369K6U6	GO:0003714; GO:0005634; GO:0006355	transcription corepressor activity [GO:0003714]	nucleus [GO:0005634]	regulation of transcription, DNA-templated [GO:0006355]
A0A369IYY2	GO:0004601; GO:0005506; GO:0006979; GO:0016705; GO:0020037	heme binding [GO:0020037]; iron ion binding [GO:0005506]; oxidoreductase activity, acting on paired donors, with incorporation or reduction of molecular oxygen [GO:0016705]; peroxidase activity [GO:0004601]		response to oxidative stress [GO:0006979]
A0A369JJG8	GO:0016021		integral component of membrane [GO:0016021]
A0A369JDC4	GO:0008270	zinc ion binding [GO:0008270]
A0A369JZD1	GO:0016021		integral component of membrane [GO:0016021]
A0A369JAD6	GO:0004497; GO:0005506; GO:0016021; GO:0016705; GO:0020037	heme binding [GO:0020037]; iron ion binding [GO:0005506]; monooxygenase activity [GO:0004497]; oxidoreductase activity, acting on paired donors, with incorporation or reduction of molecular oxygen [GO:0016705]	integral component of membrane [GO:0016021]
A0A369JC17	GO:0016021; GO:0055085		integral component of membrane [GO:0016021]	transmembrane transport [GO:0055085]
A0A369JJL0	GO:0003746; GO:0005634; GO:0046872	metal ion binding [GO:0046872]; translation elongation factor activity [GO:0003746]	nucleus [GO:0005634]
A0A369JAN9	GO:0016787	hydrolase activity [GO:0016787]
A0A369JKN9	GO:0004222; GO:0005789; GO:0016021; GO:0046872; GO:0071586	metal ion binding [GO:0046872]; metalloendopeptidase activity [GO:0004222]	endoplasmic reticulum membrane [GO:0005789]; integral component of membrane [GO:0016021]	CAAX-box protein processing [GO:0071586]
A0A369JJ82
A0A369JFY0	GO:0005840		ribosome [GO:0005840]
A0A369JL40	GO:0003924; GO:0005525; GO:0007165; GO:0016020	GTPase activity [GO:0003924]; GTP binding [GO:0005525]	membrane [GO:0016020]	signal transduction [GO:0007165]
A0A369JBZ8	GO:0016021		integral component of membrane [GO:0016021]
A0A369J288	GO:0016021; GO:0022857	transmembrane transporter activity [GO:0022857]	integral component of membrane [GO:0016021]
A0A369JP58
A0A369J6Z6
A0A369K7Z9
A0A369K4E4	GO:0000981; GO:0003677; GO:0005634; GO:0006351; GO:0008270	DNA binding [GO:0003677]; DNA-binding transcription factor activity, RNA polymerase II-specific [GO:0000981]; zinc ion binding [GO:0008270]	nucleus [GO:0005634]	transcription, DNA-templated [GO:0006351]
A0A369J2N0
A0A369JIQ7
A0A369J7A4
A0A369JLU2	GO:0005634; GO:0006886; GO:0008536	Ran GTPase binding [GO:0008536]	nucleus [GO:0005634]	intracellular protein transport [GO:0006886]
A0A369JTA2	GO:0008643; GO:0016021; GO:0022857	transmembrane transporter activity [GO:0022857]	integral component of membrane [GO:0016021]	carbohydrate transport [GO:0008643]
A0A369JPH6	GO:0016021		integral component of membrane [GO:0016021]
A0A369J7S5
A0A369K354	GO:0005506; GO:0016021; GO:0016705; GO:0020037	heme binding [GO:0020037]; iron ion binding [GO:0005506]; oxidoreductase activity, acting on paired donors, with incorporation or reduction of molecular oxygen [GO:0016705]	integral component of membrane [GO:0016021]
A0A369J427	GO:0016021; GO:0016746	transferase activity, transferring acyl groups [GO:0016746]	integral component of membrane [GO:0016021]
A0A369JLT2	GO:0008643; GO:0016021; GO:0022857	transmembrane transporter activity [GO:0022857]	integral component of membrane [GO:0016021]	carbohydrate transport [GO:0008643]
A0A369JCN0	GO:0016021		integral component of membrane [GO:0016021]
A0A369K4K4	GO:0004725; GO:0008138	protein tyrosine/serine/threonine phosphatase activity [GO:0008138]; protein tyrosine phosphatase activity [GO:0004725]
A0A369K7V1	GO:0003677; GO:0006310; GO:0015074	DNA binding [GO:0003677]		DNA integration [GO:0015074]; DNA recombination [GO:0006310]
A0A369JNY8	GO:0000981; GO:0003677; GO:0005634; GO:0006351; GO:0008270	DNA binding [GO:0003677]; DNA-binding transcription factor activity, RNA polymerase II-specific [GO:0000981]; zinc ion binding [GO:0008270]	nucleus [GO:0005634]	transcription, DNA-templated [GO:0006351]
A0A369JVB9
A0A369J565	GO:0016491; GO:0046872	metal ion binding [GO:0046872]; oxidoreductase activity [GO:0016491]
A0A369JMA1	GO:0005525	GTP binding [GO:0005525]
A0A369JEL9	GO:0006614; GO:0008312; GO:0048500	7S RNA binding [GO:0008312]	signal recognition particle [GO:0048500]	SRP-dependent cotranslational protein targeting to membrane [GO:0006614]
A0A369JUP1	GO:0005956; GO:0016301; GO:0019887	kinase activity [GO:0016301]; protein kinase regulator activity [GO:0019887]	protein kinase CK2 complex [GO:0005956]
A0A369JMC7	GO:0001522; GO:0003723; GO:0005730; GO:0006364	RNA binding [GO:0003723]	nucleolus [GO:0005730]	pseudouridine synthesis [GO:0001522]; rRNA processing [GO:0006364]
A0A369JNW5
A0A369JWU9	GO:0003735; GO:0005840; GO:0006412	structural constituent of ribosome [GO:0003735]	ribosome [GO:0005840]	translation [GO:0006412]
A0A369K9A5	GO:0005509; GO:0016021; GO:0022857	calcium ion binding [GO:0005509]; transmembrane transporter activity [GO:0022857]	integral component of membrane [GO:0016021]
A0A369JPQ3	GO:0003746; GO:0005524; GO:0016887	ATPase activity [GO:0016887]; ATP binding [GO:0005524]; translation elongation factor activity [GO:0003746]
A0A369JVP3	GO:0003677; GO:0003723	DNA binding [GO:0003677]; RNA binding [GO:0003723]
A0A369JHZ7
A0A369J8S7	GO:0000178; GO:0003723	RNA binding [GO:0003723]	exosome (RNase complex) [GO:0000178]
A0A369K9F1	GO:0003743	translation initiation factor activity [GO:0003743]
A0A369K3C7	GO:0016021		integral component of membrane [GO:0016021]
A0A369JR83	GO:0000981; GO:0005634; GO:0008270	DNA-binding transcription factor activity, RNA polymerase II-specific [GO:0000981]; zinc ion binding [GO:0008270]	nucleus [GO:0005634]
A0A369J6P6
A0A369JFI0	GO:0016021		integral component of membrane [GO:0016021]
A0A369J7L2
A0A369KE92
A0A369JPN1	GO:0016021		integral component of membrane [GO:0016021]
A0A369K468
A0A369KGA9
A0A369KFA7
A0A369JT10
A0A369JBA8
A0A369J993	GO:0016021; GO:0055085		integral component of membrane [GO:0016021]	transmembrane transport [GO:0055085]
A0A369IYS6
A0A369JYD8	GO:0005739; GO:0016021; GO:0043022	ribosome binding [GO:0043022]	integral component of membrane [GO:0016021]; mitochondrion [GO:0005739]
A0A369K1M4
A0A369JDA9	GO:0005742; GO:0006605		mitochondrial outer membrane translocase complex [GO:0005742]	protein targeting [GO:0006605]
A0A369JUV2	GO:0005524; GO:0016021	ATP binding [GO:0005524]	integral component of membrane [GO:0016021]
A0A369KB86
A0A369K4R0	GO:0003924; GO:0005525	GTPase activity [GO:0003924]; GTP binding [GO:0005525]
A0A369JUE6	GO:0006629; GO:0016021; GO:0016627	oxidoreductase activity, acting on the CH-CH group of donors [GO:0016627]	integral component of membrane [GO:0016021]	lipid metabolic process [GO:0006629]
A0A369K9L4	GO:0016021		integral component of membrane [GO:0016021]
A0A369K9E4	GO:0016872	intramolecular lyase activity [GO:0016872]
A0A369JSG5	GO:0004164; GO:0017183	diphthine synthase activity [GO:0004164]		peptidyl-diphthamide biosynthetic process from peptidyl-histidine [GO:0017183]
A0A369JYN7	GO:0009055; GO:0050660	electron transfer activity [GO:0009055]; flavin adenine dinucleotide binding [GO:0050660]
A0A369JFS3	GO:0004222; GO:0005524; GO:0016021	ATP binding [GO:0005524]; metalloendopeptidase activity [GO:0004222]	integral component of membrane [GO:0016021]
A0A369J3T0	GO:0016021		integral component of membrane [GO:0016021]
A0A369JQ44
A0A369K2B6	GO:0005737; GO:0006559; GO:0009800; GO:0045548	phenylalanine ammonia-lyase activity [GO:0045548]	cytoplasm [GO:0005737]	cinnamic acid biosynthetic process [GO:0009800]; L-phenylalanine catabolic process [GO:0006559]
A0A369JNI4	GO:0003824; GO:0019346; GO:0030170	catalytic activity [GO:0003824]; pyridoxal phosphate binding [GO:0030170]		transsulfuration [GO:0019346]
A0A369K290	GO:0004497; GO:0005506; GO:0016705; GO:0020037	heme binding [GO:0020037]; iron ion binding [GO:0005506]; monooxygenase activity [GO:0004497]; oxidoreductase activity, acting on paired donors, with incorporation or reduction of molecular oxygen [GO:0016705]
A0A369JKP0	GO:0006506; GO:0016021; GO:0051377	mannose-ethanolamine phosphotransferase activity [GO:0051377]	integral component of membrane [GO:0016021]	GPI anchor biosynthetic process [GO:0006506]
A0A369K811	GO:0016021		integral component of membrane [GO:0016021]
A0A369JMQ7
A0A369JSP6
A0A369JB65
A0A369K0C5	GO:0051301			cell division [GO:0051301]
A0A369J2P5
A0A369JBF6	GO:0016021; GO:0016491	oxidoreductase activity [GO:0016491]	integral component of membrane [GO:0016021]
A0A369JYC5	GO:0016021		integral component of membrane [GO:0016021]
A0A369K9Q9	GO:0004497; GO:0005506; GO:0016705; GO:0020037	heme binding [GO:0020037]; iron ion binding [GO:0005506]; monooxygenase activity [GO:0004497]; oxidoreductase activity, acting on paired donors, with incorporation or reduction of molecular oxygen [GO:0016705]
A0A369JNC8	GO:0004497; GO:0005506; GO:0016021; GO:0016705; GO:0020037	heme binding [GO:0020037]; iron ion binding [GO:0005506]; monooxygenase activity [GO:0004497]; oxidoreductase activity, acting on paired donors, with incorporation or reduction of molecular oxygen [GO:0016705]	integral component of membrane [GO:0016021]
A0A369JCY7	GO:0006360			transcription by RNA polymerase I [GO:0006360]
A0A369JS86	GO:0004674; GO:0005524	ATP binding [GO:0005524]; protein serine/threonine kinase activity [GO:0004674]
A0A369JP54
A0A369JC19	GO:0004150; GO:0006760	dihydroneopterin aldolase activity [GO:0004150]		folic acid-containing compound metabolic process [GO:0006760]
A0A369JER3	GO:0006629			lipid metabolic process [GO:0006629]
A0A369K2U7	GO:0005524; GO:0016021; GO:0016887; GO:0042626	ATPase activity [GO:0016887]; ATPase-coupled transmembrane transporter activity [GO:0042626]; ATP binding [GO:0005524]	integral component of membrane [GO:0016021]
A0A369J9G8	GO:0004553; GO:0005975	hydrolase activity, hydrolyzing O-glycosyl compounds [GO:0004553]		carbohydrate metabolic process [GO:0005975]
A0A369JGD3	GO:0031929; GO:0031932		TORC2 complex [GO:0031932]	TOR signaling [GO:0031929]
A0A369JN29	GO:0005385; GO:0016021	zinc ion transmembrane transporter activity [GO:0005385]	integral component of membrane [GO:0016021]
A0A369K0S3
A0A369J5I2	GO:0005789; GO:0006633; GO:0016021; GO:0102158; GO:0102343; GO:0102344; GO:0102345	3-hydroxy-arachidoyl-CoA dehydratase activity [GO:0102343]; 3-hydroxy-behenoyl-CoA dehydratase activity [GO:0102344]; 3-hydroxy-lignoceroyl-CoA dehydratase activity [GO:0102345]; very-long-chain 3-hydroxyacyl-CoA dehydratase activity [GO:0102158]	endoplasmic reticulum membrane [GO:0005789]; integral component of membrane [GO:0016021]	fatty acid biosynthetic process [GO:0006633]
A0A369JY90	GO:0006511; GO:0031625	ubiquitin protein ligase binding [GO:0031625]		ubiquitin-dependent protein catabolic process [GO:0006511]
A0A369JGZ7
A0A369JAK9	GO:0003723; GO:0005634; GO:0006396; GO:1990904	RNA binding [GO:0003723]	nucleus [GO:0005634]; ribonucleoprotein complex [GO:1990904]	RNA processing [GO:0006396]
A0A369JGM4	GO:0003779; GO:0005524; GO:0005737; GO:0005885; GO:0034314	actin binding [GO:0003779]; ATP binding [GO:0005524]	Arp2/3 protein complex [GO:0005885]; cytoplasm [GO:0005737]	Arp2/3 complex-mediated actin nucleation [GO:0034314]
A0A369K6D0	GO:0000502; GO:0016504; GO:0070577; GO:0070628	lysine-acetylated histone binding [GO:0070577]; peptidase activator activity [GO:0016504]; proteasome binding [GO:0070628]	proteasome complex [GO:0000502]
A0A369JN97	GO:0003735; GO:0006412; GO:0015935	structural constituent of ribosome [GO:0003735]	small ribosomal subunit [GO:0015935]	translation [GO:0006412]
A0A369J5S8	GO:0008324; GO:0016021	cation transmembrane transporter activity [GO:0008324]	integral component of membrane [GO:0016021]
A0A369JC95	GO:0005887; GO:0015099	nickel cation transmembrane transporter activity [GO:0015099]	integral component of plasma membrane [GO:0005887]
A0A369J4F2	GO:0016021		integral component of membrane [GO:0016021]
A0A369JP91
A0A369K627
A0A369JFP7	GO:0016021		integral component of membrane [GO:0016021]
A0A369JV85	GO:0004364	glutathione transferase activity [GO:0004364]
A0A369J854	GO:0004252	serine-type endopeptidase activity [GO:0004252]
A0A369JAV4	GO:0016021; GO:0055085		integral component of membrane [GO:0016021]	transmembrane transport [GO:0055085]
A0A369K7P3	GO:0016021		integral component of membrane [GO:0016021]
A0A369JLD3	GO:0004579; GO:0006486; GO:0008250; GO:0016021	dolichyl-diphosphooligosaccharide-protein glycotransferase activity [GO:0004579]	integral component of membrane [GO:0016021]; oligosaccharyltransferase complex [GO:0008250]	protein glycosylation [GO:0006486]
A0A369JCS1	GO:0000139; GO:0015031; GO:0016021; GO:0016192		Golgi membrane [GO:0000139]; integral component of membrane [GO:0016021]	protein transport [GO:0015031]; vesicle-mediated transport [GO:0016192]
A0A369JKC2	GO:0016021		integral component of membrane [GO:0016021]
A0A369JBI9	GO:0003735; GO:0005840; GO:0006412	structural constituent of ribosome [GO:0003735]	ribosome [GO:0005840]	translation [GO:0006412]
A0A369K4S1	GO:0001732; GO:0003743; GO:0005852; GO:0016282; GO:0033290	translation initiation factor activity [GO:0003743]	eukaryotic 43S preinitiation complex [GO:0016282]; eukaryotic 48S preinitiation complex [GO:0033290]; eukaryotic translation initiation factor 3 complex [GO:0005852]	formation of cytoplasmic translation initiation complex [GO:0001732]
A0A369K1P4	GO:0016021		integral component of membrane [GO:0016021]
A0A369KAJ9	GO:0016740	transferase activity [GO:0016740]
A0A369JFC3	GO:0016021		integral component of membrane [GO:0016021]
A0A369JQY5	GO:0000786; GO:0003677; GO:0005634; GO:0006334	DNA binding [GO:0003677]	nucleosome [GO:0000786]; nucleus [GO:0005634]	nucleosome assembly [GO:0006334]
A0A369JKG1
A0A369K4Q1	GO:0016021		integral component of membrane [GO:0016021]
A0A369JP74	GO:0000981; GO:0003677; GO:0005634; GO:0006351; GO:0008270	DNA binding [GO:0003677]; DNA-binding transcription factor activity, RNA polymerase II-specific [GO:0000981]; zinc ion binding [GO:0008270]	nucleus [GO:0005634]	transcription, DNA-templated [GO:0006351]
A0A369K4M5	GO:0000502; GO:0016504; GO:0070577; GO:0070628	lysine-acetylated histone binding [GO:0070577]; peptidase activator activity [GO:0016504]; proteasome binding [GO:0070628]	proteasome complex [GO:0000502]
A0A369JLN8	GO:0042765		GPI-anchor transamidase complex [GO:0042765]
A0A369K828	GO:0016021		integral component of membrane [GO:0016021]
A0A369JT51	GO:0015078; GO:0016021; GO:0033179	proton transmembrane transporter activity [GO:0015078]	integral component of membrane [GO:0016021]; proton-transporting V-type ATPase, V0 domain [GO:0033179]
A0A369JPL3
A0A369JUS1	GO:0000786; GO:0003677; GO:0005634; GO:0006334	DNA binding [GO:0003677]	nucleosome [GO:0000786]; nucleus [GO:0005634]	nucleosome assembly [GO:0006334]
A0A369JAG2	GO:0005623; GO:0008643; GO:0010255; GO:0016021; GO:0022857; GO:0051594	transmembrane transporter activity [GO:0022857]	cell [GO:0005623]; integral component of membrane [GO:0016021]	carbohydrate transport [GO:0008643]; detection of glucose [GO:0051594]; glucose mediated signaling pathway [GO:0010255]
A0A369JGM8	GO:0005096	GTPase activator activity [GO:0005096]
A0A369JW05	GO:0000773; GO:0005789; GO:0006656; GO:0016021; GO:0031966; GO:0032259; GO:0080101	phosphatidyl-N-dimethylethanolamine N-methyltransferase activity [GO:0080101]; phosphatidyl-N-methylethanolamine N-methyltransferase activity [GO:0000773]	endoplasmic reticulum membrane [GO:0005789]; integral component of membrane [GO:0016021]; mitochondrial membrane [GO:0031966]	methylation [GO:0032259]; phosphatidylcholine biosynthetic process [GO:0006656]
A0A369J223	GO:0016021; GO:0055085		integral component of membrane [GO:0016021]	transmembrane transport [GO:0055085]
A0A369K1B0	GO:0016021; GO:0016126; GO:0016628	oxidoreductase activity, acting on the CH-CH group of donors, NAD or NADP as acceptor [GO:0016628]	integral component of membrane [GO:0016021]	sterol biosynthetic process [GO:0016126]
A0A369JG93	GO:0006402; GO:0030014		CCR4-NOT complex [GO:0030014]	mRNA catabolic process [GO:0006402]
A0A369JF14
A0A369JYF7	GO:0003677; GO:0008824; GO:0009439	cyanate hydratase activity [GO:0008824]; DNA binding [GO:0003677]		cyanate metabolic process [GO:0009439]
A0A369JTP5	GO:0000329; GO:0006886; GO:0016192; GO:0016740; GO:0030897; GO:0033263	transferase activity [GO:0016740]	CORVET complex [GO:0033263]; fungal-type vacuole membrane [GO:0000329]; HOPS complex [GO:0030897]	intracellular protein transport [GO:0006886]; vesicle-mediated transport [GO:0016192]
A0A369K827	GO:0003924; GO:0005525	GTPase activity [GO:0003924]; GTP binding [GO:0005525]
A0A369J720
A0A369JEQ5	GO:0046872	metal ion binding [GO:0046872]
A0A369K4X8
A0A369JDM5	GO:0004722; GO:0046872	metal ion binding [GO:0046872]; protein serine/threonine phosphatase activity [GO:0004722]
A0A369J7U0	GO:0000103; GO:0004020; GO:0005524; GO:0070814	adenylylsulfate kinase activity [GO:0004020]; ATP binding [GO:0005524]		hydrogen sulfide biosynthetic process [GO:0070814]; sulfate assimilation [GO:0000103]
A0A369K552	GO:0003824; GO:0050662	catalytic activity [GO:0003824]; coenzyme binding [GO:0050662]
A0A369JQJ2	GO:0003735; GO:0005840; GO:0006412; GO:0019843	rRNA binding [GO:0019843]; structural constituent of ribosome [GO:0003735]	ribosome [GO:0005840]	translation [GO:0006412]
A0A369JM18	GO:0016788	hydrolase activity, acting on ester bonds [GO:0016788]
A0A369J0B7	GO:0000166; GO:0005739; GO:0046872; GO:0052856	metal ion binding [GO:0046872]; NADHX epimerase activity [GO:0052856]; nucleotide binding [GO:0000166]	mitochondrion [GO:0005739]
A0A369JIH8	GO:0000930; GO:0003924; GO:0005525; GO:0005874; GO:0007020; GO:0031122	GTPase activity [GO:0003924]; GTP binding [GO:0005525]	gamma-tubulin complex [GO:0000930]; microtubule [GO:0005874]	cytoplasmic microtubule organization [GO:0031122]; microtubule nucleation [GO:0007020]
A0A369K8J9
A0A369K3L0	GO:0005643; GO:0017056	structural constituent of nuclear pore [GO:0017056]	nuclear pore [GO:0005643]
A0A369K8U8	GO:0000463; GO:0000466; GO:0005654; GO:0005730; GO:0030687; GO:0043021	ribonucleoprotein complex binding [GO:0043021]	nucleolus [GO:0005730]; nucleoplasm [GO:0005654]; preribosome, large subunit precursor [GO:0030687]	maturation of 5.8S rRNA from tricistronic rRNA transcript (SSU-rRNA, 5.8S rRNA, LSU-rRNA) [GO:0000466]; maturation of LSU-rRNA from tricistronic rRNA transcript (SSU-rRNA, 5.8S rRNA, LSU-rRNA) [GO:0000463]
A0A369K3F3
A0A369J8P4	GO:0000981; GO:0003677; GO:0005634; GO:0006351; GO:0008270	DNA binding [GO:0003677]; DNA-binding transcription factor activity, RNA polymerase II-specific [GO:0000981]; zinc ion binding [GO:0008270]	nucleus [GO:0005634]	transcription, DNA-templated [GO:0006351]
A0A369J962	GO:0003676; GO:0004386; GO:0005524	ATP binding [GO:0005524]; helicase activity [GO:0004386]; nucleic acid binding [GO:0003676]
A0A369K4W2	GO:0003723; GO:0003735; GO:0006412; GO:0015935	RNA binding [GO:0003723]; structural constituent of ribosome [GO:0003735]	small ribosomal subunit [GO:0015935]	translation [GO:0006412]
A0A369J3V8
A0A369K0P2
A0A369JT12	GO:0005975; GO:0016810	hydrolase activity, acting on carbon-nitrogen (but not peptide) bonds [GO:0016810]		carbohydrate metabolic process [GO:0005975]
A0A369JNK9
A0A369JXC1	GO:0016021; GO:0055085		integral component of membrane [GO:0016021]	transmembrane transport [GO:0055085]
A0A369K9M3	GO:0003676; GO:0004386; GO:0005524	ATP binding [GO:0005524]; helicase activity [GO:0004386]; nucleic acid binding [GO:0003676]
A0A369JUV8
A0A369JJ31	GO:0004416; GO:0019243	hydroxyacylglutathione hydrolase activity [GO:0004416]		methylglyoxal catabolic process to D-lactate via S-lactoyl-glutathione [GO:0019243]
A0A369JN54	GO:0003824	catalytic activity [GO:0003824]
A0A369JNG1	GO:0004222; GO:0046872	metal ion binding [GO:0046872]; metalloendopeptidase activity [GO:0004222]
A0A369JKV9	GO:0003735; GO:0006412; GO:0022627	structural constituent of ribosome [GO:0003735]	cytosolic small ribosomal subunit [GO:0022627]	translation [GO:0006412]
A0A369J6D5	GO:0004573; GO:0009311	mannosyl-oligosaccharide glucosidase activity [GO:0004573]		oligosaccharide metabolic process [GO:0009311]
A0A369K715	GO:0008270; GO:0016021	zinc ion binding [GO:0008270]	integral component of membrane [GO:0016021]
A0A369JLV6	GO:0005730		nucleolus [GO:0005730]
A0A369IYC7	GO:0016491	oxidoreductase activity [GO:0016491]
A0A369K3W7	GO:0005384; GO:0005623; GO:0016021; GO:0030026	manganese ion transmembrane transporter activity [GO:0005384]	cell [GO:0005623]; integral component of membrane [GO:0016021]	cellular manganese ion homeostasis [GO:0030026]
A0A369KCG1	GO:0003676; GO:0004386; GO:0005524	ATP binding [GO:0005524]; helicase activity [GO:0004386]; nucleic acid binding [GO:0003676]
A0A369JEP8	GO:0005737; GO:0033925	mannosyl-glycoprotein endo-beta-N-acetylglucosaminidase activity [GO:0033925]	cytoplasm [GO:0005737]
A0A369JF70
A0A369JTG5	GO:0018580	nitronate monooxygenase activity [GO:0018580]
A0A369JF33	GO:0006511; GO:0031461; GO:0031625	ubiquitin protein ligase binding [GO:0031625]	cullin-RING ubiquitin ligase complex [GO:0031461]	ubiquitin-dependent protein catabolic process [GO:0006511]
A0A369JU13
A0A369K2K8	GO:0004061; GO:0019441	arylformamidase activity [GO:0004061]		tryptophan catabolic process to kynurenine [GO:0019441]
A0A369J9E5	GO:0000276; GO:0015078; GO:0015986	proton transmembrane transporter activity [GO:0015078]	mitochondrial proton-transporting ATP synthase complex, coupling factor F(o) [GO:0000276]	ATP synthesis coupled proton transport [GO:0015986]
A0A369JGF8	GO:0016620	oxidoreductase activity, acting on the aldehyde or oxo group of donors, NAD or NADP as acceptor [GO:0016620]
A0A369K666	GO:0005840; GO:0042254; GO:1990904		ribonucleoprotein complex [GO:1990904]; ribosome [GO:0005840]	ribosome biogenesis [GO:0042254]
A0A369JDR1	GO:0003723; GO:0003735; GO:0006412; GO:0015935	RNA binding [GO:0003723]; structural constituent of ribosome [GO:0003735]	small ribosomal subunit [GO:0015935]	translation [GO:0006412]
A0A369JPW6
A0A369K6G2	GO:0016491	oxidoreductase activity [GO:0016491]
A0A369JK35	GO:0016021; GO:0055085		integral component of membrane [GO:0016021]	transmembrane transport [GO:0055085]
A0A369JQH1	GO:0003676; GO:0004386; GO:0005524	ATP binding [GO:0005524]; helicase activity [GO:0004386]; nucleic acid binding [GO:0003676]
A0A369JFI4	GO:0004674; GO:0005524	ATP binding [GO:0005524]; protein serine/threonine kinase activity [GO:0004674]
A0A369JC32	GO:0006535			cysteine biosynthetic process from serine [GO:0006535]
A0A369KAE9	GO:0000786; GO:0003677; GO:0005634; GO:0046982	DNA binding [GO:0003677]; protein heterodimerization activity [GO:0046982]	nucleosome [GO:0000786]; nucleus [GO:0005634]
A0A369JP73	GO:0003729; GO:0005685; GO:0006376	mRNA binding [GO:0003729]	U1 snRNP [GO:0005685]	mRNA splice site selection [GO:0006376]
A0A369JFR5	GO:0004066; GO:0005524; GO:0006529; GO:0006541	asparagine synthase (glutamine-hydrolyzing) activity [GO:0004066]; ATP binding [GO:0005524]		asparagine biosynthetic process [GO:0006529]; glutamine metabolic process [GO:0006541]
A0A369JFL8	GO:0004777; GO:0009450	succinate-semialdehyde dehydrogenase (NAD+) activity [GO:0004777]		gamma-aminobutyric acid catabolic process [GO:0009450]
A0A369K582	GO:0005524; GO:0005737; GO:0006457; GO:0051082	ATP binding [GO:0005524]; unfolded protein binding [GO:0051082]	cytoplasm [GO:0005737]	protein folding [GO:0006457]
A0A369KC16
A0A369K263	GO:0016491	oxidoreductase activity [GO:0016491]
A0A369JP63	GO:0009966			regulation of signal transduction [GO:0009966]
A0A369K1K5	GO:0016846	carbon-sulfur lyase activity [GO:0016846]
A0A369JJD6	GO:0005509	calcium ion binding [GO:0005509]
A0A369J9J4	GO:0000160			phosphorelay signal transduction system [GO:0000160]
A0A369KEZ2	GO:0016021		integral component of membrane [GO:0016021]
A0A369JNB1	GO:0003735; GO:0006412; GO:0015934	structural constituent of ribosome [GO:0003735]	large ribosomal subunit [GO:0015934]	translation [GO:0006412]
A0A369JZY7	GO:0016491	oxidoreductase activity [GO:0016491]
A0A369JIB4	GO:0016021; GO:0016740	transferase activity [GO:0016740]	integral component of membrane [GO:0016021]
A0A369JBK4	GO:0004332; GO:0006096	fructose-bisphosphate aldolase activity [GO:0004332]		glycolytic process [GO:0006096]
A0A369JWN9	GO:0003735; GO:0005840; GO:0006412	structural constituent of ribosome [GO:0003735]	ribosome [GO:0005840]	translation [GO:0006412]
A0A369JXX7	GO:0005840		ribosome [GO:0005840]
A0A369J8I9	GO:0004371; GO:0005524; GO:0006071	ATP binding [GO:0005524]; glycerone kinase activity [GO:0004371]		glycerol metabolic process [GO:0006071]
A0A369J3A6	GO:0004801; GO:0005737; GO:0005975; GO:0006098	sedoheptulose-7-phosphate:D-glyceraldehyde-3-phosphate glyceronetransferase activity [GO:0004801]	cytoplasm [GO:0005737]	carbohydrate metabolic process [GO:0005975]; pentose-phosphate shunt [GO:0006098]
A0A369JFQ1	GO:0003676; GO:0031047	nucleic acid binding [GO:0003676]		gene silencing by RNA [GO:0031047]
