# Supplementary material for: Comparative Proteomic Analysis within the Developmental Stages of the Mushroom White Hypsizygus marmoreus
Source: J Fungi (Basel). 2021 Dec 11;7(12):1064. doi: 10.3390/jof7121064 (PMC8704636; doi:10.3390/jof7121064)
Supplement: Supplementary file 1 [file jof-07-01064-s001.zip › Table S5.xlsx]

## Sheet: Sheet1
Table S5 GO id of the DEPs from cluster 2.
protein ID	Gene ontology IDs	Gene ontology (molecular function)	Gene ontology (cellular component)	Gene ontology (biological process)
A0A369JRN4	GO:0003951; GO:0006741; GO:0019674	NAD+ kinase activity [GO:0003951]		NAD metabolic process [GO:0019674]; NADP biosynthetic process [GO:0006741]
A0A369JBI6	GO:0004576; GO:0006486; GO:0016021	oligosaccharyl transferase activity [GO:0004576]	integral component of membrane [GO:0016021]	protein glycosylation [GO:0006486]
A0A369K136	GO:0008237; GO:0008270	metallopeptidase activity [GO:0008237]; zinc ion binding [GO:0008270]
A0A369JCC3
A0A369JP23	GO:0016021		integral component of membrane [GO:0016021]
A0A369JYQ7	GO:0016021		integral component of membrane [GO:0016021]
A0A369KJ61
A0A369K5I0	GO:0016021		integral component of membrane [GO:0016021]
A0A369J479	GO:0005787; GO:0006465; GO:0008233; GO:0016021	peptidase activity [GO:0008233]	integral component of membrane [GO:0016021]; signal peptidase complex [GO:0005787]	signal peptide processing [GO:0006465]
A0A369KBD3
A0A369K5T0	GO:0016021		integral component of membrane [GO:0016021]
A0A369JI43	GO:0003924; GO:0005525	GTPase activity [GO:0003924]; GTP binding [GO:0005525]
A0A369JN86
A0A369K6A6	GO:0016021		integral component of membrane [GO:0016021]
A0A369JVG8
A0A369JS22	GO:0046872	metal ion binding [GO:0046872]
A0A369K7W9	GO:0016021		integral component of membrane [GO:0016021]
A0A369JTT2	GO:0016021		integral component of membrane [GO:0016021]
A0A369JSX7	GO:0016021		integral component of membrane [GO:0016021]
A0A369J0G3	GO:0004565; GO:0005975	beta-galactosidase activity [GO:0004565]		carbohydrate metabolic process [GO:0005975]
A0A369JLV7	GO:0016021		integral component of membrane [GO:0016021]
A0A369JMW2	GO:0016021		integral component of membrane [GO:0016021]
A0A369JTU9	GO:0005634; GO:0006281; GO:0006310; GO:0030915		nucleus [GO:0005634]; Smc5-Smc6 complex [GO:0030915]	DNA recombination [GO:0006310]; DNA repair [GO:0006281]
A0A369JNT9	GO:0016021; GO:0055085		integral component of membrane [GO:0016021]	transmembrane transport [GO:0055085]
A0A369JXR9	GO:0016021		integral component of membrane [GO:0016021]
A0A369K0B4	GO:0046872	metal ion binding [GO:0046872]
A0A369J5L2	GO:0005743; GO:0016021		integral component of membrane [GO:0016021]; mitochondrial inner membrane [GO:0005743]
A0A369JBU6	GO:0004784; GO:0016021; GO:0046872	metal ion binding [GO:0046872]; superoxide dismutase activity [GO:0004784]	integral component of membrane [GO:0016021]
A0A369K5Q8	GO:0004731; GO:0009116	purine-nucleoside phosphorylase activity [GO:0004731]		nucleoside metabolic process [GO:0009116]
A0A369JUE0	GO:0016301; GO:0016787	hydrolase activity [GO:0016787]; kinase activity [GO:0016301]
A0A369JNM2	GO:0016021		integral component of membrane [GO:0016021]
A0A369JT59	GO:0000786; GO:0003677; GO:0005634; GO:0046982	DNA binding [GO:0003677]; protein heterodimerization activity [GO:0046982]	nucleosome [GO:0000786]; nucleus [GO:0005634]
A0A369JBN2	GO:0005975; GO:0016021; GO:0016810	hydrolase activity, acting on carbon-nitrogen (but not peptide) bonds [GO:0016810]	integral component of membrane [GO:0016021]	carbohydrate metabolic process [GO:0005975]
A0A369JVN4	GO:0016021		integral component of membrane [GO:0016021]
A0A369KCI6	GO:0004724; GO:0046872; GO:0048037	cofactor binding [GO:0048037]; magnesium-dependent protein serine/threonine phosphatase activity [GO:0004724]; metal ion binding [GO:0046872]
A0A369K252	GO:0003779; GO:0005543; GO:0006897; GO:0030276	actin binding [GO:0003779]; clathrin binding [GO:0030276]; phospholipid binding [GO:0005543]		endocytosis [GO:0006897]
A0A369JE50	GO:0003735; GO:0006412; GO:0015935; GO:0019843	rRNA binding [GO:0019843]; structural constituent of ribosome [GO:0003735]	small ribosomal subunit [GO:0015935]	translation [GO:0006412]
A0A369K1J0	GO:0003995; GO:0020037; GO:0046872; GO:0050660	acyl-CoA dehydrogenase activity [GO:0003995]; flavin adenine dinucleotide binding [GO:0050660]; heme binding [GO:0020037]; metal ion binding [GO:0046872]
A0A369J994	GO:0003735; GO:0005840; GO:0006412	structural constituent of ribosome [GO:0003735]	ribosome [GO:0005840]	translation [GO:0006412]
A0A369JH36	GO:0004180; GO:0008236	carboxypeptidase activity [GO:0004180]; serine-type peptidase activity [GO:0008236]
A0A369JTQ2	GO:0006886; GO:0016192			intracellular protein transport [GO:0006886]; vesicle-mediated transport [GO:0016192]
A0A369JFX5	GO:0000030; GO:0006486; GO:0016020	mannosyltransferase activity [GO:0000030]	membrane [GO:0016020]	protein glycosylation [GO:0006486]
A0A369K1U4	GO:0008236	serine-type peptidase activity [GO:0008236]
A0A369JKI8
A0A369JA50
A0A369J3J4	GO:0000287; GO:0005524; GO:0015914; GO:0016021; GO:0140326	ATPase-coupled intramembrane lipid transporter activity [GO:0140326]; ATP binding [GO:0005524]; magnesium ion binding [GO:0000287]	integral component of membrane [GO:0016021]	phospholipid transport [GO:0015914]
A0A369JZJ0	GO:0016021		integral component of membrane [GO:0016021]
A0A369JIY0	GO:0016021		integral component of membrane [GO:0016021]
A0A369JEV2	GO:0004150; GO:0006760	dihydroneopterin aldolase activity [GO:0004150]		folic acid-containing compound metabolic process [GO:0006760]
A0A369K4U8	GO:0004582; GO:0005783; GO:0006486	dolichyl-phosphate beta-D-mannosyltransferase activity [GO:0004582]	endoplasmic reticulum [GO:0005783]	protein glycosylation [GO:0006486]
A0A369JN96
A0A369JMT3	GO:0000250; GO:0005811; GO:0016104; GO:0042300	beta-amyrin synthase activity [GO:0042300]; lanosterol synthase activity [GO:0000250]	lipid droplet [GO:0005811]	triterpenoid biosynthetic process [GO:0016104]
A0A369JR45	GO:0016021		integral component of membrane [GO:0016021]
A0A369J3U0	GO:0004298; GO:0005634; GO:0005737; GO:0006511; GO:0019773	threonine-type endopeptidase activity [GO:0004298]	cytoplasm [GO:0005737]; nucleus [GO:0005634]; proteasome core complex, alpha-subunit complex [GO:0019773]	ubiquitin-dependent protein catabolic process [GO:0006511]
A0A369JHL0	GO:0000002; GO:0003676; GO:0031305	nucleic acid binding [GO:0003676]	integral component of mitochondrial inner membrane [GO:0031305]	mitochondrial genome maintenance [GO:0000002]
A0A369JTT5	GO:0005315; GO:0006817; GO:0016021	inorganic phosphate transmembrane transporter activity [GO:0005315]	integral component of membrane [GO:0016021]	phosphate ion transport [GO:0006817]
A0A369K3K2	GO:0008236	serine-type peptidase activity [GO:0008236]
A0A369KBW2	GO:0004843; GO:0006511; GO:0008270; GO:0016579	thiol-dependent ubiquitin-specific protease activity [GO:0004843]; zinc ion binding [GO:0008270]		protein deubiquitination [GO:0016579]; ubiquitin-dependent protein catabolic process [GO:0006511]
A0A369KA25	GO:0004310; GO:0006696; GO:0016021; GO:0051996	farnesyl-diphosphate farnesyltransferase activity [GO:0004310]; squalene synthase activity [GO:0051996]	integral component of membrane [GO:0016021]	ergosterol biosynthetic process [GO:0006696]
A0A369JRC1	GO:0004672; GO:0005524	ATP binding [GO:0005524]; protein kinase activity [GO:0004672]
A0A369JVE3	GO:0003676	nucleic acid binding [GO:0003676]
A0A369JUQ0	GO:0015078; GO:0015986; GO:0045263	proton transmembrane transporter activity [GO:0015078]	proton-transporting ATP synthase complex, coupling factor F(o) [GO:0045263]	ATP synthesis coupled proton transport [GO:0015986]
A0A369K1M2	GO:0003723; GO:0006397; GO:0046872	metal ion binding [GO:0046872]; RNA binding [GO:0003723]		mRNA processing [GO:0006397]
A0A369J8Q0	GO:0016021; GO:0016125; GO:0047750	cholestenol delta-isomerase activity [GO:0047750]	integral component of membrane [GO:0016021]	sterol metabolic process [GO:0016125]
A0A369KC37	GO:0016021		integral component of membrane [GO:0016021]
A0A369JUW4
A0A369K924
A0A369K2J9	GO:0005783; GO:0048193		endoplasmic reticulum [GO:0005783]	Golgi vesicle transport [GO:0048193]
A0A369K8A1	GO:0016021		integral component of membrane [GO:0016021]
A0A369K5Y6	GO:0016829	lyase activity [GO:0016829]
A0A369JI72	GO:0004553; GO:0005975	hydrolase activity, hydrolyzing O-glycosyl compounds [GO:0004553]		carbohydrate metabolic process [GO:0005975]
A0A369KEJ7
A0A369K5Q4	GO:0004375; GO:0005739; GO:0006546	glycine dehydrogenase (decarboxylating) activity [GO:0004375]	mitochondrion [GO:0005739]	glycine catabolic process [GO:0006546]
A0A369JST2	GO:0016021; GO:0016810	hydrolase activity, acting on carbon-nitrogen (but not peptide) bonds [GO:0016810]	integral component of membrane [GO:0016021]
A0A369J312	GO:0016614; GO:0050660	flavin adenine dinucleotide binding [GO:0050660]; oxidoreductase activity, acting on CH-OH group of donors [GO:0016614]
A0A369JT83	GO:0003735; GO:0005840; GO:0006412; GO:0019843; GO:0046872	metal ion binding [GO:0046872]; rRNA binding [GO:0019843]; structural constituent of ribosome [GO:0003735]	ribosome [GO:0005840]	translation [GO:0006412]
A0A369JLA1	GO:0005743; GO:0008137; GO:0009055; GO:0070469	electron transfer activity [GO:0009055]; NADH dehydrogenase (ubiquinone) activity [GO:0008137]	mitochondrial inner membrane [GO:0005743]; respirasome [GO:0070469]
A0A369IYH2
A0A369KG46	GO:0016021; GO:0022857	transmembrane transporter activity [GO:0022857]	integral component of membrane [GO:0016021]
A0A369JFB5	GO:0005623; GO:0008643; GO:0010255; GO:0016021; GO:0022857; GO:0051594	transmembrane transporter activity [GO:0022857]	cell [GO:0005623]; integral component of membrane [GO:0016021]	carbohydrate transport [GO:0008643]; detection of glucose [GO:0051594]; glucose mediated signaling pathway [GO:0010255]
A0A369K0F9	GO:0003735; GO:0005840; GO:0006412	structural constituent of ribosome [GO:0003735]	ribosome [GO:0005840]	translation [GO:0006412]
A0A369K3T7	GO:0001664; GO:0003924; GO:0005525; GO:0005834; GO:0007186; GO:0031683	G-protein beta/gamma-subunit complex binding [GO:0031683]; G protein-coupled receptor binding [GO:0001664]; GTPase activity [GO:0003924]; GTP binding [GO:0005525]	heterotrimeric G-protein complex [GO:0005834]	G protein-coupled receptor signaling pathway [GO:0007186]
A0A369JQP3	GO:0009116; GO:0016757	transferase activity, transferring glycosyl groups [GO:0016757]		nucleoside metabolic process [GO:0009116]
A0A369JRV1	GO:0003723	RNA binding [GO:0003723]
A0A369JP32	GO:0004553; GO:0005975; GO:0030246	carbohydrate binding [GO:0030246]; hydrolase activity, hydrolyzing O-glycosyl compounds [GO:0004553]		carbohydrate metabolic process [GO:0005975]
A0A369JXM0	GO:0003980; GO:0006486	UDP-glucose:glycoprotein glucosyltransferase activity [GO:0003980]		protein glycosylation [GO:0006486]
A0A369JPU8	GO:0004553; GO:0005975	hydrolase activity, hydrolyzing O-glycosyl compounds [GO:0004553]		carbohydrate metabolic process [GO:0005975]
A0A369JVL6	GO:0003924; GO:0005525; GO:0007165; GO:0016020	GTPase activity [GO:0003924]; GTP binding [GO:0005525]	membrane [GO:0016020]	signal transduction [GO:0007165]
A0A369KA45	GO:0005794; GO:0015031; GO:0016021		Golgi apparatus [GO:0005794]; integral component of membrane [GO:0016021]	protein transport [GO:0015031]
A0A369JQC7	GO:0004177; GO:0030145	aminopeptidase activity [GO:0004177]; manganese ion binding [GO:0030145]
A0A369JQ19	GO:0005509; GO:0016020	calcium ion binding [GO:0005509]	membrane [GO:0016020]
A0A369K463	GO:0006629; GO:0008081	phosphoric diester hydrolase activity [GO:0008081]		lipid metabolic process [GO:0006629]
A0A369JVH4	GO:0004674; GO:0005524	ATP binding [GO:0005524]; protein serine/threonine kinase activity [GO:0004674]
A0A369J7L8	GO:0005524; GO:0016887	ATPase activity [GO:0016887]; ATP binding [GO:0005524]
A0A369JHL7	GO:0016021		integral component of membrane [GO:0016021]
A0A369J3P9	GO:0000981; GO:0003677; GO:0005634; GO:0006351; GO:0008270	DNA binding [GO:0003677]; DNA-binding transcription factor activity, RNA polymerase II-specific [GO:0000981]; zinc ion binding [GO:0008270]	nucleus [GO:0005634]	transcription, DNA-templated [GO:0006351]
A0A369JM24	GO:0016021; GO:0071786		integral component of membrane [GO:0016021]	endoplasmic reticulum tubular network organization [GO:0071786]
A0A369J7Q5	GO:0016021		integral component of membrane [GO:0016021]
A0A369JI27	GO:0003995; GO:0050660	acyl-CoA dehydrogenase activity [GO:0003995]; flavin adenine dinucleotide binding [GO:0050660]
A0A369JG62	GO:0019867		outer membrane [GO:0019867]
A0A369JVG4	GO:0016301	kinase activity [GO:0016301]
A0A369J6X4	GO:0007155; GO:0030246	carbohydrate binding [GO:0030246]		cell adhesion [GO:0007155]
A0A369JC36	GO:0061617		MICOS complex [GO:0061617]
A0A369JZN7	GO:0004751; GO:0009052	ribose-5-phosphate isomerase activity [GO:0004751]		pentose-phosphate shunt, non-oxidative branch [GO:0009052]
A0A369JLI6	GO:0016765; GO:0019346; GO:0030170	pyridoxal phosphate binding [GO:0030170]; transferase activity, transferring alkyl or aryl (other than methyl) groups [GO:0016765]		transsulfuration [GO:0019346]
A0A369JZ34	GO:0004497; GO:0005506; GO:0016021; GO:0016705; GO:0020037	heme binding [GO:0020037]; iron ion binding [GO:0005506]; monooxygenase activity [GO:0004497]; oxidoreductase activity, acting on paired donors, with incorporation or reduction of molecular oxygen [GO:0016705]	integral component of membrane [GO:0016021]
A0A369J2R2	GO:0032266	phosphatidylinositol-3-phosphate binding [GO:0032266]
A0A369JEB1	GO:0000981; GO:0005634; GO:0008270	DNA-binding transcription factor activity, RNA polymerase II-specific [GO:0000981]; zinc ion binding [GO:0008270]	nucleus [GO:0005634]
A0A369JER8	GO:0003924; GO:0005525; GO:0007264	GTPase activity [GO:0003924]; GTP binding [GO:0005525]		small GTPase mediated signal transduction [GO:0007264]
A0A369J9T0	GO:0016021		integral component of membrane [GO:0016021]
A0A369K0K8	GO:0000287; GO:0004450; GO:0006099; GO:0006102; GO:0051287	isocitrate dehydrogenase (NADP+) activity [GO:0004450]; magnesium ion binding [GO:0000287]; NAD binding [GO:0051287]		isocitrate metabolic process [GO:0006102]; tricarboxylic acid cycle [GO:0006099]
A0A369JU88	GO:0008237; GO:0016021; GO:0016805; GO:0046872	dipeptidase activity [GO:0016805]; metal ion binding [GO:0046872]; metallopeptidase activity [GO:0008237]	integral component of membrane [GO:0016021]
A0A369JH95	GO:0016021		integral component of membrane [GO:0016021]
A0A369K020	GO:0005524; GO:0005737; GO:0006457; GO:0051082	ATP binding [GO:0005524]; unfolded protein binding [GO:0051082]	cytoplasm [GO:0005737]	protein folding [GO:0006457]
A0A369K676	GO:0004556; GO:0005509; GO:0016052	alpha-amylase activity [GO:0004556]; calcium ion binding [GO:0005509]		carbohydrate catabolic process [GO:0016052]
A0A369JWQ5	GO:0004553; GO:0005975	hydrolase activity, hydrolyzing O-glycosyl compounds [GO:0004553]		carbohydrate metabolic process [GO:0005975]
A0A369JG99	GO:0004108; GO:0006099; GO:0006101	citrate (Si)-synthase activity [GO:0004108]		citrate metabolic process [GO:0006101]; tricarboxylic acid cycle [GO:0006099]
A0A369JTX1	GO:0016021		integral component of membrane [GO:0016021]
A0A369JVA7	GO:0016021		integral component of membrane [GO:0016021]
A0A369JS36	GO:0016021; GO:0055085		integral component of membrane [GO:0016021]	transmembrane transport [GO:0055085]
A0A369JRQ8	GO:0004497; GO:0005506; GO:0008610	iron ion binding [GO:0005506]; monooxygenase activity [GO:0004497]		lipid biosynthetic process [GO:0008610]
A0A369JFH2	GO:0016021; GO:0016740	transferase activity [GO:0016740]	integral component of membrane [GO:0016021]
A0A369JSE5	GO:0016021		integral component of membrane [GO:0016021]
A0A369K0W0	GO:0016021		integral component of membrane [GO:0016021]
A0A369JFB3	GO:0016021; GO:0016126; GO:0016628	oxidoreductase activity, acting on the CH-CH group of donors, NAD or NADP as acceptor [GO:0016628]	integral component of membrane [GO:0016021]	sterol biosynthetic process [GO:0016126]
A0A369K093	GO:0005787; GO:0006465; GO:0008233; GO:0016021	peptidase activity [GO:0008233]	integral component of membrane [GO:0016021]; signal peptidase complex [GO:0005787]	signal peptide processing [GO:0006465]
A0A369JTE9	GO:0016021; GO:0055085		integral component of membrane [GO:0016021]	transmembrane transport [GO:0055085]
A0A369K2I0	GO:0006629; GO:0008081	phosphoric diester hydrolase activity [GO:0008081]		lipid metabolic process [GO:0006629]
A0A369J0H4	GO:0004563; GO:0005975; GO:0102148	beta-N-acetylhexosaminidase activity [GO:0004563]; N-acetyl-beta-D-galactosaminidase activity [GO:0102148]		carbohydrate metabolic process [GO:0005975]
A0A369JR98	GO:0016021; GO:0016787	hydrolase activity [GO:0016787]	integral component of membrane [GO:0016021]
A0A369JDG9	GO:0004497; GO:0005506; GO:0016021; GO:0016705; GO:0020037	heme binding [GO:0020037]; iron ion binding [GO:0005506]; monooxygenase activity [GO:0004497]; oxidoreductase activity, acting on paired donors, with incorporation or reduction of molecular oxygen [GO:0016705]	integral component of membrane [GO:0016021]
A0A369J5L0	GO:0005457; GO:0005794; GO:0016021; GO:0036085	GDP-fucose transmembrane transporter activity [GO:0005457]	Golgi apparatus [GO:0005794]; integral component of membrane [GO:0016021]	GDP-fucose import into Golgi lumen [GO:0036085]
A0A369K4S9	GO:0004637; GO:0004641; GO:0005524; GO:0006189; GO:0009113; GO:0046872	ATP binding [GO:0005524]; metal ion binding [GO:0046872]; phosphoribosylamine-glycine ligase activity [GO:0004637]; phosphoribosylformylglycinamidine cyclo-ligase activity [GO:0004641]		'de novo' IMP biosynthetic process [GO:0006189]; purine nucleobase biosynthetic process [GO:0009113]
A0A369J5T9	GO:0004843; GO:0006511; GO:0016579	thiol-dependent ubiquitin-specific protease activity [GO:0004843]		protein deubiquitination [GO:0016579]; ubiquitin-dependent protein catabolic process [GO:0006511]
A0A369K5H9	GO:0016021; GO:0016787	hydrolase activity [GO:0016787]	integral component of membrane [GO:0016021]
A0A369J0R8	GO:0015095; GO:0016021	magnesium ion transmembrane transporter activity [GO:0015095]	integral component of membrane [GO:0016021]
A0A369JGJ4	GO:0003676; GO:0004386; GO:0004672; GO:0005524	ATP binding [GO:0005524]; helicase activity [GO:0004386]; nucleic acid binding [GO:0003676]; protein kinase activity [GO:0004672]
A0A369K895	GO:0015095; GO:0016021	magnesium ion transmembrane transporter activity [GO:0015095]	integral component of membrane [GO:0016021]
A0A369KF63	GO:0003824	catalytic activity [GO:0003824]
A0A369JMA0	GO:0006629; GO:0016021; GO:0016627	oxidoreductase activity, acting on the CH-CH group of donors [GO:0016627]	integral component of membrane [GO:0016021]	lipid metabolic process [GO:0006629]
A0A369K7R6	GO:0016740	transferase activity [GO:0016740]
A0A369JQK0	GO:0016021		integral component of membrane [GO:0016021]
A0A369K3Q9	GO:0003735; GO:0006412; GO:0015934	structural constituent of ribosome [GO:0003735]	large ribosomal subunit [GO:0015934]	translation [GO:0006412]
A0A369JWW4	GO:0016021; GO:0051537; GO:0055085	2 iron, 2 sulfur cluster binding [GO:0051537]	integral component of membrane [GO:0016021]	transmembrane transport [GO:0055085]
A0A369JNP6
A0A369J3F6	GO:0008080	N-acetyltransferase activity [GO:0008080]
A0A369J086	GO:0005524; GO:0016787	ATP binding [GO:0005524]; hydrolase activity [GO:0016787]
A0A369K986	GO:0006614; GO:0008312; GO:0048500	7S RNA binding [GO:0008312]	signal recognition particle [GO:0048500]	SRP-dependent cotranslational protein targeting to membrane [GO:0006614]
A0A369K5W8
A0A369JUY2	GO:0016021; GO:0055085		integral component of membrane [GO:0016021]	transmembrane transport [GO:0055085]
A0A369K0S8	GO:0005096; GO:0046872	GTPase activator activity [GO:0005096]; metal ion binding [GO:0046872]
A0A369JVY3	GO:0016021		integral component of membrane [GO:0016021]
A0A369K5Q5	GO:0003735; GO:0005840; GO:0006412	structural constituent of ribosome [GO:0003735]	ribosome [GO:0005840]	translation [GO:0006412]
A0A369K5E4	GO:0016021		integral component of membrane [GO:0016021]
A0A369JRV6	GO:0001732; GO:0003743; GO:0005852; GO:0016282; GO:0033290	translation initiation factor activity [GO:0003743]	eukaryotic 43S preinitiation complex [GO:0016282]; eukaryotic 48S preinitiation complex [GO:0033290]; eukaryotic translation initiation factor 3 complex [GO:0005852]	formation of cytoplasmic translation initiation complex [GO:0001732]
A0A369J929	GO:0004674; GO:0005524	ATP binding [GO:0005524]; protein serine/threonine kinase activity [GO:0004674]
A0A369K6L4	GO:0003735; GO:0005840; GO:0006412; GO:0008270	structural constituent of ribosome [GO:0003735]; zinc ion binding [GO:0008270]	ribosome [GO:0005840]	translation [GO:0006412]
A0A369JNM7	GO:0003924; GO:0005525; GO:0005634; GO:0006913; GO:0015031	GTPase activity [GO:0003924]; GTP binding [GO:0005525]	nucleus [GO:0005634]	nucleocytoplasmic transport [GO:0006913]; protein transport [GO:0015031]
A0A369KFJ0	GO:0003774; GO:0003779; GO:0005524; GO:0016459	actin binding [GO:0003779]; ATP binding [GO:0005524]; motor activity [GO:0003774]	myosin complex [GO:0016459]
A0A369JG54	GO:0000148; GO:0003843; GO:0006075; GO:0016021	1,3-beta-D-glucan synthase activity [GO:0003843]	1,3-beta-D-glucan synthase complex [GO:0000148]; integral component of membrane [GO:0016021]	(1->3)-beta-D-glucan biosynthetic process [GO:0006075]
A0A369K6D1	GO:0016740	transferase activity [GO:0016740]
A0A369JZJ4	GO:0046872	metal ion binding [GO:0046872]
A0A369J8Y8	GO:0016021; GO:0022857	transmembrane transporter activity [GO:0022857]	integral component of membrane [GO:0016021]
A0A369JSC2
A0A369JT00	GO:0004672; GO:0005524	ATP binding [GO:0005524]; protein kinase activity [GO:0004672]
A0A369JGB0	GO:0016787	hydrolase activity [GO:0016787]
A0A369JB84	GO:0016021		integral component of membrane [GO:0016021]
A0A369K6P5	GO:0016021		integral component of membrane [GO:0016021]
A0A369KFQ0	GO:0003884; GO:0046416; GO:0071949	D-amino-acid oxidase activity [GO:0003884]; FAD binding [GO:0071949]		D-amino acid metabolic process [GO:0046416]
A0A369JT71	GO:0016021		integral component of membrane [GO:0016021]
A0A369JTU5	GO:0005784; GO:0006886; GO:0016021		integral component of membrane [GO:0016021]; Sec61 translocon complex [GO:0005784]	intracellular protein transport [GO:0006886]
A0A369J6C1	GO:0016491	oxidoreductase activity [GO:0016491]
A0A369JT56	GO:0003723	RNA binding [GO:0003723]
A0A369JHH6	GO:0006417; GO:0016301; GO:0019887; GO:0019901; GO:0033674; GO:0043022	kinase activity [GO:0016301]; protein kinase binding [GO:0019901]; protein kinase regulator activity [GO:0019887]; ribosome binding [GO:0043022]		positive regulation of kinase activity [GO:0033674]; regulation of translation [GO:0006417]
A0A369K5F7
A0A369JDQ2
A0A369JZS7
A0A369K5B3	GO:0005506; GO:0045329; GO:0050353	iron ion binding [GO:0005506]; trimethyllysine dioxygenase activity [GO:0050353]		carnitine biosynthetic process [GO:0045329]
A0A369K846	GO:0006081; GO:0016021; GO:0016620	oxidoreductase activity, acting on the aldehyde or oxo group of donors, NAD or NADP as acceptor [GO:0016620]	integral component of membrane [GO:0016021]	cellular aldehyde metabolic process [GO:0006081]
A0A369J6D0	GO:0016874	ligase activity [GO:0016874]
A0A369K2C9	GO:0006869; GO:0008289; GO:0016021; GO:0061817	lipid binding [GO:0008289]	integral component of membrane [GO:0016021]	endoplasmic reticulum-plasma membrane tethering [GO:0061817]; lipid transport [GO:0006869]
A0A369J992	GO:0003676	nucleic acid binding [GO:0003676]
A0A369JTI7	GO:0016021; GO:0055085		integral component of membrane [GO:0016021]	transmembrane transport [GO:0055085]
A0A369JJQ0	GO:0051998	protein carboxyl O-methyltransferase activity [GO:0051998]
A0A369K7A6
A0A369JLE1
A0A369K621	GO:0016746	transferase activity, transferring acyl groups [GO:0016746]
A0A369K047	GO:0009166; GO:0016787	hydrolase activity [GO:0016787]		nucleotide catabolic process [GO:0009166]
A0A369JKH0
A0A369K8A7	GO:0016021; GO:0055085		integral component of membrane [GO:0016021]	transmembrane transport [GO:0055085]
A0A369K2U1	GO:0016021		integral component of membrane [GO:0016021]
A0A369K5R4	GO:0033961	cis-stilbene-oxide hydrolase activity [GO:0033961]
A0A369KBC4	GO:0004754; GO:0019878	saccharopine dehydrogenase (NAD+, L-lysine-forming) activity [GO:0004754]		lysine biosynthetic process via aminoadipic acid [GO:0019878]
A0A369JK46	GO:0004100; GO:0005886; GO:0006031; GO:0016021; GO:0071555	chitin synthase activity [GO:0004100]	integral component of membrane [GO:0016021]; plasma membrane [GO:0005886]	cell wall organization [GO:0071555]; chitin biosynthetic process [GO:0006031]
A0A369K5Q9	GO:0016021		integral component of membrane [GO:0016021]
A0A369JDG5	GO:0004497; GO:0005506; GO:0016705; GO:0020037	heme binding [GO:0020037]; iron ion binding [GO:0005506]; monooxygenase activity [GO:0004497]; oxidoreductase activity, acting on paired donors, with incorporation or reduction of molecular oxygen [GO:0016705]
A0A369JTM0	GO:0016021		integral component of membrane [GO:0016021]
A0A369JC20	GO:0016021; GO:0055085		integral component of membrane [GO:0016021]	transmembrane transport [GO:0055085]
A0A369K562	GO:0006099; GO:0046912	transferase activity, transferring acyl groups, acyl groups converted into alkyl on transfer [GO:0046912]		tricarboxylic acid cycle [GO:0006099]
A0A369JCY2
A0A369JIX0	GO:0016021		integral component of membrane [GO:0016021]
A0A369KCX9
A0A369K9S8	GO:0006865; GO:0016021; GO:0022857	transmembrane transporter activity [GO:0022857]	integral component of membrane [GO:0016021]	amino acid transport [GO:0006865]
A0A369J4F3	GO:0006629; GO:0016021; GO:0016627	oxidoreductase activity, acting on the CH-CH group of donors [GO:0016627]	integral component of membrane [GO:0016021]	lipid metabolic process [GO:0006629]
A0A369JSQ8	GO:0006744; GO:0016709; GO:0016712; GO:0031314; GO:0071949	FAD binding [GO:0071949]; oxidoreductase activity, acting on paired donors, with incorporation or reduction of molecular oxygen, NAD(P)H as one donor, and incorporation of one atom of oxygen [GO:0016709]; oxidoreductase activity, acting on paired donors, with incorporation or reduction of molecular oxygen, reduced flavin or flavoprotein as one donor, and incorporation of one atom of oxygen [GO:00…	extrinsic component of mitochondrial inner membrane [GO:0031314]	ubiquinone biosynthetic process [GO:0006744]
A0A369K3E5	GO:0016021		integral component of membrane [GO:0016021]
A0A369JVT6
A0A369IZM0	GO:0016810	hydrolase activity, acting on carbon-nitrogen (but not peptide) bonds [GO:0016810]
A0A369JJF5	GO:0003676; GO:0031047	nucleic acid binding [GO:0003676]		gene silencing by RNA [GO:0031047]
A0A369JI11	GO:0016614; GO:0050660	flavin adenine dinucleotide binding [GO:0050660]; oxidoreductase activity, acting on CH-OH group of donors [GO:0016614]
A0A369J7P8	GO:0005524; GO:0016021; GO:0016887; GO:0042626	ATPase activity [GO:0016887]; ATPase-coupled transmembrane transporter activity [GO:0042626]; ATP binding [GO:0005524]	integral component of membrane [GO:0016021]
A0A369JWU4	GO:0005506; GO:0016021; GO:0016705; GO:0020037	heme binding [GO:0020037]; iron ion binding [GO:0005506]; oxidoreductase activity, acting on paired donors, with incorporation or reduction of molecular oxygen [GO:0016705]	integral component of membrane [GO:0016021]
A0A369K2U3	GO:0004672; GO:0005524	ATP binding [GO:0005524]; protein kinase activity [GO:0004672]
A0A369K3Y5
A0A369K594	GO:0016021		integral component of membrane [GO:0016021]
A0A369JZK0	GO:0016787	hydrolase activity [GO:0016787]
A0A369J569	GO:0016021		integral component of membrane [GO:0016021]
A0A369JZ55	GO:0015267; GO:0016021	channel activity [GO:0015267]	integral component of membrane [GO:0016021]
A0A369K8T0	GO:0016021		integral component of membrane [GO:0016021]
A0A369JJU2	GO:0005509; GO:0016021; GO:0022857	calcium ion binding [GO:0005509]; transmembrane transporter activity [GO:0022857]	integral component of membrane [GO:0016021]
A0A369JZZ4	GO:0016021		integral component of membrane [GO:0016021]
A0A369JH72	GO:0016021; GO:0016740	transferase activity [GO:0016740]	integral component of membrane [GO:0016021]
A0A369JCV9	GO:0016021; GO:0016787	hydrolase activity [GO:0016787]	integral component of membrane [GO:0016021]
A0A369K8D6	GO:0016021; GO:0016874	ligase activity [GO:0016874]	integral component of membrane [GO:0016021]
A0A369J9D6	GO:0004672; GO:0005524	ATP binding [GO:0005524]; protein kinase activity [GO:0004672]
A0A369K9R6
A0A369KDJ2	GO:0016740	transferase activity [GO:0016740]
A0A369JQN0	GO:0000139; GO:0005789; GO:0016021; GO:0032933; GO:0032934	sterol binding [GO:0032934]	endoplasmic reticulum membrane [GO:0005789]; Golgi membrane [GO:0000139]; integral component of membrane [GO:0016021]	SREBP signaling pathway [GO:0032933]
A0A369JTI4	GO:0016491	oxidoreductase activity [GO:0016491]
A0A369JH66	GO:0005524; GO:0035299	ATP binding [GO:0005524]; inositol pentakisphosphate 2-kinase activity [GO:0035299]
A0A369K9X6	GO:0016021		integral component of membrane [GO:0016021]
A0A369J5K3	GO:0000786; GO:0003677; GO:0005634; GO:0046982	DNA binding [GO:0003677]; protein heterodimerization activity [GO:0046982]	nucleosome [GO:0000786]; nucleus [GO:0005634]
A0A369K6A5	GO:0004089; GO:0008270	carbonate dehydratase activity [GO:0004089]; zinc ion binding [GO:0008270]
A0A369J6K9	GO:0004519; GO:0046872	endonuclease activity [GO:0004519]; metal ion binding [GO:0046872]
A0A369KJ77	GO:0016021		integral component of membrane [GO:0016021]
A0A369JZL4	GO:0016021; GO:0055085		integral component of membrane [GO:0016021]	transmembrane transport [GO:0055085]
A0A369JXU6
A0A369JHW9	GO:0016021; GO:0016787; GO:0046856	hydrolase activity [GO:0016787]	integral component of membrane [GO:0016021]	phosphatidylinositol dephosphorylation [GO:0046856]
A0A369J4R9	GO:0016021		integral component of membrane [GO:0016021]
A0A369JLT0	GO:0000750; GO:0007186; GO:0031681	G-protein beta-subunit binding [GO:0031681]		G protein-coupled receptor signaling pathway [GO:0007186]; pheromone-dependent signal transduction involved in conjugation with cellular fusion [GO:0000750]
A0A369JWZ9	GO:0006784; GO:0016021; GO:0016627	oxidoreductase activity, acting on the CH-CH group of donors [GO:0016627]	integral component of membrane [GO:0016021]	heme a biosynthetic process [GO:0006784]
A0A369JF24	GO:0016021		integral component of membrane [GO:0016021]
A0A369K8J7	GO:0016021; GO:0055085		integral component of membrane [GO:0016021]	transmembrane transport [GO:0055085]
A0A369J8N6	GO:0004325; GO:0006783	ferrochelatase activity [GO:0004325]		heme biosynthetic process [GO:0006783]
A0A369JTV5	GO:0008526	phosphatidylinositol transfer activity [GO:0008526]
A0A369K4E6	GO:0051015; GO:0051017	actin filament binding [GO:0051015]		actin filament bundle assembly [GO:0051017]
A0A369JXY3	GO:0016021		integral component of membrane [GO:0016021]
A0A369JGE9	GO:0016021; GO:0022857	transmembrane transporter activity [GO:0022857]	integral component of membrane [GO:0016021]
A0A369J4N0	GO:0004622; GO:0009395; GO:0016021	lysophospholipase activity [GO:0004622]	integral component of membrane [GO:0016021]	phospholipid catabolic process [GO:0009395]
A0A369KF31	GO:0016021		integral component of membrane [GO:0016021]
A0A369J748	GO:0003975; GO:0006488; GO:0008963; GO:0016021	phospho-N-acetylmuramoyl-pentapeptide-transferase activity [GO:0008963]; UDP-N-acetylglucosamine-dolichyl-phosphate N-acetylglucosaminephosphotransferase activity [GO:0003975]	integral component of membrane [GO:0016021]	dolichol-linked oligosaccharide biosynthetic process [GO:0006488]
A0A369JLE9	GO:0000139; GO:0015165; GO:0016021	pyrimidine nucleotide-sugar transmembrane transporter activity [GO:0015165]	Golgi membrane [GO:0000139]; integral component of membrane [GO:0016021]
A0A369JTR7	GO:0016021; GO:0016746	transferase activity, transferring acyl groups [GO:0016746]	integral component of membrane [GO:0016021]
A0A369JT20	GO:0016021		integral component of membrane [GO:0016021]
A0A369JCJ5	GO:0033961	cis-stilbene-oxide hydrolase activity [GO:0033961]
A0A369J687	GO:0016021		integral component of membrane [GO:0016021]
A0A369K7V5	GO:0051213	dioxygenase activity [GO:0051213]
A0A369JXF4
A0A369K1J7	GO:0016021		integral component of membrane [GO:0016021]
A0A369IXP2
A0A369JJP6	GO:0016021		integral component of membrane [GO:0016021]
A0A369KB05	GO:0005457; GO:0005794; GO:0016021; GO:0036085	GDP-fucose transmembrane transporter activity [GO:0005457]	Golgi apparatus [GO:0005794]; integral component of membrane [GO:0016021]	GDP-fucose import into Golgi lumen [GO:0036085]
A0A369JAI0	GO:0000814; GO:0032266; GO:0032509; GO:0043130	phosphatidylinositol-3-phosphate binding [GO:0032266]; ubiquitin binding [GO:0043130]	ESCRT II complex [GO:0000814]	endosome transport via multivesicular body sorting pathway [GO:0032509]
A0A369JUS2	GO:0008171; GO:0008173	O-methyltransferase activity [GO:0008171]; RNA methyltransferase activity [GO:0008173]
A0A369JSW7	GO:0003746; GO:0003924; GO:0005525; GO:0005739; GO:0070125	GTPase activity [GO:0003924]; GTP binding [GO:0005525]; translation elongation factor activity [GO:0003746]	mitochondrion [GO:0005739]	mitochondrial translational elongation [GO:0070125]
A0A369JMP4	GO:0016021; GO:0016740	transferase activity [GO:0016740]	integral component of membrane [GO:0016021]
A0A369K7F9
A0A369JXW0	GO:0005085; GO:0007264	guanyl-nucleotide exchange factor activity [GO:0005085]		small GTPase mediated signal transduction [GO:0007264]
A0A369K2Y6	GO:0000104; GO:0006099; GO:0009055; GO:0045281; GO:0046872	electron transfer activity [GO:0009055]; metal ion binding [GO:0046872]; succinate dehydrogenase activity [GO:0000104]	succinate dehydrogenase complex [GO:0045281]	tricarboxylic acid cycle [GO:0006099]
A0A369JQ55	GO:0004435; GO:0016042; GO:0035556	phosphatidylinositol phospholipase C activity [GO:0004435]		intracellular signal transduction [GO:0035556]; lipid catabolic process [GO:0016042]
A0A369JNF3
A0A369K509	GO:0000453; GO:0005730; GO:0008650; GO:0030687; GO:0070039	rRNA (guanosine-2'-O-)-methyltransferase activity [GO:0070039]; rRNA (uridine-2'-O-)-methyltransferase activity [GO:0008650]	nucleolus [GO:0005730]; preribosome, large subunit precursor [GO:0030687]	enzyme-directed rRNA 2'-O-methylation [GO:0000453]
A0A369JZW5
A0A369K1C8
A0A369JRZ8	GO:0016021		integral component of membrane [GO:0016021]
A0A369JIZ1	GO:0000750; GO:0007186; GO:0031681	G-protein beta-subunit binding [GO:0031681]		G protein-coupled receptor signaling pathway [GO:0007186]; pheromone-dependent signal transduction involved in conjugation with cellular fusion [GO:0000750]
A0A369JZK2	GO:0016021		integral component of membrane [GO:0016021]
A0A369JSD1	GO:0016021		integral component of membrane [GO:0016021]
A0A369J4J2
A0A369JPB9	GO:0000139; GO:0015165; GO:0016021	pyrimidine nucleotide-sugar transmembrane transporter activity [GO:0015165]	Golgi membrane [GO:0000139]; integral component of membrane [GO:0016021]
A0A369JWH5	GO:0016021		integral component of membrane [GO:0016021]
A0A369JFT0	GO:0016021		integral component of membrane [GO:0016021]
A0A369JJV3	GO:0004553; GO:0005975; GO:0016021	hydrolase activity, hydrolyzing O-glycosyl compounds [GO:0004553]	integral component of membrane [GO:0016021]	carbohydrate metabolic process [GO:0005975]
A0A369JE93	GO:0004601; GO:0005506; GO:0006979; GO:0016021; GO:0016705; GO:0020037	heme binding [GO:0020037]; iron ion binding [GO:0005506]; oxidoreductase activity, acting on paired donors, with incorporation or reduction of molecular oxygen [GO:0016705]; peroxidase activity [GO:0004601]	integral component of membrane [GO:0016021]	response to oxidative stress [GO:0006979]
A0A369J3H4	GO:0006857; GO:0016021; GO:0022857	transmembrane transporter activity [GO:0022857]	integral component of membrane [GO:0016021]	oligopeptide transport [GO:0006857]
A0A369JDY8	GO:0003774; GO:0003779; GO:0005524; GO:0016021; GO:0016459; GO:0016758	actin binding [GO:0003779]; ATP binding [GO:0005524]; motor activity [GO:0003774]; transferase activity, transferring hexosyl groups [GO:0016758]	integral component of membrane [GO:0016021]; myosin complex [GO:0016459]
A0A369KAT5	GO:0004364	glutathione transferase activity [GO:0004364]
A0A369JZF4	GO:0004672; GO:0005524	ATP binding [GO:0005524]; protein kinase activity [GO:0004672]
A0A369JVD5	GO:0016021		integral component of membrane [GO:0016021]
A0A369JLV2
A0A369JJI7	GO:0016021		integral component of membrane [GO:0016021]
A0A369K8D3	GO:0004497; GO:0005506; GO:0016705; GO:0020037	heme binding [GO:0020037]; iron ion binding [GO:0005506]; monooxygenase activity [GO:0004497]; oxidoreductase activity, acting on paired donors, with incorporation or reduction of molecular oxygen [GO:0016705]
A0A369K684	GO:0016021		integral component of membrane [GO:0016021]
A0A369JZP5
A0A369JWV9	GO:0016021		integral component of membrane [GO:0016021]
A0A369JU74	GO:0016021; GO:0016192		integral component of membrane [GO:0016021]	vesicle-mediated transport [GO:0016192]
A0A369K6W3	GO:0016021; GO:0022857	transmembrane transporter activity [GO:0022857]	integral component of membrane [GO:0016021]
A0A369KE25
A0A369JKD7	GO:0004553; GO:0005975	hydrolase activity, hydrolyzing O-glycosyl compounds [GO:0004553]		carbohydrate metabolic process [GO:0005975]
A0A369JJ99	GO:0016021		integral component of membrane [GO:0016021]
A0A369J6Z5	GO:0016021; GO:0019706	protein-cysteine S-palmitoyltransferase activity [GO:0019706]	integral component of membrane [GO:0016021]
A0A369IZU7	GO:0004100; GO:0005886; GO:0006031; GO:0016021; GO:0071555	chitin synthase activity [GO:0004100]	integral component of membrane [GO:0016021]; plasma membrane [GO:0005886]	cell wall organization [GO:0071555]; chitin biosynthetic process [GO:0006031]
A0A369JTD8	GO:0005524; GO:0016021; GO:0042626	ATPase-coupled transmembrane transporter activity [GO:0042626]; ATP binding [GO:0005524]	integral component of membrane [GO:0016021]
A0A369KCF9	GO:0016021		integral component of membrane [GO:0016021]
A0A369JM94	GO:0004152; GO:0005743; GO:0006207; GO:0016021; GO:0044205	dihydroorotate dehydrogenase activity [GO:0004152]	integral component of membrane [GO:0016021]; mitochondrial inner membrane [GO:0005743]	'de novo' pyrimidine nucleobase biosynthetic process [GO:0006207]; 'de novo' UMP biosynthetic process [GO:0044205]
A0A369K612	GO:0003924; GO:0005525; GO:0007165; GO:0016020	GTPase activity [GO:0003924]; GTP binding [GO:0005525]	membrane [GO:0016020]	signal transduction [GO:0007165]
A0A369JJX7	GO:0016021; GO:0022857	transmembrane transporter activity [GO:0022857]	integral component of membrane [GO:0016021]
A0A369JCS7
A0A369KAG6	GO:0006886			intracellular protein transport [GO:0006886]
A0A369JL11	GO:0004601; GO:0020037	heme binding [GO:0020037]; peroxidase activity [GO:0004601]
A0A369JRU0	GO:0006525; GO:0008483; GO:0030170	pyridoxal phosphate binding [GO:0030170]; transaminase activity [GO:0008483]		arginine metabolic process [GO:0006525]
A0A369J860	GO:0005509	calcium ion binding [GO:0005509]
A0A369K151	GO:0005524; GO:0016021; GO:0016887; GO:0042626	ATPase activity [GO:0016887]; ATPase-coupled transmembrane transporter activity [GO:0042626]; ATP binding [GO:0005524]	integral component of membrane [GO:0016021]
A0A369JDX0	GO:0003774; GO:0003779; GO:0005524; GO:0016021; GO:0016459; GO:0016758	actin binding [GO:0003779]; ATP binding [GO:0005524]; motor activity [GO:0003774]; transferase activity, transferring hexosyl groups [GO:0016758]	integral component of membrane [GO:0016021]; myosin complex [GO:0016459]
A0A369JLI2
A0A369J1J8	GO:0008270; GO:0016021	zinc ion binding [GO:0008270]	integral component of membrane [GO:0016021]
A0A369JFY6
A0A369JBT2	GO:0006368; GO:0016570; GO:0016593; GO:0051301		Cdc73/Paf1 complex [GO:0016593]	cell division [GO:0051301]; histone modification [GO:0016570]; transcription elongation from RNA polymerase II promoter [GO:0006368]
A0A369KAB3	GO:0016021		integral component of membrane [GO:0016021]
A0A369JDB4	GO:0000166; GO:0005634; GO:0005737; GO:0009117; GO:0009204; GO:0035529; GO:0046872; GO:0047429	metal ion binding [GO:0046872]; NADH pyrophosphatase activity [GO:0035529]; nucleoside-triphosphate diphosphatase activity [GO:0047429]; nucleotide binding [GO:0000166]	cytoplasm [GO:0005737]; nucleus [GO:0005634]	deoxyribonucleoside triphosphate catabolic process [GO:0009204]; nucleotide metabolic process [GO:0009117]
A0A369JGW8	GO:0004672; GO:0005524	ATP binding [GO:0005524]; protein kinase activity [GO:0004672]
A0A369JN30	GO:0016021		integral component of membrane [GO:0016021]
A0A369J827	GO:0008641	ubiquitin-like modifier activating enzyme activity [GO:0008641]
A0A369K5T5	GO:0016021		integral component of membrane [GO:0016021]
A0A369KAC1	GO:0006506; GO:0016021; GO:0016757	transferase activity, transferring glycosyl groups [GO:0016757]	integral component of membrane [GO:0016021]	GPI anchor biosynthetic process [GO:0006506]
A0A369K8Y8	GO:0016021; GO:0048193		integral component of membrane [GO:0016021]	Golgi vesicle transport [GO:0048193]
A0A369JPM3	GO:0016021; GO:0055085		integral component of membrane [GO:0016021]	transmembrane transport [GO:0055085]
A0A369JUA5	GO:0016021; GO:0022857	transmembrane transporter activity [GO:0022857]	integral component of membrane [GO:0016021]
A0A369K8U0	GO:0016021		integral component of membrane [GO:0016021]
A0A369J701	GO:0004197; GO:0004222; GO:0030176; GO:0071586	cysteine-type endopeptidase activity [GO:0004197]; metalloendopeptidase activity [GO:0004222]	integral component of endoplasmic reticulum membrane [GO:0030176]	CAAX-box protein processing [GO:0071586]
A0A369J5N1	GO:0005375; GO:0016021	copper ion transmembrane transporter activity [GO:0005375]	integral component of membrane [GO:0016021]
A0A369JMG4	GO:0004674; GO:0005524	ATP binding [GO:0005524]; protein serine/threonine kinase activity [GO:0004674]
A0A369JA46	GO:0005886; GO:0016021		integral component of membrane [GO:0016021]; plasma membrane [GO:0005886]
A0A369JJ55	GO:0006886; GO:0016192; GO:0030131		clathrin adaptor complex [GO:0030131]	intracellular protein transport [GO:0006886]; vesicle-mediated transport [GO:0016192]
A0A369JY92	GO:0016021; GO:0055085		integral component of membrane [GO:0016021]	transmembrane transport [GO:0055085]
A0A369JGB7	GO:0003677	DNA binding [GO:0003677]
A0A369JHI9	GO:0016021; GO:0016746	transferase activity, transferring acyl groups [GO:0016746]	integral component of membrane [GO:0016021]
A0A369K382	GO:0005524; GO:0005886; GO:0008553; GO:0016021; GO:0120029	ATP binding [GO:0005524]; proton-exporting ATPase activity, phosphorylative mechanism [GO:0008553]	integral component of membrane [GO:0016021]; plasma membrane [GO:0005886]	proton export across plasma membrane [GO:0120029]
A0A369JRI0	GO:0000049; GO:0002161; GO:0004822; GO:0005524; GO:0006428	aminoacyl-tRNA editing activity [GO:0002161]; ATP binding [GO:0005524]; isoleucine-tRNA ligase activity [GO:0004822]; tRNA binding [GO:0000049]		isoleucyl-tRNA aminoacylation [GO:0006428]
A0A369JIW3
A0A369K3N9
A0A369J1X5	GO:0004553; GO:0005975	hydrolase activity, hydrolyzing O-glycosyl compounds [GO:0004553]		carbohydrate metabolic process [GO:0005975]
A0A369JDX5	GO:0009916; GO:0016021; GO:0046872; GO:0070469	alternative oxidase activity [GO:0009916]; metal ion binding [GO:0046872]	integral component of membrane [GO:0016021]; respirasome [GO:0070469]
A0A369JJH2	GO:0016021		integral component of membrane [GO:0016021]
A0A369JJZ0	GO:0005506; GO:0008610; GO:0016021; GO:0016491	iron ion binding [GO:0005506]; oxidoreductase activity [GO:0016491]	integral component of membrane [GO:0016021]	lipid biosynthetic process [GO:0008610]
A0A369JXQ8	GO:0016021; GO:0016192		integral component of membrane [GO:0016021]	vesicle-mediated transport [GO:0016192]
A0A151W1V5	GO:0000786; GO:0003677; GO:0005634; GO:0046982	DNA binding [GO:0003677]; protein heterodimerization activity [GO:0046982]	nucleosome [GO:0000786]; nucleus [GO:0005634]
A0A369JU32	GO:0004357; GO:0006750	glutamate-cysteine ligase activity [GO:0004357]		glutathione biosynthetic process [GO:0006750]
A0A369JG32	GO:0016021		integral component of membrane [GO:0016021]
A0A369K3Y9
A0A369JGM7	GO:0003824	catalytic activity [GO:0003824]
A0A369JV45	GO:0000981; GO:0003677; GO:0005634; GO:0006351; GO:0008270	DNA binding [GO:0003677]; DNA-binding transcription factor activity, RNA polymerase II-specific [GO:0000981]; zinc ion binding [GO:0008270]	nucleus [GO:0005634]	transcription, DNA-templated [GO:0006351]
A0A369J1K9	GO:0004252; GO:0016021	serine-type endopeptidase activity [GO:0004252]	integral component of membrane [GO:0016021]
A0A369JDL5	GO:0006081; GO:0016620	oxidoreductase activity, acting on the aldehyde or oxo group of donors, NAD or NADP as acceptor [GO:0016620]		cellular aldehyde metabolic process [GO:0006081]
A0A369JLJ1	GO:0016021; GO:0022857	transmembrane transporter activity [GO:0022857]	integral component of membrane [GO:0016021]
A0A369J9P5
A0A369JIP0	GO:0016021; GO:0045332		integral component of membrane [GO:0016021]	phospholipid translocation [GO:0045332]
A0A369K8R4	GO:0016020		membrane [GO:0016020]
A0A369JCF8	GO:0016021		integral component of membrane [GO:0016021]
A0A369JT54	GO:0005774; GO:0006865; GO:0006914; GO:0016021		integral component of membrane [GO:0016021]; vacuolar membrane [GO:0005774]	amino acid transport [GO:0006865]; autophagy [GO:0006914]
A0A369JR22	GO:0016021		integral component of membrane [GO:0016021]
A0A369K189	GO:0016787	hydrolase activity [GO:0016787]
A0A369KA88	GO:0005524; GO:0016021; GO:0016887; GO:0042626	ATPase activity [GO:0016887]; ATPase-coupled transmembrane transporter activity [GO:0042626]; ATP binding [GO:0005524]	integral component of membrane [GO:0016021]
A0A369JF44	GO:0016021		integral component of membrane [GO:0016021]
A0A369K939	GO:0005524; GO:0016021; GO:0016887	ATPase activity [GO:0016887]; ATP binding [GO:0005524]	integral component of membrane [GO:0016021]
A0A369K670	GO:0004784; GO:0046872	metal ion binding [GO:0046872]; superoxide dismutase activity [GO:0004784]
A0A369K9P8	GO:0003735; GO:0005840; GO:0006412; GO:0016021; GO:0055085	structural constituent of ribosome [GO:0003735]	integral component of membrane [GO:0016021]; ribosome [GO:0005840]	translation [GO:0006412]; transmembrane transport [GO:0055085]
A0A369K7Y9
A0A369K433	GO:0000148; GO:0003843; GO:0006075; GO:0016021	1,3-beta-D-glucan synthase activity [GO:0003843]	1,3-beta-D-glucan synthase complex [GO:0000148]; integral component of membrane [GO:0016021]	(1->3)-beta-D-glucan biosynthetic process [GO:0006075]
A0A369K1D6	GO:0001735; GO:0016829; GO:0030328	lyase activity [GO:0016829]; prenylcysteine oxidase activity [GO:0001735]		prenylcysteine catabolic process [GO:0030328]
A0A369JVJ9
A0A369JKW9	GO:0000055; GO:0000056; GO:0017056	structural constituent of nuclear pore [GO:0017056]		ribosomal large subunit export from nucleus [GO:0000055]; ribosomal small subunit export from nucleus [GO:0000056]
A0A369JKI7	GO:0016021; GO:0016758	transferase activity, transferring hexosyl groups [GO:0016758]	integral component of membrane [GO:0016021]
A0A369J4I5
A0A369KG27	GO:0016021		integral component of membrane [GO:0016021]
A0A369JMR2	GO:0016021		integral component of membrane [GO:0016021]
A0A369JGD2	GO:0016021		integral component of membrane [GO:0016021]
A0A369KAE7	GO:0005886; GO:0016021		integral component of membrane [GO:0016021]; plasma membrane [GO:0005886]
A0A369JTQ3	GO:0003735; GO:0005840; GO:0006412	structural constituent of ribosome [GO:0003735]	ribosome [GO:0005840]	translation [GO:0006412]
A0A369JLH4
A0A369JUN3	GO:0000103; GO:0004020; GO:0004781; GO:0005524; GO:0005737; GO:0009086; GO:0019344; GO:0070814	adenylylsulfate kinase activity [GO:0004020]; ATP binding [GO:0005524]; sulfate adenylyltransferase (ATP) activity [GO:0004781]	cytoplasm [GO:0005737]	cysteine biosynthetic process [GO:0019344]; hydrogen sulfide biosynthetic process [GO:0070814]; methionine biosynthetic process [GO:0009086]; sulfate assimilation [GO:0000103]
A0A369JCV1	GO:0016021		integral component of membrane [GO:0016021]
A0A369JF65	GO:0003723	RNA binding [GO:0003723]
A0A369IYM9
A0A369JUN5	GO:0004672; GO:0005524; GO:0043248	ATP binding [GO:0005524]; protein kinase activity [GO:0004672]		proteasome assembly [GO:0043248]
A0A369J7D7	GO:0016021		integral component of membrane [GO:0016021]
A0A369J5W0	GO:0005634		nucleus [GO:0005634]
A0A369J8L4	GO:0015031; GO:0016021		integral component of membrane [GO:0016021]	protein transport [GO:0015031]
A0A369JIC5	GO:0031929; GO:0031931; GO:0031932		TORC1 complex [GO:0031931]; TORC2 complex [GO:0031932]	TOR signaling [GO:0031929]
A0A369K7I7	GO:0016021		integral component of membrane [GO:0016021]
A0A369JKB9	GO:0004222; GO:0005576; GO:0046872	metal ion binding [GO:0046872]; metalloendopeptidase activity [GO:0004222]	extracellular region [GO:0005576]
A0A369K3M9
A0A369K829
A0A369JMW4	GO:0005524; GO:0016740	ATP binding [GO:0005524]; transferase activity [GO:0016740]
A0A369JJD7	GO:0016021		integral component of membrane [GO:0016021]
A0A369JM89	GO:0016021; GO:0022857	transmembrane transporter activity [GO:0022857]	integral component of membrane [GO:0016021]
A0A369KEA4	GO:0003924; GO:0005525	GTPase activity [GO:0003924]; GTP binding [GO:0005525]
A0A369JWW6	GO:0016021		integral component of membrane [GO:0016021]
A0A369JNX3	GO:0016021		integral component of membrane [GO:0016021]
A0A369J761
A0A369JYE1
A0A369K7F7	GO:0004139; GO:0005737; GO:0009264	deoxyribose-phosphate aldolase activity [GO:0004139]	cytoplasm [GO:0005737]	deoxyribonucleotide catabolic process [GO:0009264]
A0A369JEF9
A0A369JPE4
A0A369JSE3	GO:0004672; GO:0005524	ATP binding [GO:0005524]; protein kinase activity [GO:0004672]
A0A369JEN9	GO:0017150; GO:0050660	flavin adenine dinucleotide binding [GO:0050660]; tRNA dihydrouridine synthase activity [GO:0017150]
A0A369KBE1	GO:0003735; GO:0005763	structural constituent of ribosome [GO:0003735]	mitochondrial small ribosomal subunit [GO:0005763]
A0A369JQE3
A0A369KDT1	GO:0006397; GO:0008380; GO:0030532		small nuclear ribonucleoprotein complex [GO:0030532]	mRNA processing [GO:0006397]; RNA splicing [GO:0008380]
A0A369K4X2	GO:0016021; GO:0017056	structural constituent of nuclear pore [GO:0017056]	integral component of membrane [GO:0016021]
A0A369KAN0	GO:0008703; GO:0009231	5-amino-6-(5-phosphoribosylamino)uracil reductase activity [GO:0008703]		riboflavin biosynthetic process [GO:0009231]
A0A369K1U6	GO:0003735; GO:0005840; GO:0006412	structural constituent of ribosome [GO:0003735]	ribosome [GO:0005840]	translation [GO:0006412]
A0A369J0W1	GO:0016021; GO:0031204		integral component of membrane [GO:0016021]	posttranslational protein targeting to membrane, translocation [GO:0031204]
A0A369JIJ3	GO:0016829	lyase activity [GO:0016829]
A0A369JBH5	GO:0016021; GO:0032977	membrane insertase activity [GO:0032977]	integral component of membrane [GO:0016021]
A0A369IY25	GO:0000287; GO:0004363; GO:0005524; GO:0042803; GO:0043295	ATP binding [GO:0005524]; glutathione binding [GO:0043295]; glutathione synthase activity [GO:0004363]; magnesium ion binding [GO:0000287]; protein homodimerization activity [GO:0042803]
A0A369JSH8	GO:0042546			cell wall biogenesis [GO:0042546]
A0A369JKA6	GO:0000175; GO:0000932; GO:0003723; GO:0016021; GO:0034427; GO:0046872; GO:1990074	3'-5'-exoribonuclease activity [GO:0000175]; metal ion binding [GO:0046872]; RNA binding [GO:0003723]	integral component of membrane [GO:0016021]; P-body [GO:0000932]	nuclear-transcribed mRNA catabolic process, exonucleolytic, 3'-5' [GO:0034427]; polyuridylation-dependent mRNA catabolic process [GO:1990074]
A0A369JL71
A0A369JHY1
A0A369JGN0	GO:0046872; GO:0070006; GO:0070084	metal ion binding [GO:0046872]; metalloaminopeptidase activity [GO:0070006]		protein initiator methionine removal [GO:0070084]
A0A369JK61	GO:0016021		integral component of membrane [GO:0016021]
A0A369JTM3	GO:0004129	cytochrome-c oxidase activity [GO:0004129]
A0A369K213	GO:0003677; GO:0003899; GO:0006351; GO:0032549	DNA binding [GO:0003677]; DNA-directed 5'-3' RNA polymerase activity [GO:0003899]; ribonucleoside binding [GO:0032549]		transcription, DNA-templated [GO:0006351]
A0A369JUZ0	GO:0016620	oxidoreductase activity, acting on the aldehyde or oxo group of donors, NAD or NADP as acceptor [GO:0016620]
A0A369J7Z8	GO:0006511; GO:0031461; GO:0031625	ubiquitin protein ligase binding [GO:0031625]	cullin-RING ubiquitin ligase complex [GO:0031461]	ubiquitin-dependent protein catabolic process [GO:0006511]
A0A369JTU6	GO:0003676; GO:0031047	nucleic acid binding [GO:0003676]		gene silencing by RNA [GO:0031047]
A0A369JBP9	GO:0004177; GO:0005737; GO:0008235; GO:0030145	aminopeptidase activity [GO:0004177]; manganese ion binding [GO:0030145]; metalloexopeptidase activity [GO:0008235]	cytoplasm [GO:0005737]
A0A369KA18	GO:0003723	RNA binding [GO:0003723]
A0A369K6U9	GO:0006869; GO:0008289; GO:0016021	lipid binding [GO:0008289]	integral component of membrane [GO:0016021]	lipid transport [GO:0006869]
A0A369JE73
A0A369JKB4	GO:0016021		integral component of membrane [GO:0016021]
A0A369JTH7	GO:0000256; GO:0004038; GO:0008270; GO:0050897	allantoinase activity [GO:0004038]; cobalt ion binding [GO:0050897]; zinc ion binding [GO:0008270]		allantoin catabolic process [GO:0000256]
A0A369K033	GO:0016021; GO:0016491	oxidoreductase activity [GO:0016491]	integral component of membrane [GO:0016021]
A0A369JFE9	GO:0003779; GO:0005737; GO:0005885; GO:0034314	actin binding [GO:0003779]	Arp2/3 protein complex [GO:0005885]; cytoplasm [GO:0005737]	Arp2/3 complex-mediated actin nucleation [GO:0034314]
A0A369J2C9	GO:0003876; GO:0032264	AMP deaminase activity [GO:0003876]		IMP salvage [GO:0032264]
A0A369JB89	GO:0003924; GO:0005525	GTPase activity [GO:0003924]; GTP binding [GO:0005525]
A0A369J7B4
A0A369KBI6	GO:0000387; GO:0003723; GO:0005681; GO:0005682; GO:0005685; GO:0005686; GO:0005687; GO:0046540	RNA binding [GO:0003723]	spliceosomal complex [GO:0005681]; U1 snRNP [GO:0005685]; U2 snRNP [GO:0005686]; U4/U6 x U5 tri-snRNP complex [GO:0046540]; U4 snRNP [GO:0005687]; U5 snRNP [GO:0005682]	spliceosomal snRNP assembly [GO:0000387]
A0A369J984
A0A369K1H7	GO:0016021		integral component of membrane [GO:0016021]
A0A369JFA6
A0A369KCP8	GO:0003924; GO:0005525; GO:0007264; GO:0016021	GTPase activity [GO:0003924]; GTP binding [GO:0005525]	integral component of membrane [GO:0016021]	small GTPase mediated signal transduction [GO:0007264]
A0A369K869	GO:0005737; GO:0018738; GO:0046294; GO:0052689	carboxylic ester hydrolase activity [GO:0052689]; S-formylglutathione hydrolase activity [GO:0018738]	cytoplasm [GO:0005737]	formaldehyde catabolic process [GO:0046294]
A0A369K411	GO:0016757	transferase activity, transferring glycosyl groups [GO:0016757]
A0A369K1H6	GO:0016021; GO:0042578	phosphoric ester hydrolase activity [GO:0042578]	integral component of membrane [GO:0016021]
A0A369JWV1	GO:0004362; GO:0005623; GO:0005737; GO:0006749; GO:0009055; GO:0045454; GO:0050660; GO:0050661	electron transfer activity [GO:0009055]; flavin adenine dinucleotide binding [GO:0050660]; glutathione-disulfide reductase activity [GO:0004362]; NADP binding [GO:0050661]	cell [GO:0005623]; cytoplasm [GO:0005737]	cell redox homeostasis [GO:0045454]; glutathione metabolic process [GO:0006749]
A0A369JVF7	GO:0019629; GO:0047547; GO:0051537	2 iron, 2 sulfur cluster binding [GO:0051537]; 2-methylcitrate dehydratase activity [GO:0047547]		propionate catabolic process, 2-methylcitrate cycle [GO:0019629]
A0A369J0S5	GO:0003924; GO:0005525; GO:0007186; GO:0031683	G-protein beta/gamma-subunit complex binding [GO:0031683]; GTPase activity [GO:0003924]; GTP binding [GO:0005525]		G protein-coupled receptor signaling pathway [GO:0007186]
A0A369JJ15	GO:0003735; GO:0006412; GO:0015934	structural constituent of ribosome [GO:0003735]	large ribosomal subunit [GO:0015934]	translation [GO:0006412]
A0A369JDA3	GO:0005975; GO:0016810	hydrolase activity, acting on carbon-nitrogen (but not peptide) bonds [GO:0016810]		carbohydrate metabolic process [GO:0005975]
A0A369JMJ8
A0A369JQI1	GO:0005086; GO:0032012	ARF guanyl-nucleotide exchange factor activity [GO:0005086]		regulation of ARF protein signal transduction [GO:0032012]
A0A369JU34	GO:0003700; GO:0005634; GO:0043565	DNA-binding transcription factor activity [GO:0003700]; sequence-specific DNA binding [GO:0043565]	nucleus [GO:0005634]
A0A369J1A6	GO:0016787	hydrolase activity [GO:0016787]
A0A369JDI7	GO:0003924; GO:0005525	GTPase activity [GO:0003924]; GTP binding [GO:0005525]
A0A369K1V8
A0A369KEG8
A0A369JL35
A0A369JL01	GO:0004672; GO:0005524; GO:0005759	ATP binding [GO:0005524]; protein kinase activity [GO:0004672]	mitochondrial matrix [GO:0005759]
A0A369JPM6	GO:0016021		integral component of membrane [GO:0016021]
A0A369JHQ8	GO:0006629; GO:0008081	phosphoric diester hydrolase activity [GO:0008081]		lipid metabolic process [GO:0006629]
A0A369JW90	GO:0016021; GO:0016192		integral component of membrane [GO:0016021]	vesicle-mediated transport [GO:0016192]
A0A369K662	GO:0016021; GO:0016491	oxidoreductase activity [GO:0016491]	integral component of membrane [GO:0016021]
A0A369IZL5	GO:0000276; GO:0015986; GO:0016021		integral component of membrane [GO:0016021]; mitochondrial proton-transporting ATP synthase complex, coupling factor F(o) [GO:0000276]	ATP synthesis coupled proton transport [GO:0015986]
A0A369JGE1	GO:0004672; GO:0005524; GO:0035556	ATP binding [GO:0005524]; protein kinase activity [GO:0004672]		intracellular signal transduction [GO:0035556]
A0A369K2W4	GO:0000062	fatty-acyl-CoA binding [GO:0000062]
A0A369JDX4	GO:0003735; GO:0005840; GO:0006412	structural constituent of ribosome [GO:0003735]	ribosome [GO:0005840]	translation [GO:0006412]
A0A369J763	GO:0016021		integral component of membrane [GO:0016021]
A0A369K2N9
A0A369J724
A0A369K4D0	GO:0016021		integral component of membrane [GO:0016021]
A0A369K873	GO:0003735; GO:0005762	structural constituent of ribosome [GO:0003735]	mitochondrial large ribosomal subunit [GO:0005762]
A0A369JMU8	GO:0042254			ribosome biogenesis [GO:0042254]
A0A369JSH1	GO:0005779; GO:0016559		integral component of peroxisomal membrane [GO:0005779]	peroxisome fission [GO:0016559]
A0A369JVX3	GO:0006914; GO:0034045		phagophore assembly site membrane [GO:0034045]	autophagy [GO:0006914]
A0A369JGY6
A0A369JEM8	GO:0016491; GO:0046872	metal ion binding [GO:0046872]; oxidoreductase activity [GO:0016491]
A0A369J247
A0A369JGG2	GO:0007155; GO:0030246	carbohydrate binding [GO:0030246]		cell adhesion [GO:0007155]
A0A369JY22	GO:0003735; GO:0005840; GO:0006412	structural constituent of ribosome [GO:0003735]	ribosome [GO:0005840]	translation [GO:0006412]
A0A369JQA6	GO:0016021		integral component of membrane [GO:0016021]
A0A369JHK1	GO:0006406			mRNA export from nucleus [GO:0006406]
A0A369K511	GO:0004602; GO:0006979	glutathione peroxidase activity [GO:0004602]		response to oxidative stress [GO:0006979]
A0A369JD49	GO:0008236	serine-type peptidase activity [GO:0008236]
A0A369JSU4	GO:0004672; GO:0005524	ATP binding [GO:0005524]; protein kinase activity [GO:0004672]
A0A369JTG8	GO:0004177; GO:0008237; GO:0008270	aminopeptidase activity [GO:0004177]; metallopeptidase activity [GO:0008237]; zinc ion binding [GO:0008270]
A0A369K5L4	GO:0003735; GO:0006412; GO:0015934	structural constituent of ribosome [GO:0003735]	large ribosomal subunit [GO:0015934]	translation [GO:0006412]
A0A369KA69
A0A369K034	GO:0004412; GO:0009086; GO:0009088; GO:0009097; GO:0050661	homoserine dehydrogenase activity [GO:0004412]; NADP binding [GO:0050661]		isoleucine biosynthetic process [GO:0009097]; methionine biosynthetic process [GO:0009086]; threonine biosynthetic process [GO:0009088]
A0A369J588
A0A369JI07	GO:0003723; GO:0003735; GO:0006412; GO:0022625	RNA binding [GO:0003723]; structural constituent of ribosome [GO:0003735]	cytosolic large ribosomal subunit [GO:0022625]	translation [GO:0006412]
A0A369JJD0	GO:0006004; GO:0016021; GO:0016757	transferase activity, transferring glycosyl groups [GO:0016757]	integral component of membrane [GO:0016021]	fucose metabolic process [GO:0006004]
A0A369JZP7	GO:0004612; GO:0005524; GO:0006094; GO:0016301	ATP binding [GO:0005524]; kinase activity [GO:0016301]; phosphoenolpyruvate carboxykinase (ATP) activity [GO:0004612]		gluconeogenesis [GO:0006094]
A0A369KC08	GO:0004108; GO:0006099; GO:0006101	citrate (Si)-synthase activity [GO:0004108]		citrate metabolic process [GO:0006101]; tricarboxylic acid cycle [GO:0006099]
A0A369KGG8	GO:0015031; GO:0030176		integral component of endoplasmic reticulum membrane [GO:0030176]	protein transport [GO:0015031]
A0A369IYB0	GO:0003735; GO:0005840; GO:0006412; GO:0019843	rRNA binding [GO:0019843]; structural constituent of ribosome [GO:0003735]	ribosome [GO:0005840]	translation [GO:0006412]
A0A369JKA3	GO:0003723; GO:0004525; GO:0005840; GO:0006396	ribonuclease III activity [GO:0004525]; RNA binding [GO:0003723]	ribosome [GO:0005840]	RNA processing [GO:0006396]
A0A369J6Q4
A0A369JDY0	GO:0046872	metal ion binding [GO:0046872]
A0A369KCB2	GO:0004609; GO:0005509; GO:0008654	calcium ion binding [GO:0005509]; phosphatidylserine decarboxylase activity [GO:0004609]		phospholipid biosynthetic process [GO:0008654]
A0A369JWX1	GO:0005750; GO:0006122		mitochondrial respiratory chain complex III [GO:0005750]	mitochondrial electron transport, ubiquinol to cytochrome c [GO:0006122]
A0A369JZ07
A0A369JUZ4	GO:0003735; GO:0005840; GO:0006412	structural constituent of ribosome [GO:0003735]	ribosome [GO:0005840]	translation [GO:0006412]
A0A369JRG3	GO:0000906; GO:0009231; GO:0009349	6,7-dimethyl-8-ribityllumazine synthase activity [GO:0000906]	riboflavin synthase complex [GO:0009349]	riboflavin biosynthetic process [GO:0009231]
A0A369K6L6	GO:0003735; GO:0005840; GO:0006412	structural constituent of ribosome [GO:0003735]	ribosome [GO:0005840]	translation [GO:0006412]
A0A369JT28	GO:0004160; GO:0009082	dihydroxy-acid dehydratase activity [GO:0004160]		branched-chain amino acid biosynthetic process [GO:0009082]
A0A369JRN8	GO:0000463; GO:0003735; GO:0022625	structural constituent of ribosome [GO:0003735]	cytosolic large ribosomal subunit [GO:0022625]	maturation of LSU-rRNA from tricistronic rRNA transcript (SSU-rRNA, 5.8S rRNA, LSU-rRNA) [GO:0000463]
A0A369JZS8
A0A369K4X6	GO:0016021; GO:0016491	oxidoreductase activity [GO:0016491]	integral component of membrane [GO:0016021]
A0A369JDB3	GO:0003972; GO:0005524; GO:0006388; GO:0008081; GO:0051730	ATP binding [GO:0005524]; GTP-dependent polyribonucleotide 5'-hydroxyl-kinase activity [GO:0051730]; phosphoric diester hydrolase activity [GO:0008081]; RNA ligase (ATP) activity [GO:0003972]		tRNA splicing, via endonucleolytic cleavage and ligation [GO:0006388]
A0A369KGE8	GO:0003677; GO:0003899; GO:0006351	DNA binding [GO:0003677]; DNA-directed 5'-3' RNA polymerase activity [GO:0003899]		transcription, DNA-templated [GO:0006351]
A0A369J4J8	GO:0003735; GO:0005840; GO:0006412	structural constituent of ribosome [GO:0003735]	ribosome [GO:0005840]	translation [GO:0006412]
A0A369K2V1	GO:0016491	oxidoreductase activity [GO:0016491]
A0A369JP11	GO:0003735; GO:0005840; GO:0006412	structural constituent of ribosome [GO:0003735]	ribosome [GO:0005840]	translation [GO:0006412]
