# Supplementary material for: Comparative Proteomic Analysis within the Developmental Stages of the Mushroom White Hypsizygus marmoreus
Source: J Fungi (Basel). 2021 Dec 11;7(12):1064. doi: 10.3390/jof7121064 (PMC8704636; doi:10.3390/jof7121064)
Supplement: Supplementary file 1 [file jof-07-01064-s001.zip › Table S6.xlsx]

## Sheet: Sheet1
Table S6 GO id of the DEPs from cluster 3.
protein ID	Gene ontology IDs	Gene ontology (molecular function)	Gene ontology (cellular component)	Gene ontology (biological process)
A0A369KFK0	GO:0004594; GO:0005524; GO:0015937	ATP binding [GO:0005524]; pantothenate kinase activity [GO:0004594]		coenzyme A biosynthetic process [GO:0015937]
A0A369K2A9	GO:0003735; GO:0005739; GO:0005840; GO:0032543	structural constituent of ribosome [GO:0003735]	mitochondrion [GO:0005739]; ribosome [GO:0005840]	mitochondrial translation [GO:0032543]
A0A369JM15	GO:0003676; GO:0004534; GO:0005634; GO:0006397; GO:0008270	5'-3' exoribonuclease activity [GO:0004534]; nucleic acid binding [GO:0003676]; zinc ion binding [GO:0008270]	nucleus [GO:0005634]	mRNA processing [GO:0006397]
A0A369JYQ3	GO:0003756; GO:0005783; GO:0016671	oxidoreductase activity, acting on a sulfur group of donors, disulfide as acceptor [GO:0016671]; protein disulfide isomerase activity [GO:0003756]	endoplasmic reticulum [GO:0005783]
A0A369JVA4	GO:0016491	oxidoreductase activity [GO:0016491]
A0A369KDP3
A0A369K5J9	GO:0006890			retrograde vesicle-mediated transport, Golgi to endoplasmic reticulum [GO:0006890]
A0A369K291	GO:0016829	lyase activity [GO:0016829]
A0A369JKN5	GO:0043130; GO:0043161	ubiquitin binding [GO:0043130]		proteasome-mediated ubiquitin-dependent protein catabolic process [GO:0043161]
A0A369JRJ1
A0A369K1L3	GO:0003700	DNA-binding transcription factor activity [GO:0003700]
A0A369K3V3	GO:0005743; GO:0006850		mitochondrial inner membrane [GO:0005743]	mitochondrial pyruvate transmembrane transport [GO:0006850]
A0A369K9Z5	GO:0032981			mitochondrial respiratory chain complex I assembly [GO:0032981]
A0A369JKD4	GO:0003755; GO:0006457	peptidyl-prolyl cis-trans isomerase activity [GO:0003755]		protein folding [GO:0006457]
A0A369J760
A0A369J2W1	GO:0016021; GO:0055085		integral component of membrane [GO:0016021]	transmembrane transport [GO:0055085]
A0A369K467	GO:0005634; GO:0005759; GO:0052906	tRNA (guanine(37)-N(1))-methyltransferase activity [GO:0052906]	mitochondrial matrix [GO:0005759]; nucleus [GO:0005634]
A0A369J956	GO:0016787	hydrolase activity [GO:0016787]
A0A369K1T9	GO:0007064			mitotic sister chromatid cohesion [GO:0007064]
A0A369JTX3	GO:0008483	transaminase activity [GO:0008483]
A0A369KFV8	GO:0046872	metal ion binding [GO:0046872]
A0A369KF81
A0A369JLN7	GO:0005525	GTP binding [GO:0005525]
A0A369JV78	GO:0003729; GO:0043488	mRNA binding [GO:0003729]		regulation of mRNA stability [GO:0043488]
A0A369K611	GO:0000049; GO:0004818; GO:0005524; GO:0006424; GO:0008270	ATP binding [GO:0005524]; glutamate-tRNA ligase activity [GO:0004818]; tRNA binding [GO:0000049]; zinc ion binding [GO:0008270]		glutamyl-tRNA aminoacylation [GO:0006424]
A0A369JHS4	GO:0004222	metalloendopeptidase activity [GO:0004222]
A0A369JEP2	GO:0005509; GO:0005544	calcium-dependent phospholipid binding [GO:0005544]; calcium ion binding [GO:0005509]
A0A369JW74
A0A369JP43	GO:0016021; GO:0016810	hydrolase activity, acting on carbon-nitrogen (but not peptide) bonds [GO:0016810]	integral component of membrane [GO:0016021]
A0A369K5V0	GO:0042719; GO:0045039; GO:0046872	metal ion binding [GO:0046872]	mitochondrial intermembrane space protein transporter complex [GO:0042719]	protein insertion into mitochondrial inner membrane [GO:0045039]
A0A369J2M3
A0A369JYL9
A0A369IY28
A0A369JGK9	GO:0000902; GO:0035091	phosphatidylinositol binding [GO:0035091]		cell morphogenesis [GO:0000902]
A0A369J4S0	GO:0000160			phosphorelay signal transduction system [GO:0000160]
A0A369JGM5
A0A369JQM7	GO:0000123; GO:0016573		histone acetyltransferase complex [GO:0000123]	histone acetylation [GO:0016573]
A0A369JKS4	GO:0016021		integral component of membrane [GO:0016021]
A0A369JG70	GO:0000981; GO:0005525; GO:0005634; GO:0008270; GO:0051301	DNA-binding transcription factor activity, RNA polymerase II-specific [GO:0000981]; GTP binding [GO:0005525]; zinc ion binding [GO:0008270]	nucleus [GO:0005634]	cell division [GO:0051301]
A0A369JQH4	GO:0008080; GO:0016021	N-acetyltransferase activity [GO:0008080]	integral component of membrane [GO:0016021]
A0A369JSJ5	GO:0008270	zinc ion binding [GO:0008270]
A0A369JSZ7	GO:0016021		integral component of membrane [GO:0016021]
A0A369K0I3	GO:0006364; GO:0034511	U3 snoRNA binding [GO:0034511]		rRNA processing [GO:0006364]
A0A369JNR7	GO:0006457; GO:0016272; GO:0051082	unfolded protein binding [GO:0051082]	prefoldin complex [GO:0016272]	protein folding [GO:0006457]
A0A369JRZ1	GO:0005524; GO:0006812; GO:0016021; GO:0016887; GO:0046872	ATPase activity [GO:0016887]; ATP binding [GO:0005524]; metal ion binding [GO:0046872]	integral component of membrane [GO:0016021]	cation transport [GO:0006812]
A0A369J8A0	GO:0016491; GO:0071949	FAD binding [GO:0071949]; oxidoreductase activity [GO:0016491]
A0A369JLH9
A0A369K7Q8	GO:0010181; GO:0016491	FMN binding [GO:0010181]; oxidoreductase activity [GO:0016491]
A0A369JS45	GO:0005634; GO:0042254		nucleus [GO:0005634]	ribosome biogenesis [GO:0042254]
A0A369K6W8	GO:0005975; GO:0016810	hydrolase activity, acting on carbon-nitrogen (but not peptide) bonds [GO:0016810]		carbohydrate metabolic process [GO:0005975]
A0A369K6M7
A0A369JEJ4	GO:0016021		integral component of membrane [GO:0016021]
A0A369J2E6
A0A369JW97	GO:0000289; GO:0003723; GO:0005524; GO:0006397; GO:0031251; GO:0046872	ATP binding [GO:0005524]; metal ion binding [GO:0046872]; RNA binding [GO:0003723]	PAN complex [GO:0031251]	mRNA processing [GO:0006397]; nuclear-transcribed mRNA poly(A) tail shortening [GO:0000289]
A0A369JMQ9
A0A369JHT5
A0A369KAP1
A0A369JTK8
A0A369JP07	GO:0003735; GO:0005840; GO:0006412	structural constituent of ribosome [GO:0003735]	ribosome [GO:0005840]	translation [GO:0006412]
A0A369JPF2	GO:0003677; GO:0005730; GO:0006355; GO:0008134	DNA binding [GO:0003677]; transcription factor binding [GO:0008134]	nucleolus [GO:0005730]	regulation of transcription, DNA-templated [GO:0006355]
A0A369JUL5
A0A369J0U8
A0A369JRB2	GO:0019903; GO:0043666	protein phosphatase binding [GO:0019903]		regulation of phosphoprotein phosphatase activity [GO:0043666]
A0A369KAV0	GO:0003735; GO:0005739; GO:0005840; GO:0032543	structural constituent of ribosome [GO:0003735]	mitochondrion [GO:0005739]; ribosome [GO:0005840]	mitochondrial translation [GO:0032543]
A0A369KA26
A0A369K9U9	GO:0016021; GO:0046873	metal ion transmembrane transporter activity [GO:0046873]	integral component of membrane [GO:0016021]
A0A369JN03	GO:0003735; GO:0005840; GO:0006412	structural constituent of ribosome [GO:0003735]	ribosome [GO:0005840]	translation [GO:0006412]
A0A369J864	GO:0016021		integral component of membrane [GO:0016021]
A0A369K0C0	GO:0003735; GO:0005840; GO:0006412	structural constituent of ribosome [GO:0003735]	ribosome [GO:0005840]	translation [GO:0006412]
A0A369K3A5	GO:0005506; GO:0016705; GO:0020037	heme binding [GO:0020037]; iron ion binding [GO:0005506]; oxidoreductase activity, acting on paired donors, with incorporation or reduction of molecular oxygen [GO:0016705]
A0A369JPI0	GO:0000184; GO:0003677; GO:0004386; GO:0005524; GO:0005737; GO:0008270	ATP binding [GO:0005524]; DNA binding [GO:0003677]; helicase activity [GO:0004386]; zinc ion binding [GO:0008270]	cytoplasm [GO:0005737]	nuclear-transcribed mRNA catabolic process, nonsense-mediated decay [GO:0000184]
A0A369JW34	GO:0004386; GO:0005524; GO:0005634	ATP binding [GO:0005524]; helicase activity [GO:0004386]	nucleus [GO:0005634]
A0A369JU77	GO:0004672; GO:0005524	ATP binding [GO:0005524]; protein kinase activity [GO:0004672]
A0A369JUY5
A0A369J8W6	GO:0004018; GO:0006189; GO:0044208; GO:0070626	(S)-2-(5-amino-1-(5-phospho-D-ribosyl)imidazole-4-carboxamido)succinate AMP-lyase (fumarate-forming) activity [GO:0070626]; N6-(1,2-dicarboxyethyl)AMP AMP-lyase (fumarate-forming) activity [GO:0004018]		'de novo' AMP biosynthetic process [GO:0044208]; 'de novo' IMP biosynthetic process [GO:0006189]
A0A369KE72	GO:0006021; GO:0008934; GO:0046854; GO:0046855; GO:0046872; GO:0052832; GO:0052833	inositol monophosphate 1-phosphatase activity [GO:0008934]; inositol monophosphate 3-phosphatase activity [GO:0052832]; inositol monophosphate 4-phosphatase activity [GO:0052833]; metal ion binding [GO:0046872]		inositol biosynthetic process [GO:0006021]; inositol phosphate dephosphorylation [GO:0046855]; phosphatidylinositol phosphorylation [GO:0046854]
A0A369JKX4	GO:0016491	oxidoreductase activity [GO:0016491]
A0A369J926	GO:0018580	nitronate monooxygenase activity [GO:0018580]
A0A369JXN5	GO:0004326; GO:0005524	ATP binding [GO:0005524]; tetrahydrofolylpolyglutamate synthase activity [GO:0004326]
A0A369KA23	GO:0016301	kinase activity [GO:0016301]
A0A369KBQ7	GO:0004017; GO:0005524; GO:0005634; GO:0005737; GO:0006364; GO:0016887	adenylate kinase activity [GO:0004017]; ATPase activity [GO:0016887]; ATP binding [GO:0005524]	cytoplasm [GO:0005737]; nucleus [GO:0005634]	rRNA processing [GO:0006364]
A0A369J9W9	GO:0004497; GO:0005506; GO:0016705; GO:0020037	heme binding [GO:0020037]; iron ion binding [GO:0005506]; monooxygenase activity [GO:0004497]; oxidoreductase activity, acting on paired donors, with incorporation or reduction of molecular oxygen [GO:0016705]
A0A369JZH7
A0A369K5G8
A0A369J6I2	GO:0001731; GO:0003743	translation initiation factor activity [GO:0003743]		formation of translation preinitiation complex [GO:0001731]
A0A369JB32
A0A369K181	GO:0006457; GO:0016272; GO:0051082	unfolded protein binding [GO:0051082]	prefoldin complex [GO:0016272]	protein folding [GO:0006457]
A0A369K5V4	GO:0005739; GO:0008137	NADH dehydrogenase (ubiquinone) activity [GO:0008137]	mitochondrion [GO:0005739]
A0A369JZ65
A0A369JPV4
A0A369JC79	GO:0016021; GO:0016757	transferase activity, transferring glycosyl groups [GO:0016757]	integral component of membrane [GO:0016021]
A0A369KA89
A0A369JJE4
A0A369JWC2	GO:0000398; GO:0008270; GO:0045131	pre-mRNA branch point binding [GO:0045131]; zinc ion binding [GO:0008270]		mRNA splicing, via spliceosome [GO:0000398]
A0A369JQU7	GO:0005524; GO:0008553; GO:0016021; GO:0016887; GO:0120029	ATPase activity [GO:0016887]; ATP binding [GO:0005524]; proton-exporting ATPase activity, phosphorylative mechanism [GO:0008553]	integral component of membrane [GO:0016021]	proton export across plasma membrane [GO:0120029]
A0A369JR00	GO:0005623; GO:0009055; GO:0015035; GO:0045454	electron transfer activity [GO:0009055]; protein disulfide oxidoreductase activity [GO:0015035]	cell [GO:0005623]	cell redox homeostasis [GO:0045454]
A0A369JNQ7	GO:0009058; GO:0016779	nucleotidyltransferase activity [GO:0016779]		biosynthetic process [GO:0009058]
A0A369K1K9
A0A369J2T0	GO:0004377; GO:0016021	GDP-Man:Man3GlcNAc2-PP-Dol alpha-1,2-mannosyltransferase activity [GO:0004377]	integral component of membrane [GO:0016021]
A0A369K4R9	GO:0003735; GO:0005840; GO:0006412	structural constituent of ribosome [GO:0003735]	ribosome [GO:0005840]	translation [GO:0006412]
A0A369JXH1
A0A369JB92	GO:0003924; GO:0005525; GO:0007165; GO:0016020	GTPase activity [GO:0003924]; GTP binding [GO:0005525]	membrane [GO:0016020]	signal transduction [GO:0007165]
A0A369JV81
A0A369JQ80
A0A369J702	GO:0016491	oxidoreductase activity [GO:0016491]
A0A369JBP1	GO:0030697	S-adenosylmethionine-dependent tRNA (m5U54) methyltransferase activity [GO:0030697]
A0A369JQ27
A0A369J9N6
A0A369K4C2	GO:0000398; GO:0046540		U4/U6 x U5 tri-snRNP complex [GO:0046540]	mRNA splicing, via spliceosome [GO:0000398]
A0A369JDC3
A0A369J4W6	GO:0003697; GO:0003723; GO:0016070; GO:0043565	RNA binding [GO:0003723]; sequence-specific DNA binding [GO:0043565]; single-stranded DNA binding [GO:0003697]		RNA metabolic process [GO:0016070]
A0A369JS84	GO:0008422; GO:0030245; GO:0102483	beta-glucosidase activity [GO:0008422]; scopolin beta-glucosidase activity [GO:0102483]		cellulose catabolic process [GO:0030245]
A0A369K0B2
A0A369J809
A0A369IYS2	GO:0003824	catalytic activity [GO:0003824]
A0A369JQW7	GO:0003924; GO:0005525	GTPase activity [GO:0003924]; GTP binding [GO:0005525]
A0A369J490	GO:0003924; GO:0005525	GTPase activity [GO:0003924]; GTP binding [GO:0005525]
A0A369JGH5	GO:0005634		nucleus [GO:0005634]
A0A369JJT2	GO:0006342; GO:0070824		SHREC complex [GO:0070824]	chromatin silencing [GO:0006342]
A0A369JZQ1	GO:0006541; GO:0016740	transferase activity [GO:0016740]		glutamine metabolic process [GO:0006541]
A0A369JBY1
A0A369JPI9
A0A369K7R2
A0A369JLI9	GO:0016021		integral component of membrane [GO:0016021]
A0A369JD59	GO:0016791	phosphatase activity [GO:0016791]
A0A369JRL5	GO:0016021		integral component of membrane [GO:0016021]
A0A369JXX1
A0A369JBD0
A0A369JYC4	GO:0000287; GO:0005524; GO:0006082; GO:0006085; GO:0008776	acetate kinase activity [GO:0008776]; ATP binding [GO:0005524]; magnesium ion binding [GO:0000287]		acetyl-CoA biosynthetic process [GO:0006085]; organic acid metabolic process [GO:0006082]
A0A369JJ92
A0A369JNK2	GO:0016021		integral component of membrane [GO:0016021]
A0A369KEB9	GO:0016021		integral component of membrane [GO:0016021]
A0A369K4J7	GO:0005680; GO:0030071; GO:0031145		anaphase-promoting complex [GO:0005680]	anaphase-promoting complex-dependent catabolic process [GO:0031145]; regulation of mitotic metaphase/anaphase transition [GO:0030071]
A0A369JP71	GO:0008270; GO:0016491	oxidoreductase activity [GO:0016491]; zinc ion binding [GO:0008270]
A0A369K169
A0A369JLQ0	GO:0004590; GO:0006207; GO:0044205	orotidine-5'-phosphate decarboxylase activity [GO:0004590]		'de novo' pyrimidine nucleobase biosynthetic process [GO:0006207]; 'de novo' UMP biosynthetic process [GO:0044205]
A0A369JFF0	GO:0005089	Rho guanyl-nucleotide exchange factor activity [GO:0005089]
A0A369K2G3
A0A369KAK2	GO:0006511			ubiquitin-dependent protein catabolic process [GO:0006511]
A0A369JLF4	GO:0004644; GO:0006189	phosphoribosylglycinamide formyltransferase activity [GO:0004644]		'de novo' IMP biosynthetic process [GO:0006189]
A0A369JRB1	GO:0005730; GO:0042254		nucleolus [GO:0005730]	ribosome biogenesis [GO:0042254]
A0A369J5B4
A0A369JZW9
A0A369KDG3	GO:0005732; GO:0006364; GO:0034457		Mpp10 complex [GO:0034457]; small nucleolar ribonucleoprotein complex [GO:0005732]	rRNA processing [GO:0006364]
A0A369K2J1	GO:0004788; GO:0005524; GO:0006772; GO:0009229; GO:0016301; GO:0030975	ATP binding [GO:0005524]; kinase activity [GO:0016301]; thiamine binding [GO:0030975]; thiamine diphosphokinase activity [GO:0004788]		thiamine diphosphate biosynthetic process [GO:0009229]; thiamine metabolic process [GO:0006772]
A0A369JWQ0	GO:0006629; GO:0016787	hydrolase activity [GO:0016787]		lipid metabolic process [GO:0006629]
A0A369J6V8
A0A369JFK5	GO:0005096; GO:0007165; GO:0035091	GTPase activator activity [GO:0005096]; phosphatidylinositol binding [GO:0035091]		signal transduction [GO:0007165]
A0A369JGC5	GO:0000398; GO:0005681		spliceosomal complex [GO:0005681]	mRNA splicing, via spliceosome [GO:0000398]
A0A369JMW7	GO:0005545; GO:0030136; GO:0030276; GO:0048268	1-phosphatidylinositol binding [GO:0005545]; clathrin binding [GO:0030276]	clathrin-coated vesicle [GO:0030136]	clathrin coat assembly [GO:0048268]
A0A369K2J4	GO:0005737; GO:0120009; GO:0120013	lipid transfer activity [GO:0120013]	cytoplasm [GO:0005737]	intermembrane lipid transfer [GO:0120009]
A0A369K254	GO:0016787	hydrolase activity [GO:0016787]
A0A369K9Q2
A0A369JP06
A0A369JZX2	GO:0000339; GO:0005634; GO:0005846; GO:0045292	RNA cap binding [GO:0000339]	nuclear cap binding complex [GO:0005846]; nucleus [GO:0005634]	mRNA cis splicing, via spliceosome [GO:0045292]
A0A369JQ83
A0A369JEU3	GO:0006355; GO:0008270; GO:0043565	sequence-specific DNA binding [GO:0043565]; zinc ion binding [GO:0008270]		regulation of transcription, DNA-templated [GO:0006355]
A0A369JMU4	GO:0000287; GO:0004170; GO:0006226; GO:0008942; GO:0020037; GO:0046081; GO:0051537	2 iron, 2 sulfur cluster binding [GO:0051537]; dUTP diphosphatase activity [GO:0004170]; heme binding [GO:0020037]; magnesium ion binding [GO:0000287]; nitrite reductase [NAD(P)H] activity [GO:0008942]		dUMP biosynthetic process [GO:0006226]; dUTP catabolic process [GO:0046081]
A0A369JPM8	GO:0005525	GTP binding [GO:0005525]
A0A369K886	GO:0005047; GO:0005786; GO:0006614; GO:0008312; GO:0030942	7S RNA binding [GO:0008312]; endoplasmic reticulum signal peptide binding [GO:0030942]; signal recognition particle binding [GO:0005047]	signal recognition particle, endoplasmic reticulum targeting [GO:0005786]	SRP-dependent cotranslational protein targeting to membrane [GO:0006614]
A0A369JH87
A0A369K943	GO:0003676; GO:0004386; GO:0005524	ATP binding [GO:0005524]; helicase activity [GO:0004386]; nucleic acid binding [GO:0003676]
A0A369IXT8	GO:0008138	protein tyrosine/serine/threonine phosphatase activity [GO:0008138]
A0A369JIG9	GO:0005634; GO:0006397		nucleus [GO:0005634]	mRNA processing [GO:0006397]
A0A369J531	GO:0001678; GO:0004396; GO:0005524; GO:0005536; GO:0005623; GO:0006096	ATP binding [GO:0005524]; glucose binding [GO:0005536]; hexokinase activity [GO:0004396]	cell [GO:0005623]	cellular glucose homeostasis [GO:0001678]; glycolytic process [GO:0006096]
A0A369J3T9	GO:0015031; GO:0017056; GO:0031080; GO:0031965; GO:0051028	structural constituent of nuclear pore [GO:0017056]	nuclear membrane [GO:0031965]; nuclear pore outer ring [GO:0031080]	mRNA transport [GO:0051028]; protein transport [GO:0015031]
A0A369J4D5	GO:0000166; GO:0001882; GO:0003677; GO:0003887; GO:0005634; GO:0006260; GO:0046872; GO:0051539	4 iron, 4 sulfur cluster binding [GO:0051539]; DNA binding [GO:0003677]; DNA-directed DNA polymerase activity [GO:0003887]; metal ion binding [GO:0046872]; nucleoside binding [GO:0001882]; nucleotide binding [GO:0000166]	nucleus [GO:0005634]	DNA replication [GO:0006260]
A0A369J3H8
A0A369JJX2	GO:0000398; GO:0003723; GO:0046872	metal ion binding [GO:0046872]; RNA binding [GO:0003723]		mRNA splicing, via spliceosome [GO:0000398]
A0A369JQ42	GO:0004842	ubiquitin-protein transferase activity [GO:0004842]
A0A369JUP6	GO:0005388; GO:0005524; GO:0016021	ATP binding [GO:0005524]; calcium transmembrane transporter activity, phosphorylative mechanism [GO:0005388]	integral component of membrane [GO:0016021]
A0A369J9P0	GO:0003677; GO:0003887; GO:0005634; GO:0006260	DNA binding [GO:0003677]; DNA-directed DNA polymerase activity [GO:0003887]	nucleus [GO:0005634]	DNA replication [GO:0006260]
A0A369JYY3	GO:0008686; GO:0009231; GO:0046872	3,4-dihydroxy-2-butanone-4-phosphate synthase activity [GO:0008686]; metal ion binding [GO:0046872]		riboflavin biosynthetic process [GO:0009231]
A0A369JVP2
A0A369JG06	GO:0005643; GO:0017056	structural constituent of nuclear pore [GO:0017056]	nuclear pore [GO:0005643]
A0A369JGQ8	GO:0003735; GO:0005761; GO:0006412	structural constituent of ribosome [GO:0003735]	mitochondrial ribosome [GO:0005761]	translation [GO:0006412]
A0A369K8G7	GO:0005623; GO:0009055; GO:0015035; GO:0045454	electron transfer activity [GO:0009055]; protein disulfide oxidoreductase activity [GO:0015035]	cell [GO:0005623]	cell redox homeostasis [GO:0045454]
A0A369J8J7
A0A369JDA5	GO:0004553; GO:0005975	hydrolase activity, hydrolyzing O-glycosyl compounds [GO:0004553]		carbohydrate metabolic process [GO:0005975]
A0A369J7Q0	GO:0003723; GO:0006397	RNA binding [GO:0003723]		mRNA processing [GO:0006397]
A0A369K0T7	GO:0005524	ATP binding [GO:0005524]
A0A369K0A8	GO:0006629; GO:0008374; GO:0016021	O-acyltransferase activity [GO:0008374]	integral component of membrane [GO:0016021]	lipid metabolic process [GO:0006629]
A0A369KF60
A0A369J2Q1	GO:0004180; GO:0008236	carboxypeptidase activity [GO:0004180]; serine-type peptidase activity [GO:0008236]
A0A369JH00	GO:0004489; GO:0006555; GO:0035999	methylenetetrahydrofolate reductase (NAD(P)H) activity [GO:0004489]		methionine metabolic process [GO:0006555]; tetrahydrofolate interconversion [GO:0035999]
A0A369KBX8	GO:0030170	pyridoxal phosphate binding [GO:0030170]
A0A369K5H6	GO:0003676; GO:0004386; GO:0005524	ATP binding [GO:0005524]; helicase activity [GO:0004386]; nucleic acid binding [GO:0003676]
A0A369JG49	GO:0016021		integral component of membrane [GO:0016021]
A0A369JB91
A0A369JV41	GO:0016491	oxidoreductase activity [GO:0016491]
A0A369JQU9	GO:0004674; GO:0005524	ATP binding [GO:0005524]; protein serine/threonine kinase activity [GO:0004674]
A0A369JHP2	GO:0016021		integral component of membrane [GO:0016021]
A0A369JF66	GO:0016787	hydrolase activity [GO:0016787]
A0A369JP67	GO:0016746	transferase activity, transferring acyl groups [GO:0016746]
A0A369JN07	GO:0004672; GO:0005524; GO:0016021	ATP binding [GO:0005524]; protein kinase activity [GO:0004672]	integral component of membrane [GO:0016021]
A0A369JV56	GO:0003723	RNA binding [GO:0003723]
A0A369JP82	GO:0003951	NAD+ kinase activity [GO:0003951]
A0A369JTF2
A0A369JM51	GO:0000463; GO:0000466; GO:0005654; GO:0005730; GO:0030687; GO:0043021	ribonucleoprotein complex binding [GO:0043021]	nucleolus [GO:0005730]; nucleoplasm [GO:0005654]; preribosome, large subunit precursor [GO:0030687]	maturation of 5.8S rRNA from tricistronic rRNA transcript (SSU-rRNA, 5.8S rRNA, LSU-rRNA) [GO:0000466]; maturation of LSU-rRNA from tricistronic rRNA transcript (SSU-rRNA, 5.8S rRNA, LSU-rRNA) [GO:0000463]
A0A369K4K2	GO:0006144; GO:0033971	hydroxyisourate hydrolase activity [GO:0033971]		purine nucleobase metabolic process [GO:0006144]
A0A369JGA0
A0A369JQK2	GO:0008612			peptidyl-lysine modification to peptidyl-hypusine [GO:0008612]
A0A369K5V7	GO:0005840		ribosome [GO:0005840]
A0A369K5K7
A0A369JXM8
A0A369KEW7	GO:0003735; GO:0005840; GO:0006412	structural constituent of ribosome [GO:0003735]	ribosome [GO:0005840]	translation [GO:0006412]
A0A369JID4	GO:0005623; GO:0045454; GO:0051920	peroxiredoxin activity [GO:0051920]	cell [GO:0005623]	cell redox homeostasis [GO:0045454]
A0A369JUV5	GO:0004555; GO:0005509; GO:0005737; GO:0005993	alpha,alpha-trehalase activity [GO:0004555]; calcium ion binding [GO:0005509]	cytoplasm [GO:0005737]	trehalose catabolic process [GO:0005993]
A0A369JXV9	GO:0003723; GO:0003735; GO:0006412; GO:0015935	RNA binding [GO:0003723]; structural constituent of ribosome [GO:0003735]	small ribosomal subunit [GO:0015935]	translation [GO:0006412]
A0A369JS34	GO:0016491	oxidoreductase activity [GO:0016491]
A0A369JJS5	GO:0003723; GO:0005730; GO:0042254; GO:1990904	RNA binding [GO:0003723]	nucleolus [GO:0005730]; ribonucleoprotein complex [GO:1990904]	ribosome biogenesis [GO:0042254]
A0A369J0T1
A0A369KA31	GO:0004043; GO:0009085; GO:0031177	L-aminoadipate-semialdehyde dehydrogenase activity [GO:0004043]; phosphopantetheine binding [GO:0031177]		lysine biosynthetic process [GO:0009085]
A0A369JAR4	GO:0004109; GO:0006779	coproporphyrinogen oxidase activity [GO:0004109]		porphyrin-containing compound biosynthetic process [GO:0006779]
A0A369JY59	GO:0003774; GO:0005524; GO:0016459; GO:0051015	actin filament binding [GO:0051015]; ATP binding [GO:0005524]; motor activity [GO:0003774]	myosin complex [GO:0016459]
A0A369K7P4	GO:0000502; GO:0030234; GO:0042176	enzyme regulator activity [GO:0030234]	proteasome complex [GO:0000502]	regulation of protein catabolic process [GO:0042176]
A0A369KIQ6	GO:0006886; GO:0006888; GO:0008270; GO:0030127	zinc ion binding [GO:0008270]	COPII vesicle coat [GO:0030127]	endoplasmic reticulum to Golgi vesicle-mediated transport [GO:0006888]; intracellular protein transport [GO:0006886]
A0A369JCL0	GO:0005643		nuclear pore [GO:0005643]
A0A369JPF3	GO:0043461			proton-transporting ATP synthase complex assembly [GO:0043461]
A0A369KE62	GO:0016616; GO:0051287	NAD binding [GO:0051287]; oxidoreductase activity, acting on the CH-OH group of donors, NAD or NADP as acceptor [GO:0016616]
A0A369JXE6	GO:0003995; GO:0020037; GO:0046872; GO:0050660	acyl-CoA dehydrogenase activity [GO:0003995]; flavin adenine dinucleotide binding [GO:0050660]; heme binding [GO:0020037]; metal ion binding [GO:0046872]
A0A369J9L8	GO:0000463; GO:0000466; GO:0005654; GO:0005730; GO:0030687; GO:0043021	ribonucleoprotein complex binding [GO:0043021]	nucleolus [GO:0005730]; nucleoplasm [GO:0005654]; preribosome, large subunit precursor [GO:0030687]	maturation of 5.8S rRNA from tricistronic rRNA transcript (SSU-rRNA, 5.8S rRNA, LSU-rRNA) [GO:0000466]; maturation of LSU-rRNA from tricistronic rRNA transcript (SSU-rRNA, 5.8S rRNA, LSU-rRNA) [GO:0000463]
A0A369JR82
A0A369JHM3	GO:0000290; GO:0016853	isomerase activity [GO:0016853]		deadenylation-dependent decapping of nuclear-transcribed mRNA [GO:0000290]
A0A369JFN2
A0A369JIE4	GO:0016021; GO:0016192		integral component of membrane [GO:0016021]	vesicle-mediated transport [GO:0016192]
A0A369J8E8	GO:0042407; GO:0061617		MICOS complex [GO:0061617]	cristae formation [GO:0042407]
A0A369J8A1	GO:0004842; GO:0046872	metal ion binding [GO:0046872]; ubiquitin-protein transferase activity [GO:0004842]
A0A369K3X0	GO:0004750; GO:0005975; GO:0006098; GO:0046872	metal ion binding [GO:0046872]; ribulose-phosphate 3-epimerase activity [GO:0004750]		carbohydrate metabolic process [GO:0005975]; pentose-phosphate shunt [GO:0006098]
A0A369JWU1	GO:0006511; GO:0061630	ubiquitin protein ligase activity [GO:0061630]		ubiquitin-dependent protein catabolic process [GO:0006511]
A0A369JYI8	GO:0004129; GO:0005740	cytochrome-c oxidase activity [GO:0004129]	mitochondrial envelope [GO:0005740]
A0A369K2H4
A0A369K3T2	GO:0003849; GO:0009073; GO:0009423	3-deoxy-7-phosphoheptulonate synthase activity [GO:0003849]		aromatic amino acid family biosynthetic process [GO:0009073]; chorismate biosynthetic process [GO:0009423]
A0A369KCF5	GO:0003922; GO:0005524; GO:0006541; GO:0016462	ATP binding [GO:0005524]; GMP synthase (glutamine-hydrolyzing) activity [GO:0003922]; pyrophosphatase activity [GO:0016462]		glutamine metabolic process [GO:0006541]
A0A369KB35	GO:0016021		integral component of membrane [GO:0016021]
A0A369JGT9	GO:0004298; GO:0005634; GO:0005737; GO:0005839; GO:0051603	threonine-type endopeptidase activity [GO:0004298]	cytoplasm [GO:0005737]; nucleus [GO:0005634]; proteasome core complex [GO:0005839]	proteolysis involved in cellular protein catabolic process [GO:0051603]
A0A369KF18	GO:0008540; GO:0030234; GO:0042176	enzyme regulator activity [GO:0030234]	proteasome regulatory particle, base subcomplex [GO:0008540]	regulation of protein catabolic process [GO:0042176]
A0A369K6W1	GO:0005509; GO:0019722	calcium ion binding [GO:0005509]		calcium-mediated signaling [GO:0019722]
A0A369JWG2	GO:0003676	nucleic acid binding [GO:0003676]
A0A369JBX6	GO:0072546		ER membrane protein complex [GO:0072546]
A0A369K6X3	GO:0005975; GO:0016021; GO:0016810	hydrolase activity, acting on carbon-nitrogen (but not peptide) bonds [GO:0016810]	integral component of membrane [GO:0016021]	carbohydrate metabolic process [GO:0005975]
A0A369K7A5	GO:0004674; GO:0005524	ATP binding [GO:0005524]; protein serine/threonine kinase activity [GO:0004674]
A0A369JYH5
A0A369JLF0	GO:0005838		proteasome regulatory particle [GO:0005838]
A0A369IYK3	GO:0000049	tRNA binding [GO:0000049]
A0A369JTS2	GO:0007165; GO:0043087			regulation of GTPase activity [GO:0043087]; signal transduction [GO:0007165]
A0A369JXY1	GO:0004410; GO:0019878	homocitrate synthase activity [GO:0004410]		lysine biosynthetic process via aminoadipic acid [GO:0019878]
A0A369JEK4	GO:0003924; GO:0005509; GO:0005525	calcium ion binding [GO:0005509]; GTPase activity [GO:0003924]; GTP binding [GO:0005525]
A0A369K257	GO:0004177; GO:0005737	aminopeptidase activity [GO:0004177]	cytoplasm [GO:0005737]
A0A369K5A8	GO:0004820; GO:0005524; GO:0005737; GO:0006426	ATP binding [GO:0005524]; glycine-tRNA ligase activity [GO:0004820]	cytoplasm [GO:0005737]	glycyl-tRNA aminoacylation [GO:0006426]
A0A369JYC8	GO:0016021		integral component of membrane [GO:0016021]
A0A369JUU3	GO:0016021		integral component of membrane [GO:0016021]
A0A369J09
A0A369JZN9	GO:0002084; GO:0008474	palmitoyl-(protein) hydrolase activity [GO:0008474]		protein depalmitoylation [GO:0002084]
A0A369JYW4
A0A369K7T4	GO:0003899; GO:0006351	DNA-directed 5'-3' RNA polymerase activity [GO:0003899]		transcription, DNA-templated [GO:0006351]
A0A369J1T5	GO:0016888	endodeoxyribonuclease activity, producing 5'-phosphomonoesters [GO:0016888]
A0A369K701
A0A369JNB3	GO:0004298; GO:0005634; GO:0005737; GO:0006511; GO:0019773	threonine-type endopeptidase activity [GO:0004298]	cytoplasm [GO:0005737]; nucleus [GO:0005634]; proteasome core complex, alpha-subunit complex [GO:0019773]	ubiquitin-dependent protein catabolic process [GO:0006511]
A0A369K396	GO:0003924; GO:0005525	GTPase activity [GO:0003924]; GTP binding [GO:0005525]
A0A369K885	GO:0003723	RNA binding [GO:0003723]
A0A369K9R8	GO:0003676; GO:0004386; GO:0005524	ATP binding [GO:0005524]; helicase activity [GO:0004386]; nucleic acid binding [GO:0003676]
A0A369JG94	GO:0005524; GO:0005832; GO:0006457; GO:0051082	ATP binding [GO:0005524]; unfolded protein binding [GO:0051082]	chaperonin-containing T-complex [GO:0005832]	protein folding [GO:0006457]
A0A369J4G8	GO:0003755	peptidyl-prolyl cis-trans isomerase activity [GO:0003755]
A0A369JZM2	GO:0005524; GO:0016740	ATP binding [GO:0005524]; transferase activity [GO:0016740]
A0A369JUH1	GO:0004573; GO:0009311	mannosyl-oligosaccharide glucosidase activity [GO:0004573]		oligosaccharide metabolic process [GO:0009311]
A0A369JDU1	GO:0019901	protein kinase binding [GO:0019901]
A0A369JR54	GO:0008483; GO:0009058; GO:0030170	pyridoxal phosphate binding [GO:0030170]; transaminase activity [GO:0008483]		biosynthetic process [GO:0009058]
A0A369JQV2	GO:0003735; GO:0005840; GO:0006414	structural constituent of ribosome [GO:0003735]	ribosome [GO:0005840]	translational elongation [GO:0006414]
A0A369JBC6	GO:0003676; GO:0006397	nucleic acid binding [GO:0003676]		mRNA processing [GO:0006397]
A0A369K648	GO:0005643; GO:0015031; GO:0016020; GO:0017056; GO:0051028	structural constituent of nuclear pore [GO:0017056]	membrane [GO:0016020]; nuclear pore [GO:0005643]	mRNA transport [GO:0051028]; protein transport [GO:0015031]
A0A369K928	GO:0005524; GO:0005737; GO:0008233; GO:0030163	ATP binding [GO:0005524]; peptidase activity [GO:0008233]	cytoplasm [GO:0005737]	protein catabolic process [GO:0030163]
A0A369J1K1	GO:0005874; GO:0008017	microtubule binding [GO:0008017]	microtubule [GO:0005874]
A0A369J6T7	GO:0003676	nucleic acid binding [GO:0003676]
A0A369K2W0	GO:0000398; GO:0000974; GO:0006281; GO:0061630	ubiquitin protein ligase activity [GO:0061630]	Prp19 complex [GO:0000974]	DNA repair [GO:0006281]; mRNA splicing, via spliceosome [GO:0000398]
A0A369JI83	GO:0003676; GO:0004386; GO:0005524	ATP binding [GO:0005524]; helicase activity [GO:0004386]; nucleic acid binding [GO:0003676]
A0A369JDC9	GO:0001732; GO:0003743; GO:0005852; GO:0016282; GO:0031369; GO:0033290	translation initiation factor activity [GO:0003743]; translation initiation factor binding [GO:0031369]	eukaryotic 43S preinitiation complex [GO:0016282]; eukaryotic 48S preinitiation complex [GO:0033290]; eukaryotic translation initiation factor 3 complex [GO:0005852]	formation of cytoplasmic translation initiation complex [GO:0001732]
A0A369JUI9	GO:0005634; GO:0006606; GO:0008536	Ran GTPase binding [GO:0008536]	nucleus [GO:0005634]	protein import into nucleus [GO:0006606]
A0A369JAL1
A0A369K2G0	GO:0003824; GO:0046872	catalytic activity [GO:0003824]; metal ion binding [GO:0046872]
A0A369K9Q0	GO:0016021; GO:0055085		integral component of membrane [GO:0016021]	transmembrane transport [GO:0055085]
A0A369JI03	GO:0008233; GO:0046872	metal ion binding [GO:0046872]; peptidase activity [GO:0008233]
A0A369JF79
A0A369JWP7	GO:0006979; GO:0030091; GO:0033743; GO:0046872	metal ion binding [GO:0046872]; peptide-methionine (R)-S-oxide reductase activity [GO:0033743]		protein repair [GO:0030091]; response to oxidative stress [GO:0006979]
A0A369JX19	GO:0007034			vacuolar transport [GO:0007034]
A0A369JNL3	GO:0070682			proteasome regulatory particle assembly [GO:0070682]
A0A369K1W8	GO:0003877; GO:0005524; GO:0009117	ATP adenylyltransferase activity [GO:0003877]; ATP binding [GO:0005524]		nucleotide metabolic process [GO:0009117]
A0A369K3T8	GO:0003723; GO:0004525; GO:0006396	ribonuclease III activity [GO:0004525]; RNA binding [GO:0003723]		RNA processing [GO:0006396]
A0A369JY57	GO:0000398			mRNA splicing, via spliceosome [GO:0000398]
A0A369J3U4	GO:0006457; GO:0016272; GO:0051082	unfolded protein binding [GO:0051082]	prefoldin complex [GO:0016272]	protein folding [GO:0006457]
A0A369K7T1
A0A369K126	GO:0008270; GO:0061630; GO:0071596	ubiquitin protein ligase activity [GO:0061630]; zinc ion binding [GO:0008270]		ubiquitin-dependent protein catabolic process via the N-end rule pathway [GO:0071596]
A0A369J758	GO:0006511; GO:0061630	ubiquitin protein ligase activity [GO:0061630]		ubiquitin-dependent protein catabolic process [GO:0006511]
A0A369J3V7	GO:0003677; GO:0005524; GO:0006260; GO:0006281	ATP binding [GO:0005524]; DNA binding [GO:0003677]		DNA repair [GO:0006281]; DNA replication [GO:0006260]
A0A369JGA9	GO:0004053; GO:0006525; GO:0046872	arginase activity [GO:0004053]; metal ion binding [GO:0046872]		arginine metabolic process [GO:0006525]
A0A369K596	GO:0005634; GO:0007076; GO:0051301		nucleus [GO:0005634]	cell division [GO:0051301]; mitotic chromosome condensation [GO:0007076]
A0A369KCE8
A0A369K057	GO:0008143; GO:0043488; GO:0046872; GO:1900364	metal ion binding [GO:0046872]; poly(A) binding [GO:0008143]		negative regulation of mRNA polyadenylation [GO:1900364]; regulation of mRNA stability [GO:0043488]
A0A369K771	GO:0004176; GO:0004252; GO:0005524; GO:0005759; GO:0006515; GO:0034599; GO:0043565; GO:0051131; GO:0070407	ATP binding [GO:0005524]; ATP-dependent peptidase activity [GO:0004176]; sequence-specific DNA binding [GO:0043565]; serine-type endopeptidase activity [GO:0004252]	mitochondrial matrix [GO:0005759]	cellular response to oxidative stress [GO:0034599]; chaperone-mediated protein complex assembly [GO:0051131]; oxidation-dependent protein catabolic process [GO:0070407]; protein quality control for misfolded or incompletely synthesized proteins [GO:0006515]
A0A369JHY6	GO:0003676	nucleic acid binding [GO:0003676]
A0A369J8U7	GO:0003743; GO:0016779	nucleotidyltransferase activity [GO:0016779]; translation initiation factor activity [GO:0003743]
A0A369JHK2	GO:0008972; GO:0009228	phosphomethylpyrimidine kinase activity [GO:0008972]		thiamine biosynthetic process [GO:0009228]
A0A369J784
A0A369JSS7
A0A369J08
A0A369KE20
A0A369JHR5	GO:0003743; GO:0005737; GO:0005840	translation initiation factor activity [GO:0003743]	cytoplasm [GO:0005737]; ribosome [GO:0005840]
A0A369K711	GO:0016491	oxidoreductase activity [GO:0016491]
A0A369JM38
A0A369JFG2	GO:0003779; GO:0005509	actin binding [GO:0003779]; calcium ion binding [GO:0005509]
A0A369IYU5	GO:0005783; GO:0006458		endoplasmic reticulum [GO:0005783]	'de novo' protein folding [GO:0006458]
A0A369K1R0
A0A369K4G6	GO:0005507; GO:0016491	copper ion binding [GO:0005507]; oxidoreductase activity [GO:0016491]
A0A369J0T8	GO:0005525; GO:0005730; GO:0042254	GTP binding [GO:0005525]	nucleolus [GO:0005730]	ribosome biogenesis [GO:0042254]
A0A369J8K5	GO:0016746	transferase activity, transferring acyl groups [GO:0016746]
A0A369K7L6	GO:0003677; GO:0005634; GO:0006260; GO:0006275; GO:0030337	DNA binding [GO:0003677]; DNA polymerase processivity factor activity [GO:0030337]	nucleus [GO:0005634]	DNA replication [GO:0006260]; regulation of DNA replication [GO:0006275]
A0A369JJP1	GO:0016491	oxidoreductase activity [GO:0016491]
A0A369J3H1	GO:0005096; GO:0046872	GTPase activator activity [GO:0005096]; metal ion binding [GO:0046872]
A0A369JAK1	GO:0006479; GO:0008168	methyltransferase activity [GO:0008168]		protein methylation [GO:0006479]
A0A369JUE7	GO:0048037	cofactor binding [GO:0048037]
A0A369JHX8
A0A369JGA5	GO:0004814; GO:0005524; GO:0005737; GO:0006420	arginine-tRNA ligase activity [GO:0004814]; ATP binding [GO:0005524]	cytoplasm [GO:0005737]	arginyl-tRNA aminoacylation [GO:0006420]
A0A369JR44
A0A369JCN1	GO:0001732; GO:0003743; GO:0005852; GO:0016282; GO:0033290	translation initiation factor activity [GO:0003743]	eukaryotic 43S preinitiation complex [GO:0016282]; eukaryotic 48S preinitiation complex [GO:0033290]; eukaryotic translation initiation factor 3 complex [GO:0005852]	formation of cytoplasmic translation initiation complex [GO:0001732]
A0A369K4C1	GO:0008643; GO:0016021; GO:0022857	transmembrane transporter activity [GO:0022857]	integral component of membrane [GO:0016021]	carbohydrate transport [GO:0008643]
A0A369J696	GO:0016740	transferase activity [GO:0016740]
A0A369K1B1	GO:0000162; GO:0004049; GO:0004425; GO:0004640; GO:0006541	anthranilate synthase activity [GO:0004049]; indole-3-glycerol-phosphate synthase activity [GO:0004425]; phosphoribosylanthranilate isomerase activity [GO:0004640]		glutamine metabolic process [GO:0006541]; tryptophan biosynthetic process [GO:0000162]
A0A369K0F5	GO:0000502		proteasome complex [GO:0000502]
A0A369JTF8	GO:0005524; GO:0006457; GO:0051082	ATP binding [GO:0005524]; unfolded protein binding [GO:0051082]		protein folding [GO:0006457]
A0A369KB67	GO:0016021; GO:0051998	protein carboxyl O-methyltransferase activity [GO:0051998]	integral component of membrane [GO:0016021]
A0A369K2K3	GO:0005524; GO:0006457; GO:0051082	ATP binding [GO:0005524]; unfolded protein binding [GO:0051082]		protein folding [GO:0006457]
A0A369JNW4	GO:0004070; GO:0004088; GO:0005524; GO:0006207; GO:0006541; GO:0016597; GO:0046872	amino acid binding [GO:0016597]; aspartate carbamoyltransferase activity [GO:0004070]; ATP binding [GO:0005524]; carbamoyl-phosphate synthase (glutamine-hydrolyzing) activity [GO:0004088]; metal ion binding [GO:0046872]		'de novo' pyrimidine nucleobase biosynthetic process [GO:0006207]; glutamine metabolic process [GO:0006541]
A0A369K604
A0A369K942
A0A369JYM0	GO:0003723	RNA binding [GO:0003723]
A0A369JHH5	GO:0000154; GO:0005524; GO:0005730; GO:0008080; GO:0042274; GO:0051391	ATP binding [GO:0005524]; N-acetyltransferase activity [GO:0008080]	nucleolus [GO:0005730]	ribosomal small subunit biogenesis [GO:0042274]; rRNA modification [GO:0000154]; tRNA acetylation [GO:0051391]
A0A369J7Y6	GO:0004674; GO:0005524	ATP binding [GO:0005524]; protein serine/threonine kinase activity [GO:0004674]
A0A369JFL3
A0A369JXB0
A0A369JW41	GO:0005524; GO:0008168	ATP binding [GO:0005524]; methyltransferase activity [GO:0008168]
A0A369KFM4
A0A369KBQ5	GO:0007094			mitotic spindle assembly checkpoint [GO:0007094]
A0A369JH31
A0A369K1S0	GO:0016491	oxidoreductase activity [GO:0016491]
A0A369JGN6	GO:0003677; GO:0003678; GO:0005524; GO:0005634; GO:0006270; GO:0042555	ATP binding [GO:0005524]; DNA binding [GO:0003677]; DNA helicase activity [GO:0003678]	MCM complex [GO:0042555]; nucleus [GO:0005634]	DNA replication initiation [GO:0006270]
A0A369K427	GO:0004333; GO:0006099; GO:0006106; GO:0045239	fumarate hydratase activity [GO:0004333]	tricarboxylic acid cycle enzyme complex [GO:0045239]	fumarate metabolic process [GO:0006106]; tricarboxylic acid cycle [GO:0006099]
A0A369JTI9	GO:0003743; GO:0003746; GO:0006452; GO:0043022; GO:0045901; GO:0045905	ribosome binding [GO:0043022]; translation elongation factor activity [GO:0003746]; translation initiation factor activity [GO:0003743]		positive regulation of translational elongation [GO:0045901]; positive regulation of translational termination [GO:0045905]; translational frameshifting [GO:0006452]
A0A369J0G4	GO:0003723	RNA binding [GO:0003723]
A0A369J1Z2	GO:0004748; GO:0005524; GO:0006260	ATP binding [GO:0005524]; ribonucleoside-diphosphate reductase activity, thioredoxin disulfide as acceptor [GO:0004748]		DNA replication [GO:0006260]
A0A369K488	GO:0004001; GO:0006166	adenosine kinase activity [GO:0004001]		purine ribonucleoside salvage [GO:0006166]
A0A369JHU2	GO:0005198; GO:0006886; GO:0016192; GO:0030130; GO:0030132; GO:0032051; GO:0071439	clathrin light chain binding [GO:0032051]; structural molecule activity [GO:0005198]	clathrin coat of coated pit [GO:0030132]; clathrin coat of trans-Golgi network vesicle [GO:0030130]; clathrin complex [GO:0071439]	intracellular protein transport [GO:0006886]; vesicle-mediated transport [GO:0016192]
A0A369K0R9	GO:0005524; GO:0006807; GO:0046872	ATP binding [GO:0005524]; metal ion binding [GO:0046872]		nitrogen compound metabolic process [GO:0006807]
A0A369JPM0
A0A369J0C4	GO:0003746; GO:0005634; GO:0008270; GO:0032786	translation elongation factor activity [GO:0003746]; zinc ion binding [GO:0008270]	nucleus [GO:0005634]	positive regulation of DNA-templated transcription, elongation [GO:0032786]
A0A369JU92	GO:0005741		mitochondrial outer membrane [GO:0005741]
A0A369JTV7	GO:0016491	oxidoreductase activity [GO:0016491]
A0A369K415	GO:0000338; GO:0008180		COP9 signalosome [GO:0008180]	protein deneddylation [GO:0000338]
A0A369JZ90	GO:0000139; GO:0006886; GO:0048280		Golgi membrane [GO:0000139]	intracellular protein transport [GO:0006886]; vesicle fusion with Golgi apparatus [GO:0048280]
A0A369J1M4	GO:0055114			oxidation-reduction process [GO:0055114]
A0A369J7D5	GO:0000290; GO:0016787	hydrolase activity [GO:0016787]		deadenylation-dependent decapping of nuclear-transcribed mRNA [GO:0000290]
A0A369JQ08	GO:0004588; GO:0006221; GO:0009116	orotate phosphoribosyltransferase activity [GO:0004588]		nucleoside metabolic process [GO:0009116]; pyrimidine nucleotide biosynthetic process [GO:0006221]
A0A369K1V7	GO:0009082; GO:1990610	acetolactate synthase regulator activity [GO:1990610]		branched-chain amino acid biosynthetic process [GO:0009082]
A0A369K5N8	GO:0004129; GO:0005751; GO:0016021	cytochrome-c oxidase activity [GO:0004129]	integral component of membrane [GO:0016021]; mitochondrial respiratory chain complex IV [GO:0005751]
A0A369K236
A0A369K2E8	GO:0004126; GO:0008270	cytidine deaminase activity [GO:0004126]; zinc ion binding [GO:0008270]
A0A369JCF7	GO:0006491			N-glycan processing [GO:0006491]
A0A369K7L7	GO:0016021		integral component of membrane [GO:0016021]
A0A369JQJ6	GO:0004449; GO:0006099	isocitrate dehydrogenase (NAD+) activity [GO:0004449]		tricarboxylic acid cycle [GO:0006099]
A0A369K2W9	GO:0016021		integral component of membrane [GO:0016021]
A0A369K6K3	GO:0003676; GO:0003924; GO:0004386; GO:0005524; GO:0005525; GO:0007165; GO:0016020	ATP binding [GO:0005524]; GTPase activity [GO:0003924]; GTP binding [GO:0005525]; helicase activity [GO:0004386]; nucleic acid binding [GO:0003676]	membrane [GO:0016020]	signal transduction [GO:0007165]
A0A369J5B2
A0A369KCL4
A0A369JLR0	GO:0003723	RNA binding [GO:0003723]
A0A369JTL1
A0A369J9Y1	GO:0004784; GO:0046872	metal ion binding [GO:0046872]; superoxide dismutase activity [GO:0004784]
A0A369JXP5	GO:0003849; GO:0009073	3-deoxy-7-phosphoheptulonate synthase activity [GO:0003849]		aromatic amino acid family biosynthetic process [GO:0009073]
A0A369JFP4	GO:0004056; GO:0042450	argininosuccinate lyase activity [GO:0004056]		arginine biosynthetic process via ornithine [GO:0042450]
A0A369IXZ6	GO:0004497	monooxygenase activity [GO:0004497]
A0A369K0L6	GO:0004497; GO:0005506; GO:0008168; GO:0016021; GO:0016705; GO:0020037; GO:0032259	heme binding [GO:0020037]; iron ion binding [GO:0005506]; methyltransferase activity [GO:0008168]; monooxygenase activity [GO:0004497]; oxidoreductase activity, acting on paired donors, with incorporation or reduction of molecular oxygen [GO:0016705]	integral component of membrane [GO:0016021]	methylation [GO:0032259]
A0A369JXQ9	GO:0005524; GO:0006457; GO:0009408; GO:0031072; GO:0046872; GO:0051082	ATP binding [GO:0005524]; heat shock protein binding [GO:0031072]; metal ion binding [GO:0046872]; unfolded protein binding [GO:0051082]		protein folding [GO:0006457]; response to heat [GO:0009408]
A0A369KAX2	GO:0008168; GO:0008610; GO:0016021; GO:0032259	methyltransferase activity [GO:0008168]	integral component of membrane [GO:0016021]	lipid biosynthetic process [GO:0008610]; methylation [GO:0032259]
A0A369JUR0	GO:0003676; GO:0004386; GO:0005524	ATP binding [GO:0005524]; helicase activity [GO:0004386]; nucleic acid binding [GO:0003676]
A0A369K465
A0A369JGP2	GO:0003677; GO:0005634	DNA binding [GO:0003677]	nucleus [GO:0005634]
A0A369JDR2
A0A369JR50	GO:0003723; GO:0006364; GO:0008168	methyltransferase activity [GO:0008168]; RNA binding [GO:0003723]		rRNA processing [GO:0006364]
A0A369JPY7	GO:0004298; GO:0005634; GO:0005737; GO:0006511; GO:0019773	threonine-type endopeptidase activity [GO:0004298]	cytoplasm [GO:0005737]; nucleus [GO:0005634]; proteasome core complex, alpha-subunit complex [GO:0019773]	ubiquitin-dependent protein catabolic process [GO:0006511]
A0A369JJ14	GO:0000139; GO:0005198; GO:0015031; GO:0030127; GO:0090114; GO:1904263	structural molecule activity [GO:0005198]	COPII vesicle coat [GO:0030127]; Golgi membrane [GO:0000139]	COPII-coated vesicle budding [GO:0090114]; positive regulation of TORC1 signaling [GO:1904263]; protein transport [GO:0015031]
A0A369JKE1	GO:0004739; GO:0006086	pyruvate dehydrogenase (acetyl-transferring) activity [GO:0004739]		acetyl-CoA biosynthetic process from pyruvate [GO:0006086]
A0A369JPX9
A0A369KB78
A0A369JG72	GO:0016616; GO:0051287	NAD binding [GO:0051287]; oxidoreductase activity, acting on the CH-OH group of donors, NAD or NADP as acceptor [GO:0016616]
A0A369J9Z8	GO:0005774; GO:0015078; GO:0016021; GO:0033179	proton transmembrane transporter activity [GO:0015078]	integral component of membrane [GO:0016021]; proton-transporting V-type ATPase, V0 domain [GO:0033179]; vacuolar membrane [GO:0005774]
A0A369J8X7	GO:0003735; GO:0005840; GO:0006414	structural constituent of ribosome [GO:0003735]	ribosome [GO:0005840]	translational elongation [GO:0006414]
A0A369K8E9
A0A369JMR7
A0A369JE64	GO:0003755; GO:0006457	peptidyl-prolyl cis-trans isomerase activity [GO:0003755]		protein folding [GO:0006457]
A0A369K9K1
A0A369JL27	GO:0003978; GO:0006012	UDP-glucose 4-epimerase activity [GO:0003978]		galactose metabolic process [GO:0006012]
A0A369K7S0
A0A369JY37	GO:0004471; GO:0046872; GO:0051287	malate dehydrogenase (decarboxylating) (NAD+) activity [GO:0004471]; metal ion binding [GO:0046872]; NAD binding [GO:0051287]
A0A369K845	GO:0000387; GO:0005634		nucleus [GO:0005634]	spliceosomal snRNP assembly [GO:0000387]
A0A369JTP6	GO:0003825; GO:0005992	alpha,alpha-trehalose-phosphate synthase (UDP-forming) activity [GO:0003825]		trehalose biosynthetic process [GO:0005992]
A0A369JDW2	GO:0004846; GO:0005777; GO:0006144; GO:0019628	urate oxidase activity [GO:0004846]	peroxisome [GO:0005777]	purine nucleobase metabolic process [GO:0006144]; urate catabolic process [GO:0019628]
A0A369JBM6
A0A369JMP9	GO:0046983	protein dimerization activity [GO:0046983]
A0A369K664	GO:0016021		integral component of membrane [GO:0016021]
A0A369K4I0	GO:0006406			mRNA export from nucleus [GO:0006406]
A0A369KGH3
A0A369JLZ8	GO:0003723	RNA binding [GO:0003723]
A0A369JDF8	GO:0000139; GO:0005198; GO:0006886; GO:0016192; GO:0030117; GO:0030663	structural molecule activity [GO:0005198]	COPI-coated vesicle membrane [GO:0030663]; Golgi membrane [GO:0000139]; membrane coat [GO:0030117]	intracellular protein transport [GO:0006886]; vesicle-mediated transport [GO:0016192]
A0A369K4T8	GO:0004707; GO:0005524; GO:0051403	ATP binding [GO:0005524]; MAP kinase activity [GO:0004707]		stress-activated MAPK cascade [GO:0051403]
A0A369JBS0
A0A369KCD7	GO:0016021		integral component of membrane [GO:0016021]
A0A369IXS7
A0A369KB94	GO:0003723; GO:0005730; GO:0006364	RNA binding [GO:0003723]	nucleolus [GO:0005730]	rRNA processing [GO:0006364]
A0A369JUP3	GO:0000398			mRNA splicing, via spliceosome [GO:0000398]
A0A369JBJ8	GO:0004674; GO:0005524	ATP binding [GO:0005524]; protein serine/threonine kinase activity [GO:0004674]
A0A369JBG3	GO:0004519; GO:0006302; GO:0008408; GO:0030145; GO:0030870; GO:0051321	3'-5' exonuclease activity [GO:0008408]; endonuclease activity [GO:0004519]; manganese ion binding [GO:0030145]	Mre11 complex [GO:0030870]	double-strand break repair [GO:0006302]; meiotic cell cycle [GO:0051321]
A0A369JSU7	GO:0003723; GO:0006396	RNA binding [GO:0003723]		RNA processing [GO:0006396]
A0A369JNJ4	GO:0003729	mRNA binding [GO:0003729]
A0A369J688	GO:0016021; GO:0055085		integral component of membrane [GO:0016021]	transmembrane transport [GO:0055085]
A0A369J4H3	GO:0004356; GO:0006807	glutamate-ammonia ligase activity [GO:0004356]		nitrogen compound metabolic process [GO:0006807]
A0A369JLG1	GO:0005525; GO:0005783; GO:0005794; GO:0006886; GO:0016192	GTP binding [GO:0005525]	endoplasmic reticulum [GO:0005783]; Golgi apparatus [GO:0005794]	intracellular protein transport [GO:0006886]; vesicle-mediated transport [GO:0016192]
A0A369J9Q8	GO:0005743; GO:0006099; GO:0008177; GO:0009055; GO:0046872; GO:0051537; GO:0051538; GO:0051539	2 iron, 2 sulfur cluster binding [GO:0051537]; 3 iron, 4 sulfur cluster binding [GO:0051538]; 4 iron, 4 sulfur cluster binding [GO:0051539]; electron transfer activity [GO:0009055]; metal ion binding [GO:0046872]; succinate dehydrogenase (ubiquinone) activity [GO:0008177]	mitochondrial inner membrane [GO:0005743]	tricarboxylic acid cycle [GO:0006099]
A0A369JIH3	GO:0004222; GO:0005615; GO:0008270	metalloendopeptidase activity [GO:0004222]; zinc ion binding [GO:0008270]	extracellular space [GO:0005615]
A0A369JGX8	GO:0016021; GO:0020037; GO:0046872	heme binding [GO:0020037]; metal ion binding [GO:0046872]	integral component of membrane [GO:0016021]
A0A369JN22	GO:0004579; GO:0005789; GO:0006486; GO:0016021	dolichyl-diphosphooligosaccharide-protein glycotransferase activity [GO:0004579]	endoplasmic reticulum membrane [GO:0005789]; integral component of membrane [GO:0016021]	protein glycosylation [GO:0006486]
A0A369J9U8
A0A369JVF3	GO:0005524; GO:0005737; GO:0006457; GO:0051082	ATP binding [GO:0005524]; unfolded protein binding [GO:0051082]	cytoplasm [GO:0005737]	protein folding [GO:0006457]
A0A369JMY5	GO:0005634; GO:0006606; GO:0008536	Ran GTPase binding [GO:0008536]	nucleus [GO:0005634]	protein import into nucleus [GO:0006606]
A0A369K8W6	GO:0004721; GO:0046872	metal ion binding [GO:0046872]; phosphoprotein phosphatase activity [GO:0004721]
A0A369KFE1	GO:0005634		nucleus [GO:0005634]
A0A369JJJ2	GO:0016021		integral component of membrane [GO:0016021]
A0A369J4V4	GO:0007165; GO:0031588; GO:0045859		nucleotide-activated protein kinase complex [GO:0031588]	regulation of protein kinase activity [GO:0045859]; signal transduction [GO:0007165]
A0A369J9K1	GO:0008168; GO:0032259	methyltransferase activity [GO:0008168]		methylation [GO:0032259]
A0A369JKW8
A0A369KAI5	GO:0004407	histone deacetylase activity [GO:0004407]
A0A369JXH6	GO:0005525; GO:0016021	GTP binding [GO:0005525]	integral component of membrane [GO:0016021]
A0A369JSB0	GO:0016829	lyase activity [GO:0016829]
A0A369JDG1
A0A369JJ62	GO:0003824	catalytic activity [GO:0003824]
A0A369JQ82	GO:0000245; GO:0003729	mRNA binding [GO:0003729]		spliceosomal complex assembly [GO:0000245]
A0A369JBQ9
A0A369JTR4	GO:0005247; GO:0016021	voltage-gated chloride channel activity [GO:0005247]	integral component of membrane [GO:0016021]
A0A369JVM0	GO:0005085	guanyl-nucleotide exchange factor activity [GO:0005085]
A0A369JR32	GO:0003677; GO:0003899; GO:0005634; GO:0006351	DNA binding [GO:0003677]; DNA-directed 5'-3' RNA polymerase activity [GO:0003899]	nucleus [GO:0005634]	transcription, DNA-templated [GO:0006351]
A0A369J5Y9
A0A369J2H8	GO:0046907			intracellular transport [GO:0046907]
A0A369JUT5	GO:0045292			mRNA cis splicing, via spliceosome [GO:0045292]
A0A369KFP3	GO:0004707; GO:0005524	ATP binding [GO:0005524]; MAP kinase activity [GO:0004707]
A0A369K6P4
A0A369JKU7
A0A369JFW8	GO:0004587; GO:0030170; GO:0055129	ornithine-oxo-acid transaminase activity [GO:0004587]; pyridoxal phosphate binding [GO:0030170]		L-proline biosynthetic process [GO:0055129]
A0A369KAD2	GO:0003824	catalytic activity [GO:0003824]
A0A369K3K6	GO:0003924; GO:0005525; GO:0007186; GO:0031683	G-protein beta/gamma-subunit complex binding [GO:0031683]; GTPase activity [GO:0003924]; GTP binding [GO:0005525]		G protein-coupled receptor signaling pathway [GO:0007186]
A0A369JE37
A0A369JE22	GO:0016021		integral component of membrane [GO:0016021]
A0A369K6V2	GO:0005634; GO:0006886; GO:0008536	Ran GTPase binding [GO:0008536]	nucleus [GO:0005634]	intracellular protein transport [GO:0006886]
A0A369JRY9	GO:0016491	oxidoreductase activity [GO:0016491]
A0A369JFA7	GO:0047617	acyl-CoA hydrolase activity [GO:0047617]
A0A369K681
A0A369JS95	GO:0106035			protein maturation by [4Fe-4S] cluster transfer [GO:0106035]
A0A369JD81	GO:0003779	actin binding [GO:0003779]
A0A369JZX3
A0A369JB34
A0A369K081	GO:0003723	RNA binding [GO:0003723]
A0A369JFZ2	GO:0003723	RNA binding [GO:0003723]
A0A369J9R9
A0A369JMW0	GO:0005524; GO:0006777; GO:0032324; GO:0046872; GO:0061598; GO:0061599	ATP binding [GO:0005524]; metal ion binding [GO:0046872]; molybdopterin adenylyltransferase activity [GO:0061598]; molybdopterin molybdotransferase activity [GO:0061599]		molybdopterin cofactor biosynthetic process [GO:0032324]; Mo-molybdopterin cofactor biosynthetic process [GO:0006777]
A0A369JG92	GO:0000287; GO:0005975; GO:0016868	intramolecular transferase activity, phosphotransferases [GO:0016868]; magnesium ion binding [GO:0000287]		carbohydrate metabolic process [GO:0005975]
A0A369JB42	GO:0008237	metallopeptidase activity [GO:0008237]
A0A369JNE1	GO:0006281; GO:0030915		Smc5-Smc6 complex [GO:0030915]	DNA repair [GO:0006281]
A0A369JG86
A0A369K3C3	GO:0003755; GO:0006457	peptidyl-prolyl cis-trans isomerase activity [GO:0003755]		protein folding [GO:0006457]
A0A369JHT0
A0A369K9K0
A0A369JDC7	GO:0003824	catalytic activity [GO:0003824]
A0A369K4B6	GO:0005743; GO:0008121; GO:0051537; GO:0070469	2 iron, 2 sulfur cluster binding [GO:0051537]; ubiquinol-cytochrome-c reductase activity [GO:0008121]	mitochondrial inner membrane [GO:0005743]; respirasome [GO:0070469]
A0A369KIJ2	GO:0003677; GO:0005524; GO:0005634; GO:0016818; GO:0031491; GO:0043044	ATP binding [GO:0005524]; DNA binding [GO:0003677]; hydrolase activity, acting on acid anhydrides, in phosphorus-containing anhydrides [GO:0016818]; nucleosome binding [GO:0031491]	nucleus [GO:0005634]	ATP-dependent chromatin remodeling [GO:0043044]
A0A369JUQ1	GO:0003755; GO:0006457; GO:0016021	peptidyl-prolyl cis-trans isomerase activity [GO:0003755]	integral component of membrane [GO:0016021]	protein folding [GO:0006457]
A0A369JLI4	GO:0003677; GO:0005634; GO:0006260; GO:0006281; GO:0006310; GO:0046872	DNA binding [GO:0003677]; metal ion binding [GO:0046872]	nucleus [GO:0005634]	DNA recombination [GO:0006310]; DNA repair [GO:0006281]; DNA replication [GO:0006260]
A0A369K7M9	GO:0003723; GO:0004455; GO:0005634; GO:0006397; GO:0009082	ketol-acid reductoisomerase activity [GO:0004455]; RNA binding [GO:0003723]	nucleus [GO:0005634]	branched-chain amino acid biosynthetic process [GO:0009082]; mRNA processing [GO:0006397]
A0A369JVZ2	GO:0009055; GO:0020037; GO:0046872	electron transfer activity [GO:0009055]; heme binding [GO:0020037]; metal ion binding [GO:0046872]
A0A369JR94
A0A369KF75	GO:0004721	phosphoprotein phosphatase activity [GO:0004721]
A0A369JC73	GO:0004791; GO:0005737; GO:0019430	thioredoxin-disulfide reductase activity [GO:0004791]	cytoplasm [GO:0005737]	removal of superoxide radicals [GO:0019430]
A0A369JME9	GO:0003989; GO:0005524; GO:0006633; GO:0046872	acetyl-CoA carboxylase activity [GO:0003989]; ATP binding [GO:0005524]; metal ion binding [GO:0046872]		fatty acid biosynthetic process [GO:0006633]
A0A369J8T2	GO:0000339; GO:0005846; GO:0045292; GO:0051028	RNA cap binding [GO:0000339]	nuclear cap binding complex [GO:0005846]	mRNA cis splicing, via spliceosome [GO:0045292]; mRNA transport [GO:0051028]
A0A369JXQ5
A0A369JJV1
A0A369JMM2	GO:0016021		integral component of membrane [GO:0016021]
A0A369KAR5	GO:0005789; GO:0016021		endoplasmic reticulum membrane [GO:0005789]; integral component of membrane [GO:0016021]
A0A369JKD6	GO:0006406; GO:0006606; GO:0017056; GO:0031080; GO:0031965	structural constituent of nuclear pore [GO:0017056]	nuclear membrane [GO:0031965]; nuclear pore outer ring [GO:0031080]	mRNA export from nucleus [GO:0006406]; protein import into nucleus [GO:0006606]
A0A369JL50	GO:0008654; GO:0016021; GO:0016780	phosphotransferase activity, for other substituted phosphate groups [GO:0016780]	integral component of membrane [GO:0016021]	phospholipid biosynthetic process [GO:0008654]
A0A369JLD6	GO:0003729	mRNA binding [GO:0003729]
A0A369J3G4	GO:0016787	hydrolase activity [GO:0016787]
A0A369J6L0	GO:0016021; GO:0016740	transferase activity [GO:0016740]	integral component of membrane [GO:0016021]
A0A369K2Q9	GO:0005509	calcium ion binding [GO:0005509]
A0A369KBK0	GO:0004674; GO:0005524	ATP binding [GO:0005524]; protein serine/threonine kinase activity [GO:0004674]
A0A369K7B5	GO:0005509; GO:0005783; GO:0006457; GO:0016021; GO:0051082	calcium ion binding [GO:0005509]; unfolded protein binding [GO:0051082]	endoplasmic reticulum [GO:0005783]; integral component of membrane [GO:0016021]	protein folding [GO:0006457]
A0A369JE42	GO:0005524; GO:0016021; GO:0016787	ATP binding [GO:0005524]; hydrolase activity [GO:0016787]	integral component of membrane [GO:0016021]
A0A369JN76	GO:0008270	zinc ion binding [GO:0008270]
A0A369JCA4	GO:0016787	hydrolase activity [GO:0016787]
A0A369J7C1	GO:0003779; GO:0005509	actin binding [GO:0003779]; calcium ion binding [GO:0005509]
A0A369JGU7
A0A369JIK8	GO:0005509; GO:0016021; GO:0016491	calcium ion binding [GO:0005509]; oxidoreductase activity [GO:0016491]	integral component of membrane [GO:0016021]
A0A369KIS7
A0A369JH37	GO:0005086; GO:0032012	ARF guanyl-nucleotide exchange factor activity [GO:0005086]		regulation of ARF protein signal transduction [GO:0032012]
A0A369JGW2
A0A369JMQ4	GO:0008483	transaminase activity [GO:0008483]
A0A369JSV4	GO:0016021		integral component of membrane [GO:0016021]
A0A369JDK2	GO:0003924; GO:0005525	GTPase activity [GO:0003924]; GTP binding [GO:0005525]
A0A369KFB3
A0A369JPN0	GO:0003774; GO:0005524; GO:0016459; GO:0051015	actin filament binding [GO:0051015]; ATP binding [GO:0005524]; motor activity [GO:0003774]	myosin complex [GO:0016459]
A0A369JUB4	GO:0016614; GO:0050660	flavin adenine dinucleotide binding [GO:0050660]; oxidoreductase activity, acting on CH-OH group of donors [GO:0016614]
A0A369JI09	GO:0004601; GO:0005506; GO:0006979; GO:0016705; GO:0020037	heme binding [GO:0020037]; iron ion binding [GO:0005506]; oxidoreductase activity, acting on paired donors, with incorporation or reduction of molecular oxygen [GO:0016705]; peroxidase activity [GO:0004601]		response to oxidative stress [GO:0006979]
A0A369JCT5	GO:0004559; GO:0006013; GO:0030246	alpha-mannosidase activity [GO:0004559]; carbohydrate binding [GO:0030246]		mannose metabolic process [GO:0006013]
A0A369JUN7	GO:0005789; GO:0016021; GO:0016740; GO:0018279	transferase activity [GO:0016740]	endoplasmic reticulum membrane [GO:0005789]; integral component of membrane [GO:0016021]	protein N-linked glycosylation via asparagine [GO:0018279]
A0A369JNC6	GO:0003676	nucleic acid binding [GO:0003676]
A0A369JAW3
A0A369JRI4	GO:0005787; GO:0006465; GO:0008233; GO:0016021	peptidase activity [GO:0008233]	integral component of membrane [GO:0016021]; signal peptidase complex [GO:0005787]	signal peptide processing [GO:0006465]
A0A369J002	GO:0003676; GO:0004535; GO:0030014	nucleic acid binding [GO:0003676]; poly(A)-specific ribonuclease activity [GO:0004535]	CCR4-NOT complex [GO:0030014]
A0A369JTQ7	GO:0004044; GO:0006189; GO:0009113; GO:0009116; GO:0046872	amidophosphoribosyltransferase activity [GO:0004044]; metal ion binding [GO:0046872]		'de novo' IMP biosynthetic process [GO:0006189]; nucleoside metabolic process [GO:0009116]; purine nucleobase biosynthetic process [GO:0009113]
A0A369JQS8	GO:0005739; GO:0008260; GO:0046952	3-oxoacid CoA-transferase activity [GO:0008260]	mitochondrion [GO:0005739]	ketone body catabolic process [GO:0046952]
A0A369JAR6
A0A369K2R0	GO:0005975; GO:0016832	aldehyde-lyase activity [GO:0016832]		carbohydrate metabolic process [GO:0005975]
A0A369JHI0	GO:0003924; GO:0005047; GO:0005525; GO:0005785; GO:0006614	GTPase activity [GO:0003924]; GTP binding [GO:0005525]; signal recognition particle binding [GO:0005047]	signal recognition particle receptor complex [GO:0005785]	SRP-dependent cotranslational protein targeting to membrane [GO:0006614]
A0A369K9P3	GO:0003676; GO:0003899; GO:0006351	DNA-directed 5'-3' RNA polymerase activity [GO:0003899]; nucleic acid binding [GO:0003676]		transcription, DNA-templated [GO:0006351]
A0A369J7D0	GO:0003723	RNA binding [GO:0003723]
A0A369K444	GO:0003950	NAD+ ADP-ribosyltransferase activity [GO:0003950]
A0A369IY49	GO:0000124; GO:0003743; GO:0005669; GO:0006357; GO:0006367; GO:0046695; GO:0046982	protein heterodimerization activity [GO:0046982]; translation initiation factor activity [GO:0003743]	SAGA complex [GO:0000124]; SLIK (SAGA-like) complex [GO:0046695]; transcription factor TFIID complex [GO:0005669]	regulation of transcription by RNA polymerase II [GO:0006357]; transcription initiation from RNA polymerase II promoter [GO:0006367]
A0A369JF86	GO:0003924; GO:0005525	GTPase activity [GO:0003924]; GTP binding [GO:0005525]
A0A369JD53	GO:0000132; GO:0000922; GO:0005623; GO:0005737; GO:0005874; GO:0005875; GO:0051012; GO:0051301; GO:0070840	dynein complex binding [GO:0070840]	cell [GO:0005623]; cytoplasm [GO:0005737]; microtubule [GO:0005874]; microtubule associated complex [GO:0005875]; spindle pole [GO:0000922]	cell division [GO:0051301]; establishment of mitotic spindle orientation [GO:0000132]; microtubule sliding [GO:0051012]
A0A369JDE0	GO:0003899; GO:0006351; GO:0046983	DNA-directed 5'-3' RNA polymerase activity [GO:0003899]; protein dimerization activity [GO:0046983]		transcription, DNA-templated [GO:0006351]
A0A369K6S2	GO:0004420; GO:0005789; GO:0008299; GO:0015936; GO:0016021; GO:0050662	coenzyme binding [GO:0050662]; hydroxymethylglutaryl-CoA reductase (NADPH) activity [GO:0004420]	endoplasmic reticulum membrane [GO:0005789]; integral component of membrane [GO:0016021]	coenzyme A metabolic process [GO:0015936]; isoprenoid biosynthetic process [GO:0008299]
A0A369JNB0	GO:0000276; GO:0015078; GO:0015986	proton transmembrane transporter activity [GO:0015078]	mitochondrial proton-transporting ATP synthase complex, coupling factor F(o) [GO:0000276]	ATP synthesis coupled proton transport [GO:0015986]
A0A369K1V1	GO:0046872	metal ion binding [GO:0046872]
A0A369JGX0
A0A369JI24	GO:0000287; GO:0004749; GO:0009116; GO:0009156; GO:0009165; GO:0016301	kinase activity [GO:0016301]; magnesium ion binding [GO:0000287]; ribose phosphate diphosphokinase activity [GO:0004749]		nucleoside metabolic process [GO:0009116]; nucleotide biosynthetic process [GO:0009165]; ribonucleoside monophosphate biosynthetic process [GO:0009156]
A0A369JGN9
A0A369KGZ5	GO:0016829	lyase activity [GO:0016829]
A0A369JK68	GO:0016491	oxidoreductase activity [GO:0016491]
A0A369JGD6	GO:0005524; GO:0006281; GO:0006325; GO:0031011; GO:0035267; GO:0043139; GO:0097255	5'-3' DNA helicase activity [GO:0043139]; ATP binding [GO:0005524]	Ino80 complex [GO:0031011]; NuA4 histone acetyltransferase complex [GO:0035267]; R2TP complex [GO:0097255]	chromatin organization [GO:0006325]; DNA repair [GO:0006281]
A0A369K1Q3	GO:0004418; GO:0033014	hydroxymethylbilane synthase activity [GO:0004418]		tetrapyrrole biosynthetic process [GO:0033014]
A0A369JS72	GO:0005524; GO:0006457; GO:0051082	ATP binding [GO:0005524]; unfolded protein binding [GO:0051082]		protein folding [GO:0006457]
A0A369J2W3	GO:0016614; GO:0050660	flavin adenine dinucleotide binding [GO:0050660]; oxidoreductase activity, acting on CH-OH group of donors [GO:0016614]
A0A369JVZ4	GO:0051213	dioxygenase activity [GO:0051213]
A0A369JZA3	GO:0034356; GO:0050262	ribosylnicotinamide kinase activity [GO:0050262]		NAD biosynthesis via nicotinamide riboside salvage pathway [GO:0034356]
A0A369IYM3	GO:0004190; GO:0016021	aspartic-type endopeptidase activity [GO:0004190]	integral component of membrane [GO:0016021]
A0A369JS89
A0A369JFC9	GO:0008180		COP9 signalosome [GO:0008180]
A0A369K4Y7	GO:0016846	carbon-sulfur lyase activity [GO:0016846]
A0A369K1P7
A0A369JV96	GO:0000902; GO:0003779; GO:0007015	actin binding [GO:0003779]		actin filament organization [GO:0007015]; cell morphogenesis [GO:0000902]
A0A369JD20	GO:0005524; GO:0016887; GO:0035494	ATPase activity [GO:0016887]; ATP binding [GO:0005524]		SNARE complex disassembly [GO:0035494]
A0A369JYT6	GO:0016491	oxidoreductase activity [GO:0016491]
A0A369J7P3	GO:0006629; GO:0016021		integral component of membrane [GO:0016021]	lipid metabolic process [GO:0006629]
A0A369JN52	GO:0003924; GO:0005200; GO:0005525; GO:0005737; GO:0005874; GO:0007017	GTPase activity [GO:0003924]; GTP binding [GO:0005525]; structural constituent of cytoskeleton [GO:0005200]	cytoplasm [GO:0005737]; microtubule [GO:0005874]	microtubule-based process [GO:0007017]
A0A369JXH4
A0A369JKE8	GO:0004672; GO:0005524	ATP binding [GO:0005524]; protein kinase activity [GO:0004672]
A0A369JL98	GO:0004672; GO:0005524	ATP binding [GO:0005524]; protein kinase activity [GO:0004672]
A0A369JLH0	GO:0003779; GO:0005634; GO:0005737; GO:0034316; GO:0071933	actin binding [GO:0003779]; Arp2/3 complex binding [GO:0071933]	cytoplasm [GO:0005737]; nucleus [GO:0005634]	negative regulation of Arp2/3 complex-mediated actin nucleation [GO:0034316]
A0A369K7Q0	GO:0016491; GO:0071949	FAD binding [GO:0071949]; oxidoreductase activity [GO:0016491]
A0A369JMQ8	GO:0004783; GO:0008652; GO:0009337; GO:0010181; GO:0020037; GO:0050661; GO:0051539	4 iron, 4 sulfur cluster binding [GO:0051539]; FMN binding [GO:0010181]; heme binding [GO:0020037]; NADP binding [GO:0050661]; sulfite reductase (NADPH) activity [GO:0004783]	sulfite reductase complex (NADPH) [GO:0009337]	cellular amino acid biosynthetic process [GO:0008652]
A0A369JZ44	GO:0006520; GO:0016831; GO:0030170	carboxy-lyase activity [GO:0016831]; pyridoxal phosphate binding [GO:0030170]		cellular amino acid metabolic process [GO:0006520]
A0A369KFU7	GO:0000398; GO:0003723; GO:0005681; GO:0005688; GO:0046540	RNA binding [GO:0003723]	spliceosomal complex [GO:0005681]; U4/U6 x U5 tri-snRNP complex [GO:0046540]; U6 snRNP [GO:0005688]	mRNA splicing, via spliceosome [GO:0000398]
A0A369JCZ7	GO:0005623; GO:0006662; GO:0015035; GO:0045454	protein disulfide oxidoreductase activity [GO:0015035]	cell [GO:0005623]	cell redox homeostasis [GO:0045454]; glycerol ether metabolic process [GO:0006662]
A0A369JFQ9	GO:0005885; GO:0034314		Arp2/3 protein complex [GO:0005885]	Arp2/3 complex-mediated actin nucleation [GO:0034314]
A0A369J3Y8	GO:0016831; GO:0019752; GO:0030170	carboxy-lyase activity [GO:0016831]; pyridoxal phosphate binding [GO:0030170]		carboxylic acid metabolic process [GO:0019752]
A0A369JSI2	GO:0000139; GO:0005198; GO:0006886; GO:0016192; GO:0030126	structural molecule activity [GO:0005198]	COPI vesicle coat [GO:0030126]; Golgi membrane [GO:0000139]	intracellular protein transport [GO:0006886]; vesicle-mediated transport [GO:0016192]
A0A369JHN0	GO:0005524; GO:0005737; GO:0006457; GO:0051082	ATP binding [GO:0005524]; unfolded protein binding [GO:0051082]	cytoplasm [GO:0005737]	protein folding [GO:0006457]
A0A369K8X3	GO:0003678; GO:0003688; GO:0005524; GO:0005634; GO:0006270; GO:0042555	ATP binding [GO:0005524]; DNA helicase activity [GO:0003678]; DNA replication origin binding [GO:0003688]	MCM complex [GO:0042555]; nucleus [GO:0005634]	DNA replication initiation [GO:0006270]
A0A369JML2	GO:0004864; GO:0009966	protein phosphatase inhibitor activity [GO:0004864]		regulation of signal transduction [GO:0009966]
A0A369JEC1	GO:0000981; GO:0000987; GO:0005634; GO:0045944; GO:0046983	DNA-binding transcription factor activity, RNA polymerase II-specific [GO:0000981]; protein dimerization activity [GO:0046983]; proximal promoter sequence-specific DNA binding [GO:0000987]	nucleus [GO:0005634]	positive regulation of transcription by RNA polymerase II [GO:0045944]
A0A369K508	GO:0005829; GO:0030904; GO:0042147		cytosol [GO:0005829]; retromer complex [GO:0030904]	retrograde transport, endosome to Golgi [GO:0042147]
A0A369JZC8	GO:0016021		integral component of membrane [GO:0016021]
A0A369JV75	GO:0016491	oxidoreductase activity [GO:0016491]
A0A369J097	GO:0003995; GO:0050660	acyl-CoA dehydrogenase activity [GO:0003995]; flavin adenine dinucleotide binding [GO:0050660]
A0A369JQA8	GO:0003779; GO:0005737; GO:0005885; GO:0030041; GO:0034314	actin binding [GO:0003779]	Arp2/3 protein complex [GO:0005885]; cytoplasm [GO:0005737]	actin filament polymerization [GO:0030041]; Arp2/3 complex-mediated actin nucleation [GO:0034314]
A0A369JCJ8	GO:0003677; GO:0003678; GO:0005524; GO:0005634; GO:0006270; GO:0042555	ATP binding [GO:0005524]; DNA binding [GO:0003677]; DNA helicase activity [GO:0003678]	MCM complex [GO:0042555]; nucleus [GO:0005634]	DNA replication initiation [GO:0006270]
A0A369JJQ9	GO:0003677; GO:0003746; GO:0005634; GO:0006139; GO:0032968	DNA binding [GO:0003677]; translation elongation factor activity [GO:0003746]	nucleus [GO:0005634]	nucleobase-containing compound metabolic process [GO:0006139]; positive regulation of transcription elongation from RNA polymerase II promoter [GO:0032968]
A0A369K8N2	GO:0008540; GO:0030234; GO:0042176	enzyme regulator activity [GO:0030234]	proteasome regulatory particle, base subcomplex [GO:0008540]	regulation of protein catabolic process [GO:0042176]
A0A369K0Z5	GO:0006606			protein import into nucleus [GO:0006606]
A0A369J3X7	GO:0051920	peroxiredoxin activity [GO:0051920]
A0A369KCN2	GO:0016021		integral component of membrane [GO:0016021]
A0A369JTC3	GO:0003735; GO:0005739	structural constituent of ribosome [GO:0003735]	mitochondrion [GO:0005739]
A0A369JV52	GO:0008236	serine-type peptidase activity [GO:0008236]
A0A369JXJ4	GO:0004592; GO:0015940	pantoate-beta-alanine ligase activity [GO:0004592]		pantothenate biosynthetic process [GO:0015940]
A0A369JFD7
A0A369K395
A0A369KCT0
A0A369JZG0
A0A369J7D4
A0A369JME0	GO:0006807			nitrogen compound metabolic process [GO:0006807]
A0A369JS01
A0A369JQM8
A0A369K0T0	GO:0016021; GO:0016616; GO:0051287	NAD binding [GO:0051287]; oxidoreductase activity, acting on the CH-OH group of donors, NAD or NADP as acceptor [GO:0016616]	integral component of membrane [GO:0016021]
A0A369KAC0	GO:0003723	RNA binding [GO:0003723]
A0A369JBR8	GO:0003676	nucleic acid binding [GO:0003676]
A0A369K6Z9	GO:0005524; GO:0006457; GO:0009408; GO:0031072; GO:0046872; GO:0051082	ATP binding [GO:0005524]; heat shock protein binding [GO:0031072]; metal ion binding [GO:0046872]; unfolded protein binding [GO:0051082]		protein folding [GO:0006457]; response to heat [GO:0009408]
A0A369JT47
A0A369JEW6	GO:0004553; GO:0005975	hydrolase activity, hydrolyzing O-glycosyl compounds [GO:0004553]		carbohydrate metabolic process [GO:0005975]
A0A369JT92
A0A369JRK0
A0A369K0H0	GO:0005634; GO:0005737; GO:0015031; GO:0043023	ribosomal large subunit binding [GO:0043023]	cytoplasm [GO:0005737]; nucleus [GO:0005634]	protein transport [GO:0015031]
A0A369JNG4	GO:0035091	phosphatidylinositol binding [GO:0035091]
A0A369JG46	GO:0005840		ribosome [GO:0005840]
A0A369J274	GO:0016021		integral component of membrane [GO:0016021]
A0A369KDQ6
A0A369JYP8	GO:0016740	transferase activity [GO:0016740]
A0A369JKJ3	GO:0004553; GO:0006078	hydrolase activity, hydrolyzing O-glycosyl compounds [GO:0004553]		(1->6)-beta-D-glucan biosynthetic process [GO:0006078]
A0A369J3Q8	GO:0008168; GO:0032259	methyltransferase activity [GO:0008168]		methylation [GO:0032259]
A0A369KCM3	GO:0000978; GO:0001228; GO:0005634	DNA-binding transcription activator activity, RNA polymerase II-specific [GO:0001228]; RNA polymerase II cis-regulatory region sequence-specific DNA binding [GO:0000978]	nucleus [GO:0005634]
A0A369JK86	GO:0006629; GO:0030729	acetoacetate-CoA ligase activity [GO:0030729]		lipid metabolic process [GO:0006629]
A0A369K353	GO:0005524; GO:0005783; GO:0016887; GO:0045048; GO:0046872	ATPase activity [GO:0016887]; ATP binding [GO:0005524]; metal ion binding [GO:0046872]	endoplasmic reticulum [GO:0005783]	protein insertion into ER membrane [GO:0045048]
A0A369K6U7
A0A369J7S7	GO:0003735; GO:0005840; GO:0006412	structural constituent of ribosome [GO:0003735]	ribosome [GO:0005840]	translation [GO:0006412]
A0A369IZD5	GO:0016787	hydrolase activity [GO:0016787]
A0A369JT05	GO:0003735; GO:0005840; GO:0006412	structural constituent of ribosome [GO:0003735]	ribosome [GO:0005840]	translation [GO:0006412]
A0A369K1I6	GO:0003755	peptidyl-prolyl cis-trans isomerase activity [GO:0003755]
A0A369K0K2	GO:0000398; GO:0003723	RNA binding [GO:0003723]		mRNA splicing, via spliceosome [GO:0000398]
A0A369KDP6	GO:0016787	hydrolase activity [GO:0016787]
A0A369JB43	GO:0016491	oxidoreductase activity [GO:0016491]
A0A369J8R8	GO:0003955; GO:0010181	FMN binding [GO:0010181]; NAD(P)H dehydrogenase (quinone) activity [GO:0003955]
A0A369K4N7	GO:0004128; GO:0016021	cytochrome-b5 reductase activity, acting on NAD(P)H [GO:0004128]	integral component of membrane [GO:0016021]
A0A369J7L9	GO:0003735; GO:0005840; GO:0006412	structural constituent of ribosome [GO:0003735]	ribosome [GO:0005840]	translation [GO:0006412]
A0A369JXM1	GO:0004121; GO:0004496; GO:0005524; GO:0005737; GO:0008299; GO:0019346; GO:0030170; GO:0071266	ATP binding [GO:0005524]; cystathionine beta-lyase activity [GO:0004121]; mevalonate kinase activity [GO:0004496]; pyridoxal phosphate binding [GO:0030170]	cytoplasm [GO:0005737]	'de novo' L-methionine biosynthetic process [GO:0071266]; isoprenoid biosynthetic process [GO:0008299]; transsulfuration [GO:0019346]
A0A369K743	GO:0003723; GO:0032574; GO:0035194	5'-3' RNA helicase activity [GO:0032574]; RNA binding [GO:0003723]		posttranscriptional gene silencing by RNA [GO:0035194]
A0A369JQF7	GO:0004421; GO:0008299; GO:0016126	hydroxymethylglutaryl-CoA synthase activity [GO:0004421]		isoprenoid biosynthetic process [GO:0008299]; sterol biosynthetic process [GO:0016126]
A0A369J8L8	GO:0004055; GO:0005524; GO:0006526	argininosuccinate synthase activity [GO:0004055]; ATP binding [GO:0005524]		arginine biosynthetic process [GO:0006526]
A0A369JKU2	GO:0005524; GO:0005737; GO:0008233; GO:0030163; GO:0036402	ATP binding [GO:0005524]; peptidase activity [GO:0008233]; proteasome-activating ATPase activity [GO:0036402]	cytoplasm [GO:0005737]	protein catabolic process [GO:0030163]
A0A369JMV8	GO:0003735; GO:0005840; GO:0006412; GO:0008097	5S rRNA binding [GO:0008097]; structural constituent of ribosome [GO:0003735]	ribosome [GO:0005840]	translation [GO:0006412]
A0A369JIW7	GO:0002161; GO:0004823; GO:0005524; GO:0006429	aminoacyl-tRNA editing activity [GO:0002161]; ATP binding [GO:0005524]; leucine-tRNA ligase activity [GO:0004823]		leucyl-tRNA aminoacylation [GO:0006429]
A0A369JNX8	GO:0004818; GO:0005524; GO:0005737; GO:0006424	ATP binding [GO:0005524]; glutamate-tRNA ligase activity [GO:0004818]	cytoplasm [GO:0005737]	glutamyl-tRNA aminoacylation [GO:0006424]
A0A369K1J1	GO:0008299			isoprenoid biosynthetic process [GO:0008299]
A0A369K866	GO:0004616; GO:0006098; GO:0019521; GO:0050661	NADP binding [GO:0050661]; phosphogluconate dehydrogenase (decarboxylating) activity [GO:0004616]		D-gluconate metabolic process [GO:0019521]; pentose-phosphate shunt [GO:0006098]
A0A369J559	GO:0008299			isoprenoid biosynthetic process [GO:0008299]
A0A369JFC8	GO:0003746; GO:0003924; GO:0005525	GTPase activity [GO:0003924]; GTP binding [GO:0005525]; translation elongation factor activity [GO:0003746]
A0A369JKN3	GO:0003924; GO:0005200; GO:0005525; GO:0005737; GO:0005874; GO:0007017	GTPase activity [GO:0003924]; GTP binding [GO:0005525]; structural constituent of cytoskeleton [GO:0005200]	cytoplasm [GO:0005737]; microtubule [GO:0005874]	microtubule-based process [GO:0007017]
A0A369JQH8
A0A369JKY2
A0A369JH20	GO:0003723	RNA binding [GO:0003723]
A0A369J5W4
A0A369K661	GO:0003677; GO:0005634	DNA binding [GO:0003677]	nucleus [GO:0005634]
A0A369JG35
A0A369JMB7	GO:0000287; GO:0016616; GO:0051287	magnesium ion binding [GO:0000287]; NAD binding [GO:0051287]; oxidoreductase activity, acting on the CH-OH group of donors, NAD or NADP as acceptor [GO:0016616]
A0A369K6Y7	GO:0003723; GO:0004386; GO:0005524	ATP binding [GO:0005524]; helicase activity [GO:0004386]; RNA binding [GO:0003723]
A0A369JDL7	GO:0016620	oxidoreductase activity, acting on the aldehyde or oxo group of donors, NAD or NADP as acceptor [GO:0016620]
A0A369JTE0
A0A369K8C0
A0A369KIY2	GO:0016021		integral component of membrane [GO:0016021]
A0A369J755	GO:0003735; GO:0006412; GO:0015934	structural constituent of ribosome [GO:0003735]	large ribosomal subunit [GO:0015934]	translation [GO:0006412]
A0A369JY94
A0A369K2T8	GO:0016491	oxidoreductase activity [GO:0016491]
A0A369JZ61	GO:0016491	oxidoreductase activity [GO:0016491]
A0A369JWU7	GO:0004489; GO:0006555; GO:0035999	methylenetetrahydrofolate reductase (NAD(P)H) activity [GO:0004489]		methionine metabolic process [GO:0006555]; tetrahydrofolate interconversion [GO:0035999]
A0A369JLW7
A0A369KA22
A0A369JPJ9	GO:0003735; GO:0005840; GO:0006412	structural constituent of ribosome [GO:0003735]	ribosome [GO:0005840]	translation [GO:0006412]
A0A369JMH9	GO:0046872	metal ion binding [GO:0046872]
A0A369J5X9	GO:0000162; GO:0004048	anthranilate phosphoribosyltransferase activity [GO:0004048]		tryptophan biosynthetic process [GO:0000162]
A0A369JV15	GO:0003735; GO:0005840; GO:0006412	structural constituent of ribosome [GO:0003735]	ribosome [GO:0005840]	translation [GO:0006412]
A0A369J6L6	GO:0003824; GO:0050662	catalytic activity [GO:0003824]; coenzyme binding [GO:0050662]
A0A369JPQ5	GO:0005975; GO:0042132	fructose 1,6-bisphosphate 1-phosphatase activity [GO:0042132]		carbohydrate metabolic process [GO:0005975]
A0A369JKI2	GO:0003735; GO:0005840; GO:0006412	structural constituent of ribosome [GO:0003735]	ribosome [GO:0005840]	translation [GO:0006412]
A0A369KC13	GO:0016491	oxidoreductase activity [GO:0016491]
A0A369J8K4
A0A369J1Y0	GO:0004198	calcium-dependent cysteine-type endopeptidase activity [GO:0004198]
A0A369K197	GO:0004499; GO:0050660; GO:0050661	flavin adenine dinucleotide binding [GO:0050660]; N,N-dimethylaniline monooxygenase activity [GO:0004499]; NADP binding [GO:0050661]
A0A369J1U4	GO:0003937; GO:0004643; GO:0006164	IMP cyclohydrolase activity [GO:0003937]; phosphoribosylaminoimidazolecarboxamide formyltransferase activity [GO:0004643]		purine nucleotide biosynthetic process [GO:0006164]
A0A369JAD7	GO:0008446; GO:0019673	GDP-mannose 4,6-dehydratase activity [GO:0008446]		GDP-mannose metabolic process [GO:0019673]
A0A369JM63	GO:0003735; GO:0005840; GO:0006412	structural constituent of ribosome [GO:0003735]	ribosome [GO:0005840]	translation [GO:0006412]
A0A369JH43	GO:0008270; GO:0016491	oxidoreductase activity [GO:0016491]; zinc ion binding [GO:0008270]
A0A369K7K0	GO:0003677; GO:0004386; GO:0005524; GO:0006281; GO:0006338; GO:0006351; GO:0031011	ATP binding [GO:0005524]; DNA binding [GO:0003677]; helicase activity [GO:0004386]	Ino80 complex [GO:0031011]	chromatin remodeling [GO:0006338]; DNA repair [GO:0006281]; transcription, DNA-templated [GO:0006351]
A0A369KCB7	GO:0000105; GO:0000107; GO:0004359; GO:0006541; GO:0016833	glutaminase activity [GO:0004359]; imidazoleglycerol-phosphate synthase activity [GO:0000107]; oxo-acid-lyase activity [GO:0016833]		glutamine metabolic process [GO:0006541]; histidine biosynthetic process [GO:0000105]
A0A369JSY3
A0A369K836	GO:0004639; GO:0006164	phosphoribosylaminoimidazolesuccinocarboxamide synthase activity [GO:0004639]		purine nucleotide biosynthetic process [GO:0006164]
A0A369K1T7	GO:0016740	transferase activity [GO:0016740]
A0A369JNH4	GO:0016787	hydrolase activity [GO:0016787]
A0A369JAL9	GO:0006596; GO:0016491; GO:0016740	oxidoreductase activity [GO:0016491]; transferase activity [GO:0016740]		polyamine biosynthetic process [GO:0006596]
A0A369JWB2	GO:0004553; GO:0005975; GO:0016021	hydrolase activity, hydrolyzing O-glycosyl compounds [GO:0004553]	integral component of membrane [GO:0016021]	carbohydrate metabolic process [GO:0005975]
A0A369JB12	GO:0016021		integral component of membrane [GO:0016021]
A0A369JF09	GO:0003735; GO:0005840; GO:0006412	structural constituent of ribosome [GO:0003735]	ribosome [GO:0005840]	translation [GO:0006412]
A0A369JXD5	GO:0004017; GO:0005524; GO:0005758; GO:0005829; GO:0006172; GO:0046033; GO:0046034	adenylate kinase activity [GO:0004017]; ATP binding [GO:0005524]	cytosol [GO:0005829]; mitochondrial intermembrane space [GO:0005758]	ADP biosynthetic process [GO:0006172]; AMP metabolic process [GO:0046033]; ATP metabolic process [GO:0046034]
A0A369JGV4	GO:0000786; GO:0003677; GO:0005634; GO:0008168; GO:0046982	DNA binding [GO:0003677]; methyltransferase activity [GO:0008168]; protein heterodimerization activity [GO:0046982]	nucleosome [GO:0000786]; nucleus [GO:0005634]
A0A369JT19	GO:0016874	ligase activity [GO:0016874]
A0A369JVM4	GO:0003872; GO:0005524; GO:0005737; GO:0006002; GO:0046872	6-phosphofructokinase activity [GO:0003872]; ATP binding [GO:0005524]; metal ion binding [GO:0046872]	cytoplasm [GO:0005737]	fructose 6-phosphate metabolic process [GO:0006002]
A0A369KC73	GO:0003735; GO:0005840; GO:0006412	structural constituent of ribosome [GO:0003735]	ribosome [GO:0005840]	translation [GO:0006412]
A0A369J245	GO:0004013; GO:0006730	adenosylhomocysteinase activity [GO:0004013]		one-carbon metabolic process [GO:0006730]
A0A369JQD2	GO:0000288; GO:0003747; GO:0003924; GO:0005525	GTPase activity [GO:0003924]; GTP binding [GO:0005525]; translation release factor activity [GO:0003747]		nuclear-transcribed mRNA catabolic process, deadenylation-dependent decay [GO:0000288]
A0A369J1H4	GO:0000002; GO:0000723; GO:0003677; GO:0005524; GO:0005634; GO:0005739; GO:0006281; GO:0006310; GO:0043139	5'-3' DNA helicase activity [GO:0043139]; ATP binding [GO:0005524]; DNA binding [GO:0003677]	mitochondrion [GO:0005739]; nucleus [GO:0005634]	DNA recombination [GO:0006310]; DNA repair [GO:0006281]; mitochondrial genome maintenance [GO:0000002]; telomere maintenance [GO:0000723]
A0A369JVY6
A0A369K4F2	GO:0003676; GO:0004386; GO:0005524	ATP binding [GO:0005524]; helicase activity [GO:0004386]; nucleic acid binding [GO:0003676]
A0A369JL59
A0A369JL73	GO:0016021		integral component of membrane [GO:0016021]
A0A369J194	GO:0005737		cytoplasm [GO:0005737]
A0A369JNL6	GO:0008168; GO:0032259	methyltransferase activity [GO:0008168]		methylation [GO:0032259]
A0A369JCV4	GO:0016301	kinase activity [GO:0016301]
A0A369JJB3	GO:0005623; GO:0006662; GO:0015035; GO:0045454	protein disulfide oxidoreductase activity [GO:0015035]	cell [GO:0005623]	cell redox homeostasis [GO:0045454]; glycerol ether metabolic process [GO:0006662]
A0A369JZ76	GO:0003677; GO:0003917; GO:0005694; GO:0006265	DNA binding [GO:0003677]; DNA topoisomerase type I (single strand cut, ATP-independent) activity [GO:0003917]	chromosome [GO:0005694]	DNA topological change [GO:0006265]
A0A369J625	GO:0000981; GO:0003677; GO:0005634; GO:0006351; GO:0008270	DNA binding [GO:0003677]; DNA-binding transcription factor activity, RNA polymerase II-specific [GO:0000981]; zinc ion binding [GO:0008270]	nucleus [GO:0005634]	transcription, DNA-templated [GO:0006351]
A0A369JGE2	GO:0005524; GO:0005739; GO:0034551	ATP binding [GO:0005524]	mitochondrion [GO:0005739]	mitochondrial respiratory chain complex III assembly [GO:0034551]
A0A369JUJ1	GO:0003735; GO:0006412; GO:0015935	structural constituent of ribosome [GO:0003735]	small ribosomal subunit [GO:0015935]	translation [GO:0006412]
A0A369IZT7	GO:0003824; GO:0030976	catalytic activity [GO:0003824]; thiamine pyrophosphate binding [GO:0030976]
A0A369K1J8	GO:0004843; GO:0006511; GO:0016579	thiol-dependent ubiquitin-specific protease activity [GO:0004843]		protein deubiquitination [GO:0016579]; ubiquitin-dependent protein catabolic process [GO:0006511]
A0A369KH81
A0A369JKQ9	GO:0004177; GO:0008236	aminopeptidase activity [GO:0004177]; serine-type peptidase activity [GO:0008236]
A0A369K7V2	GO:0004128	cytochrome-b5 reductase activity, acting on NAD(P)H [GO:0004128]
A0A369JUX0	GO:0003861; GO:0009098; GO:0009316; GO:0051539	3-isopropylmalate dehydratase activity [GO:0003861]; 4 iron, 4 sulfur cluster binding [GO:0051539]	3-isopropylmalate dehydratase complex [GO:0009316]	leucine biosynthetic process [GO:0009098]
A0A369JCD3	GO:0003924; GO:0005525	GTPase activity [GO:0003924]; GTP binding [GO:0005525]
A0A369J175	GO:0004674; GO:0005524; GO:0044877	ATP binding [GO:0005524]; protein-containing complex binding [GO:0044877]; protein serine/threonine kinase activity [GO:0004674]
A0A369JFN7	GO:0005524; GO:0005737; GO:0006457; GO:0051082	ATP binding [GO:0005524]; unfolded protein binding [GO:0051082]	cytoplasm [GO:0005737]	protein folding [GO:0006457]
A0A369JW47
A0A369K7A9	GO:0016021; GO:0016614; GO:0050660	flavin adenine dinucleotide binding [GO:0050660]; oxidoreductase activity, acting on CH-OH group of donors [GO:0016614]	integral component of membrane [GO:0016021]
A0A369JRM1	GO:0016491	oxidoreductase activity [GO:0016491]
A0A369J4R1	GO:0003755	peptidyl-prolyl cis-trans isomerase activity [GO:0003755]
A0A369K7Y2	GO:0003723	RNA binding [GO:0003723]
A0A369JWX2	GO:0003735; GO:0005840; GO:0006412	structural constituent of ribosome [GO:0003735]	ribosome [GO:0005840]	translation [GO:0006412]
A0A369JQM5	GO:0005634; GO:0015031		nucleus [GO:0005634]	protein transport [GO:0015031]
A0A369J9L7
A0A369JC11	GO:0004553; GO:0006078; GO:0016021	hydrolase activity, hydrolyzing O-glycosyl compounds [GO:0004553]	integral component of membrane [GO:0016021]	(1->6)-beta-D-glucan biosynthetic process [GO:0006078]
A0A369JIW6	GO:0003723; GO:0003735; GO:0006412; GO:0015934; GO:0016740	RNA binding [GO:0003723]; structural constituent of ribosome [GO:0003735]; transferase activity [GO:0016740]	large ribosomal subunit [GO:0015934]	translation [GO:0006412]
A0A369JB55	GO:0016740	transferase activity [GO:0016740]
A0A369K7P7	GO:0008168; GO:0032259	methyltransferase activity [GO:0008168]		methylation [GO:0032259]
A0A369K4F9	GO:0003677; GO:0003678; GO:0005524; GO:0005634; GO:0006270; GO:0042555	ATP binding [GO:0005524]; DNA binding [GO:0003677]; DNA helicase activity [GO:0003678]	MCM complex [GO:0042555]; nucleus [GO:0005634]	DNA replication initiation [GO:0006270]
A0A369JAY3
A0A369J4I8
A0A369JKC0	GO:0016787	hydrolase activity [GO:0016787]
A0A369JVT3	GO:0008270; GO:0016491	oxidoreductase activity [GO:0016491]; zinc ion binding [GO:0008270]
A0A369K5P4	GO:0005975; GO:0030246; GO:0047938	carbohydrate binding [GO:0030246]; glucose-6-phosphate 1-epimerase activity [GO:0047938]		carbohydrate metabolic process [GO:0005975]
A0A369JQY3	GO:0004618; GO:0005524; GO:0006096	ATP binding [GO:0005524]; phosphoglycerate kinase activity [GO:0004618]		glycolytic process [GO:0006096]
A0A369JW83	GO:0005524; GO:0005737; GO:0008233; GO:0030163; GO:0036402	ATP binding [GO:0005524]; peptidase activity [GO:0008233]; proteasome-activating ATPase activity [GO:0036402]	cytoplasm [GO:0005737]	protein catabolic process [GO:0030163]
A0A369KEF6	GO:0006364; GO:0032040		small-subunit processome [GO:0032040]	rRNA processing [GO:0006364]
A0A369JY11	GO:0003700	DNA-binding transcription factor activity [GO:0003700]
A0A369JQ70
A0A369J9S3	GO:0009058; GO:0016740; GO:0030170	pyridoxal phosphate binding [GO:0030170]; transferase activity [GO:0016740]		biosynthetic process [GO:0009058]
A0A369JUL4	GO:0004648; GO:0006564	O-phospho-L-serine:2-oxoglutarate aminotransferase activity [GO:0004648]		L-serine biosynthetic process [GO:0006564]
A0A369K0J6	GO:0016491	oxidoreductase activity [GO:0016491]
A0A369JV69	GO:0004411; GO:0006559; GO:0006570	homogentisate 1,2-dioxygenase activity [GO:0004411]		L-phenylalanine catabolic process [GO:0006559]; tyrosine metabolic process [GO:0006570]
A0A369K3Z9	GO:0016874	ligase activity [GO:0016874]
A0A369JRL1	GO:0016791; GO:0046872	metal ion binding [GO:0046872]; phosphatase activity [GO:0016791]
A0A369JII4	GO:0016811	hydrolase activity, acting on carbon-nitrogen (but not peptide) bonds, in linear amides [GO:0016811]
A0A369K4R1	GO:0003723	RNA binding [GO:0003723]
A0A369JII8
A0A369JMH3	GO:0000398; GO:0000956; GO:0003723; GO:0005681; GO:0005688; GO:0046540	RNA binding [GO:0003723]	spliceosomal complex [GO:0005681]; U4/U6 x U5 tri-snRNP complex [GO:0046540]; U6 snRNP [GO:0005688]	mRNA splicing, via spliceosome [GO:0000398]; nuclear-transcribed mRNA catabolic process [GO:0000956]
A0A369K882	GO:0008080	N-acetyltransferase activity [GO:0008080]
A0A369JR52	GO:0004672; GO:0005524	ATP binding [GO:0005524]; protein kinase activity [GO:0004672]
A0A369KD31
A0A369K6L1	GO:0005737		cytoplasm [GO:0005737]
A0A369JEI2	GO:0000981; GO:0003677; GO:0005634; GO:0006351; GO:0008270	DNA binding [GO:0003677]; DNA-binding transcription factor activity, RNA polymerase II-specific [GO:0000981]; zinc ion binding [GO:0008270]	nucleus [GO:0005634]	transcription, DNA-templated [GO:0006351]
A0A369JBU0	GO:0003735; GO:0005840; GO:0006412	structural constituent of ribosome [GO:0003735]	ribosome [GO:0005840]	translation [GO:0006412]
A0A369K9T1	GO:0000184; GO:0003723; GO:0005737; GO:0008409	5'-3' exonuclease activity [GO:0008409]; RNA binding [GO:0003723]	cytoplasm [GO:0005737]	nuclear-transcribed mRNA catabolic process, nonsense-mediated decay [GO:0000184]
A0A369JPI2	GO:0016021; GO:0031204; GO:0031207		integral component of membrane [GO:0016021]; Sec62/Sec63 complex [GO:0031207]	posttranslational protein targeting to membrane, translocation [GO:0031204]
A0A369JPJ1	GO:0016021		integral component of membrane [GO:0016021]
A0A369J9N4	GO:0016787	hydrolase activity [GO:0016787]
A0A369KE11	GO:0016021		integral component of membrane [GO:0016021]
A0A369JPL8	GO:0016021; GO:0016192		integral component of membrane [GO:0016021]	vesicle-mediated transport [GO:0016192]
A0A369K7Y1	GO:0016740	transferase activity [GO:0016740]
A0A369JL31	GO:0001522; GO:0003723; GO:0009982	pseudouridine synthase activity [GO:0009982]; RNA binding [GO:0003723]		pseudouridine synthesis [GO:0001522]
A0A369JSV5	GO:0016301	kinase activity [GO:0016301]
A0A369JPL9	GO:0003676; GO:0004386; GO:0005524	ATP binding [GO:0005524]; helicase activity [GO:0004386]; nucleic acid binding [GO:0003676]
A0A369J7M5	GO:0016491	oxidoreductase activity [GO:0016491]
A0A369K5V6	GO:0008299			isoprenoid biosynthetic process [GO:0008299]
A0A369JM05	GO:0006069; GO:0008270; GO:0051903	S-(hydroxymethyl)glutathione dehydrogenase activity [GO:0051903]; zinc ion binding [GO:0008270]		ethanol oxidation [GO:0006069]
A0A369K2J5
A0A369JNK4	GO:0046872	metal ion binding [GO:0046872]
A0A369K074	GO:0016021		integral component of membrane [GO:0016021]
A0A369K9W8	GO:0006457; GO:0016272; GO:0051082	unfolded protein binding [GO:0051082]	prefoldin complex [GO:0016272]	protein folding [GO:0006457]
A0A369KCZ2	GO:0046872	metal ion binding [GO:0046872]
A0A369K299
A0A369JIT7	GO:0000287; GO:0003984; GO:0009097; GO:0009099; GO:0030976; GO:0050660	acetolactate synthase activity [GO:0003984]; flavin adenine dinucleotide binding [GO:0050660]; magnesium ion binding [GO:0000287]; thiamine pyrophosphate binding [GO:0030976]		isoleucine biosynthetic process [GO:0009097]; valine biosynthetic process [GO:0009099]
A0A369JJ95	GO:0005737; GO:0006569; GO:0019805; GO:0030170; GO:0030429; GO:0034354; GO:0043420; GO:0097053	kynureninase activity [GO:0030429]; pyridoxal phosphate binding [GO:0030170]	cytoplasm [GO:0005737]	'de novo' NAD biosynthetic process from tryptophan [GO:0034354]; anthranilate metabolic process [GO:0043420]; L-kynurenine catabolic process [GO:0097053]; quinolinate biosynthetic process [GO:0019805]; tryptophan catabolic process [GO:0006569]
A0A369JEP7
A0A369K424	GO:0000276; GO:0015078; GO:0015986	proton transmembrane transporter activity [GO:0015078]	mitochondrial proton-transporting ATP synthase complex, coupling factor F(o) [GO:0000276]	ATP synthesis coupled proton transport [GO:0015986]
A0A369JYB1	GO:0016787	hydrolase activity [GO:0016787]
A0A369J9C6	GO:0004733; GO:0008615; GO:0010181	FMN binding [GO:0010181]; pyridoxamine-phosphate oxidase activity [GO:0004733]		pyridoxine biosynthetic process [GO:0008615]
A0A369JS41	GO:0006807; GO:0016787	hydrolase activity [GO:0016787]		nitrogen compound metabolic process [GO:0006807]
A0A369K8H0	GO:0004617; GO:0006564; GO:0051287	NAD binding [GO:0051287]; phosphoglycerate dehydrogenase activity [GO:0004617]		L-serine biosynthetic process [GO:0006564]
A0A369J4T7	GO:0004631; GO:0005524; GO:0006694; GO:0019287	ATP binding [GO:0005524]; phosphomevalonate kinase activity [GO:0004631]		isopentenyl diphosphate biosynthetic process, mevalonate pathway [GO:0019287]; steroid biosynthetic process [GO:0006694]
A0A369JR69	GO:0004814; GO:0005524; GO:0005737; GO:0006420	arginine-tRNA ligase activity [GO:0004814]; ATP binding [GO:0005524]	cytoplasm [GO:0005737]	arginyl-tRNA aminoacylation [GO:0006420]
A0A369JF78
A0A369JZH6	GO:0003676; GO:0008270	nucleic acid binding [GO:0003676]; zinc ion binding [GO:0008270]
A0A369JHZ8	GO:0016021		integral component of membrane [GO:0016021]
A0A369JN45
A0A369JQ88	GO:0003735; GO:0005840; GO:0006412	structural constituent of ribosome [GO:0003735]	ribosome [GO:0005840]	translation [GO:0006412]
A0A369JTN4	GO:0003676	nucleic acid binding [GO:0003676]
A0A369JVP9	GO:0005524; GO:0005739; GO:0034551	ATP binding [GO:0005524]	mitochondrion [GO:0005739]	mitochondrial respiratory chain complex III assembly [GO:0034551]
A0A369JLG4	GO:0004252; GO:0016021	serine-type endopeptidase activity [GO:0004252]	integral component of membrane [GO:0016021]
A0A369J8V4	GO:0005484; GO:0006886; GO:0016021; GO:0016192	SNAP receptor activity [GO:0005484]	integral component of membrane [GO:0016021]	intracellular protein transport [GO:0006886]; vesicle-mediated transport [GO:0016192]
A0A369JNE5	GO:0008121; GO:0016021	ubiquinol-cytochrome-c reductase activity [GO:0008121]	integral component of membrane [GO:0016021]
A0A369K1E8	GO:0003824; GO:0050662	catalytic activity [GO:0003824]; coenzyme binding [GO:0050662]
A0A369J9S9	GO:0055114			oxidation-reduction process [GO:0055114]
A0A369JIV5	GO:0006511; GO:0016579; GO:0036459	thiol-dependent ubiquitinyl hydrolase activity [GO:0036459]		protein deubiquitination [GO:0016579]; ubiquitin-dependent protein catabolic process [GO:0006511]
A0A369K7S5	GO:0003723; GO:0003735; GO:0005840; GO:0006412; GO:1990904	RNA binding [GO:0003723]; structural constituent of ribosome [GO:0003735]	ribonucleoprotein complex [GO:1990904]; ribosome [GO:0005840]	translation [GO:0006412]
A0A369JPE9	GO:0003735; GO:0005840; GO:0006412	structural constituent of ribosome [GO:0003735]	ribosome [GO:0005840]	translation [GO:0006412]
A0A369KAT8	GO:0016020		membrane [GO:0016020]
A0A369JJC0	GO:0003735; GO:0005840; GO:0006412	structural constituent of ribosome [GO:0003735]	ribosome [GO:0005840]	translation [GO:0006412]
A0A369JGK1
A0A369JZU1	GO:0000786; GO:0003677; GO:0005634; GO:0006334	DNA binding [GO:0003677]	nucleosome [GO:0000786]; nucleus [GO:0005634]	nucleosome assembly [GO:0006334]
A0A369JCB0	GO:0004660; GO:0005965; GO:0008270; GO:0018343	protein farnesyltransferase activity [GO:0004660]; zinc ion binding [GO:0008270]	protein farnesyltransferase complex [GO:0005965]	protein farnesylation [GO:0018343]
A0A369JNW1	GO:0003924; GO:0005525	GTPase activity [GO:0003924]; GTP binding [GO:0005525]
A0A369JCT2
A0A369JUI7
A0A369K8A3	GO:0004471; GO:0046872; GO:0051287	malate dehydrogenase (decarboxylating) (NAD+) activity [GO:0004471]; metal ion binding [GO:0046872]; NAD binding [GO:0051287]
A0A369JUT4	GO:0016021; GO:0022857	transmembrane transporter activity [GO:0022857]	integral component of membrane [GO:0016021]
A0A369K7B8	GO:0003735; GO:0005840; GO:0006412	structural constituent of ribosome [GO:0003735]	ribosome [GO:0005840]	translation [GO:0006412]
A0A369K7V4	GO:0004591; GO:0006099; GO:0030976	oxoglutarate dehydrogenase (succinyl-transferring) activity [GO:0004591]; thiamine pyrophosphate binding [GO:0030976]		tricarboxylic acid cycle [GO:0006099]
A0A369K4E3	GO:0003677; GO:0005634	DNA binding [GO:0003677]	nucleus [GO:0005634]
A0A369JQG5	GO:0005525	GTP binding [GO:0005525]
A0A369JV54	GO:0003723; GO:0005840	RNA binding [GO:0003723]	ribosome [GO:0005840]
A0A369K865	GO:0004553; GO:0005975	hydrolase activity, hydrolyzing O-glycosyl compounds [GO:0004553]		carbohydrate metabolic process [GO:0005975]
A0A369K4T3	GO:0033609; GO:0045735	nutrient reservoir activity [GO:0045735]		oxalate metabolic process [GO:0033609]
A0A369JA05	GO:0003987; GO:0005524; GO:0016208; GO:0019427	acetate-CoA ligase activity [GO:0003987]; AMP binding [GO:0016208]; ATP binding [GO:0005524]		acetyl-CoA biosynthetic process from acetate [GO:0019427]
A0A369JRR6	GO:0016491; GO:0071949	FAD binding [GO:0071949]; oxidoreductase activity [GO:0016491]
A0A369JML3	GO:0005730		nucleolus [GO:0005730]
A0A369K923	GO:0004413; GO:0005524; GO:0006566	ATP binding [GO:0005524]; homoserine kinase activity [GO:0004413]		threonine metabolic process [GO:0006566]
A0A369JTP9	GO:0046872	metal ion binding [GO:0046872]
A0A369K3G1
A0A369K1M8	GO:0016787	hydrolase activity [GO:0016787]
A0A369JFR9
A0A369K8D0	GO:0016021; GO:0019915		integral component of membrane [GO:0016021]	lipid storage [GO:0019915]
A0A369J626
A0A369JKH1
A0A369JN26	GO:0016614; GO:0050660	flavin adenine dinucleotide binding [GO:0050660]; oxidoreductase activity, acting on CH-OH group of donors [GO:0016614]
A0A369KC67
A0A369J218
A0A369JWH0	GO:0003676; GO:0004386; GO:0005524	ATP binding [GO:0005524]; helicase activity [GO:0004386]; nucleic acid binding [GO:0003676]
A0A369JH65	GO:0016021		integral component of membrane [GO:0016021]
A0A369JJM0	GO:0003743	translation initiation factor activity [GO:0003743]
A0A369JYI3	GO:0005524; GO:0016021; GO:0016887; GO:0042626	ATPase activity [GO:0016887]; ATPase-coupled transmembrane transporter activity [GO:0042626]; ATP binding [GO:0005524]	integral component of membrane [GO:0016021]
A0A369JEZ8	GO:0016021		integral component of membrane [GO:0016021]
A0A369JA04	GO:0016829; GO:0019346; GO:0030170	lyase activity [GO:0016829]; pyridoxal phosphate binding [GO:0030170]		transsulfuration [GO:0019346]
A0A369K4Q2	GO:0003735; GO:0005840; GO:0006412	structural constituent of ribosome [GO:0003735]	ribosome [GO:0005840]	translation [GO:0006412]
A0A369KC14	GO:0003735; GO:0005840; GO:0006412	structural constituent of ribosome [GO:0003735]	ribosome [GO:0005840]	translation [GO:0006412]
A0A369J2C4
A0A369JD40
A0A369JH11
A0A369K5T9
A0A369JBT0	GO:0005975; GO:0016773	phosphotransferase activity, alcohol group as acceptor [GO:0016773]		carbohydrate metabolic process [GO:0005975]
A0A369JR15	GO:0004735; GO:0055129	pyrroline-5-carboxylate reductase activity [GO:0004735]		L-proline biosynthetic process [GO:0055129]
A0A369K1F3	GO:0004497; GO:0005506; GO:0016021; GO:0016705; GO:0020037	heme binding [GO:0020037]; iron ion binding [GO:0005506]; monooxygenase activity [GO:0004497]; oxidoreductase activity, acting on paired donors, with incorporation or reduction of molecular oxygen [GO:0016705]	integral component of membrane [GO:0016021]
A0A369JS60	GO:0004326; GO:0005524; GO:0006730; GO:0046872	ATP binding [GO:0005524]; metal ion binding [GO:0046872]; tetrahydrofolylpolyglutamate synthase activity [GO:0004326]		one-carbon metabolic process [GO:0006730]
A0A369JC85
A0A369K1W7
A0A369K1N5	GO:0000398; GO:0003723; GO:0005681; GO:0005688; GO:0046540	RNA binding [GO:0003723]	spliceosomal complex [GO:0005681]; U4/U6 x U5 tri-snRNP complex [GO:0046540]; U6 snRNP [GO:0005688]	mRNA splicing, via spliceosome [GO:0000398]
A0A369KBM1	GO:0005739		mitochondrion [GO:0005739]
A0A369JBY3	GO:0006457			protein folding [GO:0006457]
A0A369JAB8	GO:0000981; GO:0003676; GO:0004846; GO:0005634; GO:0006144; GO:0008270	DNA-binding transcription factor activity, RNA polymerase II-specific [GO:0000981]; nucleic acid binding [GO:0003676]; urate oxidase activity [GO:0004846]; zinc ion binding [GO:0008270]	nucleus [GO:0005634]	purine nucleobase metabolic process [GO:0006144]
A0A369KBL7	GO:0005743; GO:0008137; GO:0010181; GO:0046872; GO:0051287; GO:0051539; GO:0070469	4 iron, 4 sulfur cluster binding [GO:0051539]; FMN binding [GO:0010181]; metal ion binding [GO:0046872]; NAD binding [GO:0051287]; NADH dehydrogenase (ubiquinone) activity [GO:0008137]	mitochondrial inner membrane [GO:0005743]; respirasome [GO:0070469]
A0A369JM09
A0A369JJF8	GO:0003755; GO:0006457	peptidyl-prolyl cis-trans isomerase activity [GO:0003755]		protein folding [GO:0006457]
A0A369K994	GO:0003735; GO:0005840; GO:0006412	structural constituent of ribosome [GO:0003735]	ribosome [GO:0005840]	translation [GO:0006412]
A0A369IYB6	GO:0006520; GO:0030170	pyridoxal phosphate binding [GO:0030170]		cellular amino acid metabolic process [GO:0006520]
A0A369K201	GO:0005840; GO:0042254		ribosome [GO:0005840]	ribosome biogenesis [GO:0042254]
A0A369JR16	GO:0000028; GO:0003735; GO:0006412; GO:0022627	structural constituent of ribosome [GO:0003735]	cytosolic small ribosomal subunit [GO:0022627]	ribosomal small subunit assembly [GO:0000028]; translation [GO:0006412]
A0A369K912
A0A369JGT3	GO:0003777; GO:0005524; GO:0007018; GO:0008017	ATP binding [GO:0005524]; microtubule binding [GO:0008017]; microtubule motor activity [GO:0003777]		microtubule-based movement [GO:0007018]
A0A369J0W7
A0A369JQM2	GO:0003735; GO:0005840; GO:0006412	structural constituent of ribosome [GO:0003735]	ribosome [GO:0005840]	translation [GO:0006412]
A0A369K434	GO:0004455; GO:0005739; GO:0009097; GO:0009099; GO:0016853; GO:0046872	isomerase activity [GO:0016853]; ketol-acid reductoisomerase activity [GO:0004455]; metal ion binding [GO:0046872]	mitochondrion [GO:0005739]	isoleucine biosynthetic process [GO:0009097]; valine biosynthetic process [GO:0009099]
A0A369K0G7	GO:0004825; GO:0005524; GO:0006431	ATP binding [GO:0005524]; methionine-tRNA ligase activity [GO:0004825]		methionyl-tRNA aminoacylation [GO:0006431]
A0A369JUC6	GO:0003735; GO:0005840; GO:0006412; GO:0019843	rRNA binding [GO:0019843]; structural constituent of ribosome [GO:0003735]	ribosome [GO:0005840]	translation [GO:0006412]
A0A369K0G5	GO:0004672; GO:0005524	ATP binding [GO:0005524]; protein kinase activity [GO:0004672]
A0A369JSC7	GO:0005524; GO:0005634; GO:0016887	ATPase activity [GO:0016887]; ATP binding [GO:0005524]	nucleus [GO:0005634]
A0A369JSR8	GO:0004829; GO:0005524; GO:0005737; GO:0006435	ATP binding [GO:0005524]; threonine-tRNA ligase activity [GO:0004829]	cytoplasm [GO:0005737]	threonyl-tRNA aminoacylation [GO:0006435]
A0A369JUK2	GO:0005737; GO:0008863; GO:0009326; GO:0016616; GO:0042183; GO:0051287	formate dehydrogenase (NAD+) activity [GO:0008863]; NAD binding [GO:0051287]; oxidoreductase activity, acting on the CH-OH group of donors, NAD or NADP as acceptor [GO:0016616]	cytoplasm [GO:0005737]; formate dehydrogenase complex [GO:0009326]	formate catabolic process [GO:0042183]
A0A369K8W7	GO:0002161; GO:0004827; GO:0005524; GO:0005737; GO:0006433	aminoacyl-tRNA editing activity [GO:0002161]; ATP binding [GO:0005524]; proline-tRNA ligase activity [GO:0004827]	cytoplasm [GO:0005737]	prolyl-tRNA aminoacylation [GO:0006433]
A0A369JHE6	GO:0006511; GO:0016579; GO:0036459	thiol-dependent ubiquitinyl hydrolase activity [GO:0036459]		protein deubiquitination [GO:0016579]; ubiquitin-dependent protein catabolic process [GO:0006511]
A0A369J8G9
A0A369JXQ4	GO:0003729	mRNA binding [GO:0003729]
A0A369J5S5
A0A369JZY5	GO:0003677; GO:0003678; GO:0005524; GO:0005634; GO:0006270; GO:0042555; GO:1905775	ATP binding [GO:0005524]; DNA binding [GO:0003677]; DNA helicase activity [GO:0003678]	MCM complex [GO:0042555]; nucleus [GO:0005634]	DNA replication initiation [GO:0006270]; negative regulation of DNA helicase activity [GO:1905775]
A0A369JJU6	GO:0003999; GO:0005737; GO:0006168; GO:0009116	adenine phosphoribosyltransferase activity [GO:0003999]	cytoplasm [GO:0005737]	adenine salvage [GO:0006168]; nucleoside metabolic process [GO:0009116]
A0A369JQB4	GO:0004514; GO:0009435	nicotinate-nucleotide diphosphorylase (carboxylating) activity [GO:0004514]		NAD biosynthetic process [GO:0009435]
A0A369JYD3	GO:0016021		integral component of membrane [GO:0016021]
A0A369JXL8
A0A369K5J6	GO:0005737; GO:0008180		COP9 signalosome [GO:0008180]; cytoplasm [GO:0005737]
A0A369K024	GO:0004655; GO:0006779; GO:0046872	metal ion binding [GO:0046872]; porphobilinogen synthase activity [GO:0004655]		porphyrin-containing compound biosynthetic process [GO:0006779]
A0A369JK93	GO:0006535			cysteine biosynthetic process from serine [GO:0006535]
A0A369K0J9	GO:0016491; GO:0050660; GO:0051537	2 iron, 2 sulfur cluster binding [GO:0051537]; flavin adenine dinucleotide binding [GO:0050660]; oxidoreductase activity [GO:0016491]
A0A369JKP6	GO:0016740	transferase activity [GO:0016740]
A0A369JAH0
A0A369K658	GO:0003735; GO:0005840; GO:0006412	structural constituent of ribosome [GO:0003735]	ribosome [GO:0005840]	translation [GO:0006412]
A0A369J463	GO:0008137; GO:0046872; GO:0048038; GO:0051539	4 iron, 4 sulfur cluster binding [GO:0051539]; metal ion binding [GO:0046872]; NADH dehydrogenase (ubiquinone) activity [GO:0008137]; quinone binding [GO:0048038]
A0A369JXI5	GO:0003735; GO:0006412; GO:0015935	structural constituent of ribosome [GO:0003735]	small ribosomal subunit [GO:0015935]	translation [GO:0006412]
A0A369J537	GO:0003743	translation initiation factor activity [GO:0003743]
A0A369JQB6	GO:0004830; GO:0005524; GO:0006436	ATP binding [GO:0005524]; tryptophan-tRNA ligase activity [GO:0004830]		tryptophanyl-tRNA aminoacylation [GO:0006436]
A0A369J9N1	GO:0007155; GO:0030246	carbohydrate binding [GO:0030246]		cell adhesion [GO:0007155]
A0A369K377	GO:0016811	hydrolase activity, acting on carbon-nitrogen (but not peptide) bonds, in linear amides [GO:0016811]
A0A369JK33	GO:0016616; GO:0051287	NAD binding [GO:0051287]; oxidoreductase activity, acting on the CH-OH group of donors, NAD or NADP as acceptor [GO:0016616]
A0A369K706	GO:0003746; GO:0003924; GO:0005525	GTPase activity [GO:0003924]; GTP binding [GO:0005525]; translation elongation factor activity [GO:0003746]
A0A369KBH4	GO:0016491	oxidoreductase activity [GO:0016491]
A0A369KDA7	GO:0004553; GO:0005975	hydrolase activity, hydrolyzing O-glycosyl compounds [GO:0004553]		carbohydrate metabolic process [GO:0005975]
A0A369JIT8	GO:0006511; GO:0016579; GO:0036459	thiol-dependent ubiquitinyl hydrolase activity [GO:0036459]		protein deubiquitination [GO:0016579]; ubiquitin-dependent protein catabolic process [GO:0006511]
A0A369J4I9	GO:0016491	oxidoreductase activity [GO:0016491]
A0A369JAS5	GO:0016787	hydrolase activity [GO:0016787]
A0A369JQ90	GO:0003824	catalytic activity [GO:0003824]
A0A369K7G7	GO:0004047; GO:0005739; GO:0006546; GO:0008483; GO:0032259	aminomethyltransferase activity [GO:0004047]; transaminase activity [GO:0008483]	mitochondrion [GO:0005739]	glycine catabolic process [GO:0006546]; methylation [GO:0032259]
A0A369JB94	GO:0004672; GO:0005524	ATP binding [GO:0005524]; protein kinase activity [GO:0004672]
A0A369K6H0	GO:0005840		ribosome [GO:0005840]
A0A369JD92
A0A369JST0	GO:0016810	hydrolase activity, acting on carbon-nitrogen (but not peptide) bonds [GO:0016810]
A0A369JQX5
A0A369JZI9	GO:0003723; GO:0003735; GO:0005840; GO:0006412	RNA binding [GO:0003723]; structural constituent of ribosome [GO:0003735]	ribosome [GO:0005840]	translation [GO:0006412]
A0A369J591	GO:0003735; GO:0005840; GO:0006412	structural constituent of ribosome [GO:0003735]	ribosome [GO:0005840]	translation [GO:0006412]
A0A369JNP1	GO:0000105; GO:0003735; GO:0003949; GO:0005737; GO:0005840; GO:0006412	1-(5-phosphoribosyl)-5-[(5-phosphoribosylamino)methylideneamino]imidazole-4-carboxamide isomerase activity [GO:0003949]; structural constituent of ribosome [GO:0003735]	cytoplasm [GO:0005737]; ribosome [GO:0005840]	histidine biosynthetic process [GO:0000105]; translation [GO:0006412]
A0A369KAA9	GO:0016491; GO:0050661; GO:0051287	NAD binding [GO:0051287]; NADP binding [GO:0050661]; oxidoreductase activity [GO:0016491]
A0A369K8F1	GO:0003676; GO:0003735; GO:0005840; GO:0006412	nucleic acid binding [GO:0003676]; structural constituent of ribosome [GO:0003735]	ribosome [GO:0005840]	translation [GO:0006412]
A0A369K2X1	GO:0003735; GO:0005840; GO:0006412	structural constituent of ribosome [GO:0003735]	ribosome [GO:0005840]	translation [GO:0006412]
A0A369J1T6	GO:0003735; GO:0005840; GO:0006412	structural constituent of ribosome [GO:0003735]	ribosome [GO:0005840]	translation [GO:0006412]
A0A369JQG1	GO:0005094; GO:0005737	Rho GDP-dissociation inhibitor activity [GO:0005094]	cytoplasm [GO:0005737]
A0A369JZ73	GO:0003824	catalytic activity [GO:0003824]
A0A369JW23	GO:0004674; GO:0005524	ATP binding [GO:0005524]; protein serine/threonine kinase activity [GO:0004674]
A0A369KBZ4	GO:0003735; GO:0005840; GO:0006412	structural constituent of ribosome [GO:0003735]	ribosome [GO:0005840]	translation [GO:0006412]
A0A369JF59
A0A369JT17	GO:0000049; GO:0003735; GO:0004813; GO:0005524; GO:0005739; GO:0005840; GO:0008270; GO:0070143	alanine-tRNA ligase activity [GO:0004813]; ATP binding [GO:0005524]; structural constituent of ribosome [GO:0003735]; tRNA binding [GO:0000049]; zinc ion binding [GO:0008270]	mitochondrion [GO:0005739]; ribosome [GO:0005840]	mitochondrial alanyl-tRNA aminoacylation [GO:0070143]
A0A369K3F1	GO:0004612; GO:0005524; GO:0006094; GO:0016301	ATP binding [GO:0005524]; kinase activity [GO:0016301]; phosphoenolpyruvate carboxykinase (ATP) activity [GO:0004612]		gluconeogenesis [GO:0006094]
A0A369KC28	GO:0046983	protein dimerization activity [GO:0046983]
A0A369JW48	GO:0016021		integral component of membrane [GO:0016021]
A0A369JHX2	GO:0008270; GO:0016491	oxidoreductase activity [GO:0016491]; zinc ion binding [GO:0008270]
A0A369JKR6	GO:0016874	ligase activity [GO:0016874]
A0A369JRL8	GO:0030242			autophagy of peroxisome [GO:0030242]
A0A369K3C6
A0A369J7J6
A0A369JF34	GO:0005096; GO:0007021; GO:0007023; GO:0048487	beta-tubulin binding [GO:0048487]; GTPase activator activity [GO:0005096]		post-chaperonin tubulin folding pathway [GO:0007023]; tubulin complex assembly [GO:0007021]
A0A369K149
A0A369JGQ1	GO:0003735; GO:0005840; GO:0016787	hydrolase activity [GO:0016787]; structural constituent of ribosome [GO:0003735]	ribosome [GO:0005840]
A0A369JID5	GO:0006511			ubiquitin-dependent protein catabolic process [GO:0006511]
A0A369JLW6
A0A369JTE6
A0A369JJL4	GO:0003777; GO:0005524; GO:0007018; GO:0008017	ATP binding [GO:0005524]; microtubule binding [GO:0008017]; microtubule motor activity [GO:0003777]		microtubule-based movement [GO:0007018]
A0A369J5D5	GO:0005634		nucleus [GO:0005634]
A0A369JM91	GO:0004784; GO:0005840; GO:0046872	metal ion binding [GO:0046872]; superoxide dismutase activity [GO:0004784]	ribosome [GO:0005840]
A0A369K842	GO:0004747; GO:0006014	ribokinase activity [GO:0004747]		D-ribose metabolic process [GO:0006014]
A0A369KBL2	GO:0016787	hydrolase activity [GO:0016787]
A0A369K3K9
A0A369K8X8	GO:0003824; GO:0009116	catalytic activity [GO:0003824]		nucleoside metabolic process [GO:0009116]
A0A369JG73	GO:0004497; GO:0005506; GO:0016021; GO:0016705; GO:0020037	heme binding [GO:0020037]; iron ion binding [GO:0005506]; monooxygenase activity [GO:0004497]; oxidoreductase activity, acting on paired donors, with incorporation or reduction of molecular oxygen [GO:0016705]	integral component of membrane [GO:0016021]
A0A369JSE4	GO:0016021		integral component of membrane [GO:0016021]
A0A369K8S7	GO:0005524; GO:0005634; GO:0006355; GO:0042393	ATP binding [GO:0005524]; histone binding [GO:0042393]	nucleus [GO:0005634]	regulation of transcription, DNA-templated [GO:0006355]
A0A369JJV8	GO:0003824	catalytic activity [GO:0003824]
A0A369JB36	GO:0016627; GO:0050660	flavin adenine dinucleotide binding [GO:0050660]; oxidoreductase activity, acting on the CH-CH group of donors [GO:0016627]
A0A369JP39	GO:0000781; GO:0004402; GO:0005634; GO:0005737; GO:0006348	histone acetyltransferase activity [GO:0004402]	chromosome, telomeric region [GO:0000781]; cytoplasm [GO:0005737]; nucleus [GO:0005634]	chromatin silencing at telomere [GO:0006348]
A0A369JUH3	GO:0006457; GO:0051082	unfolded protein binding [GO:0051082]		protein folding [GO:0006457]
A0A369J835
A0A369JXN6
A0A369JUL3	GO:0005789; GO:0016021; GO:0030497; GO:0045703; GO:0102339; GO:0102340; GO:0102341; GO:0102342	3-oxo-arachidoyl-CoA reductase activity [GO:0102339]; 3-oxo-behenoyl-CoA reductase activity [GO:0102340]; 3-oxo-cerotoyl-CoA reductase activity [GO:0102342]; 3-oxo-lignoceroyl-CoA reductase activity [GO:0102341]; ketoreductase activity [GO:0045703]	endoplasmic reticulum membrane [GO:0005789]; integral component of membrane [GO:0016021]	fatty acid elongation [GO:0030497]
A0A369JGF2	GO:0005623; GO:0045454		cell [GO:0005623]	cell redox homeostasis [GO:0045454]
A0A369JL65	GO:0016021; GO:0055085		integral component of membrane [GO:0016021]	transmembrane transport [GO:0055085]
A0A369K026
A0A369JFS7
A0A369J8M1	GO:0016740	transferase activity [GO:0016740]
A0A369KGB4	GO:0016021; GO:0055085		integral component of membrane [GO:0016021]	transmembrane transport [GO:0055085]
A0A369J3Y2
A0A369JAW2
A0A369K4U1	GO:0003676	nucleic acid binding [GO:0003676]
A0A369JMV2	GO:0003677	DNA binding [GO:0003677]
A0A369JHZ9	GO:0003676; GO:0006397; GO:0008270; GO:0061630	nucleic acid binding [GO:0003676]; ubiquitin protein ligase activity [GO:0061630]; zinc ion binding [GO:0008270]		mRNA processing [GO:0006397]
A0A369J5C3	GO:0005506; GO:0016705; GO:0020037	heme binding [GO:0020037]; iron ion binding [GO:0005506]; oxidoreductase activity, acting on paired donors, with incorporation or reduction of molecular oxygen [GO:0016705]
A0A369JE40	GO:0003676; GO:0004386; GO:0005524	ATP binding [GO:0005524]; helicase activity [GO:0004386]; nucleic acid binding [GO:0003676]
A0A369K980	GO:0019905	syntaxin binding [GO:0019905]
A0A369JIK0	GO:0016787	hydrolase activity [GO:0016787]
A0A369JPK3	GO:0005524	ATP binding [GO:0005524]
A0A369JQH5	GO:0006886; GO:0016192; GO:0030117; GO:0030276	clathrin binding [GO:0030276]	membrane coat [GO:0030117]	intracellular protein transport [GO:0006886]; vesicle-mediated transport [GO:0016192]
A0A369JC56	GO:0016021; GO:0016740	transferase activity [GO:0016740]	integral component of membrane [GO:0016021]
A0A369JQN9	GO:0008380			RNA splicing [GO:0008380]
A0A369K9T8
A0A369K9W4	GO:0004497; GO:0005506; GO:0016705; GO:0020037	heme binding [GO:0020037]; iron ion binding [GO:0005506]; monooxygenase activity [GO:0004497]; oxidoreductase activity, acting on paired donors, with incorporation or reduction of molecular oxygen [GO:0016705]
A0A369JJL7
A0A369K6R5
A0A369JNF4	GO:0003924; GO:0005525; GO:0007264	GTPase activity [GO:0003924]; GTP binding [GO:0005525]		small GTPase mediated signal transduction [GO:0007264]
A0A369KD21	GO:0003884; GO:0046416; GO:0071949	D-amino-acid oxidase activity [GO:0003884]; FAD binding [GO:0071949]		D-amino acid metabolic process [GO:0046416]
A0A369JZB8	GO:0003873; GO:0005524; GO:0006000; GO:0006003	6-phosphofructo-2-kinase activity [GO:0003873]; ATP binding [GO:0005524]		fructose 2,6-bisphosphate metabolic process [GO:0006003]; fructose metabolic process [GO:0006000]
A0A369KB85	GO:0003779	actin binding [GO:0003779]
A0A369K712
A0A369K7X5	GO:0016846	carbon-sulfur lyase activity [GO:0016846]
A0A369JA78
A0A369J2T2	GO:0016810	hydrolase activity, acting on carbon-nitrogen (but not peptide) bonds [GO:0016810]
A0A369K4L7	GO:0003924; GO:0005525	GTPase activity [GO:0003924]; GTP binding [GO:0005525]
A0A369JDP3	GO:0002098; GO:0005829; GO:0032447; GO:0034227		cytosol [GO:0005829]	protein urmylation [GO:0032447]; tRNA thio-modification [GO:0034227]; tRNA wobble uridine modification [GO:0002098]
A0A369K855
A0A369JBV6	GO:0003677	DNA binding [GO:0003677]
A0A369K9K4	GO:0003723; GO:0004521	endoribonuclease activity [GO:0004521]; RNA binding [GO:0003723]
A0A369JY89	GO:0004571; GO:0005509; GO:0008152; GO:0016021	calcium ion binding [GO:0005509]; mannosyl-oligosaccharide 1,2-alpha-mannosidase activity [GO:0004571]	integral component of membrane [GO:0016021]	metabolic process [GO:0008152]
A0A369K0J1	GO:0046872	metal ion binding [GO:0046872]
A0A369JFD6	GO:0071949	FAD binding [GO:0071949]
A0A369JI57	GO:0005524; GO:0005737; GO:0006457; GO:0051082	ATP binding [GO:0005524]; unfolded protein binding [GO:0051082]	cytoplasm [GO:0005737]	protein folding [GO:0006457]
A0A369KFI9
A0A369JDR4	GO:0000786; GO:0003677; GO:0005634; GO:0046982	DNA binding [GO:0003677]; protein heterodimerization activity [GO:0046982]	nucleosome [GO:0000786]; nucleus [GO:0005634]
A0A369JZR9	GO:0003735; GO:0006412; GO:0015935; GO:0019843	rRNA binding [GO:0019843]; structural constituent of ribosome [GO:0003735]	small ribosomal subunit [GO:0015935]	translation [GO:0006412]
A0A369J2Q4
A0A369K9U7
A0A369JNG6	GO:0003952; GO:0004359; GO:0005524; GO:0005737; GO:0009435	ATP binding [GO:0005524]; glutaminase activity [GO:0004359]; NAD+ synthase (glutamine-hydrolyzing) activity [GO:0003952]	cytoplasm [GO:0005737]	NAD biosynthetic process [GO:0009435]
A0A369JW38	GO:0005956; GO:0019887	protein kinase regulator activity [GO:0019887]	protein kinase CK2 complex [GO:0005956]
A0A369JSW9	GO:0004721; GO:0005634; GO:0006397	phosphoprotein phosphatase activity [GO:0004721]	nucleus [GO:0005634]	mRNA processing [GO:0006397]
A0A369K9N8	GO:0003735; GO:0005840; GO:0006412	structural constituent of ribosome [GO:0003735]	ribosome [GO:0005840]	translation [GO:0006412]
A0A369JNY3
A0A369JDD4
A0A369JZ75
A0A369JPZ5
A0A369JBN3	GO:0000027; GO:0005730; GO:0005737		cytoplasm [GO:0005737]; nucleolus [GO:0005730]	ribosomal large subunit assembly [GO:0000027]
A0A369JQF0	GO:0003743; GO:0006352; GO:0046982	protein heterodimerization activity [GO:0046982]; translation initiation factor activity [GO:0003743]		DNA-templated transcription, initiation [GO:0006352]
A0A369K010	GO:0016021; GO:0046872	metal ion binding [GO:0046872]	integral component of membrane [GO:0016021]
A0A369JCI9	GO:0016614; GO:0050660	flavin adenine dinucleotide binding [GO:0050660]; oxidoreductase activity, acting on CH-OH group of donors [GO:0016614]
A0A369JWP9
A0A369J9V7	GO:0003735; GO:0005840; GO:0006412	structural constituent of ribosome [GO:0003735]	ribosome [GO:0005840]	translation [GO:0006412]
A0A369JD24	GO:0005524	ATP binding [GO:0005524]
A0A369JXU9
A0A369IXU2
A0A369J663	GO:0005840		ribosome [GO:0005840]
A0A369K0Q2
A0A369JTC0	GO:0003735; GO:0005840; GO:0006412; GO:0019843	rRNA binding [GO:0019843]; structural constituent of ribosome [GO:0003735]	ribosome [GO:0005840]	translation [GO:0006412]
A0A369JC21
A0A369JE20
A0A369KC71	GO:0004222	metalloendopeptidase activity [GO:0004222]
A0A369JV72
A0A369JNB4	GO:0004252	serine-type endopeptidase activity [GO:0004252]
A0A369K1G0	GO:0004190	aspartic-type endopeptidase activity [GO:0004190]
A0A369J856	GO:0003824	catalytic activity [GO:0003824]
A0A369JNY4	GO:0000287; GO:0004019; GO:0005525; GO:0005737; GO:0044208	adenylosuccinate synthase activity [GO:0004019]; GTP binding [GO:0005525]; magnesium ion binding [GO:0000287]	cytoplasm [GO:0005737]	'de novo' AMP biosynthetic process [GO:0044208]
A0A369J5G2	GO:0016021		integral component of membrane [GO:0016021]
A0A369JE85	GO:0005634; GO:0006355; GO:0030015		CCR4-NOT core complex [GO:0030015]; nucleus [GO:0005634]	regulation of transcription, DNA-templated [GO:0006355]
A0A369K5Y3
A0A369KF52	GO:0000981; GO:0003677; GO:0005634; GO:0006351; GO:0008233; GO:0008270	DNA binding [GO:0003677]; DNA-binding transcription factor activity, RNA polymerase II-specific [GO:0000981]; peptidase activity [GO:0008233]; zinc ion binding [GO:0008270]	nucleus [GO:0005634]	transcription, DNA-templated [GO:0006351]
A0A369J686	GO:0005737		cytoplasm [GO:0005737]
A0A369K071	GO:0004817; GO:0005524; GO:0005737; GO:0006423	ATP binding [GO:0005524]; cysteine-tRNA ligase activity [GO:0004817]	cytoplasm [GO:0005737]	cysteinyl-tRNA aminoacylation [GO:0006423]
A0A369K220
A0A369JH98	GO:0004553; GO:0005975; GO:0016021	hydrolase activity, hydrolyzing O-glycosyl compounds [GO:0004553]	integral component of membrane [GO:0016021]	carbohydrate metabolic process [GO:0005975]
A0A369JRL0
A0A369J743	GO:0003779; GO:0008290; GO:0051016	actin binding [GO:0003779]	F-actin capping protein complex [GO:0008290]	barbed-end actin filament capping [GO:0051016]
A0A369K8N5	GO:0004222; GO:0046872	metal ion binding [GO:0046872]; metalloendopeptidase activity [GO:0004222]
A0A369K9H9	GO:0008537		proteasome activator complex [GO:0008537]
A0A369K2A6	GO:0048037	cofactor binding [GO:0048037]
A0A369K494	GO:0000387; GO:0005623; GO:0005829; GO:0005886; GO:0006821; GO:0006884; GO:0034709; GO:0034715		cell [GO:0005623]; cytosol [GO:0005829]; methylosome [GO:0034709]; pICln-Sm protein complex [GO:0034715]; plasma membrane [GO:0005886]	cell volume homeostasis [GO:0006884]; chloride transport [GO:0006821]; spliceosomal snRNP assembly [GO:0000387]
A0A369IYW8	GO:0004553; GO:0005975; GO:0016021	hydrolase activity, hydrolyzing O-glycosyl compounds [GO:0004553]	integral component of membrane [GO:0016021]	carbohydrate metabolic process [GO:0005975]
A0A369JDW0
A0A369JKK1	GO:0008270; GO:0070290	N-acylphosphatidylethanolamine-specific phospholipase D activity [GO:0070290]; zinc ion binding [GO:0008270]
A0A369JJE5	GO:0003723	RNA binding [GO:0003723]
A0A369JZ31	GO:0004553; GO:0005975	hydrolase activity, hydrolyzing O-glycosyl compounds [GO:0004553]		carbohydrate metabolic process [GO:0005975]
A0A369K6G7
A0A369JLL3	GO:0000159; GO:0007165; GO:0019888	protein phosphatase regulator activity [GO:0019888]	protein phosphatase type 2A complex [GO:0000159]	signal transduction [GO:0007165]
A0A369J4Z3	GO:0004298; GO:0005634; GO:0005737; GO:0006511; GO:0019773	threonine-type endopeptidase activity [GO:0004298]	cytoplasm [GO:0005737]; nucleus [GO:0005634]; proteasome core complex, alpha-subunit complex [GO:0019773]	ubiquitin-dependent protein catabolic process [GO:0006511]
A0A369JSV9	GO:0005623; GO:0045454; GO:0051920	peroxiredoxin activity [GO:0051920]	cell [GO:0005623]	cell redox homeostasis [GO:0045454]
A0A369JSX5	GO:0000287; GO:0003723; GO:0004826; GO:0005524; GO:0005737; GO:0006432	ATP binding [GO:0005524]; magnesium ion binding [GO:0000287]; phenylalanine-tRNA ligase activity [GO:0004826]; RNA binding [GO:0003723]	cytoplasm [GO:0005737]	phenylalanyl-tRNA aminoacylation [GO:0006432]
A0A369JK29	GO:0003842; GO:0010133; GO:0016620	1-pyrroline-5-carboxylate dehydrogenase activity [GO:0003842]; oxidoreductase activity, acting on the aldehyde or oxo group of donors, NAD or NADP as acceptor [GO:0016620]		proline catabolic process to glutamate [GO:0010133]
A0A369JVI5	GO:0005524; GO:0016740	ATP binding [GO:0005524]; transferase activity [GO:0016740]
A0A369K8B6	GO:0005524; GO:0016740	ATP binding [GO:0005524]; transferase activity [GO:0016740]
A0A369JC41
A0A369JIC8	GO:0004672; GO:0005524; GO:0006886; GO:0016192	ATP binding [GO:0005524]; protein kinase activity [GO:0004672]		intracellular protein transport [GO:0006886]; vesicle-mediated transport [GO:0016192]
A0A369JVC8	GO:0016798; GO:0045493	hydrolase activity, acting on glycosyl bonds [GO:0016798]		xylan catabolic process [GO:0045493]
A0A369J343	GO:0004601; GO:0005623; GO:0045454; GO:0051920	peroxidase activity [GO:0004601]; peroxiredoxin activity [GO:0051920]	cell [GO:0005623]	cell redox homeostasis [GO:0045454]
A0A369JZD0
A0A369JZU0	GO:0004553; GO:0005975; GO:0016021	hydrolase activity, hydrolyzing O-glycosyl compounds [GO:0004553]	integral component of membrane [GO:0016021]	carbohydrate metabolic process [GO:0005975]
A0A369K761	GO:0070569	uridylyltransferase activity [GO:0070569]
A0A369JUK6	GO:0000030; GO:0006493; GO:0016021	mannosyltransferase activity [GO:0000030]	integral component of membrane [GO:0016021]	protein O-linked glycosylation [GO:0006493]
A0A369J6E3	GO:0016874	ligase activity [GO:0016874]
A0A369JA19	GO:0000287; GO:0016831; GO:0030976	carboxy-lyase activity [GO:0016831]; magnesium ion binding [GO:0000287]; thiamine pyrophosphate binding [GO:0030976]
A0A369K4Y0
A0A369JCT3	GO:0003824	catalytic activity [GO:0003824]
A0A369K9X8	GO:0000139; GO:0005801; GO:0006888; GO:0015031; GO:0016021		cis-Golgi network [GO:0005801]; Golgi membrane [GO:0000139]; integral component of membrane [GO:0016021]	endoplasmic reticulum to Golgi vesicle-mediated transport [GO:0006888]; protein transport [GO:0015031]
A0A369JEL7	GO:0016042; GO:0016787	hydrolase activity [GO:0016787]		lipid catabolic process [GO:0016042]
A0A369JRX7	GO:0016627; GO:0050660	flavin adenine dinucleotide binding [GO:0050660]; oxidoreductase activity, acting on the CH-CH group of donors [GO:0016627]
A0A369JWY1
A0A369JJT5	GO:0005783; GO:0005794; GO:0030008; GO:0048193		endoplasmic reticulum [GO:0005783]; Golgi apparatus [GO:0005794]; TRAPP complex [GO:0030008]	Golgi vesicle transport [GO:0048193]
A0A369JHQ3	GO:0000266; GO:0005741; GO:0016021		integral component of membrane [GO:0016021]; mitochondrial outer membrane [GO:0005741]	mitochondrial fission [GO:0000266]
A0A369JLB4
A0A369JLM9	GO:0016787; GO:0016831	carboxy-lyase activity [GO:0016831]; hydrolase activity [GO:0016787]
A0A369JFB2	GO:0000139; GO:0005198; GO:0006890; GO:0015031; GO:0031410	structural molecule activity [GO:0005198]	cytoplasmic vesicle [GO:0031410]; Golgi membrane [GO:0000139]	protein transport [GO:0015031]; retrograde vesicle-mediated transport, Golgi to endoplasmic reticulum [GO:0006890]
A0A369JE33	GO:0003824; GO:0005975	catalytic activity [GO:0003824]		carbohydrate metabolic process [GO:0005975]
A0A369JVH1	GO:0097428			protein maturation by iron-sulfur cluster transfer [GO:0097428]
A0A369J7G7	GO:0005506; GO:0016705; GO:0020037	heme binding [GO:0020037]; iron ion binding [GO:0005506]; oxidoreductase activity, acting on paired donors, with incorporation or reduction of molecular oxygen [GO:0016705]
A0A369K379	GO:0004491	methylmalonate-semialdehyde dehydrogenase (acylating) activity [GO:0004491]
A0A369JX03	GO:0006979			response to oxidative stress [GO:0006979]
A0A369J0I2
A0A369KAW4
A0A369JZ96	GO:0004499; GO:0050660; GO:0050661	flavin adenine dinucleotide binding [GO:0050660]; N,N-dimethylaniline monooxygenase activity [GO:0004499]; NADP binding [GO:0050661]
A0A369JRN3	GO:0016491	oxidoreductase activity [GO:0016491]
A0A369K496	GO:0016021		integral component of membrane [GO:0016021]
A0A369K393	GO:0003755	peptidyl-prolyl cis-trans isomerase activity [GO:0003755]
A0A369JUB7	GO:0005085; GO:0007264	guanyl-nucleotide exchange factor activity [GO:0005085]		small GTPase mediated signal transduction [GO:0007264]
A0A369JI06
A0A369JI33	GO:0004672; GO:0005524	ATP binding [GO:0005524]; protein kinase activity [GO:0004672]
A0A369J7B8	GO:0003779; GO:0005856	actin binding [GO:0003779]	cytoskeleton [GO:0005856]
A0A369K729	GO:0016021; GO:0016192		integral component of membrane [GO:0016021]	vesicle-mediated transport [GO:0016192]
A0A369JKF8	GO:0005741; GO:0008320; GO:0030150	protein transmembrane transporter activity [GO:0008320]	mitochondrial outer membrane [GO:0005741]	protein import into mitochondrial matrix [GO:0030150]
A0A369J6R4	GO:0005506; GO:0016021; GO:0016705; GO:0020037	heme binding [GO:0020037]; iron ion binding [GO:0005506]; oxidoreductase activity, acting on paired donors, with incorporation or reduction of molecular oxygen [GO:0016705]	integral component of membrane [GO:0016021]
A0A369JBB0	GO:0009058; GO:0016491; GO:0016788	hydrolase activity, acting on ester bonds [GO:0016788]; oxidoreductase activity [GO:0016491]		biosynthetic process [GO:0009058]
A0A369JL46	GO:0003844; GO:0004553; GO:0005978; GO:0043169	1,4-alpha-glucan branching enzyme activity [GO:0003844]; cation binding [GO:0043169]; hydrolase activity, hydrolyzing O-glycosyl compounds [GO:0004553]		glycogen biosynthetic process [GO:0005978]
A0A369JLA4	GO:0046872	metal ion binding [GO:0046872]
A0A369JK69
A0A369K1B5	GO:0033180; GO:0046961	proton-transporting ATPase activity, rotational mechanism [GO:0046961]	proton-transporting V-type ATPase, V1 domain [GO:0033180]
A0A369K888	GO:0009063; GO:0016052; GO:0050023	L-fuconate dehydratase activity [GO:0050023]		carbohydrate catabolic process [GO:0016052]; cellular amino acid catabolic process [GO:0009063]
A0A369JMV1
A0A369JPH5
A0A369JJJ6
A0A369JA40	GO:0003849; GO:0009073	3-deoxy-7-phosphoheptulonate synthase activity [GO:0003849]		aromatic amino acid family biosynthetic process [GO:0009073]
A0A369JND0	GO:0004345; GO:0006006; GO:0006098; GO:0050661	glucose-6-phosphate dehydrogenase activity [GO:0004345]; NADP binding [GO:0050661]		glucose metabolic process [GO:0006006]; pentose-phosphate shunt [GO:0006098]
A0A369K6J3	GO:0004069; GO:0006520; GO:0009058; GO:0030170	L-aspartate:2-oxoglutarate aminotransferase activity [GO:0004069]; pyridoxal phosphate binding [GO:0030170]		biosynthetic process [GO:0009058]; cellular amino acid metabolic process [GO:0006520]
A0A369JUD3
A0A369JL56	GO:0000275; GO:0015986; GO:0046933	proton-transporting ATP synthase activity, rotational mechanism [GO:0046933]	mitochondrial proton-transporting ATP synthase complex, catalytic core F(1) [GO:0000275]	ATP synthesis coupled proton transport [GO:0015986]
A0A369JD15	GO:0004488	methylenetetrahydrofolate dehydrogenase (NADP+) activity [GO:0004488]
A0A369K831
A0A369J5U7	GO:0016491	oxidoreductase activity [GO:0016491]
A0A369JM22	GO:0004356; GO:0006542	glutamate-ammonia ligase activity [GO:0004356]		glutamine biosynthetic process [GO:0006542]
A0A369JKV0
A0A369J7T5	GO:0008299			isoprenoid biosynthetic process [GO:0008299]
A0A369K9I1	GO:0005975; GO:0016020; GO:0016126; GO:0016906; GO:0030259; GO:0102202; GO:0102203; GO:0102205	brassicasterol glucosyltransferase activity [GO:0102203]; cholesterol alpha-glucosyltransferase activity [GO:0102205]; soladodine glucosyltransferase activity [GO:0102202]; sterol 3-beta-glucosyltransferase activity [GO:0016906]	membrane [GO:0016020]	carbohydrate metabolic process [GO:0005975]; lipid glycosylation [GO:0030259]; sterol biosynthetic process [GO:0016126]
A0A369JA34	GO:0003729; GO:0043488	mRNA binding [GO:0003729]		regulation of mRNA stability [GO:0043488]
A0A369J5V7	GO:0006479; GO:0008168	methyltransferase activity [GO:0008168]		protein methylation [GO:0006479]
A0A369JL36	GO:0000398; GO:0003723; GO:0005681; GO:0008270	RNA binding [GO:0003723]; zinc ion binding [GO:0008270]	spliceosomal complex [GO:0005681]	mRNA splicing, via spliceosome [GO:0000398]
A0A369K9W6	GO:0003677; GO:0003918; GO:0005524; GO:0006265	ATP binding [GO:0005524]; DNA binding [GO:0003677]; DNA topoisomerase type II (double strand cut, ATP-hydrolyzing) activity [GO:0003918]		DNA topological change [GO:0006265]
A0A369JWB6	GO:0005634; GO:0008168; GO:0030488; GO:0036265	methyltransferase activity [GO:0008168]	nucleus [GO:0005634]	RNA (guanine-N7)-methylation [GO:0036265]; tRNA methylation [GO:0030488]
A0A369K8P7
A0A369K949	GO:0016757	transferase activity, transferring glycosyl groups [GO:0016757]
A0A369JK05
A0A369JFQ4
A0A369JPY8
A0A369JPR9	GO:0003723; GO:0031124	RNA binding [GO:0003723]		mRNA 3'-end processing [GO:0031124]
A0A369K6Q6	GO:0016491	oxidoreductase activity [GO:0016491]
A0A369JNF8	GO:0046983	protein dimerization activity [GO:0046983]
A0A369K294	GO:0000922; GO:0005737; GO:0005815; GO:0005874; GO:0007020; GO:0043015	gamma-tubulin binding [GO:0043015]	cytoplasm [GO:0005737]; microtubule [GO:0005874]; microtubule organizing center [GO:0005815]; spindle pole [GO:0000922]	microtubule nucleation [GO:0007020]
A0A369JBX1	GO:0016021		integral component of membrane [GO:0016021]
A0A369JIY8	GO:0005524; GO:0005694; GO:0051276	ATP binding [GO:0005524]	chromosome [GO:0005694]	chromosome organization [GO:0051276]
A0A369JUS4
A0A369JVN7	GO:0003723	RNA binding [GO:0003723]
A0A369J775	GO:0016491	oxidoreductase activity [GO:0016491]
A0A369JJG4	GO:0035556			intracellular signal transduction [GO:0035556]
A0A369JRL2	GO:0000166; GO:0003938; GO:0005737; GO:0006177; GO:0046872	IMP dehydrogenase activity [GO:0003938]; metal ion binding [GO:0046872]; nucleotide binding [GO:0000166]	cytoplasm [GO:0005737]	GMP biosynthetic process [GO:0006177]
A0A369K6M0	GO:0046872; GO:0070006	metal ion binding [GO:0046872]; metalloaminopeptidase activity [GO:0070006]
A0A369IZB3	GO:0006886; GO:0016192; GO:0030117; GO:0030276	clathrin binding [GO:0030276]	membrane coat [GO:0030117]	intracellular protein transport [GO:0006886]; vesicle-mediated transport [GO:0016192]
A0A369K243	GO:0004452; GO:0008299; GO:0016787	hydrolase activity [GO:0016787]; isopentenyl-diphosphate delta-isomerase activity [GO:0004452]		isoprenoid biosynthetic process [GO:0008299]
A0A369JN35	GO:0003743	translation initiation factor activity [GO:0003743]
A0A369JBT1	GO:0016491; GO:0046872	metal ion binding [GO:0046872]; oxidoreductase activity [GO:0016491]
A0A369JT49	GO:0001664; GO:0003924; GO:0005525; GO:0005834; GO:0007186; GO:0031683	G-protein beta/gamma-subunit complex binding [GO:0031683]; G protein-coupled receptor binding [GO:0001664]; GTPase activity [GO:0003924]; GTP binding [GO:0005525]	heterotrimeric G-protein complex [GO:0005834]	G protein-coupled receptor signaling pathway [GO:0007186]
A0A369JDA6
A0A369J3X9	GO:0005743; GO:0030150; GO:0051087	chaperone binding [GO:0051087]	mitochondrial inner membrane [GO:0005743]	protein import into mitochondrial matrix [GO:0030150]
A0A369JJN1	GO:0003779; GO:0030837	actin binding [GO:0003779]		negative regulation of actin filament polymerization [GO:0030837]
A0A369K222	GO:0016021		integral component of membrane [GO:0016021]
A0A369JNV1	GO:0048188		Set1C/COMPASS complex [GO:0048188]
A0A369JAS8	GO:0005524; GO:0005739; GO:0034551	ATP binding [GO:0005524]	mitochondrion [GO:0005739]	mitochondrial respiratory chain complex III assembly [GO:0034551]
A0A369JXP7	GO:0003723	RNA binding [GO:0003723]
A0A369JMQ1
A0A369K8C7
A0A369JT93	GO:0070481; GO:0070966; GO:0071025			nuclear-transcribed mRNA catabolic process, no-go decay [GO:0070966]; nuclear-transcribed mRNA catabolic process, non-stop decay [GO:0070481]; RNA surveillance [GO:0071025]
A0A369K040	GO:0008080	N-acetyltransferase activity [GO:0008080]
A0A369JBR3
A0A369JNZ6	GO:0003924; GO:0005525; GO:0005786; GO:0006614; GO:0008312	7S RNA binding [GO:0008312]; GTPase activity [GO:0003924]; GTP binding [GO:0005525]	signal recognition particle, endoplasmic reticulum targeting [GO:0005786]	SRP-dependent cotranslational protein targeting to membrane [GO:0006614]
A0A369K5W0	GO:0008270; GO:0016491	oxidoreductase activity [GO:0016491]; zinc ion binding [GO:0008270]
A0A369K4T7	GO:0008080	N-acetyltransferase activity [GO:0008080]
A0A369JMS4
A0A369JH77	GO:0016787	hydrolase activity [GO:0016787]
A0A369JHT8	GO:0004525; GO:0006396	ribonuclease III activity [GO:0004525]		RNA processing [GO:0006396]
A0A369JTT8	GO:0005739; GO:0055114		mitochondrion [GO:0005739]	oxidation-reduction process [GO:0055114]
A0A369KD64	GO:0046872	metal ion binding [GO:0046872]
A0A369K567	GO:0008318; GO:0018342	protein prenyltransferase activity [GO:0008318]		protein prenylation [GO:0018342]
A0A369JX81	GO:0016301	kinase activity [GO:0016301]
A0A369JP87	GO:0006904			vesicle docking involved in exocytosis [GO:0006904]
A0A369JY48	GO:0006457; GO:0031072; GO:0046872; GO:0051082	heat shock protein binding [GO:0031072]; metal ion binding [GO:0046872]; unfolded protein binding [GO:0051082]		protein folding [GO:0006457]
A0A369JXB9
A0A369K0I4	GO:0004674; GO:0005524	ATP binding [GO:0005524]; protein serine/threonine kinase activity [GO:0004674]
A0A369KA29	GO:0003676; GO:0006396	nucleic acid binding [GO:0003676]		RNA processing [GO:0006396]
A0A369K429	GO:0004343; GO:0006048	glucosamine 6-phosphate N-acetyltransferase activity [GO:0004343]		UDP-N-acetylglucosamine biosynthetic process [GO:0006048]
A0A369JR76
A0A369K2C1	GO:0005778; GO:0016560		peroxisomal membrane [GO:0005778]	protein import into peroxisome matrix, docking [GO:0016560]
A0A369K098	GO:0005643; GO:0046907		nuclear pore [GO:0005643]	intracellular transport [GO:0046907]
A0A369J254	GO:0004553; GO:0005975; GO:0016021	hydrolase activity, hydrolyzing O-glycosyl compounds [GO:0004553]	integral component of membrane [GO:0016021]	carbohydrate metabolic process [GO:0005975]
A0A369JVR4	GO:0009263; GO:0016491	oxidoreductase activity [GO:0016491]		deoxyribonucleotide biosynthetic process [GO:0009263]
A0A369JVY9	GO:0016491	oxidoreductase activity [GO:0016491]
A0A369J8D8	GO:0003723; GO:0003735; GO:0005840; GO:0006412	RNA binding [GO:0003723]; structural constituent of ribosome [GO:0003735]	ribosome [GO:0005840]	translation [GO:0006412]
A0A369J6I3
A0A369JRS6	GO:0016787	hydrolase activity [GO:0016787]
A0A369JSN0
A0A369JJB9	GO:0006897; GO:0016020		membrane [GO:0016020]	endocytosis [GO:0006897]
A0A369K8U3	GO:0005524; GO:0016887	ATPase activity [GO:0016887]; ATP binding [GO:0005524]
A0A369JLQ7	GO:0019781; GO:0045116	NEDD8 activating enzyme activity [GO:0019781]		protein neddylation [GO:0045116]
A0A369KDD1	GO:0005524; GO:0006298; GO:0030983	ATP binding [GO:0005524]; mismatched DNA binding [GO:0030983]		mismatch repair [GO:0006298]
A0A369JH99
A0A369JGR1	GO:0000774; GO:0006457; GO:0042803; GO:0051087	adenyl-nucleotide exchange factor activity [GO:0000774]; chaperone binding [GO:0051087]; protein homodimerization activity [GO:0042803]		protein folding [GO:0006457]
A0A369K4U5
A0A369J3G6
A0A369J741	GO:0004298; GO:0005634; GO:0005737; GO:0005839; GO:0051603	threonine-type endopeptidase activity [GO:0004298]	cytoplasm [GO:0005737]; nucleus [GO:0005634]; proteasome core complex [GO:0005839]	proteolysis involved in cellular protein catabolic process [GO:0051603]
A0A369K174	GO:0003924; GO:0005200; GO:0005525; GO:0005874; GO:0007017	GTPase activity [GO:0003924]; GTP binding [GO:0005525]; structural constituent of cytoskeleton [GO:0005200]	microtubule [GO:0005874]	microtubule-based process [GO:0007017]
A0A369IY26
A0A369K5R6	GO:0001732; GO:0003743; GO:0005852; GO:0016282; GO:0031369; GO:0033290	translation initiation factor activity [GO:0003743]; translation initiation factor binding [GO:0031369]	eukaryotic 43S preinitiation complex [GO:0016282]; eukaryotic 48S preinitiation complex [GO:0033290]; eukaryotic translation initiation factor 3 complex [GO:0005852]	formation of cytoplasmic translation initiation complex [GO:0001732]
A0A369JH42	GO:0008483; GO:0009058; GO:0030170	pyridoxal phosphate binding [GO:0030170]; transaminase activity [GO:0008483]		biosynthetic process [GO:0009058]
A0A369IZ25	GO:0001732; GO:0003743; GO:0016282; GO:0033290; GO:0071540	translation initiation factor activity [GO:0003743]	eukaryotic 43S preinitiation complex [GO:0016282]; eukaryotic 48S preinitiation complex [GO:0033290]; eukaryotic translation initiation factor 3 complex, eIF3e [GO:0071540]	formation of cytoplasmic translation initiation complex [GO:0001732]
A0A369JP65	GO:0003747	translation release factor activity [GO:0003747]
A0A369JXJ2
A0A369JBH8	GO:0008080; GO:0016021	N-acetyltransferase activity [GO:0008080]	integral component of membrane [GO:0016021]
A0A369JBP0
A0A369JVT2	GO:0004794; GO:0009097; GO:0030170	L-threonine ammonia-lyase activity [GO:0004794]; pyridoxal phosphate binding [GO:0030170]		isoleucine biosynthetic process [GO:0009097]
A0A369JSH5	GO:0008168; GO:0032259	methyltransferase activity [GO:0008168]		methylation [GO:0032259]
A0A369KDS1	GO:0006886; GO:0016192; GO:0030131		clathrin adaptor complex [GO:0030131]	intracellular protein transport [GO:0006886]; vesicle-mediated transport [GO:0016192]
A0A369JMN6	GO:0005506; GO:0006537; GO:0010181; GO:0016040; GO:0050660; GO:0051538	3 iron, 4 sulfur cluster binding [GO:0051538]; flavin adenine dinucleotide binding [GO:0050660]; FMN binding [GO:0010181]; glutamate synthase (NADH) activity [GO:0016040]; iron ion binding [GO:0005506]		glutamate biosynthetic process [GO:0006537]
A0A369JV42	GO:0003723	RNA binding [GO:0003723]
A0A369K1D8	GO:0003824; GO:0005975	catalytic activity [GO:0003824]		carbohydrate metabolic process [GO:0005975]
A0A369JX66	GO:0003723	RNA binding [GO:0003723]
A0A369KGW4
A0A369JI40	GO:0004069; GO:0006520; GO:0009058; GO:0030170	L-aspartate:2-oxoglutarate aminotransferase activity [GO:0004069]; pyridoxal phosphate binding [GO:0030170]		biosynthetic process [GO:0009058]; cellular amino acid metabolic process [GO:0006520]
A0A369K5R2	GO:0004222; GO:0005615; GO:0008270	metalloendopeptidase activity [GO:0004222]; zinc ion binding [GO:0008270]	extracellular space [GO:0005615]
A0A369J6N2
A0A369JM11	GO:0003735; GO:0005840; GO:0006412	structural constituent of ribosome [GO:0003735]	ribosome [GO:0005840]	translation [GO:0006412]
A0A369JFV9	GO:0000139; GO:0005789; GO:0006914; GO:0015031; GO:0048208		endoplasmic reticulum membrane [GO:0005789]; Golgi membrane [GO:0000139]	autophagy [GO:0006914]; COPII vesicle coating [GO:0048208]; protein transport [GO:0015031]
A0A369JMR6
A0A369K6V4
A0A369JA49	GO:0005789; GO:0016021		endoplasmic reticulum membrane [GO:0005789]; integral component of membrane [GO:0016021]
A0A369K2V9
A0A369JIR0	GO:0000276; GO:0015078; GO:0015986	proton transmembrane transporter activity [GO:0015078]	mitochondrial proton-transporting ATP synthase complex, coupling factor F(o) [GO:0000276]	ATP synthesis coupled proton transport [GO:0015986]
A0A369JIU2	GO:0051213	dioxygenase activity [GO:0051213]
A0A369JVS3	GO:0000049; GO:0004812; GO:0005524; GO:0043039	aminoacyl-tRNA ligase activity [GO:0004812]; ATP binding [GO:0005524]; tRNA binding [GO:0000049]		tRNA aminoacylation [GO:0043039]
A0A369JLF2	GO:0004638; GO:0005524; GO:0006189; GO:0043727; GO:0046872	5-amino-4-imidazole carboxylate lyase activity [GO:0043727]; ATP binding [GO:0005524]; metal ion binding [GO:0046872]; phosphoribosylaminoimidazole carboxylase activity [GO:0004638]		'de novo' IMP biosynthetic process [GO:0006189]
A0A369K772	GO:0005525; GO:0016020; GO:0016192	GTP binding [GO:0005525]	membrane [GO:0016020]	vesicle-mediated transport [GO:0016192]
A0A369JDS4	GO:0003743	translation initiation factor activity [GO:0003743]
A0A369JN75	GO:0005096; GO:0035556	GTPase activator activity [GO:0005096]		intracellular signal transduction [GO:0035556]
A0A369J9X4	GO:0004352; GO:0019551	glutamate dehydrogenase (NAD+) activity [GO:0004352]		glutamate catabolic process to 2-oxoglutarate [GO:0019551]
A0A369JNZ8	GO:0004834	tryptophan synthase activity [GO:0004834]
A0A369JJ01
A0A369K4L0	GO:0016740	transferase activity [GO:0016740]
A0A369K801
A0A369JXD1	GO:0016021		integral component of membrane [GO:0016021]
A0A369K4Z3	GO:0000398; GO:0003723; GO:0005681; GO:0005732	RNA binding [GO:0003723]	small nucleolar ribonucleoprotein complex [GO:0005732]; spliceosomal complex [GO:0005681]	mRNA splicing, via spliceosome [GO:0000398]
A0A369JJ34	GO:0016787	hydrolase activity [GO:0016787]
A0A369JI52	GO:0006307; GO:0008168; GO:0032259; GO:0035552; GO:0051213	dioxygenase activity [GO:0051213]; methyltransferase activity [GO:0008168]		DNA dealkylation involved in DNA repair [GO:0006307]; methylation [GO:0032259]; oxidative single-stranded DNA demethylation [GO:0035552]
A0A369JMY3	GO:0003676; GO:0004519; GO:0046872	endonuclease activity [GO:0004519]; metal ion binding [GO:0046872]; nucleic acid binding [GO:0003676]
A0A369JMH0	GO:0003735; GO:0005840; GO:0006412	structural constituent of ribosome [GO:0003735]	ribosome [GO:0005840]	translation [GO:0006412]
A0A369J7N7
A0A369JXX5	GO:0003677	DNA binding [GO:0003677]
A0A369K137	GO:0003743	translation initiation factor activity [GO:0003743]
A0A369JLG6	GO:0005524; GO:0016740	ATP binding [GO:0005524]; transferase activity [GO:0016740]
A0A369JRR8	GO:0005634; GO:0046982	protein heterodimerization activity [GO:0046982]	nucleus [GO:0005634]
A0A369JTL2	GO:0003700; GO:0005634; GO:0006357; GO:0043565	DNA-binding transcription factor activity [GO:0003700]; sequence-specific DNA binding [GO:0043565]	nucleus [GO:0005634]	regulation of transcription by RNA polymerase II [GO:0006357]
A0A369JS32
A0A369JUV9	GO:0000160; GO:0004674; GO:0005524	ATP binding [GO:0005524]; protein serine/threonine kinase activity [GO:0004674]		phosphorelay signal transduction system [GO:0000160]
A0A369JD87
A0A369JQ05	GO:0003723; GO:0003735; GO:0005840; GO:0006412	RNA binding [GO:0003723]; structural constituent of ribosome [GO:0003735]	ribosome [GO:0005840]	translation [GO:0006412]
A0A369JU09	GO:0003677; GO:0003899; GO:0005634; GO:0006351	DNA binding [GO:0003677]; DNA-directed 5'-3' RNA polymerase activity [GO:0003899]	nucleus [GO:0005634]	transcription, DNA-templated [GO:0006351]
A0A369JKI1	GO:0004843; GO:0006511	thiol-dependent ubiquitin-specific protease activity [GO:0004843]		ubiquitin-dependent protein catabolic process [GO:0006511]
A0A369JFY1	GO:0003824; GO:0016021; GO:0030151; GO:0030170	catalytic activity [GO:0003824]; molybdenum ion binding [GO:0030151]; pyridoxal phosphate binding [GO:0030170]	integral component of membrane [GO:0016021]
A0A369JXE0	GO:0003824; GO:0009058	catalytic activity [GO:0003824]		biosynthetic process [GO:0009058]
A0A369K1B2	GO:0004609; GO:0006646; GO:0016540; GO:0031305	phosphatidylserine decarboxylase activity [GO:0004609]	integral component of mitochondrial inner membrane [GO:0031305]	phosphatidylethanolamine biosynthetic process [GO:0006646]; protein autoprocessing [GO:0016540]
A0A369JKH2	GO:0008180		COP9 signalosome [GO:0008180]
A0A369K7R0	GO:0016491	oxidoreductase activity [GO:0016491]
A0A369JVK2	GO:0010265			SCF complex assembly [GO:0010265]
A0A369JKD5	GO:0006417; GO:0016021; GO:0022857; GO:0030015	transmembrane transporter activity [GO:0022857]	CCR4-NOT core complex [GO:0030015]; integral component of membrane [GO:0016021]	regulation of translation [GO:0006417]
A0A369K6U8
A0A369JN00
A0A369JLY1	GO:0005634; GO:0006325; GO:0006355		nucleus [GO:0005634]	chromatin organization [GO:0006325]; regulation of transcription, DNA-templated [GO:0006355]
A0A369K2C7	GO:0016491	oxidoreductase activity [GO:0016491]
A0A369J3J1
A0A369J3H6
A0A369JY05	GO:0003824	catalytic activity [GO:0003824]
A0A369JBB4	GO:0004553; GO:0005975; GO:0008061; GO:0035091	chitin binding [GO:0008061]; hydrolase activity, hydrolyzing O-glycosyl compounds [GO:0004553]; phosphatidylinositol binding [GO:0035091]		carbohydrate metabolic process [GO:0005975]
A0A369K3A4	GO:0005634; GO:0006334		nucleus [GO:0005634]	nucleosome assembly [GO:0006334]
A0A369JT46
A0A369JZS9	GO:0004425; GO:0004640; GO:0006568	indole-3-glycerol-phosphate synthase activity [GO:0004425]; phosphoribosylanthranilate isomerase activity [GO:0004640]		tryptophan metabolic process [GO:0006568]
A0A369K0T9
A0A369JTK1	GO:0000287; GO:0004449; GO:0005739; GO:0006099; GO:0051287	isocitrate dehydrogenase (NAD+) activity [GO:0004449]; magnesium ion binding [GO:0000287]; NAD binding [GO:0051287]	mitochondrion [GO:0005739]	tricarboxylic acid cycle [GO:0006099]
A0A369KF41	GO:0005093; GO:0007264; GO:0015031	Rab GDP-dissociation inhibitor activity [GO:0005093]		protein transport [GO:0015031]; small GTPase mediated signal transduction [GO:0007264]
A0A369JPP6	GO:0000155; GO:0016021	phosphorelay sensor kinase activity [GO:0000155]	integral component of membrane [GO:0016021]
A0A369K097	GO:0005524; GO:0016307	ATP binding [GO:0005524]; phosphatidylinositol phosphate kinase activity [GO:0016307]
A0A369J2A4
A0A369JQI5
A0A369IZN7	GO:0005524; GO:0016740	ATP binding [GO:0005524]; transferase activity [GO:0016740]
A0A369J1M2
A0A369J3Y5
A0A369JDW4
A0A369JRQ0
A0A369JTT9	GO:0003676; GO:0008270	nucleic acid binding [GO:0003676]; zinc ion binding [GO:0008270]
A0A369K319	GO:0004553; GO:0005576; GO:0005975; GO:0030246	carbohydrate binding [GO:0030246]; hydrolase activity, hydrolyzing O-glycosyl compounds [GO:0004553]	extracellular region [GO:0005576]	carbohydrate metabolic process [GO:0005975]
A0A369K0X6	GO:0008483; GO:0009058; GO:0030170	pyridoxal phosphate binding [GO:0030170]; transaminase activity [GO:0008483]		biosynthetic process [GO:0009058]
A0A369K4J8
A0A369KCW9	GO:0003743	translation initiation factor activity [GO:0003743]
A0A369K626	GO:0005524; GO:0016740	ATP binding [GO:0005524]; transferase activity [GO:0016740]
A0A369J9R1	GO:0003779; GO:0015629; GO:0030042	actin binding [GO:0003779]	actin cytoskeleton [GO:0015629]	actin filament depolymerization [GO:0030042]
A0A369JB29	GO:0003746; GO:0005853	translation elongation factor activity [GO:0003746]	eukaryotic translation elongation factor 1 complex [GO:0005853]
A0A369JU20	GO:0000502		proteasome complex [GO:0000502]
A0A369K652	GO:0016491	oxidoreductase activity [GO:0016491]
A0A369KCN9
A0A369J6V3	GO:0004163; GO:0005524; GO:0005829; GO:0016126; GO:0019287	ATP binding [GO:0005524]; diphosphomevalonate decarboxylase activity [GO:0004163]	cytosol [GO:0005829]	isopentenyl diphosphate biosynthetic process, mevalonate pathway [GO:0019287]; sterol biosynthetic process [GO:0016126]
A0A369JC70
A0A369JDW9	GO:0000166; GO:0006520; GO:0016639	nucleotide binding [GO:0000166]; oxidoreductase activity, acting on the CH-NH2 group of donors, NAD or NADP as acceptor [GO:0016639]		cellular amino acid metabolic process [GO:0006520]
A0A369JFP3	GO:0008422; GO:0030245; GO:0102483	beta-glucosidase activity [GO:0008422]; scopolin beta-glucosidase activity [GO:0102483]		cellulose catabolic process [GO:0030245]
A0A369JJT7	GO:0003723	RNA binding [GO:0003723]
A0A369J6U2	GO:0016021		integral component of membrane [GO:0016021]
A0A369JUF8	GO:0005524; GO:0006338; GO:0031011	ATP binding [GO:0005524]	Ino80 complex [GO:0031011]	chromatin remodeling [GO:0006338]
A0A369K389	GO:0005758; GO:0046872; GO:0072321	metal ion binding [GO:0046872]	mitochondrial intermembrane space [GO:0005758]	chaperone-mediated protein transport [GO:0072321]
A0A369JMT8	GO:0016491	oxidoreductase activity [GO:0016491]
A0A369JCI7	GO:0004553; GO:0005975; GO:0006886	hydrolase activity, hydrolyzing O-glycosyl compounds [GO:0004553]		carbohydrate metabolic process [GO:0005975]; intracellular protein transport [GO:0006886]
A0A369JPF4
A0A369JBB6	GO:0008236	serine-type peptidase activity [GO:0008236]
A0A369JZL7	GO:0004674; GO:0005524	ATP binding [GO:0005524]; protein serine/threonine kinase activity [GO:0004674]
A0A369J7N8	GO:0042719; GO:0042721; GO:0045039; GO:0046872	metal ion binding [GO:0046872]	mitochondrial intermembrane space protein transporter complex [GO:0042719]; TIM22 mitochondrial import inner membrane insertion complex [GO:0042721]	protein insertion into mitochondrial inner membrane [GO:0045039]
A0A369K966	GO:0009082; GO:0052654; GO:0052655; GO:0052656	L-isoleucine transaminase activity [GO:0052656]; L-leucine transaminase activity [GO:0052654]; L-valine transaminase activity [GO:0052655]		branched-chain amino acid biosynthetic process [GO:0009082]
A0A369JQC2	GO:0004127; GO:0005524; GO:0005634; GO:0005737; GO:0006207; GO:0006221; GO:0009041	ATP binding [GO:0005524]; cytidylate kinase activity [GO:0004127]; uridylate kinase activity [GO:0009041]	cytoplasm [GO:0005737]; nucleus [GO:0005634]	'de novo' pyrimidine nucleobase biosynthetic process [GO:0006207]; pyrimidine nucleotide biosynthetic process [GO:0006221]
A0A369K5H3	GO:0003723	RNA binding [GO:0003723]
A0A369J9X3	GO:0009226; GO:0016491; GO:0050662	coenzyme binding [GO:0050662]; oxidoreductase activity [GO:0016491]		nucleotide-sugar biosynthetic process [GO:0009226]
A0A369JU76
A0A369K287
A0A369JG01	GO:0030001; GO:0046872	metal ion binding [GO:0046872]		metal ion transport [GO:0030001]
A0A369JX46	GO:0003779; GO:0005737; GO:0008290; GO:0030036; GO:0051016	actin binding [GO:0003779]	cytoplasm [GO:0005737]; F-actin capping protein complex [GO:0008290]	actin cytoskeleton organization [GO:0030036]; barbed-end actin filament capping [GO:0051016]
A0A369JND2	GO:0016757	transferase activity, transferring glycosyl groups [GO:0016757]
A0A369JRP0
A0A369K7Z1
A0A369K557	GO:0003824; GO:0005992	catalytic activity [GO:0003824]		trehalose biosynthetic process [GO:0005992]
A0A369J837	GO:0005623; GO:0016209; GO:0016491; GO:0045454	antioxidant activity [GO:0016209]; oxidoreductase activity [GO:0016491]	cell [GO:0005623]	cell redox homeostasis [GO:0045454]
A0A369JI85	GO:0005509	calcium ion binding [GO:0005509]
A0A369J648
A0A369K359	GO:0003723	RNA binding [GO:0003723]
A0A369K5C3	GO:0003746; GO:0003924; GO:0005525	GTPase activity [GO:0003924]; GTP binding [GO:0005525]; translation elongation factor activity [GO:0003746]
A0A369K0M8
A0A369J2L5	GO:0003935; GO:0009231	GTP cyclohydrolase II activity [GO:0003935]		riboflavin biosynthetic process [GO:0009231]
A0A369K5X4	GO:0000287; GO:0004427; GO:0005737; GO:0006796; GO:0043015	gamma-tubulin binding [GO:0043015]; inorganic diphosphatase activity [GO:0004427]; magnesium ion binding [GO:0000287]	cytoplasm [GO:0005737]	phosphate-containing compound metabolic process [GO:0006796]
A0A369J580	GO:0003979; GO:0051287	NAD binding [GO:0051287]; UDP-glucose 6-dehydrogenase activity [GO:0003979]
A0A369JVH7	GO:0005509; GO:0005544	calcium-dependent phospholipid binding [GO:0005544]; calcium ion binding [GO:0005509]
A0A369JKU5	GO:0016491	oxidoreductase activity [GO:0016491]
A0A369J4D6	GO:0005737; GO:0006914; GO:0015031		cytoplasm [GO:0005737]	autophagy [GO:0006914]; protein transport [GO:0015031]
A0A369J604	GO:0009055	electron transfer activity [GO:0009055]
A0A369JG85	GO:0008236	serine-type peptidase activity [GO:0008236]
A0A369JM86	GO:0004831; GO:0005524; GO:0006437	ATP binding [GO:0005524]; tyrosine-tRNA ligase activity [GO:0004831]		tyrosyl-tRNA aminoacylation [GO:0006437]
A0A369KEQ9	GO:0005680; GO:0007049; GO:0031145; GO:0051301		anaphase-promoting complex [GO:0005680]	anaphase-promoting complex-dependent catabolic process [GO:0031145]; cell cycle [GO:0007049]; cell division [GO:0051301]
A0A369JU04	GO:0016846	carbon-sulfur lyase activity [GO:0016846]
A0A369JIY3
A0A369K2U9	GO:0004088; GO:0006207; GO:0006541	carbamoyl-phosphate synthase (glutamine-hydrolyzing) activity [GO:0004088]		'de novo' pyrimidine nucleobase biosynthetic process [GO:0006207]; glutamine metabolic process [GO:0006541]
A0A369JG07	GO:0004674; GO:0005524	ATP binding [GO:0005524]; protein serine/threonine kinase activity [GO:0004674]
A0A369JF39	GO:0000287; GO:0003862; GO:0009098; GO:0051287	3-isopropylmalate dehydrogenase activity [GO:0003862]; magnesium ion binding [GO:0000287]; NAD binding [GO:0051287]		leucine biosynthetic process [GO:0009098]
A0A369JY10	GO:0003855; GO:0003856; GO:0003866; GO:0004764; GO:0004765; GO:0005524; GO:0005737; GO:0009073; GO:0009423; GO:0046872	3-dehydroquinate dehydratase activity [GO:0003855]; 3-dehydroquinate synthase activity [GO:0003856]; 3-phosphoshikimate 1-carboxyvinyltransferase activity [GO:0003866]; ATP binding [GO:0005524]; metal ion binding [GO:0046872]; shikimate 3-dehydrogenase (NADP+) activity [GO:0004764]; shikimate kinase activity [GO:0004765]	cytoplasm [GO:0005737]	aromatic amino acid family biosynthetic process [GO:0009073]; chorismate biosynthetic process [GO:0009423]
A0A369JJK1	GO:0005737; GO:0008237; GO:0008239; GO:0046872	dipeptidyl-peptidase activity [GO:0008239]; metal ion binding [GO:0046872]; metallopeptidase activity [GO:0008237]	cytoplasm [GO:0005737]
A0A369J5I8	GO:0008137; GO:0009055; GO:0016020; GO:0042773; GO:0051536	electron transfer activity [GO:0009055]; iron-sulfur cluster binding [GO:0051536]; NADH dehydrogenase (ubiquinone) activity [GO:0008137]	membrane [GO:0016020]	ATP synthesis coupled electron transport [GO:0042773]
A0A369K1A3	GO:0016491; GO:0071949	FAD binding [GO:0071949]; oxidoreductase activity [GO:0016491]
A0A369K5X3
A0A369JKC6	GO:0016021		integral component of membrane [GO:0016021]
A0A369JI68	GO:0003700; GO:0005634; GO:0043565	DNA-binding transcription factor activity [GO:0003700]; sequence-specific DNA binding [GO:0043565]	nucleus [GO:0005634]
A0A369K452	GO:0019239	deaminase activity [GO:0019239]
A0A369JJI2	GO:0005524; GO:0005634; GO:0005694; GO:0051276	ATP binding [GO:0005524]	chromosome [GO:0005694]; nucleus [GO:0005634]	chromosome organization [GO:0051276]
A0A369JR33	GO:0015986; GO:0045261; GO:0046933	proton-transporting ATP synthase activity, rotational mechanism [GO:0046933]	proton-transporting ATP synthase complex, catalytic core F(1) [GO:0045261]	ATP synthesis coupled proton transport [GO:0015986]
A0A369J5L6	GO:0005777		peroxisome [GO:0005777]
A0A369K732	GO:0003682; GO:0010468	chromatin binding [GO:0003682]		regulation of gene expression [GO:0010468]
A0A369JTZ6	GO:0016301	kinase activity [GO:0016301]
A0A369J907	GO:0008113	peptide-methionine (S)-S-oxide reductase activity [GO:0008113]
A0A369JLR5	GO:0016491; GO:0050661; GO:0051287	NAD binding [GO:0051287]; NADP binding [GO:0050661]; oxidoreductase activity [GO:0016491]
A0A369KCZ8	GO:0006886			intracellular protein transport [GO:0006886]
A0A369J5A2	GO:0008237; GO:0016805; GO:0046872	dipeptidase activity [GO:0016805]; metal ion binding [GO:0046872]; metallopeptidase activity [GO:0008237]
A0A369JXU0	GO:0003743	translation initiation factor activity [GO:0003743]
A0A369JEF6	GO:0006606			protein import into nucleus [GO:0006606]
A0A369J7N2	GO:0006807; GO:0008418; GO:0070773	protein-N-terminal asparagine amidohydrolase activity [GO:0008418]; protein-N-terminal glutamine amidohydrolase activity [GO:0070773]		nitrogen compound metabolic process [GO:0006807]
A0A369JTX8
A0A369JN88	GO:0005524; GO:0019789	ATP binding [GO:0005524]; SUMO transferase activity [GO:0019789]
A0A369JV08
A0A369K6L0	GO:0016787	hydrolase activity [GO:0016787]
A0A369K1D2
A0A369JVQ3	GO:0003723	RNA binding [GO:0003723]
A0A369IXX1
A0A369K115
A0A369JPS9	GO:0009058; GO:0016779	nucleotidyltransferase activity [GO:0016779]		biosynthetic process [GO:0009058]
A0A369J8P0	GO:0000276; GO:0015986		mitochondrial proton-transporting ATP synthase complex, coupling factor F(o) [GO:0000276]	ATP synthesis coupled proton transport [GO:0015986]
A0A369KCZ1	GO:0003743	translation initiation factor activity [GO:0003743]
A0A369JZR5	GO:0000162; GO:0004049	anthranilate synthase activity [GO:0004049]		tryptophan biosynthetic process [GO:0000162]
A0A369K8R3	GO:0005743		mitochondrial inner membrane [GO:0005743]
A0A369K052	GO:0004553; GO:0005975; GO:0030246	carbohydrate binding [GO:0030246]; hydrolase activity, hydrolyzing O-glycosyl compounds [GO:0004553]		carbohydrate metabolic process [GO:0005975]
A0A369J7Y4	GO:0000502		proteasome complex [GO:0000502]
A0A369J411	GO:0003676; GO:0005634	nucleic acid binding [GO:0003676]	nucleus [GO:0005634]
A0A369JGG0	GO:0006596; GO:0016491; GO:0016740	oxidoreductase activity [GO:0016491]; transferase activity [GO:0016740]		polyamine biosynthetic process [GO:0006596]
A0A369K448	GO:0006457; GO:0031072; GO:0046872; GO:0051082	heat shock protein binding [GO:0031072]; metal ion binding [GO:0046872]; unfolded protein binding [GO:0051082]		protein folding [GO:0006457]
A0A369JBM0	GO:0016301; GO:0032958	kinase activity [GO:0016301]		inositol phosphate biosynthetic process [GO:0032958]
A0A369K651	GO:0003986; GO:0006083; GO:0008775; GO:0019679	acetate CoA-transferase activity [GO:0008775]; acetyl-CoA hydrolase activity [GO:0003986]		acetate metabolic process [GO:0006083]; propionate metabolic process, methylcitrate cycle [GO:0019679]
A0A369JW51	GO:0016491	oxidoreductase activity [GO:0016491]
A0A369KFX8	GO:0016021		integral component of membrane [GO:0016021]
A0A369JFL7	GO:0016787	hydrolase activity [GO:0016787]
A0A369K791	GO:0005739; GO:0009055; GO:0020037; GO:0046872; GO:0070469	electron transfer activity [GO:0009055]; heme binding [GO:0020037]; metal ion binding [GO:0046872]	mitochondrion [GO:0005739]; respirasome [GO:0070469]
A0A369JRZ2	GO:0006520; GO:0016597; GO:0016743	amino acid binding [GO:0016597]; carboxyl- or carbamoyltransferase activity [GO:0016743]		cellular amino acid metabolic process [GO:0006520]
A0A369K542	GO:0000287; GO:0004775; GO:0005524; GO:0005739; GO:0006099	ATP binding [GO:0005524]; magnesium ion binding [GO:0000287]; succinate-CoA ligase (ADP-forming) activity [GO:0004775]	mitochondrion [GO:0005739]	tricarboxylic acid cycle [GO:0006099]
A0A369JIM5	GO:0005524; GO:0006281; GO:0006325; GO:0031011; GO:0035267; GO:0043139; GO:0097255	5'-3' DNA helicase activity [GO:0043139]; ATP binding [GO:0005524]	Ino80 complex [GO:0031011]; NuA4 histone acetyltransferase complex [GO:0035267]; R2TP complex [GO:0097255]	chromatin organization [GO:0006325]; DNA repair [GO:0006281]
A0A369J8J9	GO:0003735; GO:0005840; GO:0006412	structural constituent of ribosome [GO:0003735]	ribosome [GO:0005840]	translation [GO:0006412]
A0A369K8F2	GO:0016491	oxidoreductase activity [GO:0016491]
A0A369JZK5	GO:0004550; GO:0005524; GO:0006183; GO:0006228; GO:0006241	ATP binding [GO:0005524]; nucleoside diphosphate kinase activity [GO:0004550]		CTP biosynthetic process [GO:0006241]; GTP biosynthetic process [GO:0006183]; UTP biosynthetic process [GO:0006228]
A0A369KA09	GO:0000407; GO:0006914; GO:0008641; GO:0015031	ubiquitin-like modifier activating enzyme activity [GO:0008641]	phagophore assembly site [GO:0000407]	autophagy [GO:0006914]; protein transport [GO:0015031]
A0A369K248	GO:0008299; GO:0016765	transferase activity, transferring alkyl or aryl (other than methyl) groups [GO:0016765]		isoprenoid biosynthetic process [GO:0008299]
A0A369JWR3	GO:0016491	oxidoreductase activity [GO:0016491]
A0A369JK92	GO:0005524; GO:0016887	ATPase activity [GO:0016887]; ATP binding [GO:0005524]
A0A369JTI5	GO:0005524; GO:0005737; GO:0008233; GO:0008540; GO:0016887; GO:0030433	ATPase activity [GO:0016887]; ATP binding [GO:0005524]; peptidase activity [GO:0008233]	cytoplasm [GO:0005737]; proteasome regulatory particle, base subcomplex [GO:0008540]	ubiquitin-dependent ERAD pathway [GO:0030433]
A0A369JLC1	GO:0004329; GO:0004488; GO:0005524	ATP binding [GO:0005524]; formate-tetrahydrofolate ligase activity [GO:0004329]; methylenetetrahydrofolate dehydrogenase (NADP+) activity [GO:0004488]
A0A369JMB9	GO:0004373; GO:0005978	glycogen (starch) synthase activity [GO:0004373]		glycogen biosynthetic process [GO:0005978]
A0A369K9L8	GO:0005524; GO:0005737; GO:0006457; GO:0051082	ATP binding [GO:0005524]; unfolded protein binding [GO:0051082]	cytoplasm [GO:0005737]	protein folding [GO:0006457]
A0A369K708	GO:0000287; GO:0004743; GO:0016301; GO:0030955	kinase activity [GO:0016301]; magnesium ion binding [GO:0000287]; potassium ion binding [GO:0030955]; pyruvate kinase activity [GO:0004743]
A0A369JGV5	GO:0004222; GO:0046872	metal ion binding [GO:0046872]; metalloendopeptidase activity [GO:0004222]
A0A369K7B0	GO:0000015; GO:0000287; GO:0004634; GO:0006096	magnesium ion binding [GO:0000287]; phosphopyruvate hydratase activity [GO:0004634]	phosphopyruvate hydratase complex [GO:0000015]	glycolytic process [GO:0006096]
A0A369JWX6	GO:0004096; GO:0006979; GO:0020037; GO:0042744; GO:0046872	catalase activity [GO:0004096]; heme binding [GO:0020037]; metal ion binding [GO:0046872]		hydrogen peroxide catabolic process [GO:0042744]; response to oxidative stress [GO:0006979]
A0A369K3T5	GO:0001732; GO:0003743; GO:0005852; GO:0016282; GO:0033290	translation initiation factor activity [GO:0003743]	eukaryotic 43S preinitiation complex [GO:0016282]; eukaryotic 48S preinitiation complex [GO:0033290]; eukaryotic translation initiation factor 3 complex [GO:0005852]	formation of cytoplasmic translation initiation complex [GO:0001732]
A0A369JGT2	GO:0003697; GO:0006260	single-stranded DNA binding [GO:0003697]		DNA replication [GO:0006260]
A0A369JFT9	GO:0003723	RNA binding [GO:0003723]
A0A369K725	GO:0005634; GO:0005737; GO:0006166; GO:0017061; GO:0019509	S-methyl-5-thioadenosine phosphorylase activity [GO:0017061]	cytoplasm [GO:0005737]; nucleus [GO:0005634]	L-methionine salvage from methylthioadenosine [GO:0019509]; purine ribonucleoside salvage [GO:0006166]
A0A369KD73	GO:0005543; GO:0005938; GO:0032065	phospholipid binding [GO:0005543]	cell cortex [GO:0005938]	cortical protein anchoring [GO:0032065]
A0A369JGP9	GO:0004298; GO:0005634; GO:0005737; GO:0006511; GO:0019773	threonine-type endopeptidase activity [GO:0004298]	cytoplasm [GO:0005737]; nucleus [GO:0005634]; proteasome core complex, alpha-subunit complex [GO:0019773]	ubiquitin-dependent protein catabolic process [GO:0006511]
A0A369JMA3	GO:0003779; GO:0005885; GO:0030479; GO:0034314	actin binding [GO:0003779]	actin cortical patch [GO:0030479]; Arp2/3 protein complex [GO:0005885]	Arp2/3 complex-mediated actin nucleation [GO:0034314]
A0A369JWP4	GO:0004298; GO:0005634; GO:0005737; GO:0006511; GO:0019773	threonine-type endopeptidase activity [GO:0004298]	cytoplasm [GO:0005737]; nucleus [GO:0005634]; proteasome core complex, alpha-subunit complex [GO:0019773]	ubiquitin-dependent protein catabolic process [GO:0006511]
A0A369JGJ2	GO:0003854; GO:0006694	3-beta-hydroxy-delta5-steroid dehydrogenase activity [GO:0003854]		steroid biosynthetic process [GO:0006694]
A0A369JW65	GO:0009058; GO:0016779	nucleotidyltransferase activity [GO:0016779]		biosynthetic process [GO:0009058]
A0A369JYS8
A0A369JG42	GO:0005743; GO:0006120; GO:0070469		mitochondrial inner membrane [GO:0005743]; respirasome [GO:0070469]	mitochondrial electron transport, NADH to ubiquinone [GO:0006120]
A0A369K435	GO:0000054; GO:0003743; GO:0005730; GO:0005737; GO:0042256; GO:0042273; GO:0043022; GO:0043023	ribosomal large subunit binding [GO:0043023]; ribosome binding [GO:0043022]; translation initiation factor activity [GO:0003743]	cytoplasm [GO:0005737]; nucleolus [GO:0005730]	mature ribosome assembly [GO:0042256]; ribosomal large subunit biogenesis [GO:0042273]; ribosomal subunit export from nucleus [GO:0000054]
A0A369K703	GO:0003755; GO:0006457	peptidyl-prolyl cis-trans isomerase activity [GO:0003755]		protein folding [GO:0006457]
A0A369K381
A0A369KGS9
A0A369JXN7
A0A369JUQ8
A0A369JP99
A0A369JTW2	GO:0005623; GO:0005783; GO:0016853; GO:0045454	isomerase activity [GO:0016853]	cell [GO:0005623]; endoplasmic reticulum [GO:0005783]	cell redox homeostasis [GO:0045454]
A0A369JMI2	GO:0001732; GO:0002191; GO:0003743; GO:0005852; GO:0016282; GO:0033290; GO:0098808	mRNA cap binding [GO:0098808]; translation initiation factor activity [GO:0003743]	eukaryotic 43S preinitiation complex [GO:0016282]; eukaryotic 48S preinitiation complex [GO:0033290]; eukaryotic translation initiation factor 3 complex [GO:0005852]	cap-dependent translational initiation [GO:0002191]; formation of cytoplasmic translation initiation complex [GO:0001732]
A0A369JBV2	GO:0008171; GO:0032259	O-methyltransferase activity [GO:0008171]		methylation [GO:0032259]
A0A369JUQ3	GO:0005524; GO:0005737; GO:0008233; GO:0030163; GO:0036402	ATP binding [GO:0005524]; peptidase activity [GO:0008233]; proteasome-activating ATPase activity [GO:0036402]	cytoplasm [GO:0005737]	protein catabolic process [GO:0030163]
A0A369JTH4	GO:0000287; GO:0005975; GO:0016868	intramolecular transferase activity, phosphotransferases [GO:0016868]; magnesium ion binding [GO:0000287]		carbohydrate metabolic process [GO:0005975]
A0A369K7E1
A0A369KBX4	GO:0003676; GO:0004815; GO:0005524; GO:0005737; GO:0006422	aspartate-tRNA ligase activity [GO:0004815]; ATP binding [GO:0005524]; nucleic acid binding [GO:0003676]	cytoplasm [GO:0005737]	aspartyl-tRNA aminoacylation [GO:0006422]
A0A369JGZ0	GO:0016491	oxidoreductase activity [GO:0016491]
A0A369JUQ2	GO:0016747	transferase activity, transferring acyl groups other than amino-acyl groups [GO:0016747]
A0A369JP37	GO:0005525	GTP binding [GO:0005525]
A0A369JGM9
A0A369JN39	GO:0005524	ATP binding [GO:0005524]
A0A369J940	GO:0004497	monooxygenase activity [GO:0004497]
A0A369JSM1	GO:0005525	GTP binding [GO:0005525]
A0A369K1R4	GO:0005525; GO:0051301	GTP binding [GO:0005525]		cell division [GO:0051301]
A0A369JWT4
A0A369JCW3	GO:0019904	protein domain specific binding [GO:0019904]
A0A369JMX2
A0A369JDU5
A0A369JPZ9	GO:0003735; GO:0005840; GO:0006412	structural constituent of ribosome [GO:0003735]	ribosome [GO:0005840]	translation [GO:0006412]
A0A369JBG2
A0A369KHF3
A0A369JBA9	GO:0003723	RNA binding [GO:0003723]
A0A369KBV9	GO:0005886; GO:0016021		integral component of membrane [GO:0016021]; plasma membrane [GO:0005886]
A0A369KE95	GO:0008270	zinc ion binding [GO:0008270]
A0A369K833	GO:0016791	phosphatase activity [GO:0016791]
A0A369JM88	GO:0006511; GO:0016579; GO:0036459	thiol-dependent ubiquitinyl hydrolase activity [GO:0036459]		protein deubiquitination [GO:0016579]; ubiquitin-dependent protein catabolic process [GO:0006511]
A0A369JKZ7	GO:0004553; GO:0005975	hydrolase activity, hydrolyzing O-glycosyl compounds [GO:0004553]		carbohydrate metabolic process [GO:0005975]
A0A369JXT6	GO:0004615; GO:0005737; GO:0009298	phosphomannomutase activity [GO:0004615]	cytoplasm [GO:0005737]	GDP-mannose biosynthetic process [GO:0009298]
A0A369JTH1	GO:0006790; GO:0008441; GO:0046854	3'(2'),5'-bisphosphate nucleotidase activity [GO:0008441]		phosphatidylinositol phosphorylation [GO:0046854]; sulfur compound metabolic process [GO:0006790]
A0A369JT04	GO:0005838; GO:0006508		proteasome regulatory particle [GO:0005838]	proteolysis [GO:0006508]
A0A369J8C2	GO:0015986; GO:0046933	proton-transporting ATP synthase activity, rotational mechanism [GO:0046933]		ATP synthesis coupled proton transport [GO:0015986]
A0A369J1E2	GO:0016787	hydrolase activity [GO:0016787]
A0A369JU17	GO:0004298; GO:0005634; GO:0005737; GO:0005839; GO:0043161	threonine-type endopeptidase activity [GO:0004298]	cytoplasm [GO:0005737]; nucleus [GO:0005634]; proteasome core complex [GO:0005839]	proteasome-mediated ubiquitin-dependent protein catabolic process [GO:0043161]
A0A369JG77	GO:0003735; GO:0005840; GO:0006412	structural constituent of ribosome [GO:0003735]	ribosome [GO:0005840]	translation [GO:0006412]
A0A369JT35	GO:0005952; GO:0008603; GO:0030552	cAMP binding [GO:0030552]; cAMP-dependent protein kinase regulator activity [GO:0008603]	cAMP-dependent protein kinase complex [GO:0005952]
A0A369J6N0
A0A369K6J6	GO:0003723	RNA binding [GO:0003723]
A0A369JPD1	GO:0046907			intracellular transport [GO:0046907]
A0A369J7L7	GO:0005524; GO:0005737; GO:0008233; GO:0030163	ATP binding [GO:0005524]; peptidase activity [GO:0008233]	cytoplasm [GO:0005737]	protein catabolic process [GO:0030163]
A0A369JXN1	GO:0004674; GO:0005524	ATP binding [GO:0005524]; protein serine/threonine kinase activity [GO:0004674]
A0A369KH52	GO:0005524	ATP binding [GO:0005524]
A0A369K497	GO:0005524; GO:0005525; GO:0005737; GO:0016887; GO:0043022; GO:0043023	ATPase activity [GO:0016887]; ATP binding [GO:0005524]; GTP binding [GO:0005525]; ribosomal large subunit binding [GO:0043023]; ribosome binding [GO:0043022]	cytoplasm [GO:0005737]
A0A369K9H4	GO:0005634; GO:0006334		nucleus [GO:0005634]	nucleosome assembly [GO:0006334]
A0A369JQD1	GO:0005524; GO:0005737; GO:0006457; GO:0051082	ATP binding [GO:0005524]; unfolded protein binding [GO:0051082]	cytoplasm [GO:0005737]	protein folding [GO:0006457]
A0A369JLE7	GO:0000105; GO:0004399; GO:0004635; GO:0004636; GO:0005524; GO:0008270; GO:0051287	ATP binding [GO:0005524]; histidinol dehydrogenase activity [GO:0004399]; NAD binding [GO:0051287]; phosphoribosyl-AMP cyclohydrolase activity [GO:0004635]; phosphoribosyl-ATP diphosphatase activity [GO:0004636]; zinc ion binding [GO:0008270]		histidine biosynthetic process [GO:0000105]
A0A369JP34	GO:0004739; GO:0006086; GO:0043231	pyruvate dehydrogenase (acetyl-transferring) activity [GO:0004739]	intracellular membrane-bounded organelle [GO:0043231]	acetyl-CoA biosynthetic process from pyruvate [GO:0006086]
A0A369J7X5	GO:0004722; GO:0046872	metal ion binding [GO:0046872]; protein serine/threonine phosphatase activity [GO:0004722]
A0A369J751	GO:0005634; GO:0006886; GO:0008536	Ran GTPase binding [GO:0008536]	nucleus [GO:0005634]	intracellular protein transport [GO:0006886]
A0A369KFH7	GO:0004372; GO:0008168; GO:0019264; GO:0030170; GO:0032259; GO:0035999	glycine hydroxymethyltransferase activity [GO:0004372]; methyltransferase activity [GO:0008168]; pyridoxal phosphate binding [GO:0030170]		glycine biosynthetic process from serine [GO:0019264]; methylation [GO:0032259]; tetrahydrofolate interconversion [GO:0035999]
A0A369KGB5
A0A369JE69	GO:0003746	translation elongation factor activity [GO:0003746]
A0A369JVD2	GO:0005524; GO:0042026	ATP binding [GO:0005524]		protein refolding [GO:0042026]
A0A369JGL2	GO:0005743; GO:0006099; GO:0008177; GO:0022900; GO:0050660	flavin adenine dinucleotide binding [GO:0050660]; succinate dehydrogenase (ubiquinone) activity [GO:0008177]	mitochondrial inner membrane [GO:0005743]	electron transport chain [GO:0022900]; tricarboxylic acid cycle [GO:0006099]
A0A369J7D3	GO:0005524; GO:0005737; GO:0005856	ATP binding [GO:0005524]	cytoplasm [GO:0005737]; cytoskeleton [GO:0005856]
A0A369JPI3	GO:0006464; GO:0008641	ubiquitin-like modifier activating enzyme activity [GO:0008641]		cellular protein modification process [GO:0006464]
A0A369JSV3	GO:0004350; GO:0005524; GO:0006561; GO:0015986; GO:0045261; GO:0046933	ATP binding [GO:0005524]; glutamate-5-semialdehyde dehydrogenase activity [GO:0004350]; proton-transporting ATP synthase activity, rotational mechanism [GO:0046933]	proton-transporting ATP synthase complex, catalytic core F(1) [GO:0045261]	ATP synthesis coupled proton transport [GO:0015986]; proline biosynthetic process [GO:0006561]
A0A369KCW4
A0A369KEH5	GO:0016620	oxidoreductase activity, acting on the aldehyde or oxo group of donors, NAD or NADP as acceptor [GO:0016620]
A0A369JBW1	GO:0005524	ATP binding [GO:0005524]
A0A369J8Y1	GO:0005524; GO:0016787; GO:0051301	ATP binding [GO:0005524]; hydrolase activity [GO:0016787]		cell division [GO:0051301]
A0A369JCR5	GO:0003878; GO:0006085; GO:0006101; GO:0048037	ATP citrate synthase activity [GO:0003878]; cofactor binding [GO:0048037]		acetyl-CoA biosynthetic process [GO:0006085]; citrate metabolic process [GO:0006101]
A0A369JNN0	GO:0005524	ATP binding [GO:0005524]
A0A369JUP8
A0A369K5C6	GO:0003824; GO:0019346; GO:0030170	catalytic activity [GO:0003824]; pyridoxal phosphate binding [GO:0030170]		transsulfuration [GO:0019346]
A0A369K4J0
A0A369JH41	GO:0016021		integral component of membrane [GO:0016021]
A0A369JLH3	GO:0003677	DNA binding [GO:0003677]
A0A369JKY0	GO:0003700; GO:0005634; GO:0043565	DNA-binding transcription factor activity [GO:0003700]; sequence-specific DNA binding [GO:0043565]	nucleus [GO:0005634]
A0A369J7V4	GO:0016787	hydrolase activity [GO:0016787]
A0A369JHY7	GO:0006457; GO:0016272; GO:0051082	unfolded protein binding [GO:0051082]	prefoldin complex [GO:0016272]	protein folding [GO:0006457]
A0A369JQN2
A0A369JF26	GO:0004073; GO:0008652; GO:0046983; GO:0050661; GO:0051287	aspartate-semialdehyde dehydrogenase activity [GO:0004073]; NAD binding [GO:0051287]; NADP binding [GO:0050661]; protein dimerization activity [GO:0046983]		cellular amino acid biosynthetic process [GO:0008652]
A0A369JL47	GO:0004129; GO:0005743	cytochrome-c oxidase activity [GO:0004129]	mitochondrial inner membrane [GO:0005743]
A0A369JE71	GO:0003755	peptidyl-prolyl cis-trans isomerase activity [GO:0003755]
A0A369JQ68	GO:0000159; GO:0019888	protein phosphatase regulator activity [GO:0019888]	protein phosphatase type 2A complex [GO:0000159]
A0A369J6N5	GO:0016021		integral component of membrane [GO:0016021]
A0A369KAQ4	GO:0000139; GO:0006890; GO:0015031; GO:0030126		COPI vesicle coat [GO:0030126]; Golgi membrane [GO:0000139]	protein transport [GO:0015031]; retrograde vesicle-mediated transport, Golgi to endoplasmic reticulum [GO:0006890]
A0A369KDX0	GO:0016491	oxidoreductase activity [GO:0016491]
A0A369KBQ2	GO:0004298; GO:0005634; GO:0005737; GO:0019773; GO:0043161	threonine-type endopeptidase activity [GO:0004298]	cytoplasm [GO:0005737]; nucleus [GO:0005634]; proteasome core complex, alpha-subunit complex [GO:0019773]	proteasome-mediated ubiquitin-dependent protein catabolic process [GO:0043161]
A0A369K215
A0A369JG08	GO:0003723; GO:0005730; GO:0042254; GO:1990904	RNA binding [GO:0003723]	nucleolus [GO:0005730]; ribonucleoprotein complex [GO:1990904]	ribosome biogenesis [GO:0042254]
A0A369JDI3
A0A369K4J4	GO:0005509	calcium ion binding [GO:0005509]
A0A369JSZ5	GO:0003723	RNA binding [GO:0003723]
A0A369JJN2	GO:0005506; GO:0005634; GO:0005737; GO:0010309; GO:0019509	acireductone dioxygenase [iron(II)-requiring] activity [GO:0010309]; iron ion binding [GO:0005506]	cytoplasm [GO:0005737]; nucleus [GO:0005634]	L-methionine salvage from methylthioadenosine [GO:0019509]
A0A369K340	GO:0016740	transferase activity [GO:0016740]
A0A369JC75	GO:0005743; GO:0016021		integral component of membrane [GO:0016021]; mitochondrial inner membrane [GO:0005743]
A0A369KCD9	GO:0004107; GO:0009073; GO:0009423	chorismate synthase activity [GO:0004107]		aromatic amino acid family biosynthetic process [GO:0009073]; chorismate biosynthetic process [GO:0009423]
A0A369J5B3	GO:0015986; GO:0045261; GO:0046933	proton-transporting ATP synthase activity, rotational mechanism [GO:0046933]	proton-transporting ATP synthase complex, catalytic core F(1) [GO:0045261]	ATP synthesis coupled proton transport [GO:0015986]
A0A369K3Q2	GO:0000166; GO:0004775; GO:0005739; GO:0006099; GO:0048037	cofactor binding [GO:0048037]; nucleotide binding [GO:0000166]; succinate-CoA ligase (ADP-forming) activity [GO:0004775]	mitochondrion [GO:0005739]	tricarboxylic acid cycle [GO:0006099]
A0A369K4M7	GO:0000287; GO:0004610; GO:0005975	magnesium ion binding [GO:0000287]; phosphoacetylglucosamine mutase activity [GO:0004610]		carbohydrate metabolic process [GO:0005975]
A0A369K982	GO:0005634; GO:0005737; GO:0006606; GO:0061608	nuclear import signal receptor activity [GO:0061608]	cytoplasm [GO:0005737]; nucleus [GO:0005634]	protein import into nucleus [GO:0006606]
A0A369IZW7	GO:0004222; GO:0046872	metal ion binding [GO:0046872]; metalloendopeptidase activity [GO:0004222]
A0A369K7J9
A0A369JS64	GO:0005975; GO:0006099; GO:0006108; GO:0030060	L-malate dehydrogenase activity [GO:0030060]		carbohydrate metabolic process [GO:0005975]; malate metabolic process [GO:0006108]; tricarboxylic acid cycle [GO:0006099]
A0A369JGA3	GO:0005975; GO:0006099; GO:0006108; GO:0030060	L-malate dehydrogenase activity [GO:0030060]		carbohydrate metabolic process [GO:0005975]; malate metabolic process [GO:0006108]; tricarboxylic acid cycle [GO:0006099]
A0A369JC65	GO:0005524; GO:0033180; GO:0046034; GO:1902600	ATP binding [GO:0005524]	proton-transporting V-type ATPase, V1 domain [GO:0033180]	ATP metabolic process [GO:0046034]; proton transmembrane transport [GO:1902600]
A0A369JVG3	GO:0004591; GO:0006099; GO:0030976	oxoglutarate dehydrogenase (succinyl-transferring) activity [GO:0004591]; thiamine pyrophosphate binding [GO:0030976]		tricarboxylic acid cycle [GO:0006099]
A0A369JE72	GO:0004609; GO:0005509; GO:0008654	calcium ion binding [GO:0005509]; phosphatidylserine decarboxylase activity [GO:0004609]		phospholipid biosynthetic process [GO:0008654]
A0A369JS43	GO:0004802	transketolase activity [GO:0004802]
A0A369JIS9	GO:0005524; GO:0015986; GO:0045261; GO:0046933	ATP binding [GO:0005524]; proton-transporting ATP synthase activity, rotational mechanism [GO:0046933]	proton-transporting ATP synthase complex, catalytic core F(1) [GO:0045261]	ATP synthesis coupled proton transport [GO:0015986]
A0A369JH94	GO:0005524; GO:0033180; GO:0046034; GO:0046961	ATP binding [GO:0005524]; proton-transporting ATPase activity, rotational mechanism [GO:0046961]	proton-transporting V-type ATPase, V1 domain [GO:0033180]	ATP metabolic process [GO:0046034]
A0A369KER8	GO:0003746; GO:0003924; GO:0005525	GTPase activity [GO:0003924]; GTP binding [GO:0005525]; translation elongation factor activity [GO:0003746]
A0A369JPG5	GO:0004177; GO:0008237; GO:0008270	aminopeptidase activity [GO:0004177]; metallopeptidase activity [GO:0008237]; zinc ion binding [GO:0008270]
A0A369JS16
A0A369K2I4	GO:0003676; GO:0046872	metal ion binding [GO:0046872]; nucleic acid binding [GO:0003676]
A0A369JPG9	GO:0016746	transferase activity, transferring acyl groups [GO:0016746]
A0A369JYX0
A0A369JLU7	GO:0000287; GO:0016616; GO:0051287	magnesium ion binding [GO:0000287]; NAD binding [GO:0051287]; oxidoreductase activity, acting on the CH-OH group of donors, NAD or NADP as acceptor [GO:0016616]
A0A369KB09
A0A369JWG3	GO:0004298; GO:0005634; GO:0005739; GO:0005839; GO:0033617; GO:0051603	threonine-type endopeptidase activity [GO:0004298]	mitochondrion [GO:0005739]; nucleus [GO:0005634]; proteasome core complex [GO:0005839]	mitochondrial respiratory chain complex IV assembly [GO:0033617]; proteolysis involved in cellular protein catabolic process [GO:0051603]
A0A369K506	GO:0005975; GO:0006098; GO:0017057	6-phosphogluconolactonase activity [GO:0017057]		carbohydrate metabolic process [GO:0005975]; pentose-phosphate shunt [GO:0006098]
A0A369K5R3
A0A369J9S5	GO:0003676; GO:0005634	nucleic acid binding [GO:0003676]	nucleus [GO:0005634]
A0A369J9G0	GO:0003755; GO:0006457	peptidyl-prolyl cis-trans isomerase activity [GO:0003755]		protein folding [GO:0006457]
A0A369JT41	GO:0000502; GO:0008237; GO:0061578	Lys63-specific deubiquitinase activity [GO:0061578]; metallopeptidase activity [GO:0008237]	proteasome complex [GO:0000502]
A0A369KCL0	GO:0004742; GO:0005759; GO:0006090; GO:0045254	dihydrolipoyllysine-residue acetyltransferase activity [GO:0004742]	mitochondrial matrix [GO:0005759]; pyruvate dehydrogenase complex [GO:0045254]	pyruvate metabolic process [GO:0006090]
A0A369K6V9	GO:0033592; GO:0097010	RNA strand annealing activity [GO:0033592]		eukaryotic translation initiation factor 4F complex assembly [GO:0097010]
A0A369JGJ3	GO:0004828; GO:0005524; GO:0006434	ATP binding [GO:0005524]; serine-tRNA ligase activity [GO:0004828]		seryl-tRNA aminoacylation [GO:0006434]
A0A369JKP4	GO:0003824; GO:0042823	catalytic activity [GO:0003824]		pyridoxal phosphate biosynthetic process [GO:0042823]
A0A369JYY6	GO:0004807; GO:0006094; GO:0006096	triose-phosphate isomerase activity [GO:0004807]		gluconeogenesis [GO:0006094]; glycolytic process [GO:0006096]
A0A369K7U1	GO:0003723	RNA binding [GO:0003723]
A0A369JSC8	GO:0006511; GO:0016874	ligase activity [GO:0016874]		ubiquitin-dependent protein catabolic process [GO:0006511]
A0A369JYY2
A0A369JSL1
A0A369JCP1	GO:0001732; GO:0003743; GO:0016282; GO:0033290; GO:0071541	translation initiation factor activity [GO:0003743]	eukaryotic 43S preinitiation complex [GO:0016282]; eukaryotic 48S preinitiation complex [GO:0033290]; eukaryotic translation initiation factor 3 complex, eIF3m [GO:0071541]	formation of cytoplasmic translation initiation complex [GO:0001732]
A0A369JHR9	GO:0004347; GO:0006094; GO:0006096	glucose-6-phosphate isomerase activity [GO:0004347]		gluconeogenesis [GO:0006094]; glycolytic process [GO:0006096]
A0A369JZG8	GO:0003676; GO:0004386; GO:0005524	ATP binding [GO:0005524]; helicase activity [GO:0004386]; nucleic acid binding [GO:0003676]
A0A369J209	GO:0004332; GO:0006096; GO:0008270	fructose-bisphosphate aldolase activity [GO:0004332]; zinc ion binding [GO:0008270]		glycolytic process [GO:0006096]
A0A369KAE3	GO:0003676; GO:0004386; GO:0005524	ATP binding [GO:0005524]; helicase activity [GO:0004386]; nucleic acid binding [GO:0003676]
A0A369JSU9	GO:0004819; GO:0005524; GO:0005737; GO:0006425	ATP binding [GO:0005524]; glutamine-tRNA ligase activity [GO:0004819]	cytoplasm [GO:0005737]	glutaminyl-tRNA aminoacylation [GO:0006425]
A0A369JLF5
A0A369JU01	GO:0004365; GO:0006006; GO:0006096; GO:0050661; GO:0051287	glyceraldehyde-3-phosphate dehydrogenase (NAD+) (phosphorylating) activity [GO:0004365]; NAD binding [GO:0051287]; NADP binding [GO:0050661]		glucose metabolic process [GO:0006006]; glycolytic process [GO:0006096]
A0A369JUR4	GO:0003756; GO:0005623; GO:0045454	protein disulfide isomerase activity [GO:0003756]	cell [GO:0005623]	cell redox homeostasis [GO:0045454]
A0A369JRW7	GO:0004518; GO:0005737; GO:0016442; GO:0031047	nuclease activity [GO:0004518]	cytoplasm [GO:0005737]; RISC complex [GO:0016442]	gene silencing by RNA [GO:0031047]
A0A369JPH0	GO:0004478; GO:0005524; GO:0006556; GO:0006730; GO:0046872	ATP binding [GO:0005524]; metal ion binding [GO:0046872]; methionine adenosyltransferase activity [GO:0004478]		one-carbon metabolic process [GO:0006730]; S-adenosylmethionine biosynthetic process [GO:0006556]
A0A369JL66	GO:0003924; GO:0005200; GO:0005525; GO:0005737; GO:0005874; GO:0007017	GTPase activity [GO:0003924]; GTP binding [GO:0005525]; structural constituent of cytoskeleton [GO:0005200]	cytoplasm [GO:0005737]; microtubule [GO:0005874]	microtubule-based process [GO:0007017]
A0A369JE01	GO:0005737; GO:0006888		cytoplasm [GO:0005737]	endoplasmic reticulum to Golgi vesicle-mediated transport [GO:0006888]
A0A369JUF6	GO:0005524	ATP binding [GO:0005524]
A0A369JK75	GO:0003871; GO:0008270; GO:0009086; GO:0032259	5-methyltetrahydropteroyltriglutamate-homocysteine S-methyltransferase activity [GO:0003871]; zinc ion binding [GO:0008270]		methionine biosynthetic process [GO:0009086]; methylation [GO:0032259]
A0A369KAS1	GO:0003723	RNA binding [GO:0003723]
A0A369J0A6
A0A369K0Q3	GO:0003743	translation initiation factor activity [GO:0003743]
A0A369JKQ3	GO:0004674; GO:0005524	ATP binding [GO:0005524]; protein serine/threonine kinase activity [GO:0004674]
A0A369JI30	GO:0046872	metal ion binding [GO:0046872]
A0A369J1L1
A0A369K8H1
A0A369JYQ0	GO:0001732; GO:0003743; GO:0005852; GO:0016282; GO:0033290	translation initiation factor activity [GO:0003743]	eukaryotic 43S preinitiation complex [GO:0016282]; eukaryotic 48S preinitiation complex [GO:0033290]; eukaryotic translation initiation factor 3 complex [GO:0005852]	formation of cytoplasmic translation initiation complex [GO:0001732]
A0A369JZX8	GO:0008483; GO:0030170	pyridoxal phosphate binding [GO:0030170]; transaminase activity [GO:0008483]
A0A369JFX8	GO:0003824; GO:0005975; GO:0016021	catalytic activity [GO:0003824]	integral component of membrane [GO:0016021]	carbohydrate metabolic process [GO:0005975]
A0A369JC24
A0A369JUU2	GO:0016491; GO:0046872; GO:0051537	2 iron, 2 sulfur cluster binding [GO:0051537]; metal ion binding [GO:0046872]; oxidoreductase activity [GO:0016491]
A0A369JKG5
A0A369JZ69
A0A369J023	GO:0000155; GO:0016021	phosphorelay sensor kinase activity [GO:0000155]	integral component of membrane [GO:0016021]
A0A369J7G2	GO:0016021		integral component of membrane [GO:0016021]
A0A369K4W4	GO:0008137	NADH dehydrogenase (ubiquinone) activity [GO:0008137]
A0A369K4H1	GO:0004298; GO:0005634; GO:0005737; GO:0019774; GO:0043161	threonine-type endopeptidase activity [GO:0004298]	cytoplasm [GO:0005737]; nucleus [GO:0005634]; proteasome core complex, beta-subunit complex [GO:0019774]	proteasome-mediated ubiquitin-dependent protein catabolic process [GO:0043161]
A0A369JPD6	GO:0008380; GO:0035145		exon-exon junction complex [GO:0035145]	RNA splicing [GO:0008380]
A0A369JGQ2
A0A369JVF6
A0A369JSN4
A0A369J738	GO:0016651; GO:0022900	oxidoreductase activity, acting on NAD(P)H [GO:0016651]		electron transport chain [GO:0022900]
A0A369J2L3	GO:0009116; GO:0016757	transferase activity, transferring glycosyl groups [GO:0016757]		nucleoside metabolic process [GO:0009116]
A0A369JJS6	GO:0003924; GO:0005525	GTPase activity [GO:0003924]; GTP binding [GO:0005525]
A0A369JAN1
A0A369K758	GO:0004476; GO:0005975; GO:0008270; GO:0009298	mannose-6-phosphate isomerase activity [GO:0004476]; zinc ion binding [GO:0008270]		carbohydrate metabolic process [GO:0005975]; GDP-mannose biosynthetic process [GO:0009298]
A0A369JP03	GO:0000398; GO:0000956			mRNA splicing, via spliceosome [GO:0000398]; nuclear-transcribed mRNA catabolic process [GO:0000956]
A0A369JQG9	GO:0000502		proteasome complex [GO:0000502]
A0A369J766	GO:0003924; GO:0006807; GO:0016151	GTPase activity [GO:0003924]; nickel cation binding [GO:0016151]		nitrogen compound metabolic process [GO:0006807]
A0A369JCP5	GO:0003676; GO:0004824; GO:0005524; GO:0005737; GO:0006430	ATP binding [GO:0005524]; lysine-tRNA ligase activity [GO:0004824]; nucleic acid binding [GO:0003676]	cytoplasm [GO:0005737]	lysyl-tRNA aminoacylation [GO:0006430]
A0A369JMR4	GO:0001732; GO:0003743; GO:0005852; GO:0016282; GO:0031369; GO:0033290	translation initiation factor activity [GO:0003743]; translation initiation factor binding [GO:0031369]	eukaryotic 43S preinitiation complex [GO:0016282]; eukaryotic 48S preinitiation complex [GO:0033290]; eukaryotic translation initiation factor 3 complex [GO:0005852]	formation of cytoplasmic translation initiation complex [GO:0001732]
A0A369JVH0
A0A369JIK3	GO:0042626	ATPase-coupled transmembrane transporter activity [GO:0042626]
A0A369JWT0	GO:0006406			mRNA export from nucleus [GO:0006406]
A0A369JUJ6
A0A369K859	GO:0004672; GO:0005524	ATP binding [GO:0005524]; protein kinase activity [GO:0004672]
A0A369K032
A0A369J8L1	GO:0004497; GO:0005506; GO:0016705; GO:0020037	heme binding [GO:0020037]; iron ion binding [GO:0005506]; monooxygenase activity [GO:0004497]; oxidoreductase activity, acting on paired donors, with incorporation or reduction of molecular oxygen [GO:0016705]
A0A369JC55
A0A369K6V5	GO:0016021		integral component of membrane [GO:0016021]
A0A369K0V8
A0A369J2Z6	GO:0005623; GO:0016209; GO:0016491; GO:0045454	antioxidant activity [GO:0016209]; oxidoreductase activity [GO:0016491]	cell [GO:0005623]	cell redox homeostasis [GO:0045454]
A0A369J825
A0A369J712	GO:0015078; GO:0033179	proton transmembrane transporter activity [GO:0015078]	proton-transporting V-type ATPase, V0 domain [GO:0033179]
A0A369JYM1
A0A369K7N6	GO:0006904			vesicle docking involved in exocytosis [GO:0006904]
A0A369JN24	GO:0004672; GO:0005524	ATP binding [GO:0005524]; protein kinase activity [GO:0004672]
A0A369JHQ2	GO:0003924; GO:0005525; GO:0007264	GTPase activity [GO:0003924]; GTP binding [GO:0005525]		small GTPase mediated signal transduction [GO:0007264]
A0A369KGM6
A0A369KGI7	GO:0006487; GO:0008250; GO:0016021; GO:0016740	transferase activity [GO:0016740]	integral component of membrane [GO:0016021]; oligosaccharyltransferase complex [GO:0008250]	protein N-linked glycosylation [GO:0006487]
A0A369KE66
A0A369JJG1
A0A369K140
A0A369JVJ7	GO:0004190	aspartic-type endopeptidase activity [GO:0004190]
A0A369K5Q6	GO:0003676; GO:0004386; GO:0005524	ATP binding [GO:0005524]; helicase activity [GO:0004386]; nucleic acid binding [GO:0003676]
A0A369JKD9	GO:0004736; GO:0005524; GO:0006090; GO:0006094; GO:0009374; GO:0046872	ATP binding [GO:0005524]; biotin binding [GO:0009374]; metal ion binding [GO:0046872]; pyruvate carboxylase activity [GO:0004736]		gluconeogenesis [GO:0006094]; pyruvate metabolic process [GO:0006090]
A0A369K8Z0	GO:0000139; GO:0005198; GO:0006886; GO:0016192; GO:0030126	structural molecule activity [GO:0005198]	COPI vesicle coat [GO:0030126]; Golgi membrane [GO:0000139]	intracellular protein transport [GO:0006886]; vesicle-mediated transport [GO:0016192]
A0A369JRS9	GO:0005198; GO:0006886; GO:0016192; GO:0030130; GO:0030132	structural molecule activity [GO:0005198]	clathrin coat of coated pit [GO:0030132]; clathrin coat of trans-Golgi network vesicle [GO:0030130]	intracellular protein transport [GO:0006886]; vesicle-mediated transport [GO:0016192]
A0A369K3S3	GO:0005524; GO:0016887	ATPase activity [GO:0016887]; ATP binding [GO:0005524]
A0A369JU87	GO:0005743; GO:0016021		integral component of membrane [GO:0016021]; mitochondrial inner membrane [GO:0005743]
A0A369J196	GO:0000105; GO:0000287; GO:0003879; GO:0005737	ATP phosphoribosyltransferase activity [GO:0003879]; magnesium ion binding [GO:0000287]	cytoplasm [GO:0005737]	histidine biosynthetic process [GO:0000105]
A0A369KB45
A0A369JWD4	GO:0016491	oxidoreductase activity [GO:0016491]
A0A369KBA1
A0A369JZF3
A0A369K3J5	GO:0015078; GO:0033180	proton transmembrane transporter activity [GO:0015078]	proton-transporting V-type ATPase, V1 domain [GO:0033180]
A0A369JYB4	GO:0004721	phosphoprotein phosphatase activity [GO:0004721]
A0A369JI95	GO:0016491	oxidoreductase activity [GO:0016491]
A0A369JBD9	GO:0016620	oxidoreductase activity, acting on the aldehyde or oxo group of donors, NAD or NADP as acceptor [GO:0016620]
A0A369JQX6	GO:0000220; GO:0015078; GO:0016021	proton transmembrane transporter activity [GO:0015078]	integral component of membrane [GO:0016021]; vacuolar proton-transporting V-type ATPase, V0 domain [GO:0000220]
A0A369JI38	GO:0005741; GO:0008308	voltage-gated anion channel activity [GO:0008308]	mitochondrial outer membrane [GO:0005741]
A0A369J8H2	GO:0004601; GO:0006979; GO:0020037; GO:0046872	heme binding [GO:0020037]; metal ion binding [GO:0046872]; peroxidase activity [GO:0004601]		response to oxidative stress [GO:0006979]
A0A369JUZ7
A0A369JD10	GO:0004815; GO:0005524; GO:0005737; GO:0006422	aspartate-tRNA ligase activity [GO:0004815]; ATP binding [GO:0005524]	cytoplasm [GO:0005737]	aspartyl-tRNA aminoacylation [GO:0006422]
A0A369JIX2	GO:0004843; GO:0016579; GO:0030433	thiol-dependent ubiquitin-specific protease activity [GO:0004843]		protein deubiquitination [GO:0016579]; ubiquitin-dependent ERAD pathway [GO:0030433]
A0A369JXQ1	GO:0005854		nascent polypeptide-associated complex [GO:0005854]
A0A369KDN6	GO:0001732; GO:0003743; GO:0005852; GO:0006446; GO:0016282; GO:0033290; GO:0043022	ribosome binding [GO:0043022]; translation initiation factor activity [GO:0003743]	eukaryotic 43S preinitiation complex [GO:0016282]; eukaryotic 48S preinitiation complex [GO:0033290]; eukaryotic translation initiation factor 3 complex [GO:0005852]	formation of cytoplasmic translation initiation complex [GO:0001732]; regulation of translational initiation [GO:0006446]
A0A369K534	GO:0006397			mRNA processing [GO:0006397]
A0A369J7J1	GO:0000338; GO:0008180		COP9 signalosome [GO:0008180]	protein deneddylation [GO:0000338]
A0A369JIG5	GO:0004601; GO:0006979; GO:0020037; GO:0046872	heme binding [GO:0020037]; metal ion binding [GO:0046872]; peroxidase activity [GO:0004601]		response to oxidative stress [GO:0006979]
A0A369JY30	GO:0004642; GO:0006189; GO:0006541	phosphoribosylformylglycinamidine synthase activity [GO:0004642]		'de novo' IMP biosynthetic process [GO:0006189]; glutamine metabolic process [GO:0006541]
A0A369JSS6	GO:0003755	peptidyl-prolyl cis-trans isomerase activity [GO:0003755]
A0A369J780	GO:0005634; GO:0005737		cytoplasm [GO:0005737]; nucleus [GO:0005634]
A0A369JNS6
A0A369JTV2	GO:0003723; GO:0005847; GO:0006378; GO:0006379	RNA binding [GO:0003723]	mRNA cleavage and polyadenylation specificity factor complex [GO:0005847]	mRNA cleavage [GO:0006379]; mRNA polyadenylation [GO:0006378]
A0A369JV27	GO:0003779; GO:0005885; GO:0030041; GO:0030479; GO:0034314	actin binding [GO:0003779]	actin cortical patch [GO:0030479]; Arp2/3 protein complex [GO:0005885]	actin filament polymerization [GO:0030041]; Arp2/3 complex-mediated actin nucleation [GO:0034314]
A0A369JNU1	GO:0001678; GO:0004396; GO:0005524; GO:0005536; GO:0005623; GO:0006096	ATP binding [GO:0005524]; glucose binding [GO:0005536]; hexokinase activity [GO:0004396]	cell [GO:0005623]	cellular glucose homeostasis [GO:0001678]; glycolytic process [GO:0006096]
A0A369K6S3
A0A369K7I8	GO:0004674; GO:0005524	ATP binding [GO:0005524]; protein serine/threonine kinase activity [GO:0004674]
A0A369JR49
A0A369JV70
A0A369JD76
A0A369JK38
A0A369K1Y0	GO:0005509; GO:0019722	calcium ion binding [GO:0005509]		calcium-mediated signaling [GO:0019722]
A0A369J4T9
A0A369K9B4	GO:0006904			vesicle docking involved in exocytosis [GO:0006904]
A0A369JV38	GO:0004843; GO:0016579	thiol-dependent ubiquitin-specific protease activity [GO:0004843]		protein deubiquitination [GO:0016579]
A0A369JGG1	GO:0003723	RNA binding [GO:0003723]
A0A369JWA8
A0A369K1I4	GO:0004149; GO:0006099; GO:0045252	dihydrolipoyllysine-residue succinyltransferase activity [GO:0004149]	oxoglutarate dehydrogenase complex [GO:0045252]	tricarboxylic acid cycle [GO:0006099]
A0A369KA55	GO:0005886; GO:0016740; GO:0031225	transferase activity [GO:0016740]	anchored component of membrane [GO:0031225]; plasma membrane [GO:0005886]
A0A369JMB5	GO:0003755	peptidyl-prolyl cis-trans isomerase activity [GO:0003755]
A0A369JZT9	GO:0003994; GO:0005739; GO:0006099; GO:0046872; GO:0051539	4 iron, 4 sulfur cluster binding [GO:0051539]; aconitate hydratase activity [GO:0003994]; metal ion binding [GO:0046872]	mitochondrion [GO:0005739]	tricarboxylic acid cycle [GO:0006099]
A0A369JTW0
A0A369JP16	GO:0016614; GO:0050660	flavin adenine dinucleotide binding [GO:0050660]; oxidoreductase activity, acting on CH-OH group of donors [GO:0016614]
A0A369K907	GO:0004553; GO:0005975	hydrolase activity, hydrolyzing O-glycosyl compounds [GO:0004553]		carbohydrate metabolic process [GO:0005975]
A0A369JB20	GO:0016021		integral component of membrane [GO:0016021]
A0A369K1D0	GO:0006633			fatty acid biosynthetic process [GO:0006633]
A0A369K5A4
A0A369K6R3	GO:0016021		integral component of membrane [GO:0016021]
A0A369JVN2	GO:0006897; GO:0008092; GO:0030674; GO:0042802; GO:0043130	cytoskeletal protein binding [GO:0008092]; identical protein binding [GO:0042802]; protein binding, bridging [GO:0030674]; ubiquitin binding [GO:0043130]		endocytosis [GO:0006897]
A0A369K6M8
A0A369K5N3	GO:0005524; GO:0019538	ATP binding [GO:0005524]		protein metabolic process [GO:0019538]
A0A369JWH6
A0A369JRE3
A0A369JLK5	GO:0003677; GO:0005634; GO:0006260; GO:0006281; GO:0006310	DNA binding [GO:0003677]	nucleus [GO:0005634]	DNA recombination [GO:0006310]; DNA repair [GO:0006281]; DNA replication [GO:0006260]
A0A369K0V1	GO:0003755; GO:0006457	peptidyl-prolyl cis-trans isomerase activity [GO:0003755]		protein folding [GO:0006457]
A0A369JL99
A0A369JP53	GO:0003700; GO:0005634; GO:0043565	DNA-binding transcription factor activity [GO:0003700]; sequence-specific DNA binding [GO:0043565]	nucleus [GO:0005634]
A0A369JCF4
A0A369J5D4
A0A369J7D1	GO:0005634; GO:0005737; GO:0008612; GO:0019135; GO:0046872	deoxyhypusine monooxygenase activity [GO:0019135]; metal ion binding [GO:0046872]	cytoplasm [GO:0005737]; nucleus [GO:0005634]	peptidyl-lysine modification to peptidyl-hypusine [GO:0008612]
A0A369JVD8	GO:0004181; GO:0016021; GO:0046872	metal ion binding [GO:0046872]; metallocarboxypeptidase activity [GO:0004181]	integral component of membrane [GO:0016021]
A0A369KCG7	GO:0007165			signal transduction [GO:0007165]
A0A369JTR1	GO:0004619; GO:0005737; GO:0006007; GO:0030145	manganese ion binding [GO:0030145]; phosphoglycerate mutase activity [GO:0004619]	cytoplasm [GO:0005737]	glucose catabolic process [GO:0006007]
A0A369JVD1	GO:0004252	serine-type endopeptidase activity [GO:0004252]
A0A369J7I4	GO:0016021; GO:0022857	transmembrane transporter activity [GO:0022857]	integral component of membrane [GO:0016021]
A0A369KB50	GO:0016021		integral component of membrane [GO:0016021]
A0A369K6Q2
A0A369K8E6
A0A369J1G8	GO:0046872	metal ion binding [GO:0046872]
A0A369JWM2	GO:0016021; GO:0016192		integral component of membrane [GO:0016021]	vesicle-mediated transport [GO:0016192]
A0A369KBB2	GO:0033609; GO:0045735	nutrient reservoir activity [GO:0045735]		oxalate metabolic process [GO:0033609]
A0A369J8J5
A0A369J6U0	GO:0003824	catalytic activity [GO:0003824]
A0A369K229	GO:0003995; GO:0050660	acyl-CoA dehydrogenase activity [GO:0003995]; flavin adenine dinucleotide binding [GO:0050660]
A0A369JZD9	GO:0004497; GO:0005506; GO:0016021; GO:0016705; GO:0020037	heme binding [GO:0020037]; iron ion binding [GO:0005506]; monooxygenase activity [GO:0004497]; oxidoreductase activity, acting on paired donors, with incorporation or reduction of molecular oxygen [GO:0016705]	integral component of membrane [GO:0016021]
A0A369JN62
A0A369J477	GO:0004497; GO:0005506; GO:0016021; GO:0016705; GO:0020037	heme binding [GO:0020037]; iron ion binding [GO:0005506]; monooxygenase activity [GO:0004497]; oxidoreductase activity, acting on paired donors, with incorporation or reduction of molecular oxygen [GO:0016705]	integral component of membrane [GO:0016021]
A0A369JEX6	GO:0016791	phosphatase activity [GO:0016791]
A0A369K7T6	GO:0004042; GO:0004358; GO:0005759; GO:0006526; GO:0103045	acetyl-CoA:L-glutamate N-acetyltransferase activity [GO:0004042]; glutamate N-acetyltransferase activity [GO:0004358]; methione N-acyltransferase activity [GO:0103045]	mitochondrial matrix [GO:0005759]	arginine biosynthetic process [GO:0006526]
A0A369JWY4	GO:0016021		integral component of membrane [GO:0016021]
A0A369JPA7	GO:0000132; GO:0000922; GO:0005623; GO:0005737; GO:0005874; GO:0005875; GO:0051012; GO:0051301; GO:0070840	dynein complex binding [GO:0070840]	cell [GO:0005623]; cytoplasm [GO:0005737]; microtubule [GO:0005874]; microtubule associated complex [GO:0005875]; spindle pole [GO:0000922]	cell division [GO:0051301]; establishment of mitotic spindle orientation [GO:0000132]; microtubule sliding [GO:0051012]
A0A369JIX6	GO:0003723; GO:0006364; GO:0008757; GO:0032259	RNA binding [GO:0003723]; S-adenosylmethionine-dependent methyltransferase activity [GO:0008757]		methylation [GO:0032259]; rRNA processing [GO:0006364]
A0A369K754
A0A369JCG2
A0A369KA85	GO:0008270; GO:0016491	oxidoreductase activity [GO:0016491]; zinc ion binding [GO:0008270]
A0A369K4U6	GO:0016614; GO:0050660	flavin adenine dinucleotide binding [GO:0050660]; oxidoreductase activity, acting on CH-OH group of donors [GO:0016614]
A0A369K203
A0A369J9I3	GO:0004601	peroxidase activity [GO:0004601]
A0A369J0I9	GO:0003743; GO:0003924; GO:0005525	GTPase activity [GO:0003924]; GTP binding [GO:0005525]; translation initiation factor activity [GO:0003743]
A0A369K4E2
A0A369K699	GO:0008152; GO:0016798	hydrolase activity, acting on glycosyl bonds [GO:0016798]		metabolic process [GO:0008152]
A0A369JDV9	GO:0004298; GO:0005839; GO:0051603	threonine-type endopeptidase activity [GO:0004298]	proteasome core complex [GO:0005839]	proteolysis involved in cellular protein catabolic process [GO:0051603]
A0A369JH26	GO:0000724; GO:0007062; GO:0030915		Smc5-Smc6 complex [GO:0030915]	double-strand break repair via homologous recombination [GO:0000724]; sister chromatid cohesion [GO:0007062]
A0A369K2S9	GO:0000502		proteasome complex [GO:0000502]
A0A369K4Y3	GO:0016765; GO:0019346; GO:0030170	pyridoxal phosphate binding [GO:0030170]; transferase activity, transferring alkyl or aryl (other than methyl) groups [GO:0016765]		transsulfuration [GO:0019346]
A0A369J7F6	GO:0000228; GO:0006338		nuclear chromosome [GO:0000228]	chromatin remodeling [GO:0006338]
A0A369KD69	GO:0000145; GO:0005623; GO:0006904; GO:0090522		cell [GO:0005623]; exocyst [GO:0000145]	vesicle docking involved in exocytosis [GO:0006904]; vesicle tethering involved in exocytosis [GO:0090522]
A0A369J975	GO:0005525	GTP binding [GO:0005525]
A0A369JEJ5	GO:0005794; GO:0016021; GO:0016192		Golgi apparatus [GO:0005794]; integral component of membrane [GO:0016021]	vesicle-mediated transport [GO:0016192]
A0A369K9A3
A0A369JWW2	GO:0003723	RNA binding [GO:0003723]
A0A369J730
A0A369JD35	GO:0000398; GO:0003723	RNA binding [GO:0003723]		mRNA splicing, via spliceosome [GO:0000398]
A0A369K6J8	GO:0005789; GO:0015031; GO:0016788	hydrolase activity, acting on ester bonds [GO:0016788]	endoplasmic reticulum membrane [GO:0005789]	protein transport [GO:0015031]
A0A369J2K1	GO:0016491; GO:0046872	metal ion binding [GO:0046872]; oxidoreductase activity [GO:0016491]
A0A369K6Q5	GO:0016740	transferase activity [GO:0016740]
A0A369JQM4	GO:0003677; GO:0003678; GO:0005524; GO:0005634; GO:0006270; GO:0007049; GO:0042555	ATP binding [GO:0005524]; DNA binding [GO:0003677]; DNA helicase activity [GO:0003678]	MCM complex [GO:0042555]; nucleus [GO:0005634]	cell cycle [GO:0007049]; DNA replication initiation [GO:0006270]
A0A369JHR4	GO:0007034			vacuolar transport [GO:0007034]
A0A369K1B4	GO:0015035	protein disulfide oxidoreductase activity [GO:0015035]
A0A369JMC0	GO:0000786; GO:0003677; GO:0005634; GO:0046982	DNA binding [GO:0003677]; protein heterodimerization activity [GO:0046982]	nucleosome [GO:0000786]; nucleus [GO:0005634]
A0A369K564	GO:0016787; GO:0016874	hydrolase activity [GO:0016787]; ligase activity [GO:0016874]
A0A369K480	GO:0004630; GO:0006654; GO:0016042; GO:0048017; GO:0070290	N-acylphosphatidylethanolamine-specific phospholipase D activity [GO:0070290]; phospholipase D activity [GO:0004630]		inositol lipid-mediated signaling [GO:0048017]; lipid catabolic process [GO:0016042]; phosphatidic acid biosynthetic process [GO:0006654]
A0A369K357
A0A369KC50
A0A369K418
A0A369KE49	GO:0006511			ubiquitin-dependent protein catabolic process [GO:0006511]
A0A369J668	GO:0005739; GO:0032780; GO:0042030	ATPase inhibitor activity [GO:0042030]	mitochondrion [GO:0005739]	negative regulation of ATPase activity [GO:0032780]
A0A369JNJ1
A0A369K2A5	GO:0008168; GO:0035246	methyltransferase activity [GO:0008168]		peptidyl-arginine N-methylation [GO:0035246]
A0A369K5I8	GO:0006629; GO:0008081	phosphoric diester hydrolase activity [GO:0008081]		lipid metabolic process [GO:0006629]
A0A369JKW2	GO:0003723	RNA binding [GO:0003723]
A0A369JNE4	GO:0008810; GO:0016021; GO:0030245	cellulase activity [GO:0008810]	integral component of membrane [GO:0016021]	cellulose catabolic process [GO:0030245]
A0A369JR61	GO:0003924; GO:0005525; GO:0007186; GO:0031683	G-protein beta/gamma-subunit complex binding [GO:0031683]; GTPase activity [GO:0003924]; GTP binding [GO:0005525]		G protein-coupled receptor signaling pathway [GO:0007186]
A0A369JJR4	GO:0016021		integral component of membrane [GO:0016021]
A0A369JF93
A0A369JM59	GO:0000166; GO:0003899; GO:0006352; GO:0030880	DNA-directed 5'-3' RNA polymerase activity [GO:0003899]; nucleotide binding [GO:0000166]	RNA polymerase complex [GO:0030880]	DNA-templated transcription, initiation [GO:0006352]
A0A369K1E9	GO:0004077; GO:0006464	biotin-[acetyl-CoA-carboxylase] ligase activity [GO:0004077]		cellular protein modification process [GO:0006464]
A0A369JNM4	GO:0016021		integral component of membrane [GO:0016021]
A0A369JAP9
A0A369J2L6	GO:0005634; GO:0006355; GO:0030015		CCR4-NOT core complex [GO:0030015]; nucleus [GO:0005634]	regulation of transcription, DNA-templated [GO:0006355]
A0A369JPG3	GO:0016491; GO:0071949	FAD binding [GO:0071949]; oxidoreductase activity [GO:0016491]
A0A369JKV2	GO:0003676; GO:0008270	nucleic acid binding [GO:0003676]; zinc ion binding [GO:0008270]
A0A369K9K8	GO:0008270; GO:0016491	oxidoreductase activity [GO:0016491]; zinc ion binding [GO:0008270]
A0A369JHX5
A0A369JXX9
A0A369JS31	GO:0006147; GO:0008270; GO:0008892	guanine deaminase activity [GO:0008892]; zinc ion binding [GO:0008270]		guanine catabolic process [GO:0006147]
A0A369J9B0	GO:0003723	RNA binding [GO:0003723]
A0A369K9P1	GO:0003824	catalytic activity [GO:0003824]
A0A369JYX3	GO:0016021; GO:0046872	metal ion binding [GO:0046872]	integral component of membrane [GO:0016021]
A0A369JMA2	GO:0016491; GO:0046872	metal ion binding [GO:0046872]; oxidoreductase activity [GO:0016491]
A0A369K2P8	GO:0000502		proteasome complex [GO:0000502]
A0A369KBT9	GO:0005506; GO:0016226; GO:0051536	iron ion binding [GO:0005506]; iron-sulfur cluster binding [GO:0051536]		iron-sulfur cluster assembly [GO:0016226]
A0A369JQW0
A0A369K4L8
A0A369KAM2	GO:0000786; GO:0003677; GO:0005634; GO:0046982	DNA binding [GO:0003677]; protein heterodimerization activity [GO:0046982]	nucleosome [GO:0000786]; nucleus [GO:0005634]
A0A369JQX0	GO:0003676	nucleic acid binding [GO:0003676]
A0A369K4R3	GO:0016021; GO:0016192		integral component of membrane [GO:0016021]	vesicle-mediated transport [GO:0016192]
A0A369K8H6	GO:0005840		ribosome [GO:0005840]
A0A369JP84	GO:0008171; GO:0032259	O-methyltransferase activity [GO:0008171]		methylation [GO:0032259]
A0A369K2Y1	GO:0003723; GO:0006396; GO:0016779	nucleotidyltransferase activity [GO:0016779]; RNA binding [GO:0003723]		RNA processing [GO:0006396]
A0A369IYG5
A0A369JQT6	GO:0005524; GO:0005849; GO:0031124	ATP binding [GO:0005524]	mRNA cleavage factor complex [GO:0005849]	mRNA 3'-end processing [GO:0031124]
A0A369JMJ3	GO:0003743	translation initiation factor activity [GO:0003743]
A0A369K028	GO:0005509; GO:0051301	calcium ion binding [GO:0005509]		cell division [GO:0051301]
A0A369JR28	GO:0046872	metal ion binding [GO:0046872]
A0A369JJ75
A0A369JLJ0	GO:0005524; GO:0016887	ATPase activity [GO:0016887]; ATP binding [GO:0005524]
A0A369J9E8	GO:0016491	oxidoreductase activity [GO:0016491]
A0A369JY55	GO:0005634; GO:0005737; GO:0019284; GO:0019509; GO:0046523	S-methyl-5-thioribose-1-phosphate isomerase activity [GO:0046523]	cytoplasm [GO:0005737]; nucleus [GO:0005634]	L-methionine salvage from methylthioadenosine [GO:0019509]; L-methionine salvage from S-adenosylmethionine [GO:0019284]
A0A369J246	GO:0006412			translation [GO:0006412]
A0A369JUT0	GO:0008168; GO:0032259; GO:0047429	methyltransferase activity [GO:0008168]; nucleoside-triphosphate diphosphatase activity [GO:0047429]		methylation [GO:0032259]
A0A369JKL2	GO:0007165			signal transduction [GO:0007165]
A0A369JUW8	GO:0016021		integral component of membrane [GO:0016021]
A0A369KFU3	GO:0005737; GO:0006886; GO:0007033		cytoplasm [GO:0005737]	intracellular protein transport [GO:0006886]; vacuole organization [GO:0007033]
A0A369JMK6	GO:0005506; GO:0016705; GO:0020037	heme binding [GO:0020037]; iron ion binding [GO:0005506]; oxidoreductase activity, acting on paired donors, with incorporation or reduction of molecular oxygen [GO:0016705]
A0A369JSL5
A0A369JTN7	GO:0016021		integral component of membrane [GO:0016021]
A0A369JSS8	GO:0000175; GO:0003676	3'-5'-exoribonuclease activity [GO:0000175]; nucleic acid binding [GO:0003676]
A0A369JI35	GO:0016491	oxidoreductase activity [GO:0016491]
A0A369JRK3	GO:0004867	serine-type endopeptidase inhibitor activity [GO:0004867]
A0A369K7C2	GO:0004089; GO:0008270; GO:0015976	carbonate dehydratase activity [GO:0004089]; zinc ion binding [GO:0008270]		carbon utilization [GO:0015976]
A0A369JNY9
A0A369K2G4
A0A369K927	GO:0003942; GO:0003991; GO:0005524; GO:0005739; GO:0006526; GO:0051287	acetylglutamate kinase activity [GO:0003991]; ATP binding [GO:0005524]; N-acetyl-gamma-glutamyl-phosphate reductase activity [GO:0003942]; NAD binding [GO:0051287]	mitochondrion [GO:0005739]	arginine biosynthetic process [GO:0006526]
A0A369JSJ9	GO:0016620	oxidoreductase activity, acting on the aldehyde or oxo group of donors, NAD or NADP as acceptor [GO:0016620]
A0A369JKA5	GO:0046872	metal ion binding [GO:0046872]
A0A369KEU1	GO:0005975; GO:0016853; GO:0030246	carbohydrate binding [GO:0030246]; isomerase activity [GO:0016853]		carbohydrate metabolic process [GO:0005975]
A0A369K6M6	GO:0016491; GO:0020037; GO:0046872	heme binding [GO:0020037]; metal ion binding [GO:0046872]; oxidoreductase activity [GO:0016491]
A0A369K6Z1
A0A369JYK9
A0A369KGF1	GO:0000786; GO:0003677; GO:0005634; GO:0046982	DNA binding [GO:0003677]; protein heterodimerization activity [GO:0046982]	nucleosome [GO:0000786]; nucleus [GO:0005634]
A0A369KAR7	GO:0003677; GO:0005634; GO:0006260; GO:0006281; GO:0006310	DNA binding [GO:0003677]	nucleus [GO:0005634]	DNA recombination [GO:0006310]; DNA repair [GO:0006281]; DNA replication [GO:0006260]
A0A369K2E9	GO:0030246	carbohydrate binding [GO:0030246]
A0A369JGY4
A0A369JX65	GO:0016471; GO:0042626; GO:1902600	ATPase-coupled transmembrane transporter activity [GO:0042626]	vacuolar proton-transporting V-type ATPase complex [GO:0016471]	proton transmembrane transport [GO:1902600]
A0A369JSH6	GO:0004601; GO:0005623; GO:0045454; GO:0051920	peroxidase activity [GO:0004601]; peroxiredoxin activity [GO:0051920]	cell [GO:0005623]	cell redox homeostasis [GO:0045454]
A0A369K1T5	GO:0008080	N-acetyltransferase activity [GO:0008080]
A0A369KBU1
A0A369JL29	GO:0003743; GO:0016779	nucleotidyltransferase activity [GO:0016779]; translation initiation factor activity [GO:0003743]
A0A369J599	GO:0004661; GO:0005953; GO:0018344	protein geranylgeranyltransferase activity [GO:0004661]	CAAX-protein geranylgeranyltransferase complex [GO:0005953]	protein geranylgeranylation [GO:0018344]
A0A369K6V8	GO:0003723; GO:0005634	RNA binding [GO:0003723]	nucleus [GO:0005634]
A0A369JIH4	GO:0000105; GO:0004400; GO:0016226; GO:0030170; GO:0097361	histidinol-phosphate transaminase activity [GO:0004400]; pyridoxal phosphate binding [GO:0030170]	CIA complex [GO:0097361]	histidine biosynthetic process [GO:0000105]; iron-sulfur cluster assembly [GO:0016226]
A0A369JQE5	GO:0018580	nitronate monooxygenase activity [GO:0018580]
A0A369K8F9	GO:0019781; GO:0045116	NEDD8 activating enzyme activity [GO:0019781]		protein neddylation [GO:0045116]
A0A369J2U4	GO:0004190	aspartic-type endopeptidase activity [GO:0004190]
A0A369JXA1	GO:0046872	metal ion binding [GO:0046872]
A0A369K4N4	GO:0004298; GO:0005634; GO:0005737; GO:0005839; GO:0051603	threonine-type endopeptidase activity [GO:0004298]	cytoplasm [GO:0005737]; nucleus [GO:0005634]; proteasome core complex [GO:0005839]	proteolysis involved in cellular protein catabolic process [GO:0051603]
A0A369JY97	GO:0005525	GTP binding [GO:0005525]
A0A369IYB3	GO:0001732; GO:0003743; GO:0005852; GO:0016282; GO:0033290	translation initiation factor activity [GO:0003743]	eukaryotic 43S preinitiation complex [GO:0016282]; eukaryotic 48S preinitiation complex [GO:0033290]; eukaryotic translation initiation factor 3 complex [GO:0005852]	formation of cytoplasmic translation initiation complex [GO:0001732]
A0A369K981	GO:0005525	GTP binding [GO:0005525]
A0A369JBX3	GO:0004601; GO:0006979; GO:0020037	heme binding [GO:0020037]; peroxidase activity [GO:0004601]		response to oxidative stress [GO:0006979]
A0A369JYX9	GO:0003983; GO:0006011	UTP:glucose-1-phosphate uridylyltransferase activity [GO:0003983]		UDP-glucose metabolic process [GO:0006011]
A0A369J9A5	GO:0005085; GO:0007264; GO:0051301	guanyl-nucleotide exchange factor activity [GO:0005085]		cell division [GO:0051301]; small GTPase mediated signal transduction [GO:0007264]
A0A369K352
A0A369JSN3	GO:0005623; GO:0009055; GO:0015035; GO:0045454; GO:0046872; GO:0051537	2 iron, 2 sulfur cluster binding [GO:0051537]; electron transfer activity [GO:0009055]; metal ion binding [GO:0046872]; protein disulfide oxidoreductase activity [GO:0015035]	cell [GO:0005623]	cell redox homeostasis [GO:0045454]
A0A369K7F3
A0A369K4U4	GO:0006520; GO:0016829	lyase activity [GO:0016829]		cellular amino acid metabolic process [GO:0006520]
A0A369KE82
A0A369JUQ7	GO:0005737; GO:0007015		cytoplasm [GO:0005737]	actin filament organization [GO:0007015]
A0A369J391	GO:0006511; GO:0008540		proteasome regulatory particle, base subcomplex [GO:0008540]	ubiquitin-dependent protein catabolic process [GO:0006511]
A0A369K8A2	GO:0003677; GO:0003899; GO:0006351	DNA binding [GO:0003677]; DNA-directed 5'-3' RNA polymerase activity [GO:0003899]		transcription, DNA-templated [GO:0006351]
A0A369K0Q0	GO:0004342; GO:0005975; GO:0006044	glucosamine-6-phosphate deaminase activity [GO:0004342]		carbohydrate metabolic process [GO:0005975]; N-acetylglucosamine metabolic process [GO:0006044]
A0A369JRX6	GO:0016021		integral component of membrane [GO:0016021]
A0A369K0W1	GO:0016491; GO:0050661	NADP binding [GO:0050661]; oxidoreductase activity [GO:0016491]
A0A369J6G9	GO:0003684; GO:0005634; GO:0006289; GO:0043161	damaged DNA binding [GO:0003684]	nucleus [GO:0005634]	nucleotide-excision repair [GO:0006289]; proteasome-mediated ubiquitin-dependent protein catabolic process [GO:0043161]
A0A369JSP9	GO:0016021; GO:0022857	transmembrane transporter activity [GO:0022857]	integral component of membrane [GO:0016021]
A0A369K9I2	GO:0004252	serine-type endopeptidase activity [GO:0004252]
A0A369K1E7
A0A369K1N7
A0A369JRV0	GO:0003857; GO:0006631; GO:0070403	3-hydroxyacyl-CoA dehydrogenase activity [GO:0003857]; NAD+ binding [GO:0070403]		fatty acid metabolic process [GO:0006631]
A0A369JF77	GO:0003824; GO:0046872	catalytic activity [GO:0003824]; metal ion binding [GO:0046872]
A0A369JN44	GO:0004356; GO:0005524; GO:0006542	ATP binding [GO:0005524]; glutamate-ammonia ligase activity [GO:0004356]		glutamine biosynthetic process [GO:0006542]
A0A369JM31	GO:0001671; GO:0016021; GO:0051087; GO:0051879	ATPase activator activity [GO:0001671]; chaperone binding [GO:0051087]; Hsp90 protein binding [GO:0051879]	integral component of membrane [GO:0016021]
