# Supplementary material for: Comparative Proteomic Analysis within the Developmental Stages of the Mushroom White Hypsizygus marmoreus
Source: J Fungi (Basel). 2021 Dec 11;7(12):1064. doi: 10.3390/jof7121064 (PMC8704636; doi:10.3390/jof7121064)
Supplement: Supplementary file 1 [file jof-07-01064-s001.zip › Table S7.xlsx]

## Sheet: AVNO
Table S7 GO id of the DEPs from cluster 4.
protein ID	Gene ontology IDs	Gene ontology (molecular function)	Gene ontology (cellular component)	Gene ontology (biological process)
A0A369K6K0	GO:0010181; GO:0016491	FMN binding [GO:0010181]; oxidoreductase activity [GO:0016491]
A0A369JZV7	GO:0003684; GO:0004519; GO:0005634; GO:0006281	damaged DNA binding [GO:0003684]; endonuclease activity [GO:0004519]	nucleus [GO:0005634]	DNA repair [GO:0006281]
A0A369J4L7	GO:0016021		integral component of membrane [GO:0016021]
A0A369JVG1
A0A369J7N5	GO:0016021		integral component of membrane [GO:0016021]
A0A369JU83	GO:0005643; GO:0008139; GO:0017056	nuclear localization sequence binding [GO:0008139]; structural constituent of nuclear pore [GO:0017056]	nuclear pore [GO:0005643]
A0A369K4P8	GO:0000139; GO:0016021		Golgi membrane [GO:0000139]; integral component of membrane [GO:0016021]
A0A369IZI8	GO:0016021		integral component of membrane [GO:0016021]
A0A369JSC4	GO:0000062; GO:0016021	fatty-acyl-CoA binding [GO:0000062]	integral component of membrane [GO:0016021]
A0A369IY82	GO:0016021; GO:0055085		integral component of membrane [GO:0016021]	transmembrane transport [GO:0055085]
A0A369JIW2	GO:0016021		integral component of membrane [GO:0016021]
A0A369JVI4	GO:0008270; GO:0016021	zinc ion binding [GO:0008270]	integral component of membrane [GO:0016021]
A0A369JFV7	GO:0004553; GO:0005975; GO:0008061	chitin binding [GO:0008061]; hydrolase activity, hydrolyzing O-glycosyl compounds [GO:0004553]		carbohydrate metabolic process [GO:0005975]
A0A369JT87	GO:0001732; GO:0003743; GO:0016282; GO:0033290; GO:0071540	translation initiation factor activity [GO:0003743]	eukaryotic 43S preinitiation complex [GO:0016282]; eukaryotic 48S preinitiation complex [GO:0033290]; eukaryotic translation initiation factor 3 complex, eIF3e [GO:0071540]	formation of cytoplasmic translation initiation complex [GO:0001732]
A0A369JUV3	GO:0016810	hydrolase activity, acting on carbon-nitrogen (but not peptide) bonds [GO:0016810]
A0A369JLD7	GO:0005524	ATP binding [GO:0005524]
A0A369JA97	GO:0016021		integral component of membrane [GO:0016021]
A0A369J9M1	GO:0005741; GO:0006886; GO:0016021		integral component of membrane [GO:0016021]; mitochondrial outer membrane [GO:0005741]	intracellular protein transport [GO:0006886]
A0A369K6Z3
A0A369JWC7	GO:0016021		integral component of membrane [GO:0016021]
A0A369K9Y6
A0A369JJC8	GO:0031047; GO:0033167		ARC complex [GO:0033167]	gene silencing by RNA [GO:0031047]
A0A369JSB5	GO:0004370; GO:0005975; GO:0006072	glycerol kinase activity [GO:0004370]		carbohydrate metabolic process [GO:0005975]; glycerol-3-phosphate metabolic process [GO:0006072]
A0A369JKR0
A0A369KDL5
A0A369JJD2	GO:0015031			protein transport [GO:0015031]
A0A369KCF4	GO:0016021		integral component of membrane [GO:0016021]
A0A369K4S5	GO:0008521; GO:0016021	acetyl-CoA transmembrane transporter activity [GO:0008521]	integral component of membrane [GO:0016021]
A0A369K660	GO:0004672; GO:0005524	ATP binding [GO:0005524]; protein kinase activity [GO:0004672]
A0A369J253	GO:0005524; GO:0005634; GO:0005694; GO:0051276	ATP binding [GO:0005524]	chromosome [GO:0005694]; nucleus [GO:0005634]	chromosome organization [GO:0051276]
A0A369JTM6	GO:0007165; GO:0046872	metal ion binding [GO:0046872]		signal transduction [GO:0007165]
A0A369JH57
A0A369JUI6	GO:0016810	hydrolase activity, acting on carbon-nitrogen (but not peptide) bonds [GO:0016810]
A0A369KGT0	GO:0006886			intracellular protein transport [GO:0006886]
A0A369K0G2	GO:0006396			RNA processing [GO:0006396]
A0A369JU37
A0A369K8Z9
A0A369J540
A0A369JM30
A0A369KIV6	GO:0000334; GO:0005737; GO:0006569; GO:0008198; GO:0019805; GO:0034354; GO:0043420	3-hydroxyanthranilate 3,4-dioxygenase activity [GO:0000334]; ferrous iron binding [GO:0008198]	cytoplasm [GO:0005737]	'de novo' NAD biosynthetic process from tryptophan [GO:0034354]; anthranilate metabolic process [GO:0043420]; quinolinate biosynthetic process [GO:0019805]; tryptophan catabolic process [GO:0006569]
A0A369J789	GO:0015031; GO:0030173		integral component of Golgi membrane [GO:0030173]	protein transport [GO:0015031]
A0A369J6W0
A0A369K7H2	GO:0003676; GO:0008270	nucleic acid binding [GO:0003676]; zinc ion binding [GO:0008270]
A0A369K1C3	GO:0006355; GO:0008270; GO:0043565	sequence-specific DNA binding [GO:0043565]; zinc ion binding [GO:0008270]		regulation of transcription, DNA-templated [GO:0006355]
A0A369JWW7	GO:0008270; GO:0016021	zinc ion binding [GO:0008270]	integral component of membrane [GO:0016021]
A0A369KAE6	GO:0016021; GO:0030148; GO:0042284	sphingolipid delta-4 desaturase activity [GO:0042284]	integral component of membrane [GO:0016021]	sphingolipid biosynthetic process [GO:0030148]
A0A369JVR3	GO:0003830; GO:0006487; GO:0016021	beta-1,4-mannosylglycoprotein 4-beta-N-acetylglucosaminyltransferase activity [GO:0003830]	integral component of membrane [GO:0016021]	protein N-linked glycosylation [GO:0006487]
A0A369J822	GO:0016021; GO:0022857	transmembrane transporter activity [GO:0022857]	integral component of membrane [GO:0016021]
A0A369JK51	GO:0007165; GO:0043087			regulation of GTPase activity [GO:0043087]; signal transduction [GO:0007165]
A0A369J918
A0A369K1B3	GO:0016021		integral component of membrane [GO:0016021]
A0A369JDU0	GO:0051213	dioxygenase activity [GO:0051213]
A0A369K992	GO:0016021		integral component of membrane [GO:0016021]
A0A369JBA6	GO:0003676; GO:0004519; GO:0006308; GO:0016021	endonuclease activity [GO:0004519]; nucleic acid binding [GO:0003676]	integral component of membrane [GO:0016021]	DNA catabolic process [GO:0006308]
A0A369K0L9	GO:0016021; GO:0016787	hydrolase activity [GO:0016787]	integral component of membrane [GO:0016021]
A0A369K8J5
A0A369JCZ6	GO:0004177; GO:0004252; GO:0016021	aminopeptidase activity [GO:0004177]; serine-type endopeptidase activity [GO:0004252]	integral component of membrane [GO:0016021]
A0A369JJ29	GO:0004553; GO:0005975	hydrolase activity, hydrolyzing O-glycosyl compounds [GO:0004553]		carbohydrate metabolic process [GO:0005975]
A0A369JQV4	GO:0016021; GO:0022857	transmembrane transporter activity [GO:0022857]	integral component of membrane [GO:0016021]
A0A369JTM4	GO:0005789; GO:0006621; GO:0015031; GO:0016021; GO:0046923	ER retention sequence binding [GO:0046923]	endoplasmic reticulum membrane [GO:0005789]; integral component of membrane [GO:0016021]	protein retention in ER lumen [GO:0006621]; protein transport [GO:0015031]
A0A369JK78
A0A369JIZ8	GO:0003723; GO:0004349; GO:0005737; GO:0006561	glutamate 5-kinase activity [GO:0004349]; RNA binding [GO:0003723]	cytoplasm [GO:0005737]	proline biosynthetic process [GO:0006561]
A0A369JEP3	GO:0004185; GO:0016021	serine-type carboxypeptidase activity [GO:0004185]	integral component of membrane [GO:0016021]
A0A369J8M7	GO:0006751; GO:0036374	glutathione hydrolase activity [GO:0036374]		glutathione catabolic process [GO:0006751]
A0A369JX34	GO:0000387; GO:0003723; GO:0005681; GO:0005732	RNA binding [GO:0003723]	small nucleolar ribonucleoprotein complex [GO:0005732]; spliceosomal complex [GO:0005681]	spliceosomal snRNP assembly [GO:0000387]
A0A369JUC3	GO:0000387; GO:0003723; GO:0005681	RNA binding [GO:0003723]	spliceosomal complex [GO:0005681]	spliceosomal snRNP assembly [GO:0000387]
A0A369JSV0	GO:0000387; GO:0005681		spliceosomal complex [GO:0005681]	spliceosomal snRNP assembly [GO:0000387]
A0A369JPK0	GO:0003924; GO:0005525	GTPase activity [GO:0003924]; GTP binding [GO:0005525]
A0A369K622	GO:0016021		integral component of membrane [GO:0016021]
A0A369J5R8
A0A369J6D3
A0A369JWP8	GO:0005623; GO:0009055; GO:0015035; GO:0045454	electron transfer activity [GO:0009055]; protein disulfide oxidoreductase activity [GO:0015035]	cell [GO:0005623]	cell redox homeostasis [GO:0045454]
A0A369K6K5	GO:0004553; GO:0005576; GO:0005975; GO:0030248	cellulose binding [GO:0030248]; hydrolase activity, hydrolyzing O-glycosyl compounds [GO:0004553]	extracellular region [GO:0005576]	carbohydrate metabolic process [GO:0005975]
A0A369J715	GO:0004553; GO:0005975; GO:0008061	chitin binding [GO:0008061]; hydrolase activity, hydrolyzing O-glycosyl compounds [GO:0004553]		carbohydrate metabolic process [GO:0005975]
A0A369K5S8
A0A369JVR9	GO:0004867	serine-type endopeptidase inhibitor activity [GO:0004867]
A0A369K9D3	GO:0035091	phosphatidylinositol binding [GO:0035091]
A0A369J7Y5	GO:0003746; GO:0005634; GO:0006357; GO:0032784	translation elongation factor activity [GO:0003746]	nucleus [GO:0005634]	regulation of DNA-templated transcription, elongation [GO:0032784]; regulation of transcription by RNA polymerase II [GO:0006357]
A0A369J8D4	GO:0006629; GO:0030729	acetoacetate-CoA ligase activity [GO:0030729]		lipid metabolic process [GO:0006629]
A0A369JPR2	GO:0016874	ligase activity [GO:0016874]
A0A369K8V5	GO:0004222	metalloendopeptidase activity [GO:0004222]
A0A369JN55	GO:0004177; GO:0046872	aminopeptidase activity [GO:0004177]; metal ion binding [GO:0046872]
A0A369J01
A0A369JN28	GO:0004134; GO:0004135; GO:0005980	4-alpha-glucanotransferase activity [GO:0004134]; amylo-alpha-1,6-glucosidase activity [GO:0004135]		glycogen catabolic process [GO:0005980]
A0A369K5Y2	GO:0005975; GO:0016810	hydrolase activity, acting on carbon-nitrogen (but not peptide) bonds [GO:0016810]		carbohydrate metabolic process [GO:0005975]
A0A369JIF8	GO:0046872	metal ion binding [GO:0046872]
A0A369JBE4	GO:0016614; GO:0050660	flavin adenine dinucleotide binding [GO:0050660]; oxidoreductase activity, acting on CH-OH group of donors [GO:0016614]
A0A369JMC8
A0A369JV13	GO:0005484; GO:0005794; GO:0015031; GO:0016021; GO:0016192	SNAP receptor activity [GO:0005484]	Golgi apparatus [GO:0005794]; integral component of membrane [GO:0016021]	protein transport [GO:0015031]; vesicle-mediated transport [GO:0016192]
A0A369K935	GO:0016021		integral component of membrane [GO:0016021]
A0A369JBN0	GO:0016021		integral component of membrane [GO:0016021]
A0A369JXV8
A0A369JVP7
A0A369JKD1	GO:0005829; GO:0035091; GO:0042147	phosphatidylinositol binding [GO:0035091]	cytosol [GO:0005829]	retrograde transport, endosome to Golgi [GO:0042147]
A0A369JF49	GO:0005634		nucleus [GO:0005634]
A0A369K5D3
A0A369K6Y2	GO:0003723	RNA binding [GO:0003723]
A0A369JFY7	GO:0016021		integral component of membrane [GO:0016021]
A0A369K414
A0A369JQN6	GO:0016846	carbon-sulfur lyase activity [GO:0016846]
A0A369KEP8	GO:0016747	transferase activity, transferring acyl groups other than amino-acyl groups [GO:0016747]
A0A369J150	GO:0016021		integral component of membrane [GO:0016021]
A0A369JXR0
A0A369JNK5	GO:0004674; GO:0005524	ATP binding [GO:0005524]; protein serine/threonine kinase activity [GO:0004674]
A0A369JYR8
A0A369K6C1	GO:0000398; GO:0071013		catalytic step 2 spliceosome [GO:0071013]	mRNA splicing, via spliceosome [GO:0000398]
A0A369K633	GO:0006807; GO:0016021		integral component of membrane [GO:0016021]	nitrogen compound metabolic process [GO:0006807]
A0A369K0F4	GO:0000981; GO:0003677; GO:0005634; GO:0006351; GO:0008270	DNA binding [GO:0003677]; DNA-binding transcription factor activity, RNA polymerase II-specific [GO:0000981]; zinc ion binding [GO:0008270]	nucleus [GO:0005634]	transcription, DNA-templated [GO:0006351]
A0A369K4L9	GO:0033178; GO:0046961	proton-transporting ATPase activity, rotational mechanism [GO:0046961]	proton-transporting two-sector ATPase complex, catalytic domain [GO:0033178]
A0A369JUH9	GO:0003774; GO:0005737; GO:0005874; GO:0007017; GO:0030286; GO:0031514	motor activity [GO:0003774]	cytoplasm [GO:0005737]; dynein complex [GO:0030286]; microtubule [GO:0005874]; motile cilium [GO:0031514]	microtubule-based process [GO:0007017]
A0A369JWA4	GO:0005829; GO:0015031; GO:0030906; GO:0042147		cytosol [GO:0005829]; retromer, cargo-selective complex [GO:0030906]	protein transport [GO:0015031]; retrograde transport, endosome to Golgi [GO:0042147]
A0A369JIS2	GO:0005507; GO:0008131; GO:0009308; GO:0048038	copper ion binding [GO:0005507]; primary amine oxidase activity [GO:0008131]; quinone binding [GO:0048038]		amine metabolic process [GO:0009308]
A0A369K5S6	GO:0008289	lipid binding [GO:0008289]
A0A369JWM3	GO:0000104; GO:0020037; GO:0046872	heme binding [GO:0020037]; metal ion binding [GO:0046872]; succinate dehydrogenase activity [GO:0000104]
A0A369K1G1	GO:0000139; GO:0005789; GO:0006886; GO:0008270; GO:0030127; GO:0090114	zinc ion binding [GO:0008270]	COPII vesicle coat [GO:0030127]; endoplasmic reticulum membrane [GO:0005789]; Golgi membrane [GO:0000139]	COPII-coated vesicle budding [GO:0090114]; intracellular protein transport [GO:0006886]
A0A369J8A6
A0A369JKZ4	GO:0016021		integral component of membrane [GO:0016021]
A0A369JAJ3	GO:0016021		integral component of membrane [GO:0016021]
A0A369JML8	GO:0004518; GO:0006281	nuclease activity [GO:0004518]		DNA repair [GO:0006281]
A0A369JQC9	GO:0002098; GO:0033588		Elongator holoenzyme complex [GO:0033588]	tRNA wobble uridine modification [GO:0002098]
A0A369K835	GO:0004497; GO:0005506; GO:0016705; GO:0020037	heme binding [GO:0020037]; iron ion binding [GO:0005506]; monooxygenase activity [GO:0004497]; oxidoreductase activity, acting on paired donors, with incorporation or reduction of molecular oxygen [GO:0016705]
A0A369J462	GO:0004497; GO:0005506; GO:0016021; GO:0016705; GO:0020037	heme binding [GO:0020037]; iron ion binding [GO:0005506]; monooxygenase activity [GO:0004497]; oxidoreductase activity, acting on paired donors, with incorporation or reduction of molecular oxygen [GO:0016705]	integral component of membrane [GO:0016021]
A0A369KDU7	GO:0000045; GO:0000422			autophagosome assembly [GO:0000045]; autophagy of mitochondrion [GO:0000422]
A0A369JKF0
A0A369K7L5
A0A369JFZ1	GO:0004185	serine-type carboxypeptidase activity [GO:0004185]
A0A369JXF6	GO:0003723	RNA binding [GO:0003723]
A0A369K147	GO:0004185	serine-type carboxypeptidase activity [GO:0004185]
A0A369K7X8	GO:0003712; GO:0006357; GO:0016592	transcription coregulator activity [GO:0003712]	mediator complex [GO:0016592]	regulation of transcription by RNA polymerase II [GO:0006357]
A0A369JDF2	GO:0006629; GO:0016787	hydrolase activity [GO:0016787]		lipid metabolic process [GO:0006629]
A0A369JVR6	GO:0004499; GO:0050660; GO:0050661	flavin adenine dinucleotide binding [GO:0050660]; N,N-dimethylaniline monooxygenase activity [GO:0004499]; NADP binding [GO:0050661]
A0A369K5E6
A0A369JND7
A0A369IZZ5	GO:0000981; GO:0003677; GO:0005634; GO:0006351; GO:0008270	DNA binding [GO:0003677]; DNA-binding transcription factor activity, RNA polymerase II-specific [GO:0000981]; zinc ion binding [GO:0008270]	nucleus [GO:0005634]	transcription, DNA-templated [GO:0006351]
A0A369JT34	GO:0016620	oxidoreductase activity, acting on the aldehyde or oxo group of donors, NAD or NADP as acceptor [GO:0016620]
A0A369J0H3	GO:0003995; GO:0050660	acyl-CoA dehydrogenase activity [GO:0003995]; flavin adenine dinucleotide binding [GO:0050660]
A0A369JMH7	GO:0016021		integral component of membrane [GO:0016021]
A0A369JZZ5
A0A369JXS5
A0A369KE31	GO:0003735; GO:0005840; GO:0006412	structural constituent of ribosome [GO:0003735]	ribosome [GO:0005840]	translation [GO:0006412]
A0A369JQQ4
A0A369JX18
A0A369JNN2
A0A369JQF3	GO:0016021; GO:0016746	transferase activity, transferring acyl groups [GO:0016746]	integral component of membrane [GO:0016021]
A0A369J0I5	GO:0015299; GO:0016021	solute:proton antiporter activity [GO:0015299]	integral component of membrane [GO:0016021]
A0A369JUY9	GO:0016021		integral component of membrane [GO:0016021]
A0A369KBY4
A0A369JFV3	GO:0016021		integral component of membrane [GO:0016021]
A0A369J974	GO:0000151; GO:0006511; GO:0034450	ubiquitin-ubiquitin ligase activity [GO:0034450]	ubiquitin ligase complex [GO:0000151]	ubiquitin-dependent protein catabolic process [GO:0006511]
A0A369JHC7
A0A369J7C0
A0A369JXA8
A0A369KE94
A0A369JGJ1	GO:0008168; GO:0032259	methyltransferase activity [GO:0008168]		methylation [GO:0032259]
A0A369K302
A0A369JM82	GO:0006629; GO:0008081	phosphoric diester hydrolase activity [GO:0008081]		lipid metabolic process [GO:0006629]
A0A369JNQ6	GO:0006368; GO:0016570; GO:0016593		Cdc73/Paf1 complex [GO:0016593]	histone modification [GO:0016570]; transcription elongation from RNA polymerase II promoter [GO:0006368]
A0A369JQ61
A0A369K7N9
A0A369J6G7	GO:0005634		nucleus [GO:0005634]
A0A369KA60
A0A369JNV2	GO:0005634; GO:0035091	phosphatidylinositol binding [GO:0035091]	nucleus [GO:0005634]
A0A369JCR4
A0A369JVF8	GO:0016021		integral component of membrane [GO:0016021]
A0A369JED0	GO:0000959; GO:0005739		mitochondrion [GO:0005739]	mitochondrial RNA metabolic process [GO:0000959]
A0A369K376	GO:0003677; GO:0006355; GO:0006364; GO:0030688	DNA binding [GO:0003677]	preribosome, small subunit precursor [GO:0030688]	regulation of transcription, DNA-templated [GO:0006355]; rRNA processing [GO:0006364]
A0A369KFQ4	GO:0016021		integral component of membrane [GO:0016021]
A0A369JJ70	GO:0000049; GO:0004826; GO:0005524; GO:0005737; GO:0006432; GO:0016021	ATP binding [GO:0005524]; phenylalanine-tRNA ligase activity [GO:0004826]; tRNA binding [GO:0000049]	cytoplasm [GO:0005737]; integral component of membrane [GO:0016021]	phenylalanyl-tRNA aminoacylation [GO:0006432]
A0A369K8Q1	GO:0004222; GO:0005524; GO:0008270; GO:0016021	ATP binding [GO:0005524]; metalloendopeptidase activity [GO:0004222]; zinc ion binding [GO:0008270]	integral component of membrane [GO:0016021]
A0A369K0E4	GO:0000049; GO:0005634; GO:0005737; GO:0008536; GO:0071528	Ran GTPase binding [GO:0008536]; tRNA binding [GO:0000049]	cytoplasm [GO:0005737]; nucleus [GO:0005634]	tRNA re-export from nucleus [GO:0071528]
A0A369JY01	GO:0007249			I-kappaB kinase/NF-kappaB signaling [GO:0007249]
A0A369J0Q1
A0A369K821	GO:0005524; GO:0005737; GO:0016226; GO:0046872; GO:0051539	4 iron, 4 sulfur cluster binding [GO:0051539]; ATP binding [GO:0005524]; metal ion binding [GO:0046872]	cytoplasm [GO:0005737]	iron-sulfur cluster assembly [GO:0016226]
A0A369JZW4	GO:0003723	RNA binding [GO:0003723]
A0A369JFQ2
A0A369JM02
A0A369JCK3
A0A369J8X5	GO:0008033			tRNA processing [GO:0008033]
A0A369J0R1	GO:0016021		integral component of membrane [GO:0016021]
A0A369K5V8
A0A369K9C5	GO:0016301	kinase activity [GO:0016301]
A0A369J1P1
A0A369K407
A0A369JLX1	GO:0016021		integral component of membrane [GO:0016021]
A0A369JVE6
G1UJX5	GO:0003723; GO:0033897	ribonuclease T2 activity [GO:0033897]; RNA binding [GO:0003723]
A0A369JBZ4	GO:0005524; GO:0016740	ATP binding [GO:0005524]; transferase activity [GO:0016740]
A0A369J1C0	GO:0016846	carbon-sulfur lyase activity [GO:0016846]
A0A369JWW3	GO:0004151; GO:0019856	dihydroorotase activity [GO:0004151]		pyrimidine nucleobase biosynthetic process [GO:0019856]
A0A369JZ91	GO:0004506; GO:0016021; GO:0016126; GO:0050660	flavin adenine dinucleotide binding [GO:0050660]; squalene monooxygenase activity [GO:0004506]	integral component of membrane [GO:0016021]	sterol biosynthetic process [GO:0016126]
A0A369JQD9
A0A369JBG4	GO:0004497; GO:0005506; GO:0016705; GO:0020037	heme binding [GO:0020037]; iron ion binding [GO:0005506]; monooxygenase activity [GO:0004497]; oxidoreductase activity, acting on paired donors, with incorporation or reduction of molecular oxygen [GO:0016705]
A0A369JQA5	GO:0046872	metal ion binding [GO:0046872]
A0A369JL63
A0A369JDN6	GO:0016021		integral component of membrane [GO:0016021]
A0A369K0C2	GO:0016021		integral component of membrane [GO:0016021]
A0A369JJD8	GO:0016021; GO:0022857	transmembrane transporter activity [GO:0022857]	integral component of membrane [GO:0016021]
A0A369J9X2
A0A369K769
A0A369J7Q4	GO:0015079; GO:0016021	potassium ion transmembrane transporter activity [GO:0015079]	integral component of membrane [GO:0016021]
A0A369K6P8	GO:0008168; GO:0032259	methyltransferase activity [GO:0008168]		methylation [GO:0032259]
A0A369JWJ9	GO:0004351; GO:0006536; GO:0030170	glutamate decarboxylase activity [GO:0004351]; pyridoxal phosphate binding [GO:0030170]		glutamate metabolic process [GO:0006536]
A0A369J6Q3	GO:0004601	peroxidase activity [GO:0004601]
A0A369K3K8	GO:0042256			mature ribosome assembly [GO:0042256]
A0A369KAA6	GO:0016021; GO:0016787	hydrolase activity [GO:0016787]	integral component of membrane [GO:0016021]
A0A369JA07
A0A369JED9	GO:0000981; GO:0003677; GO:0005634; GO:0006351; GO:0008270	DNA binding [GO:0003677]; DNA-binding transcription factor activity, RNA polymerase II-specific [GO:0000981]; zinc ion binding [GO:0008270]	nucleus [GO:0005634]	transcription, DNA-templated [GO:0006351]
A0A369K9F8
A0A369J4B6	GO:0016021		integral component of membrane [GO:0016021]
A0A369J4V2
A0A369JW40
A0A369KC56
A0A369JTS6	GO:0005634		nucleus [GO:0005634]
A0A369K9F4	GO:0006886; GO:0030122; GO:0035615; GO:0072583	clathrin adaptor activity [GO:0035615]	AP-2 adaptor complex [GO:0030122]	clathrin-dependent endocytosis [GO:0072583]; intracellular protein transport [GO:0006886]
A0A369JP38
A0A369KCV2	GO:0005507; GO:0016021; GO:0016491	copper ion binding [GO:0005507]; oxidoreductase activity [GO:0016491]	integral component of membrane [GO:0016021]
A0A369JGR9
A0A369J8F6
A0A369K7Q4
A0A369KAT0	GO:0005634		nucleus [GO:0005634]
A0A369J235
A0A369KEX2	GO:0000055; GO:0000056; GO:0016973; GO:0017056; GO:0044614	structural constituent of nuclear pore [GO:0017056]	nuclear pore cytoplasmic filaments [GO:0044614]	poly(A)+ mRNA export from nucleus [GO:0016973]; ribosomal large subunit export from nucleus [GO:0000055]; ribosomal small subunit export from nucleus [GO:0000056]
A0A369JU56
A0A369JXJ6	GO:0004497; GO:0005506; GO:0008168; GO:0016021; GO:0016705; GO:0020037; GO:0032259	heme binding [GO:0020037]; iron ion binding [GO:0005506]; methyltransferase activity [GO:0008168]; monooxygenase activity [GO:0004497]; oxidoreductase activity, acting on paired donors, with incorporation or reduction of molecular oxygen [GO:0016705]	integral component of membrane [GO:0016021]	methylation [GO:0032259]
A0A369KFF4
A0A369K238	GO:0004601; GO:0005506; GO:0006979; GO:0016705; GO:0020037	heme binding [GO:0020037]; iron ion binding [GO:0005506]; oxidoreductase activity, acting on paired donors, with incorporation or reduction of molecular oxygen [GO:0016705]; peroxidase activity [GO:0004601]		response to oxidative stress [GO:0006979]
A0A369JBS9	GO:0004222	metalloendopeptidase activity [GO:0004222]
A0A369JAD0	GO:0016021		integral component of membrane [GO:0016021]
A0A369JHM1
A0A369J5X5
A0A369JZ40	GO:0016021		integral component of membrane [GO:0016021]
A0A369K3W4
A0A369JI98	GO:0016614; GO:0050660	flavin adenine dinucleotide binding [GO:0050660]; oxidoreductase activity, acting on CH-OH group of donors [GO:0016614]
A0A369K9C2	GO:0016021; GO:0016740	transferase activity [GO:0016740]	integral component of membrane [GO:0016021]
A0A369JN04
A0A369JQS3	GO:0004672; GO:0005524	ATP binding [GO:0005524]; protein kinase activity [GO:0004672]
A0A369K4R5
A0A369KGU4	GO:0004672; GO:0005524; GO:0005759	ATP binding [GO:0005524]; protein kinase activity [GO:0004672]	mitochondrial matrix [GO:0005759]
A0A369JYY9	GO:0005524; GO:0005634; GO:0005694; GO:0051276	ATP binding [GO:0005524]	chromosome [GO:0005694]; nucleus [GO:0005634]	chromosome organization [GO:0051276]
A0A369JFC2
A0A369KAF8	GO:0004045	aminoacyl-tRNA hydrolase activity [GO:0004045]
A0A369JRW6	GO:0016021		integral component of membrane [GO:0016021]
A0A369K638
A0A369K6A1	GO:0003723	RNA binding [GO:0003723]
A0A369J7T2	GO:0016491; GO:0071949	FAD binding [GO:0071949]; oxidoreductase activity [GO:0016491]
A0A369J705	GO:0005737		cytoplasm [GO:0005737]
A0A369JVY0
A0A369JCT1	GO:0016021		integral component of membrane [GO:0016021]
A0A369JUG0	GO:0003677; GO:0005623; GO:0070197; GO:1990862	DNA binding [GO:0003677]	cell [GO:0005623]; nuclear membrane complex Bqt3-Bqt4 [GO:1990862]	meiotic attachment of telomere to nuclear envelope [GO:0070197]
A0A369JB69	GO:0004222	metalloendopeptidase activity [GO:0004222]
A0A369J8J6	GO:0016021		integral component of membrane [GO:0016021]
A0A369JXX0	GO:0016021; GO:0055085		integral component of membrane [GO:0016021]	transmembrane transport [GO:0055085]
A0A369KAM4	GO:0004222	metalloendopeptidase activity [GO:0004222]
A0A369KAV3	GO:0004514; GO:0004516; GO:0009435	nicotinate-nucleotide diphosphorylase (carboxylating) activity [GO:0004514]; nicotinate phosphoribosyltransferase activity [GO:0004516]		NAD biosynthetic process [GO:0009435]
A0A369J902	GO:0005524; GO:0006281; GO:0006325; GO:0031011; GO:0035267; GO:0043139; GO:0097255	5'-3' DNA helicase activity [GO:0043139]; ATP binding [GO:0005524]	Ino80 complex [GO:0031011]; NuA4 histone acetyltransferase complex [GO:0035267]; R2TP complex [GO:0097255]	chromatin organization [GO:0006325]; DNA repair [GO:0006281]
A0A369JAE3	GO:0004252; GO:0005618; GO:0016020	serine-type endopeptidase activity [GO:0004252]	cell wall [GO:0005618]; membrane [GO:0016020]
A0A369JYN3	GO:0004177; GO:0046872	aminopeptidase activity [GO:0004177]; metal ion binding [GO:0046872]
A0A369JAG4	GO:0016747	transferase activity, transferring acyl groups other than amino-acyl groups [GO:0016747]
A0A369J0J4	GO:0016787	hydrolase activity [GO:0016787]
A0A369JPS2
A0A369KDI5
A0A369KE22	GO:0000981; GO:0003677; GO:0005634; GO:0006351; GO:0008270	DNA binding [GO:0003677]; DNA-binding transcription factor activity, RNA polymerase II-specific [GO:0000981]; zinc ion binding [GO:0008270]	nucleus [GO:0005634]	transcription, DNA-templated [GO:0006351]
A0A369JLY6
A0A369JZG9	GO:0000184; GO:0003723	RNA binding [GO:0003723]		nuclear-transcribed mRNA catabolic process, nonsense-mediated decay [GO:0000184]
A0A369KBB4	GO:0016925; GO:0019948	SUMO activating enzyme activity [GO:0019948]		protein sumoylation [GO:0016925]
A0A369J5T0	GO:0003824; GO:0030246	carbohydrate binding [GO:0030246]; catalytic activity [GO:0003824]
A0A369JM95
A0A369JIM1	GO:0000981; GO:0003677; GO:0005634; GO:0006351; GO:0008270	DNA binding [GO:0003677]; DNA-binding transcription factor activity, RNA polymerase II-specific [GO:0000981]; zinc ion binding [GO:0008270]	nucleus [GO:0005634]	transcription, DNA-templated [GO:0006351]
A0A369KAU8	GO:0016491	oxidoreductase activity [GO:0016491]
A0A369JC14
A0A369JU12
A0A369J149	GO:0005634		nucleus [GO:0005634]
A0A369JZC7	GO:0016021; GO:0016810	hydrolase activity, acting on carbon-nitrogen (but not peptide) bonds [GO:0016810]	integral component of membrane [GO:0016021]
A0A369K289	GO:0016491	oxidoreductase activity [GO:0016491]
A0A369JHQ4
A0A369JXA0	GO:0005388; GO:0005524; GO:0016021	ATP binding [GO:0005524]; calcium transmembrane transporter activity, phosphorylative mechanism [GO:0005388]	integral component of membrane [GO:0016021]
A0A369JU46	GO:0003723	RNA binding [GO:0003723]
A0A369K266	GO:0016021; GO:0016126; GO:0016628	oxidoreductase activity, acting on the CH-CH group of donors, NAD or NADP as acceptor [GO:0016628]	integral component of membrane [GO:0016021]	sterol biosynthetic process [GO:0016126]
A0A369KBC9
A0A369JL92	GO:0004672; GO:0005524	ATP binding [GO:0005524]; protein kinase activity [GO:0004672]
A0A369KA27	GO:0003723; GO:0008270	RNA binding [GO:0003723]; zinc ion binding [GO:0008270]
A0A369K8Y7	GO:0005634; GO:0016740	transferase activity [GO:0016740]	nucleus [GO:0005634]
A0A369KAS3
A0A369JFJ8	GO:0046872	metal ion binding [GO:0046872]
A0A369JR86	GO:0019825; GO:0020037	heme binding [GO:0020037]; oxygen binding [GO:0019825]
A0A369K2D3	GO:0016021		integral component of membrane [GO:0016021]
A0A369JDY6	GO:0004061; GO:0019441	arylformamidase activity [GO:0004061]		tryptophan catabolic process to kynurenine [GO:0019441]
A0A369JNL9	GO:0000002; GO:0005789; GO:0006869; GO:0008289; GO:0032865; GO:0045040	lipid binding [GO:0008289]	endoplasmic reticulum membrane [GO:0005789]; ERMES complex [GO:0032865]	lipid transport [GO:0006869]; mitochondrial genome maintenance [GO:0000002]; protein insertion into mitochondrial outer membrane [GO:0045040]
A0A369JWE2	GO:0004553; GO:0005975	hydrolase activity, hydrolyzing O-glycosyl compounds [GO:0004553]		carbohydrate metabolic process [GO:0005975]
A0A369KH78	GO:0003824	catalytic activity [GO:0003824]
A0A369JIR6
A0A369K687	GO:0000981; GO:0003677; GO:0005634; GO:0006351; GO:0008270	DNA binding [GO:0003677]; DNA-binding transcription factor activity, RNA polymerase II-specific [GO:0000981]; zinc ion binding [GO:0008270]	nucleus [GO:0005634]	transcription, DNA-templated [GO:0006351]
A0A369J5D9
A0A369JLX0
A0A369J7K9	GO:0000724; GO:0008270; GO:0016874; GO:0019789; GO:0030915	ligase activity [GO:0016874]; SUMO transferase activity [GO:0019789]; zinc ion binding [GO:0008270]	Smc5-Smc6 complex [GO:0030915]	double-strand break repair via homologous recombination [GO:0000724]
A0A369K3J7	GO:0004451; GO:0019752; GO:0046872	isocitrate lyase activity [GO:0004451]; metal ion binding [GO:0046872]		carboxylic acid metabolic process [GO:0019752]
A0A369JGZ2
A0A369JRJ7	GO:0003824	catalytic activity [GO:0003824]
A0A369JJV4	GO:0016021		integral component of membrane [GO:0016021]
A0A369JJ66	GO:0006355			regulation of transcription, DNA-templated [GO:0006355]
A0A369K789	GO:0008233; GO:0016021; GO:0046872	metal ion binding [GO:0046872]; peptidase activity [GO:0008233]	integral component of membrane [GO:0016021]
A0A369JHM0
A0A369K645
A0A369JGS8
A0A369KFC5	GO:0005576; GO:0005975; GO:0016829; GO:0030246	carbohydrate binding [GO:0030246]; lyase activity [GO:0016829]	extracellular region [GO:0005576]	carbohydrate metabolic process [GO:0005975]
A0A369J2S6	GO:0004222; GO:0005743; GO:0046872	metal ion binding [GO:0046872]; metalloendopeptidase activity [GO:0004222]	mitochondrial inner membrane [GO:0005743]
A0A369K9D6	GO:0008080; GO:0016021	N-acetyltransferase activity [GO:0008080]	integral component of membrane [GO:0016021]
A0A369JJI3	GO:0000221; GO:0046961	proton-transporting ATPase activity, rotational mechanism [GO:0046961]	vacuolar proton-transporting V-type ATPase, V1 domain [GO:0000221]
A0A369JMM1	GO:0016020; GO:0016651; GO:0051539	4 iron, 4 sulfur cluster binding [GO:0051539]; oxidoreductase activity, acting on NAD(P)H [GO:0016651]	membrane [GO:0016020]
A0A369IY85	GO:0016021; GO:0016491	oxidoreductase activity [GO:0016491]	integral component of membrane [GO:0016021]
A0A369JKS3	GO:0016301; GO:0046854; GO:0048015	kinase activity [GO:0016301]		phosphatidylinositol-mediated signaling [GO:0048015]; phosphatidylinositol phosphorylation [GO:0046854]
A0A369JWP3	GO:0000398; GO:0003723; GO:0046872; GO:0089701	metal ion binding [GO:0046872]; RNA binding [GO:0003723]	U2AF [GO:0089701]	mRNA splicing, via spliceosome [GO:0000398]
A0A369JD66	GO:0016874	ligase activity [GO:0016874]
A0A369J2P3	GO:0003712; GO:0006357; GO:0016592	transcription coregulator activity [GO:0003712]	mediator complex [GO:0016592]	regulation of transcription by RNA polymerase II [GO:0006357]
A0A369JCX3
A0A369K983	GO:0009055; GO:0051537	2 iron, 2 sulfur cluster binding [GO:0051537]; electron transfer activity [GO:0009055]
A0A369K0I0	GO:0016021		integral component of membrane [GO:0016021]
A0A369JLS1	GO:0007034			vacuolar transport [GO:0007034]
A0A369J3L8	GO:0004553; GO:0006078; GO:0016021	hydrolase activity, hydrolyzing O-glycosyl compounds [GO:0004553]	integral component of membrane [GO:0016021]	(1->6)-beta-D-glucan biosynthetic process [GO:0006078]
A0A369K9I9
A0A369J7E1
A0A369JUL7	GO:0008233	peptidase activity [GO:0008233]
A0A369K9J9	GO:0003743	translation initiation factor activity [GO:0003743]
A0A369KB87	GO:0003924; GO:0005525	GTPase activity [GO:0003924]; GTP binding [GO:0005525]
A0A369JQ39	GO:0005525	GTP binding [GO:0005525]
A0A369JP02	GO:0008483; GO:0030170	pyridoxal phosphate binding [GO:0030170]; transaminase activity [GO:0008483]
A0A369JL42
A0A369KBJ2	GO:0003824; GO:0030246	carbohydrate binding [GO:0030246]; catalytic activity [GO:0003824]
A0A369KA97	GO:0016757	transferase activity, transferring glycosyl groups [GO:0016757]
A0A369JXM2	GO:0005758; GO:0006825; GO:0016531	copper chaperone activity [GO:0016531]	mitochondrial intermembrane space [GO:0005758]	copper ion transport [GO:0006825]
A0A369JDN0	GO:0016021; GO:0022857	transmembrane transporter activity [GO:0022857]	integral component of membrane [GO:0016021]
A0A369JYH6	GO:0005086; GO:0032012	ARF guanyl-nucleotide exchange factor activity [GO:0005086]		regulation of ARF protein signal transduction [GO:0032012]
A0A369J1J9	GO:0004252; GO:0046872	metal ion binding [GO:0046872]; serine-type endopeptidase activity [GO:0004252]
A0A369JP22
A0A369JEX3	GO:0016491	oxidoreductase activity [GO:0016491]
A0A369K9G1	GO:0032366			intracellular sterol transport [GO:0032366]
A0A369JWM8	GO:0003924; GO:0005525; GO:0007264; GO:0051301	GTPase activity [GO:0003924]; GTP binding [GO:0005525]		cell division [GO:0051301]; small GTPase mediated signal transduction [GO:0007264]
A0A369KAG9	GO:0046872	metal ion binding [GO:0046872]
A0A369J9A4	GO:0016810	hydrolase activity, acting on carbon-nitrogen (but not peptide) bonds [GO:0016810]
A0A369K3S8	GO:0010181	FMN binding [GO:0010181]
A0A369K5H7	GO:0008270	zinc ion binding [GO:0008270]
A0A369J6P3	GO:0003755; GO:0005737; GO:0019211	peptidyl-prolyl cis-trans isomerase activity [GO:0003755]; phosphatase activator activity [GO:0019211]	cytoplasm [GO:0005737]
A0A369JLH1	GO:0016021; GO:0031966		integral component of membrane [GO:0016021]; mitochondrial membrane [GO:0031966]
A0A369JJC2	GO:0051301			cell division [GO:0051301]
A0A369K3H0	GO:0003723; GO:0005634; GO:0042255	RNA binding [GO:0003723]	nucleus [GO:0005634]	ribosome assembly [GO:0042255]
A0A369J1D1	GO:0005096; GO:0007165	GTPase activator activity [GO:0005096]		signal transduction [GO:0007165]
A0A369K6I0	GO:0003824	catalytic activity [GO:0003824]
A0A369JWG4	GO:0005869; GO:0007017		dynactin complex [GO:0005869]	microtubule-based process [GO:0007017]
A0A369K6Z2
A0A369K3P8	GO:0019290			siderophore biosynthetic process [GO:0019290]
A0A369JMK3	GO:0006511; GO:0016021; GO:0016579; GO:0036459	thiol-dependent ubiquitinyl hydrolase activity [GO:0036459]	integral component of membrane [GO:0016021]	protein deubiquitination [GO:0016579]; ubiquitin-dependent protein catabolic process [GO:0006511]
A0A369JP64
A0A369K7H5	GO:0003723; GO:0033897	ribonuclease T2 activity [GO:0033897]; RNA binding [GO:0003723]
A0A369K2M5	GO:0005525	GTP binding [GO:0005525]
A0A369K7C8	GO:0004174	electron-transferring-flavoprotein dehydrogenase activity [GO:0004174]
A0A369KAY0
A0A369JX27	GO:0006891; GO:0030173		integral component of Golgi membrane [GO:0030173]	intra-Golgi vesicle-mediated transport [GO:0006891]
A0A369J6R9	GO:0005524; GO:0016021	ATP binding [GO:0005524]	integral component of membrane [GO:0016021]
A0A369JSN5	GO:0003729; GO:0005737; GO:0005849; GO:0006378; GO:0016787	hydrolase activity [GO:0016787]; mRNA binding [GO:0003729]	cytoplasm [GO:0005737]; mRNA cleavage factor complex [GO:0005849]	mRNA polyadenylation [GO:0006378]
A0A369J8Y9
A0A369JQ98	GO:0000166	nucleotide binding [GO:0000166]
A0A369JM40
A0A369JJI6
A0A369JAI9	GO:0003729; GO:0005634; GO:0005737; GO:0006396	mRNA binding [GO:0003729]	cytoplasm [GO:0005737]; nucleus [GO:0005634]	RNA processing [GO:0006396]
A0A369J4S7
A0A369KDS7
A0A369KHW8	GO:0016021		integral component of membrane [GO:0016021]
A0A369J892
A0A369JS70
A0A369JTG6	GO:0016491	oxidoreductase activity [GO:0016491]
A0A369J9B6	GO:0003677; GO:0005634; GO:0005694; GO:0006260; GO:0006281	DNA binding [GO:0003677]	chromosome [GO:0005694]; nucleus [GO:0005634]	DNA repair [GO:0006281]; DNA replication [GO:0006260]
A0A369JMD0	GO:0046872	metal ion binding [GO:0046872]
A0A369JI51	GO:0003723	RNA binding [GO:0003723]
A0A369JFW7	GO:0017040; GO:0046514; GO:0102121	ceramidase activity [GO:0102121]; N-acylsphingosine amidohydrolase activity [GO:0017040]		ceramide catabolic process [GO:0046514]
A0A369JND3	GO:0005643; GO:0017056	structural constituent of nuclear pore [GO:0017056]	nuclear pore [GO:0005643]
A0A369K6M3
A0A369JWF8	GO:0016787	hydrolase activity [GO:0016787]
A0A369JYF5	GO:0005789; GO:0006465; GO:0008236; GO:0016021	serine-type peptidase activity [GO:0008236]	endoplasmic reticulum membrane [GO:0005789]; integral component of membrane [GO:0016021]	signal peptide processing [GO:0006465]
A0A369JM99	GO:0003924; GO:0005525	GTPase activity [GO:0003924]; GTP binding [GO:0005525]
A0A369J914	GO:0047617	acyl-CoA hydrolase activity [GO:0047617]
A0A369J8Q1
A0A369K0L2	GO:0016021		integral component of membrane [GO:0016021]
A0A369JYQ6	GO:0016614; GO:0050660	flavin adenine dinucleotide binding [GO:0050660]; oxidoreductase activity, acting on CH-OH group of donors [GO:0016614]
A0A369J3R0	GO:0003824; GO:0030246	carbohydrate binding [GO:0030246]; catalytic activity [GO:0003824]
A0A369JVH5	GO:0005524; GO:0005737; GO:0046496; GO:0047453; GO:0052855	ADP-dependent NAD(P)H-hydrate dehydratase activity [GO:0052855]; ATP binding [GO:0005524]; ATP-dependent NAD(P)H-hydrate dehydratase activity [GO:0047453]	cytoplasm [GO:0005737]	nicotinamide nucleotide metabolic process [GO:0046496]
A0A369K2M3	GO:0016021; GO:0022857	transmembrane transporter activity [GO:0022857]	integral component of membrane [GO:0016021]
A0A369JKX9	GO:0016491; GO:0046872	metal ion binding [GO:0046872]; oxidoreductase activity [GO:0016491]
A0A369JYV9	GO:0030246	carbohydrate binding [GO:0030246]
A0A369K773
A0A369JQ54	GO:0005524; GO:0016021; GO:0016887; GO:0042626	ATPase activity [GO:0016887]; ATPase-coupled transmembrane transporter activity [GO:0042626]; ATP binding [GO:0005524]	integral component of membrane [GO:0016021]
A0A369K338	GO:0004767; GO:0006685; GO:0016798; GO:0046872	hydrolase activity, acting on glycosyl bonds [GO:0016798]; metal ion binding [GO:0046872]; sphingomyelin phosphodiesterase activity [GO:0004767]		sphingomyelin catabolic process [GO:0006685]
A0A369K7T9	GO:0004767; GO:0006685; GO:0016798; GO:0046872	hydrolase activity, acting on glycosyl bonds [GO:0016798]; metal ion binding [GO:0046872]; sphingomyelin phosphodiesterase activity [GO:0004767]		sphingomyelin catabolic process [GO:0006685]
A0A369KEE2
A0A369K2K6	GO:0016021; GO:0055085		integral component of membrane [GO:0016021]	transmembrane transport [GO:0055085]
A0A369JPR7	GO:0016627; GO:0050660	flavin adenine dinucleotide binding [GO:0050660]; oxidoreductase activity, acting on the CH-CH group of donors [GO:0016627]
A0A369K5A2	GO:0005509	calcium ion binding [GO:0005509]
A0A369J6E5
A0A369J552
A0A369JP93
A0A369K135
A0A369JKK7	GO:0000829; GO:0000832; GO:0005524; GO:0005737; GO:0005856; GO:0033857; GO:0052723; GO:0052724; GO:0102092	5-diphosphoinositol pentakisphosphate 3-kinase activity [GO:0102092]; ATP binding [GO:0005524]; diphosphoinositol-pentakisphosphate kinase activity [GO:0033857]; inositol heptakisphosphate kinase activity [GO:0000829]; inositol hexakisphosphate 1-kinase activity [GO:0052723]; inositol hexakisphosphate 3-kinase activity [GO:0052724]; inositol hexakisphosphate 5-kinase activity [GO:0000832]	cytoplasm [GO:0005737]; cytoskeleton [GO:0005856]
A0A369JK17	GO:0004089; GO:0008270	carbonate dehydratase activity [GO:0004089]; zinc ion binding [GO:0008270]
A0A369JEF1
A0A369JEL8	GO:0000350			generation of catalytic spliceosome for second transesterification step [GO:0000350]
A0A369J9D9	GO:0003723; GO:0016428	RNA binding [GO:0003723]; tRNA (cytosine-5-)-methyltransferase activity [GO:0016428]
A0A369JJB0	GO:0017056	structural constituent of nuclear pore [GO:0017056]
A0A369IZE1
A0A369K971	GO:0004721	phosphoprotein phosphatase activity [GO:0004721]
A0A369JVL8	GO:0004177; GO:0046872	aminopeptidase activity [GO:0004177]; metal ion binding [GO:0046872]
A0A369JUI2	GO:0016614; GO:0050660	flavin adenine dinucleotide binding [GO:0050660]; oxidoreductase activity, acting on CH-OH group of donors [GO:0016614]
A0A369J9L6
A0A369J698
A0A369JFF8	GO:0004252; GO:0046872	metal ion binding [GO:0046872]; serine-type endopeptidase activity [GO:0004252]
A0A369J5C4	GO:0016491; GO:0071949	FAD binding [GO:0071949]; oxidoreductase activity [GO:0016491]
A0A369JBF7	GO:0004222; GO:0005615; GO:0008270	metalloendopeptidase activity [GO:0004222]; zinc ion binding [GO:0008270]	extracellular space [GO:0005615]
A0A369JJF3	GO:0003924; GO:0005525	GTPase activity [GO:0003924]; GTP binding [GO:0005525]
A0A369J7E4
A0A369KAZ1	GO:0004571; GO:0005509; GO:0008152; GO:0016020	calcium ion binding [GO:0005509]; mannosyl-oligosaccharide 1,2-alpha-mannosidase activity [GO:0004571]	membrane [GO:0016020]	metabolic process [GO:0008152]
A0A369K5U9
A0A369JIZ5	GO:0003993; GO:0046872	acid phosphatase activity [GO:0003993]; metal ion binding [GO:0046872]
A0A369JJ53	GO:0003682; GO:0006338; GO:0016586	chromatin binding [GO:0003682]	RSC-type complex [GO:0016586]	chromatin remodeling [GO:0006338]
A0A369J2S1	GO:0003676	nucleic acid binding [GO:0003676]
A0A369JJQ8	GO:0016021		integral component of membrane [GO:0016021]
A0A369JJC4
A0A369JPA1	GO:0003723; GO:0005737	RNA binding [GO:0003723]	cytoplasm [GO:0005737]
A0A369JI15	GO:0005634		nucleus [GO:0005634]
